# Supplementary material for: Transcriptome analysis of potato shoots, roots and stolons under nitrogen stress
Source: Sci Rep. 2020 Jan 24;10:1152. doi: 10.1038/s41598-020-58167-4 (PMC6981199; doi:10.1038/s41598-020-58167-4)
Supplement: Supplementary file 2 — Dataset 1. [file 41598_2020_58167_MOESM2_ESM.xls]

## Sheet: Upregulated
Table S3_DEG in Shoot
Geneid	GeneName	Locus	FPKM_KJHighNShoot	FPKM_KJLowNShoot	log2Foldchange	Pvalue	Pvalue_Significance	Gene_Description
XLOC_013256	PGSC0003DMG400016034	chr04:7732721-7733339	0.395691	9.72734	4.6196	0.0317	Yes	Glutaredoxin
XLOC_014925	PGSC0003DMG400010763	chr04:7654066-7654709	0.490048	7.12694	3.86229	0.00985	Yes	Glutaredoxin
XLOC_001708	PGSC0003DMG401031484	chr01:4374602-4379187	0.301645	4.35558	3.85194	0.0311	Yes	DNA repair protein XRCC2 homolog
XLOC_014935	PGSC0003DMG400016030	chr04:7745283-7746056	0.392092	4.64525	3.56649	0.0117	Yes	Glutaredoxin
XLOC_013259	PGSC0003DMG400016031	chr04:7743340-7744028	2.06236	23.0284	3.48105	0.0002	Yes	Glutaredoxin
XLOC_007575	PGSC0003DMG400001477	chr02:45141073-45141685	0.452554	4.36628	3.27025	0.03685	Yes	Conserved gene of unknown function
XLOC_013257	PGSC0003DMG400016033	chr04:7736223-7736932	5.27474	49.2784	3.22378	5e-05	Yes	Glutaredoxin family protein
XLOC_023788	PGSC0003DMG400030925	chr07:4558381-4561474	0.444297	3.87138	3.12325	0.0031	Yes	Conserved gene of unknown function
XLOC_033329	PGSC0003DMG400029853	chr10:58129139-58131600	0.520505	4.36161	3.06688	0.04715	Yes	Conserved gene of unknown function
XLOC_026896	PGSC0003DMG400020787	chr08:32325201-32327253	0.188994	1.51359	3.00156	0.00385	Yes	Conserved gene of unknown function
XLOC_035564	PGSC0003DMG400026532	chr11:39737589-39747899	32.1296	245.777	2.93537	5e-05	Yes	Deacetylase
XLOC_016812	PGSC0003DMG400010776	chr05:11213911-11214833	2.52703	18.671	2.88528	0.00015	Yes	Chaperonin containing t-complex protein 1, epsilon subunit, tcpe
XLOC_006132	PGSC0003DMG400001598	chr01:87145670-87146801	28.3711	200.508	2.82116	5e-05	Yes	Snakin-2
XLOC_012200	PGSC0003DMG401003154	chr03:47065337-47065851	0.94992	6.66655	2.81106	0.0164	Yes	Proteasome-activating nucleotidase
XLOC_037167	PGSC0003DMG400004621	chr12:60014011-60022309	1.07514	7.35394	2.77399	0.00015	Yes	Fip1 motif-containing protein
XLOC_019583	PGSC0003DMG400027597	chr06:34954418-34956541	1.17717	7.96752	2.75881	0.0025	Yes	Type-a response regulator
XLOC_029308	PGSC0003DMG400012987	chr09:4336456-4342614	0.343788	2.30495	2.74515	0.00255	Yes	Threonine dehydratase biosynthetic, chloroplastic
XLOC_011783	PGSC0003DMG400021701	chr03:33474459-33476134	28.8023	191.252	2.73122	5e-05	Yes	Conserved gene of unknown function
XLOC_016845	PGSC0003DMG400017447	chr05:12289815-12293142	0.143549	0.949747	2.726	0.01435	Yes	Gene of unknown function
XLOC_034506	PGSC0003DMG400018569	chr11:42703065-42704595	0.596698	3.94649	2.7255	0.0004	Yes	Tetratricopeptide-like helical
XLOC_029150	PGSC0003DMG400024264	chr09:1162344-1164796	147.294	944.127	2.68028	5e-05	Yes	Ribosomal protein l7ae
XLOC_013448	PGSC0003DMG400002221	chr04:16702347-16703278	44.5572	285.119	2.67783	5e-05	Yes	Deacetylase
XLOC_037102	PGSC0003DMG400016875	chr12:59057808-59058595	0.61074	3.88335	2.66867	0.01545	Yes	Gene of unknown function
XLOC_002020	PGSC0003DMG400017910	chr01:20471343-20474907	0.266271	1.69145	2.6673	0.03425	Yes	Pentatricopeptide repeat-containing protein
XLOC_014926	PGSC0003DMG400010764	chr04:7657343-7658011	6.58685	41.6704	2.66136	5e-05	Yes	Glutaredoxin
XLOC_036986	PGSC0003DMG400015413	chr12:56626985-56631332	0.243791	1.49431	2.61576	0.0051	Yes	Ndr kinase
XLOC_012201	PGSC0003DMG402003154	chr03:47067274-47067898	0.49566	3.01908	2.60669	0.028	Yes	Proteasome-activating nucleotidase
XLOC_019729	PGSC0003DMG400011821	chr06:40660566-40661531	0.239786	1.44304	2.5893	0.028	Yes	Conserved gene of unknown function
XLOC_003877	PGSC0003DMG402006195	chr01:87385750-87387533	14.4853	86.4784	2.57775	5e-05	Yes	Conserved gene of unknown function
XLOC_016440	PGSC0003DMG400043560	chr05:1244511-1246113	5.75371	34.1594	2.56972	5e-05	Yes	U3 small nucleolar RNA-associated protein
XLOC_023426	PGSC0003DMG401012419,PGSC0003DMG402012419	chr07:53248979-53254333	25.2222	149.545	2.56782	5e-05	Yes	Please refer to the Supplement_sheet
XLOC_016380	PGSC0003DMG400028377	chr05:432717-436572	0.237919	1.38559	2.54196	0.0333	Yes	14-3-3 protein Lil 1433-3
XLOC_038436	PGSC0003DMG401011556	chr12:56196514-56199012	1.77335	10.3086	2.5393	0.0002	Yes	Conserved gene of unknown function
XLOC_019920	PGSC0003DMG400026145	chr06:46248607-46249641	0.891898	5.18332	2.53892	0.0057	Yes	Gene of unknown function
XLOC_026080	PGSC0003DMG400022725	chr08:53697208-53699731	0.300068	1.7092	2.50996	0.0032	Yes	Subtilisin-like protease
XLOC_013553	PGSC0003DMG400002951	chr04:25066392-25068432	0.140126	0.791942	2.49867	0.0209	Yes	Pentatricopeptide repeat-containing protein
XLOC_012202	PGSC0003DMG403003154	chr03:47069277-47069728	2.59959	14.6544	2.49498	0.0099	Yes	Proteasome-activating nucleotidase
XLOC_022356	PGSC0003DMG400008802	chr07:2770580-2773715	0.101047	0.56898	2.49335	0.01155	Yes	Pentatricopeptide repeat-containing protein
XLOC_002543	PGSC0003DMG400011311	chr01:57365379-57366893	0.765599	4.22134	2.46304	0.0019	Yes	Epoxide hydrolase 1
XLOC_007879	PGSC0003DMG400001191	chr02:9295783-9300472	66.6088	366.664	2.46067	0.00055	Yes	Nucleolin
XLOC_003804	PGSC0003DMG400030953	chr01:86365851-86367431	0.335363	1.82771	2.44624	0.043	Yes	RNA-binding protein
XLOC_017507	PGSC0003DMG400015754	chr05:49198693-49201840	94.7431	499.452	2.39825	0.0001	Yes	RNA binding protein
XLOC_010994	PGSC0003DMG400005691	chr03:59566010-59572049	10.5202	55.4005	2.39674	5e-05	Yes	WD-repeat protein
XLOC_020065	PGSC0003DMG400028541	chr06:49751326-49751976	3.50396	18.4372	2.39556	0.00155	Yes	Polygalacturonase
XLOC_010285	PGSC0003DMG400010119	chr03:43661735-43664809	152.66	791.134	2.3736	0.00075	Yes	Fibrillarin homolog
XLOC_006142	PGSC0003DMG400006179	chr01:87319693-87323981	7.00726	35.7182	2.34974	5e-05	Yes	Nodulin family protein
XLOC_007178	PGSC0003DMG400007315	chr02:37530114-37532382	34.2705	174.385	2.34724	5e-05	Yes	H/ACA ribonucleoprotein complex subunit 4
XLOC_033382	PGSC0003DMG400008366	chr10:59152970-59155271	60.0805	303.512	2.33679	0.0002	Yes	H/ACA ribonucleoprotein complex subunit
XLOC_007601	PGSC0003DMG400001452	chr02:45632544-45639303	4.76018	23.6219	2.31104	5e-05	Yes	Transducin family protein
XLOC_005492	PGSC0003DMG400000240	chr01:73767983-73769208	0.523887	2.59893	2.31059	0.0116	Yes	Pentatricopeptide repeat-containing protein
XLOC_003685	PGSC0003DMG400025776	chr01:84171982-84172319	3.15353	15.5999	2.3065	0.03645	Yes	Conserved gene of unknown function
XLOC_028981	PGSC0003DMG400020576	chr09:59574606-59578123	18.1036	89.4277	2.30445	5e-05	Yes	RNA binding protein
XLOC_017394	PGSC0003DMG400030106	chr05:46849023-46849542	1.94997	9.5543	2.2927	0.014	Yes	Glutaredoxin
XLOC_001603	PGSC0003DMG400032141	chr01:1589935-1591644	7.39068	35.8747	2.27919	0.0001	Yes	RRNA-processing protein EBP2
XLOC_005658	PGSC0003DMG400024774	chr01:77798869-77799820	0.250106	1.21299	2.27796	0.04905	Yes	Conserved gene of unknown function
XLOC_013258	PGSC0003DMG400016032	chr04:7739730-7740338	8.98437	43.573	2.27795	5e-05	Yes	Glutaredoxin
XLOC_032004	PGSC0003DMG400008360	chr10:59202657-59204878	1.50845	7.29559	2.27396	5e-05	Yes	Tyrosine-specific transport protein
XLOC_038118	PGSC0003DMG400000654	chr12:42439713-42442096	93.4064	445.963	2.25533	0.00025	Yes	H/ACA ribonucleoprotein complex subunit
XLOC_030262	PGSC0003DMG400031816	chr09:52837191-52839305	0.133257	0.63425	2.25084	0.0495	Yes	Pectinesterase
XLOC_019580	PGSC0003DMG400027600	chr06:34861654-34863729	0.729247	3.43653	2.23648	0.02975	Yes	Zinc finger protein
XLOC_030527	PGSC0003DMG400007742	chr09:59450610-59454066	0.275957	1.28058	2.21429	0.03185	Yes	NBS-coding resistance gene protein
XLOC_003998	PGSC0003DMG400032192	chr01:1666817-1668625	17.9254	83.1511	2.21373	0.00015	Yes	RRNA-processing protein EBP2
XLOC_023190	PGSC0003DMG400018364	chr07:48636241-48641654	2.6231	12.1282	2.20902	5e-05	Yes	Conserved gene of unknown function
XLOC_013810	PGSC0003DMG401023118	chr04:45579440-45581178	0.175696	0.810239	2.20526	0.0413	Yes	Cytochrome P450-type monooxygenase 97A29
XLOC_008952	PGSC0003DMG400040010	chr02:40774202-40775423	1.44968	6.66137	2.20008	0.0012	Yes	Pentatricopeptide repeat-containing protein
XLOC_020713	PGSC0003DMG400004158	chr06:3353776-3362834	7.31237	33.574	2.19893	0.0001	Yes	Ca2+ antiporter/cation exchanger
XLOC_026072	PGSC0003DMG402003937	chr08:53556691-53558024	0.283302	1.30001	2.19811	0.04145	Yes	P69E protein
XLOC_024981	PGSC0003DMG400020487	chr08:958572-960379	0.134356	0.616374	2.19775	0.04145	Yes	Phospholipase A1
XLOC_011158	PGSC0003DMG400013439	chr03:343736-347232	1.80871	8.27958	2.19459	0.00075	Yes	Aspartic proteinase oryzasin-1
XLOC_035785	PGSC0003DMG402025354	chr11:44835754-44836097	4.20004	19.2221	2.19429	0.01705	Yes	DNA-directed RNA polymerase
XLOC_001029	PGSC0003DMG400021894	chr00:17592953-17595380	0.452891	2.07207	2.19384	0.00245	Yes	Gene of unknown function
XLOC_004015	PGSC0003DMG400032157	chr01:2261122-2263019	2.71452	12.3101	2.18108	0.00015	Yes	Oxidoreductase, 2OG-Fe(II) oxygenase family protein
XLOC_033323	PGSC0003DMG400029860	chr10:58016551-58017029	2.96715	13.3676	2.17159	0.00965	Yes	Gene of unknown function
XLOC_027864	PGSC0003DMG400001771	chr09:6393000-6398667	2.7554	12.3123	2.15976	5e-05	Yes	Dead box ATP-dependent RNA helicase
XLOC_006782	PGSC0003DMG402021193	chr02:28901297-28909906	4.98893	22.2108	2.15446	5e-05	Yes	U3 small nucleolar RNA-interacting protein
XLOC_010199	PGSC0003DMG400031007	chr03:40802609-40807151	26.4498	117.313	2.14903	0.0001	Yes	FK506-binding protein
XLOC_034885	PGSC0003DMG400023975	chr11:5314139-5318374	3.27576	14.4694	2.1431	0.0001	Yes	Cytochrome C oxidase assembly protein cox15
XLOC_014928	PGSC0003DMG400010766	chr04:7678418-7679139	3.51572	15.4751	2.13805	0.00185	Yes	Glutaredoxin
XLOC_014582	PGSC0003DMG400009873	chr04:70939034-70946336	8.95762	39.4268	2.13799	0.00025	Yes	Dead box ATP-dependent RNA helicase
XLOC_015399	PGSC0003DMG400020916	chr04:36586190-36586985	0.756569	3.31425	2.13114	0.01725	Yes	Fibrillarin homolog
XLOC_003250	PGSC0003DMG400022496	chr01:75754045-75754807	72.2319	315.791	2.12826	0.0005	Yes	60S ribosome subunit biogenesis protein NIP7
XLOC_030362	PGSC0003DMG400006104	chr09:55116197-55120131	62.1444	271.486	2.12718	0.0011	Yes	MAR-binding protein
XLOC_010687	PGSC0003DMG402024472	chr03:53828217-53829118	0.807275	3.52096	2.12483	0.0198	Yes	C2H2L domain class transcription factor
XLOC_035823	PGSC0003DMG400015383	chr12:247883-250092	14.5816	63.4065	2.12048	5e-05	Yes	DAG protein
XLOC_028850	PGSC0003DMG400017215	chr09:56607434-56614201	0.707804	3.0672	2.1155	0.0012	Yes	Nucleic acid binding protein
XLOC_028897	PGSC0003DMG400011575	chr09:57708935-57714629	15.7753	68.3327	2.11491	0.0004	Yes	Chaperonin CPN60-2, mitochondrial
XLOC_009131	PGSC0003DMG400010077	chr02:44581234-44586252	0.939369	4.04913	2.10785	0.0005	Yes	Oligopeptidase B
XLOC_028702	PGSC0003DMG400031837	chr09:52748000-52750193	0.409059	1.76259	2.10732	0.00515	Yes	Pentatricopeptide repeat-containing protein
XLOC_034643	PGSC0003DMG400013288	chr11:397821-403845	13.635	58.6598	2.10505	0.0001	Yes	Pentatricopeptide repeat-containing protein
XLOC_028962	PGSC0003DMG400026414	chr09:59144923-59147558	63.7954	273.637	2.10074	0.0001	Yes	Ribosomal protein l7ae
XLOC_023854	PGSC0003DMG400008511	chr07:7457773-7461155	0.631363	2.70747	2.1004	0.0195	Yes	NAD(+) ADP-ribosyltransferase-3
XLOC_008607	PGSC0003DMG401031751	chr02:33253234-33257476	0.564055	2.41033	2.09532	0.02185	Yes	Pentatricopeptide repeat
XLOC_031289	PGSC0003DMG400024120	chr10:37692714-37696235	0.68267	2.89071	2.08216	0.0024	Yes	Peptide transporter
XLOC_018936	PGSC0003DMG400023353	chr05:51455369-51461486	13.5031	57.1125	2.08051	0.00015	Yes	MAR-binding protein
XLOC_019788	PGSC0003DMG400031439	chr06:42520504-42522680	0.0985693	0.416656	2.07965	0.04795	Yes	Pentatricopeptide repeat-containing protein, mitochondrial
XLOC_015091	PGSC0003DMG400007622	chr04:11319567-11321744	0.725812	3.05518	2.07359	0.02505	Yes	Chaperonin containing t-complex protein 1, beta subunit, tcpb
XLOC_037517	PGSC0003DMG400020674	chr12:5220523-5221009	23.7256	99.7463	2.07182	0.0003	Yes	Conserved gene of unknown function
XLOC_005684	PGSC0003DMG400002765	chr01:78215972-78219991	62.2785	261.639	2.07077	0.0006	Yes	Nucleolar protein nop56
XLOC_021348	PGSC0003DMG400016279	chr06:40018540-40020862	0.457617	1.91474	2.06494	0.0035	Yes	Pentatricopeptide repeat-containing protein
XLOC_006888	PGSC0003DMG400028426	chr02:31665393-31670190	0.267143	1.11414	2.06024	0.00635	Yes	Cellulose synthase catalytic subunit
XLOC_032707	PGSC0003DMG400010507	chr10:36787379-36789430	1.21177	5.00636	2.04664	0.0014	Yes	EMB1692
XLOC_006798	PGSC0003DMG400021177	chr02:29307261-29313965	11.3454	46.8053	2.04457	0.0001	Yes	Dead box ATP-dependent RNA helicase
XLOC_020679	PGSC0003DMG400022032	chr06:2391308-2392077	10.8888	44.8339	2.04175	0.00145	Yes	RNA binding protein
XLOC_012041	PGSC0003DMG400014346	chr03:43040780-43042693	1.22736	5.02784	2.03438	0.00135	Yes	Pentatricopeptide repeat-containing protein, chloroplastic
XLOC_001881	PGSC0003DMG400001190	chr01:11737487-11744611	10.0587	41.1667	2.03303	0.00025	Yes	Conserved gene of unknown function
XLOC_020465	PGSC0003DMG400030362	chr06:57254938-57261466	3.41778	13.9639	2.03057	0.00925	Yes	20G-Fe(II) oxidoreductase
XLOC_017295	PGSC0003DMG400033872	chr05:44242599-44244430	2.59312	10.576	2.02803	0.0002	Yes	Delta-8 sphingolipid desaturase
XLOC_005322	PGSC0003DMG400025967	chr01:70371570-70374619	0.575601	2.34103	2.024	0.0049	Yes	Pectinesterase
XLOC_007686	PGSC0003DMG400000516	chr02:47223492-47232519	1.7466	7.09965	2.0232	0.00025	Yes	Polyribonucleotide nucleotidyltransferase
XLOC_007270	PGSC0003DMG400003655	chr02:39058582-39062821	11.0404	44.4671	2.00994	0.00035	Yes	Aspartic proteinase nepenthesin-1
XLOC_017713	PGSC0003DMG400019658	chr05:1120927-1127971	0.239012	0.952887	1.99522	0.0142	Yes	Pentatricopeptide repeat-containing protein
XLOC_011127	PGSC0003DMG400009157	chr03:61882828-61884224	1.23278	4.91461	1.99516	0.00335	Yes	DVL19
XLOC_027609	PGSC0003DMG400012109	chr08:56809725-56812829	49.184	196.02	1.99474	0.0091	Yes	Mitochondrial import inner membrane translocase subunit Tim13
XLOC_029328	PGSC0003DMG400003869	chr09:4933739-4935292	0.599703	2.38608	1.99232	0.01565	Yes	Conserved gene of unknown function
XLOC_008213	PGSC0003DMG400037242	chr02:24410568-24412629	0.22432	0.892197	1.9918	0.0242	Yes	Pentatricopeptide repeat-containing protein
XLOC_027373	PGSC0003DMG400026257	chr08:51218308-51220118	0.582355	2.31126	1.98871	0.00595	Yes	Phospholipase A1
XLOC_008678	PGSC0003DMG400022353	chr02:34943460-34947570	12.5164	49.5143	1.98402	0.0001	Yes	DAG
XLOC_034969	PGSC0003DMG400003967	chr11:7511069-7517344	1.27916	5.05428	1.98231	0.0008	Yes	Conserved gene of unknown function
XLOC_006594	PGSC0003DMG400025475	chr02:23529692-23532011	0.327638	1.2935	1.98111	0.01175	Yes	Pentatricopeptide repeat-containing protein
XLOC_011285	PGSC0003DMG400018680	chr03:3025579-3031909	2.86825	11.2955	1.97751	0.00275	Yes	Mitochondrial phosphate carrier protein
XLOC_027785	PGSC0003DMG400002684	chr09:3930788-3935360	91.6654	360.149	1.97415	0.00135	Yes	Histone deacetylase HDT1
XLOC_026783	PGSC0003DMG400013044	chr08:24663618-24665483	1.80626	7.06415	1.96751	0.00155	Yes	Gene of unknown function
XLOC_034695	PGSC0003DMG401013246	chr11:1120729-1126002	0.386506	1.50118	1.95753	0.0245	Yes	Ubiquitin-protein ligase
XLOC_018115	PGSC0003DMG400010741	chr05:11304204-11310209	1.18615	4.60631	1.95733	0.00015	Yes	Uro-adherence factor A
XLOC_014385	PGSC0003DMG400021509	chr04:67189913-67190969	1.00913	3.90447	1.95201	0.00985	Yes	LOB domain-containing protein
XLOC_006273	PGSC0003DMG400014528	chr02:6875262-6877329	0.542221	2.0935	1.94896	0.00675	Yes	Pentatricopeptide repeat-containing protein
XLOC_022909	PGSC0003DMG400019029	chr07:38878576-38885055	3.51808	13.5613	1.94663	0.0001	Yes	Tubulin--tyrosine ligase 12
XLOC_020159	PGSC0003DMG400033079	chr06:51719719-51725016	59.0414	226.402	1.93909	0.00065	Yes	SET protein, phospatase 2A inhibitor
XLOC_026003	PGSC0003DMG400004806	chr08:52390913-52392554	14.1211	54.0607	1.93673	0.00025	Yes	LMW heat shock protein
XLOC_014726	PGSC0003DMG400005967	chr04:1930640-1936214	0.244294	0.93428	1.93523	0.0302	Yes	TRANSPARENT TESTA 12 protein
XLOC_012426	PGSC0003DMG400018107	chr03:52414814-52424083	10.2461	39.1744	1.93484	0.00035	Yes	Notchless
XLOC_010496	PGSC0003DMG400010177	chr03:49304608-49306399	0.262185	1.00231	1.93466	0.0254	Yes	Pentatricopeptide
XLOC_037521	PGSC0003DMG400020670	chr12:5242983-5243583	29.4757	112.675	1.93457	0.0001	Yes	Conserved gene of unknown function
XLOC_021366	PGSC0003DMG400011817	chr06:40566481-40573453	0.736971	2.81257	1.93221	0.03445	Yes	Conserved gene of unknown function
XLOC_023830	PGSC0003DMG400028744	chr07:6434709-6436546	74.5919	282.954	1.92348	0.001	Yes	Small molecular heat shock protein 10
XLOC_003175	PGSC0003DMG401003285	chr01:74334917-74340708	4.9302	18.6024	1.91577	0.0001	Yes	Protein arginine n-methyltransferase
XLOC_022239	PGSC0003DMG400046223	chr06:59390459-59392757	0.336426	1.26884	1.91514	0.01835	Yes	Pentatricopeptide repeat-containing protein
XLOC_011115	PGSC0003DMG400009145	chr03:61713143-61719571	3.72969	14.0594	1.91441	0.00135	Yes	Slow walker 2
XLOC_030705	PGSC0003DMG401021297	chr10:2491470-2492151	2.81638	10.596	1.91161	0.00495	Yes	Conserved gene of unknown function
XLOC_034553	PGSC0003DMG400002999	chr11:43384828-43386709	1.05587	3.97228	1.91153	0.00525	Yes	Conserved gene of unknown function
XLOC_002766	PGSC0003DMG400006784	chr01:65154337-65161103	5.38038	20.2101	1.90929	5e-05	Yes	WD-repeat protein
XLOC_034272	PGSC0003DMG400013187	chr11:36684931-36690395	1.57392	5.90803	1.90831	0.00065	Yes	Hexokinase 6
XLOC_012652	PGSC0003DMG400014192	chr03:56988975-56991846	5.83884	21.8408	1.90327	0.00025	Yes	Mitochondrial glycoprotein family protein
XLOC_007197	PGSC0003DMG400013634	chr02:37947108-37953224	12.0679	44.8072	1.89256	0.0003	Yes	Ctp synthase
XLOC_020243	PGSC0003DMG400027047	chr06:53102741-53104170	128.637	475.446	1.88598	0.0009	Yes	UPF0497 membrane protein
XLOC_027082	PGSC0003DMG400014509	chr08:42987477-42990196	14.148	52.2361	1.88445	0.00025	Yes	BURP domain-containing protein
XLOC_036881	PGSC0003DMG400004265	chr12:54172558-54178914	5.35715	19.7765	1.88425	0.00085	Yes	DEAD-box ATP-dependent RNA helicase 48
XLOC_034671	PGSC0003DMG400013262	chr11:910170-912317	0.709864	2.61925	1.88354	0.00355	Yes	Pentatricopeptide repeat-containing protein
XLOC_016361	PGSC0003DMG400028391,PGSC0003DMG400028405	chr05:138220-148631	1.34424	4.95503	1.8821	0.0203	Yes	Please refer to the Supplement_sheet
XLOC_024569	PGSC0003DMG400009402	chr07:49844160-49864396	9.8468	36.1824	1.87756	0.00065	Yes	GTP-binding protein
XLOC_007022	PGSC0003DMG400022420	chr02:34503265-34507214	31.6003	116.11	1.87748	0.0006	Yes	Pak inhibitor skb15
XLOC_018931	PGSC0003DMG400023358	chr05:51392828-51396733	6.19516	22.7018	1.87359	0.0003	Yes	DNA repair protein recA homolog 3, mitochondrial
XLOC_037458	PGSC0003DMG400000343	chr12:3757186-3761895	26.6655	97.3796	1.86865	0.0007	Yes	Protein arginine n-methyltransferase 1
XLOC_018462	PGSC0003DMG401014997	chr05:32104515-32108115	5.34149	19.5007	1.86821	0.00025	Yes	Zinc finger protein
XLOC_021504	PGSC0003DMG400016770	chr06:45146807-45148537	1.74512	6.33354	1.85969	0.00135	Yes	Pentatricopeptide repeat
XLOC_029333	PGSC0003DMG400045602	chr09:5033203-5035024	0.340221	1.23356	1.85829	0.0209	Yes	Pentatricopeptide repeat-containing protein
XLOC_019570	PGSC0003DMG400016643	chr06:34247536-34250561	1.74869	6.26163	1.84026	0.0311	Yes	Two-component system sensor histidine kinase/response regulator
XLOC_031592	PGSC0003DMG400019147	chr10:50928051-50929246	2.98043	10.671	1.8401	0.00275	Yes	Xylem serine proteinase 1
XLOC_015739	PGSC0003DMG400019711	chr04:55519811-55522457	0.971922	3.47004	1.83604	0.0026	Yes	Conserved gene of unknown function
XLOC_003491	PGSC0003DMG400024895	chr01:80288690-80289847	1.11123	3.96421	1.83487	0.01445	Yes	Lactoylglutathione lyase
XLOC_028760	PGSC0003DMG400030172	chr09:54513082-54516979	19.0239	67.8522	1.83458	0.0012	Yes	Aspartic proteinase oryzasin-1
XLOC_005692	PGSC0003DMG400002757	chr01:78427469-78429430	0.24157	0.861267	1.83402	0.0352	Yes	Pentatricopeptide repeat-containing protein
XLOC_011518	PGSC0003DMG400008644	chr03:13871978-13878681	4.35312	15.5078	1.83288	0.00055	Yes	Programmed cell death protein
XLOC_019785	PGSC0003DMG400024421	chr06:42327591-42330177	0.328632	1.16924	1.83103	0.01175	Yes	Pentatricopeptide repeat-containing protein, mitochondrial
XLOC_020081	PGSC0003DMG400028524	chr06:49981298-49985900	36.7863	130.73	1.82935	0.001	Yes	60S ribosomal protein L7
XLOC_035936	PGSC0003DMG400007836	chr12:2461221-2464108	38.0279	134.73	1.82494	0.00175	Yes	Aldose 1-epimerase
XLOC_027865	PGSC0003DMG400001770	chr09:6399544-6401350	5.39916	19.0976	1.82259	0.0006	Yes	Mitochondrial SBP40
XLOC_019746	PGSC0003DMG400030784	chr06:40917982-40918948	39.5933	140.028	1.82239	0.00075	Yes	Glutaredoxin family protein
XLOC_037619	PGSC0003DMG400021814	chr12:8091263-8092695	9.17055	32.4268	1.8221	0.00045	Yes	Conserved gene of unknown function
XLOC_034370	PGSC0003DMG400007415	chr11:40144676-40148054	0.237925	0.839932	1.81976	0.01645	Yes	Pentatricopeptide repeat-containing protein
XLOC_035670	PGSC0003DMG400025515	chr11:42397314-42399387	0.528892	1.86501	1.81813	0.022	Yes	Zinc finger CCCH domain-containing protein 39
XLOC_026473	PGSC0003DMG400005837	chr08:5091057-5092562	1.58981	5.60005	1.81658	0.00345	Yes	AP2/ERF domain-containing transcription factor
XLOC_008129	PGSC0003DMG400015467	chr02:21430863-21435169	6.61946	23.2944	1.81519	0.00055	Yes	Pentatricopeptide repeat-containing protein, mitochondrial
XLOC_026475	PGSC0003DMG400005839	chr08:5126661-5136065	5.80942	20.3973	1.81191	0.0034	Yes	Inner membrane protein
XLOC_008190	PGSC0003DMG400025470	chr02:23549630-23551346	3.25661	11.4299	1.81137	0.00135	Yes	Aspartic proteinase nepenthesin-1
XLOC_038663	PGSC0003DMG400004711	chr12:60249717-60252477	0.765782	2.6877	1.81137	0.00295	Yes	Pentatricopeptide repeat-containing protein, mitochondrial
XLOC_028462	PGSC0003DMG400028012	chr09:44396672-44408744	9.97452	35.0005	1.81106	0.0398	Yes	Nuclear GTPase
XLOC_027337	PGSC0003DMG400001845	chr08:50218491-50220455	5.37674	18.8293	1.80818	0.00215	Yes	Purine transporter
XLOC_002630	PGSC0003DMG400032099	chr01:60913078-60918742	0.635055	2.21764	1.80407	0.0038	Yes	Pentatricopeptide repeat-containing protein
XLOC_024329	PGSC0003DMG400011746	chr07:41492834-41494690	0.906548	3.15867	1.80086	0.03405	Yes	Pectinesterase
XLOC_003267	PGSC0003DMG402022480	chr01:75928311-75929671	0.319052	1.11033	1.79913	0.03845	Yes	DNA-directed RNA polymerase II
XLOC_005592	PGSC0003DMG400028601	chr01:76304375-76306297	0.781239	2.70573	1.79218	0.02495	Yes	Alpha-L-fucosidase 2
XLOC_005771	PGSC0003DMG400024925	chr01:80428429-80436304	19.7822	68.4281	1.79038	0.00155	Yes	Ribosome biogenesis protein bop1
XLOC_027264	PGSC0003DMG400009303	chr08:48609876-48615043	5.23313	18.0627	1.78727	0.00055	Yes	Prli-interacting factor l
XLOC_028593	PGSC0003DMG400009714	chr09:49772100-49781941	2.40843	8.28884	1.78308	0.0012	Yes	Kinesin light chain
XLOC_024391	PGSC0003DMG401006147	chr07:44323490-44329636	46.8428	161.092	1.78198	0.0158	Yes	Heat shock protein
XLOC_011175	PGSC0003DMG400013457	chr03:698965-699781	13.3077	45.7021	1.78	0.001	Yes	Mitochondrial import receptor subunit TOM22 homolog 2
XLOC_013152	PGSC0003DMG400032564	chr04:4823891-4826534	0.49121	1.68671	1.77981	0.00855	Yes	Pentatricopeptide repeat-containing protein
XLOC_017486	PGSC0003DMG401027165	chr05:48754797-48761681	26.2786	90.1205	1.77797	0.00225	Yes	Chaperonin-60kD, ch60
XLOC_030429	PGSC0003DMG400017152	chr09:56917430-56919217	1.51945	5.18895	1.7719	0.0096	Yes	Acid phosphatase 1
XLOC_003999	PGSC0003DMG400032193	chr01:1669875-1674402	1.04383	3.56442	1.77178	0.00405	Yes	GTP-binding protein
XLOC_011245	PGSC0003DMG400005063	chr03:2291677-2292352	1.37853	4.70442	1.77089	0.0273	Yes	Ccd1
XLOC_020617	PGSC0003DMG400014624	chr06:636583-644834	7.75785	26.2812	1.7603	0.00035	Yes	Elongation factor Tu
XLOC_033693	PGSC0003DMG400007598	chr11:5697771-5700907	0.22454	0.760438	1.75986	0.0244	Yes	Pentatricopeptide repeat-containing protein
XLOC_038219	PGSC0003DMG400028632	chr12:49623829-49625982	1.32239	4.47648	1.75922	0.00315	Yes	Flavonoid glucoyltransferase UGT73E2
XLOC_014487	PGSC0003DMG400016893	chr04:69096742-69099631	18.4716	62.3909	1.75603	0.00085	Yes	Conserved gene of unknown function
XLOC_010659	PGSC0003DMG400025346	chr03:53160567-53162079	12.2418	41.2913	1.75402	0.0009	Yes	Voltage-dependent anion channel
XLOC_022739	PGSC0003DMG400008431	chr07:26031909-26037019	15.1999	51.1881	1.75175	0.00025	Yes	Protein arginine n-methyltransferase 1
XLOC_030749	PGSC0003DMG400010550	chr10:3395675-3401786	1.51774	5.10905	1.75113	0.00215	Yes	Activator of basal transcription
XLOC_024802	PGSC0003DMG400013918	chr07:54624220-54627334	3.92119	13.1972	1.75086	0.001	Yes	Trichohyalin
XLOC_003358	PGSC0003DMG400024729	chr01:77801252-77805771	4.96221	16.6089	1.74291	0.0009	Yes	Single-stranded DNA-binding protein, mitochondrial
XLOC_017777	PGSC0003DMG400014564	chr05:2816680-2818995	0.33781	1.12854	1.74018	0.0167	Yes	Binding protein
XLOC_015718	PGSC0003DMG400031195	chr04:54639944-54657942	8.05227	26.8025	1.7349	0.0012	Yes	Conserved gene of unknown function
XLOC_022188	PGSC0003DMG400020084	chr06:58529024-58532307	5.10956	17.0075	1.7349	0.0026	Yes	Zinc finger protein
XLOC_010139	PGSC0003DMG400010751	chr03:38261813-38263936	10.7147	35.6541	1.73447	0.00115	Yes	Conserved gene of unknown function
XLOC_020597	PGSC0003DMG400007282	chr06:266233-274298	0.651068	2.16497	1.73347	0.0384	Yes	Conserved gene of unknown function
XLOC_027897	PGSC0003DMG400023937	chr09:7137903-7139886	0.705417	2.34254	1.73152	0.00985	Yes	Pentatricopeptide repeat-containing protein
XLOC_024884	PGSC0003DMG400022163	chr07:55762481-55764725	0.898919	2.97683	1.72751	0.00685	Yes	Pentatricopeptide repeat-containing protein
XLOC_016045	PGSC0003DMG400006378	chr04:65853705-65856332	0.799396	2.64523	1.72641	0.00775	Yes	Multidrug resistance pump
XLOC_002956	PGSC0003DMG400026041	chr01:69711841-69719292	9.64029	31.8986	1.72634	0.00085	Yes	Protein BFR2
XLOC_018922	PGSC0003DMG400023367	chr05:51261349-51266896	4.03313	13.3398	1.72577	0.00095	Yes	Signal transducer
XLOC_022944	PGSC0003DMG400038663	chr07:40886590-40888390	0.294887	0.97484	1.725	0.0461	Yes	Pentatricopeptide repeat-containing protein
XLOC_025931	PGSC0003DMG400001864	chr08:50226757-50229591	1.22621	4.05087	1.72403	0.0027	Yes	RNA binding protein
XLOC_010808	PGSC0003DMG400019515	chr03:56036626-56043628	33.6819	111.184	1.7229	0.0008	Yes	SET protein, phospatase 2A inhibitor
XLOC_034394	PGSC0003DMG400026347	chr11:40562310-40568147	3.77893	12.4638	1.7217	0.0014	Yes	Protein phosphatase 1 regulatory subunit SDS22
XLOC_030706	PGSC0003DMG402021297	chr10:2502338-2503404	8.4936	27.9923	1.72059	0.0259	Yes	Conserved gene of unknown function
XLOC_035071	PGSC0003DMG400000919	chr11:10872812-10876267	2.34198	7.69835	1.71682	0.00345	Yes	Nodulin family protein
XLOC_009390	PGSC0003DMG400047204	chr03:291663-292752	1.07282	3.52137	1.71473	0.01675	Yes	Structural constituent of ribosome
XLOC_021325	PGSC0003DMG400016354	chr06:39479792-39480881	0.444979	1.45983	1.71399	0.033	Yes	Histidine-rich glycoprotein
XLOC_003186	PGSC0003DMG401027528	chr01:74537782-74542672	16.9958	55.725	1.71315	0.0011	Yes	Peter Pan
XLOC_032534	PGSC0003DMG400025700	chr10:23429953-23438317	6.03451	19.7614	1.71138	0.00145	Yes	WD-repeat protein
XLOC_014265	PGSC0003DMG400006407	chr04:63470172-63475684	0.200627	0.656217	1.70966	0.0263	Yes	Pentatricopeptide repeat-containing protein
XLOC_006516	PGSC0003DMG400015506	chr02:20968346-20976326	4.81759	15.753	1.70924	0.0012	Yes	Protein MSP1
XLOC_006998	PGSC0003DMG400029717	chr02:34054209-34057574	0.549472	1.79429	1.70729	0.00815	Yes	Pentatricopeptide repeat-containing protein
XLOC_015715	PGSC0003DMG400031197	chr04:54596829-54602413	15.7488	51.4219	1.70714	0.0014	Yes	Conserved gene of unknown function
XLOC_003224	PGSC0003DMG403019442	chr01:75330552-75339347	12.2145	39.7433	1.70211	0.00135	Yes	Conserved gene of unknown function
XLOC_020682	PGSC0003DMG400020647	chr06:2493229-2497528	4.51088	14.6745	1.70183	0.00175	Yes	RNA binding protein
XLOC_028857	PGSC0003DMG400017207	chr09:56733238-56740163	1.4142	4.58742	1.6977	0.0137	Yes	Translation initiation factor 2B beta subunit
XLOC_014140	PGSC0003DMG400024112	chr04:60011310-60011806	3.71182	12.0393	1.69755	0.0299	Yes	Gene of unknown function
XLOC_033630	PGSC0003DMG400027361	chr11:4360360-4367024	1.78382	5.77137	1.69394	0.00205	Yes	Ribonuclease P
XLOC_019330	PGSC0003DMG400031213	chr06:17376964-17382524	9.42707	30.4997	1.69391	0.00115	Yes	Protein gar2
XLOC_034595	PGSC0003DMG400025359	chr11:44870574-44872124	4.21479	13.626	1.69283	0.00165	Yes	Nucleolar protein 58
XLOC_004688	PGSC0003DMG400018930	chr01:42196657-42198625	12.4504	40.2047	1.69117	0.00075	Yes	Proteinase inhibitor I4, serpin
XLOC_034838	PGSC0003DMG400027323	chr11:4471284-4478658	6.09864	19.6752	1.68982	0.0015	Yes	Ribosome recycling factor
XLOC_017685	PGSC0003DMG400028314	chr05:596199-602161	2.14678	6.92137	1.68888	0.00265	Yes	Asparagine synthetase
XLOC_012438	PGSC0003DMG400018096	chr03:52682812-52688251	8.06504	25.8383	1.67976	0.01995	Yes	U3 small nucleolar ribonucleoprotein protein mpp10
XLOC_010848	PGSC0003DMG400019816	chr03:56738616-56742872	1.91507	6.13188	1.67893	0.00285	Yes	Conserved gene of unknown function
XLOC_027372	PGSC0003DMG400026256	chr08:51203671-51205714	0.692703	2.2173	1.6785	0.01135	Yes	Pentatricopeptide repeat-containing protein, mitochondrial
XLOC_008380	PGSC0003DMG400010364	chr02:28179975-28181348	0.779958	2.4965	1.67844	0.01235	Yes	Conserved gene of unknown function
XLOC_037317	PGSC0003DMG400007851	chr12:1241433-1241986	3.33664	10.6747	1.67773	0.04815	Yes	Gene of unknown function
XLOC_008781	PGSC0003DMG400017744	chr02:37457261-37462742	10.8449	34.6312	1.67505	0.00155	Yes	Peroxidase 31
XLOC_019126	PGSC0003DMG400020831	chr06:4080075-4083646	14.0393	44.7144	1.67127	0.00135	Yes	Conserved gene of unknown function
XLOC_037469	PGSC0003DMG400000353	chr12:3952323-3955899	1.67291	5.30631	1.66535	0.0056	Yes	Conserved gene of unknown function
XLOC_012608	PGSC0003DMG401019533	chr03:55943852-55945734	18.3853	58.1743	1.66183	0.0316	Yes	Gip1
XLOC_012067	PGSC0003DMG400010169	chr03:43936157-43938595	2.81371	8.89741	1.66091	0.0052	Yes	Beta-carotene hydroxylase
XLOC_031767	PGSC0003DMG400028280	chr10:55279181-55282436	28.4896	89.9367	1.65848	0.00185	Yes	Ankyrin repeat-containing protein
XLOC_027870	PGSC0003DMG400001765	chr09:6466729-6467995	0.658564	2.07887	1.6584	0.03265	Yes	Conserved gene of unknown function
XLOC_021237	PGSC0003DMG400021581	chr06:35940008-35942671	2.61108	8.22167	1.65478	0.0019	Yes	Conserved gene of unknown function
XLOC_003848	PGSC0003DMG400001639	chr01:87122441-87128024	5.00761	15.7256	1.65092	0.00355	Yes	Transducin family protein
XLOC_030430	PGSC0003DMG400017151	chr09:56921717-56924623	168.787	529.271	1.6488	0.0055	Yes	60S ribosomal protein L17
XLOC_010316	PGSC0003DMG400019960	chr03:44586615-44590410	4.25099	13.3246	1.64823	0.00055	Yes	Tellurite resistance protein tehA
XLOC_024676	PGSC0003DMG400027629	chr07:52011160-52013891	0.402933	1.26094	1.64589	0.0313	Yes	Conserved gene of unknown function
XLOC_005791	PGSC0003DMG400023766	chr01:80737312-80745899	5.37653	16.7899	1.64285	0.00105	Yes	Importin beta-2 subunit family protein
XLOC_033309	PGSC0003DMG400023726	chr10:57786803-57790819	5.62842	17.5462	1.64036	0.0038	Yes	GTP-binding family protein
XLOC_029210	PGSC0003DMG400008931	chr09:2136957-2141230	6.69772	20.8114	1.63563	0.0016	Yes	Conserved gene of unknown function
XLOC_013205	PGSC0003DMG400011497	chr04:6230159-6232158	2.50514	7.76419	1.63195	0.02045	Yes	Light-dependent short hypocotyls 1
XLOC_005139	PGSC0003DMG400006856	chr01:65424420-65426817	29.2853	90.6988	1.63091	0.0027	Yes	Conserved gene of unknown function
XLOC_010129	PGSC0003DMG401018797	chr03:37701596-37706368	0.473516	1.46384	1.62828	0.01375	Yes	Tetratricopeptide-like helical
XLOC_034884	PGSC0003DMG400023977	chr11:5294297-5304131	4.2855	13.2234	1.62555	0.00075	Yes	Binding protein
XLOC_037513	PGSC0003DMG400020678	chr12:5177772-5178431	11.8432	36.5292	1.625	0.0019	Yes	Conserved gene of unknown function
XLOC_013947	PGSC0003DMG400022038	chr04:52452209-52458277	19.6353	60.5591	1.6249	0.00105	Yes	Transcription factor S-II domain-containing protein
XLOC_004078	PGSC0003DMG400036477	chr01:3836167-3837130	23.0525	71.0444	1.6238	0.0026	Yes	Tetratricopeptide repeat-containing protein
XLOC_026515	PGSC0003DMG400014634	chr08:6439320-6443002	1.27499	3.92656	1.62278	0.0057	Yes	Pentatricopeptide
XLOC_037519	PGSC0003DMG400020672	chr12:5232331-5232819	103.965	318.959	1.61727	0.002	Yes	Conserved gene of unknown function
XLOC_024816	PGSC0003DMG400022219	chr07:54805581-54810425	4.91834	15.0835	1.61673	0.002	Yes	Dead box ATP-dependent RNA helicase
XLOC_030717	PGSC0003DMG400021313	chr10:2655882-2656598	3.46646	10.629	1.61647	0.01475	Yes	Gene of unknown function
XLOC_026178	PGSC0003DMG400012305	chr08:55616682-55618295	18.7329	57.3145	1.61333	0.0015	Yes	DNA binding protein
XLOC_010948	PGSC0003DMG401005733	chr03:58735221-58736278	6.80953	20.8329	1.61324	0.0388	Yes	Conserved gene of unknown function
XLOC_032247	PGSC0003DMG400022820	chr10:4477073-4481750	1.53748	4.70311	1.61305	0.0136	Yes	GDSL esterase/lipase
XLOC_016813	PGSC0003DMG400010735	chr05:11298279-11299385	1.58881	4.85514	1.61157	0.0213	Yes	Conserved gene of unknown function
XLOC_023315	PGSC0003DMG400017366	chr07:51339809-51340713	1.1883	3.62361	1.60853	0.0372	Yes	Gene of unknown function
XLOC_034763	PGSC0003DMG400016222	chr11:2694632-2696008	45.3897	138.371	1.6081	0.00425	Yes	PHB1
XLOC_036258	PGSC0003DMG400020392	chr12:12653856-12658249	5.12215	15.5984	1.60658	0.0015	Yes	Pentatricopeptide repeat-containing protein
XLOC_023012	PGSC0003DMG400017411	chr07:43163086-43172665	2.02621	6.16964	1.60641	0.003	Yes	Transcription factor
XLOC_023433	PGSC0003DMG400012426	chr07:53357183-53363646	0.569119	1.73046	1.60435	0.02675	Yes	Abscisic acid ABA receptor
XLOC_033820	PGSC0003DMG400009239	chr11:8773180-8776588	0.164763	0.500373	1.60262	0.03785	Yes	Pentatricopeptide repeat-containing protein
XLOC_014745	PGSC0003DMG400029477	chr04:2484461-2488044	7.3138	22.2105	1.60255	0.00085	Yes	Protein BCCIP homolog
XLOC_029478	PGSC0003DMG400013161	chr09:9467327-9474043	1.2694	3.85437	1.60235	0.003	Yes	Transducin family protein
XLOC_017521	PGSC0003DMG400008458	chr05:49785938-49791294	9.48185	28.745	1.60007	0.0012	Yes	Nucleic acid-binding, OB-fold
XLOC_025722	PGSC0003DMG400010836	chr08:43329246-43335539	24.7635	75.0605	1.59984	0.0026	Yes	Lupus la ribonucleoprotein
XLOC_020646	PGSC0003DMG400005331	chr06:1242103-1247861	8.92849	27.0526	1.59928	0.0012	Yes	WD-repeat protein
XLOC_016479	PGSC0003DMG400000818	chr05:2125546-2129338	0.783988	2.37398	1.5984	0.02485	Yes	Lysine/histidine transporter
XLOC_033743	PGSC0003DMG400028684	chr11:6717366-6720562	0.501427	1.51827	1.59832	0.0174	Yes	Pentatricopeptide repeat-containing protein
XLOC_037061	PGSC0003DMG400029364	chr12:58162645-58164532	1.31268	3.96605	1.59519	0.006	Yes	Selenium-binding protein
XLOC_006624	PGSC0003DMG400001186	chr02:24616308-24619404	0.34306	1.03552	1.59383	0.02445	Yes	Pentatricopeptide repeat-containing protein
XLOC_035507	PGSC0003DMG400033341	chr11:37780857-37781646	207.079	624.676	1.59292	0.00795	Yes	60S ribosomal protein L12
XLOC_014317	PGSC0003DMG400009372	chr04:65002933-65005519	0.727724	2.19361	1.59185	0.00985	Yes	Tetratricopeptide-like helical
XLOC_016401	PGSC0003DMG400028356	chr05:795308-804595	4.67268	14.0506	1.58831	0.00235	Yes	Nop14
XLOC_029235	PGSC0003DMG400038387	chr09:2586427-2588368	0.555774	1.66892	1.58634	0.026	Yes	Pentatricopeptide repeat-containing protein
XLOC_003603	PGSC0003DMG400010676	chr01:82857406-82866379	26.7203	80.166	1.58505	0.0041	Yes	DNA binding protein
XLOC_022469	PGSC0003DMG400028735	chr07:6504017-6509430	10.3913	30.9889	1.57638	0.00255	Yes	Transducin family protein
XLOC_016261	PGSC0003DMG400003779	chr04:70756530-70762515	10.138	30.178	1.57373	0.00185	Yes	Eukaryotic initiation factor 3 gamma subunit family protein
XLOC_005013	PGSC0003DMG400004359	chr01:61309504-61311730	1.06231	3.16073	1.57305	0.0078	Yes	Pentatricopeptide repeat-containing protein
XLOC_012091	PGSC0003DMG400006593	chr03:44676798-44679393	0.624727	1.85659	1.57136	0.01325	Yes	Pentatricopeptide repeat-containing protein
XLOC_016551	PGSC0003DMG400030554	chr05:3966728-3968667	1.29925	3.85968	1.5708	0.00935	Yes	Pentatricopeptide repeat protein
XLOC_014075	PGSC0003DMG400024862	chr04:57620135-57626099	0.36306	1.07766	1.56962	0.01755	Yes	Pentatricopeptide repeat-containing protein
XLOC_003382	PGSC0003DMG400002798	chr01:78233797-78236920	4.95594	14.696	1.56819	0.0022	Yes	Pentatricopeptide repeat-containing protein
XLOC_020492	PGSC0003DMG400030388	chr06:57736579-57737437	33.7405	100.047	1.56813	0.00185	Yes	Conserved gene of unknown function
XLOC_033189	PGSC0003DMG400028174	chr10:55585245-55588867	51.408	152.147	1.5654	0.0048	Yes	Brix domain containing protein
XLOC_027000	PGSC0003DMG402029142	chr08:38765193-38774389	12.7882	37.7875	1.5631	0.00135	Yes	Conserved gene of unknown function
XLOC_032406	PGSC0003DMG400005461	chr10:14776804-14777792	1.32422	3.91189	1.56272	0.02995	Yes	Gene of unknown function
XLOC_024605	PGSC0003DMG400017310	chr07:50420127-50422308	1.56953	4.62704	1.55976	0.0067	Yes	Pentatricopeptide repeat-containing protein
XLOC_037515	PGSC0003DMG400020687	chr12:5183058-5183716	2.34663	6.91411	1.55895	0.02775	Yes	Conserved gene of unknown function
XLOC_007127	PGSC0003DMG400016711	chr02:36798229-36803111	1.28276	3.77817	1.55844	0.0166	Yes	Homeobox protein knotted-1-like LET6
XLOC_006850	PGSC0003DMG400003074	chr02:30520028-30523909	5.6578	16.6571	1.55782	0.0018	Yes	Gene of unknown function
XLOC_001636	PGSC0003DMG400021371	chr01:2684735-2688039	0.54144	1.59156	1.55557	0.01265	Yes	Pentatricopeptide repeat-containing protein
XLOC_014108	PGSC0003DMG400000776	chr04:59015346-59016839	2.48186	7.29456	1.5554	0.01855	Yes	Extensin (ext)
XLOC_003331	PGSC0003DMG401024702	chr01:77173335-77174694	0.531977	1.56256	1.55447	0.0442	Yes	Gene of unknown function
XLOC_003099	PGSC0003DMG400000068	chr01:72743444-72746108	0.55213	1.6197	1.55265	0.01845	Yes	Pentatricopeptide repeat-containing protein
XLOC_037495	PGSC0003DMG400000310	chr12:4463944-4466819	8.38441	24.5856	1.55203	0.0028	Yes	Gene of unknown function
XLOC_016143	PGSC0003DMG400008024	chr04:68464363-68466687	0.807072	2.36577	1.55154	0.0143	Yes	Pentatricopeptide repeat-containing protein
XLOC_026111	PGSC0003DMG400003040	chr08:54278327-54279066	7.90219	23.1598	1.5513	0.00555	Yes	Osmotin
XLOC_024704	PGSC0003DMG400046940	chr07:52553556-52555347	11.7014	34.2757	1.55051	0.00375	Yes	Conserved gene of unknown function
XLOC_002691	PGSC0003DMG400009016	chr01:62861419-62863869	1.80426	5.27663	1.54821	0.0077	Yes	Pentatricopeptide repeat-containing protein
XLOC_014470	PGSC0003DMG400007996	chr04:68730841-68733343	1.41306	4.13188	1.54798	0.0156	Yes	Serpin
XLOC_015075	PGSC0003DMG400012714	chr04:11049218-11054026	52.2907	152.784	1.54687	0.00705	Yes	Ribosome biogenesis protein brix
XLOC_032596	PGSC0003DMG400017691	chr10:28330065-28336795	8.00492	23.3671	1.54552	0.00195	Yes	Methyltransferase/ nucleic acid binding protein
XLOC_023335	PGSC0003DMG400027653	chr07:51754139-51760207	13.319	38.865	1.54499	0.0019	Yes	Bystin
XLOC_027511	PGSC0003DMG400012205	chr08:54840291-54844164	19.378	56.5348	1.54472	0.00365	Yes	GMP synthase
XLOC_016647	PGSC0003DMG400022608	chr05:6664872-6666321	12.9444	37.6104	1.5388	0.0028	Yes	Transferase, transferring glycosyl groups
XLOC_020049	PGSC0003DMG400016515	chr06:49500581-49501794	92.1932	267.847	1.53868	0.00915	Yes	Conserved gene of unknown function
XLOC_032800	PGSC0003DMG400006207	chr10:42864266-42864710	17.0654	49.5587	1.53807	0.00535	Yes	60S ribosomal protein L7A
XLOC_009248	PGSC0003DMG402001308	chr02:46486760-46488652	0.716389	2.07919	1.53721	0.0195	Yes	Pentatricopeptide repeat-containing protein
XLOC_003222	PGSC0003DMG402019442	chr01:75278952-75284647	1.08027	3.13376	1.5365	0.0211	Yes	Conserved gene of unknown function
XLOC_022274	PGSC0003DMG400011145	chr07:989812-991582	0.559824	1.62363	1.53618	0.0224	Yes	Conserved gene of unknown function
XLOC_014927	PGSC0003DMG400010765	chr04:7663129-7663877	6.91856	20.0632	1.53601	0.0078	Yes	Glutaredoxin
XLOC_002669	PGSC0003DMG400008999	chr01:62253976-62261794	11.1525	32.3303	1.53552	0.00195	Yes	Conserved gene of unknown function
XLOC_003604	PGSC0003DMG400003122	chr01:82924131-82928632	22.3648	64.7498	1.53364	0.00645	Yes	Heat shock 70 kDa protein, mitochondrial
XLOC_002927	PGSC0003DMG400031164	chr01:68933325-68934798	0.718346	2.07865	1.5329	0.04555	Yes	Ankyrin repeat-containing protein
XLOC_031672	PGSC0003DMG400011129	chr10:53537712-53539165	0.839043	2.42636	1.53198	0.03035	Yes	Gene of unknown function
XLOC_013067	PGSC0003DMG400029503	chr04:3052073-3055186	3.13424	9.04549	1.52908	0.0056	Yes	ETAG-A3
XLOC_008040	PGSC0003DMG400003462	chr02:18514178-18520273	12.1273	34.9872	1.52857	0.00225	Yes	Transducin family protein
XLOC_025937	PGSC0003DMG400001855	chr08:50592098-50595681	7.0698	20.3753	1.52708	0.003	Yes	Beta-amylase PCT-BMYI
XLOC_014656	PGSC0003DMG400002848	chr04:137027-138752	0.383715	1.10374	1.5243	0.0485	Yes	Pentatricopeptide repeat protein
XLOC_030009	PGSC0003DMG400017654	chr09:43963814-43966707	1.46268	4.20005	1.52179	0.0306	Yes	Cyclin-dependent kinase inhibitor 3
XLOC_012593	PGSC0003DMG400019518	chr03:55734632-55741670	0.340664	0.975805	1.51824	0.0422	Yes	Pseudo response regulator
XLOC_012703	PGSC0003DMG400014235	chr03:57776636-57778678	1.27022	3.63788	1.51802	0.00865	Yes	Pentatricopeptide repeat-containing protein
XLOC_029439	PGSC0003DMG400023905	chr09:7475330-7477073	3.01312	8.62842	1.51784	0.01885	Yes	Conserved gene of unknown function
XLOC_024898	PGSC0003DMG401022150	chr07:55991157-55999892	0.458595	1.30842	1.51253	0.0332	Yes	Binding protein
XLOC_037533	PGSC0003DMG400018964	chr12:5378684-5383169	30.0963	85.757	1.51067	0.0068	Yes	Ribosome biogenesis regulatory protein
XLOC_009480	PGSC0003DMG400005048	chr03:2352220-2353598	4.90003	13.9379	1.50815	0.00315	Yes	Pentatricopeptide repeat-containing protein
XLOC_016384	PGSC0003DMG400028373	chr05:510403-512898	1.75901	5.00127	1.50753	0.01005	Yes	Nucleotide binding protein
XLOC_034134	PGSC0003DMG400017812	chr11:27833057-27835510	92.3479	261.59	1.50216	0.0087	Yes	40S ribosomal protein S5
XLOC_028875	PGSC0003DMG400001559	chr09:57189295-57192802	0.570482	1.61548	1.50171	0.02535	Yes	Transporter
XLOC_010824	PGSC0003DMG400000602	chr03:56412281-56419831	10.677	30.2309	1.50152	0.00255	Yes	Conserved gene of unknown function
XLOC_034926	PGSC0003DMG400000999	chr11:6446663-6456549	3.8425	10.8762	1.50106	0.0033	Yes	Sequence-specific DNA binding / transcription factor
XLOC_001639	PGSC0003DMG400021367	chr01:2777314-2779888	0.25917	0.730303	1.4946	0.04355	Yes	Pentatricopeptide repeat-containing protein
XLOC_027422	PGSC0003DMG400004736	chr08:52816521-52817143	17.0313	47.9176	1.49236	0.0076	Yes	P-rich protein EIG-I30
XLOC_025159	PGSC0003DMG400016054	chr08:7280369-7283514	2.57565	7.24597	1.49224	0.0218	Yes	Conserved gene of unknown function
XLOC_032014	PGSC0003DMG401007173	chr10:59421965-59427679	1.73838	4.88661	1.49109	0.01575	Yes	Calmodulin-binding protein
XLOC_032879	PGSC0003DMG400026705	chr10:46315493-46317123	0.937221	2.62953	1.48834	0.035	Yes	Aquaporin, MIP family, PIP subfamily
XLOC_016387	PGSC0003DMG402028370	chr05:541513-548244	0.881928	2.46804	1.48463	0.0283	Yes	Pentatricopeptide repeat-containing protein
XLOC_003539	PGSC0003DMG402029775	chr01:81447034-81453790	1.8898	5.28725	1.48428	0.0059	Yes	MAA3
XLOC_020132	PGSC0003DMG400004057	chr06:51059658-51061131	1.26424	3.53462	1.48328	0.0261	Yes	ORF16-lacZ fusion protein
XLOC_036980	PGSC0003DMG400015407	chr12:56544717-56551627	12.9059	36.0746	1.48295	0.00155	Yes	50S ribosomal protein L4
XLOC_010499	PGSC0003DMG400010174	chr03:49358487-49364040	37.7503	105.344	1.48055	0.00405	Yes	Peroxisomal membrane 22 kDa family protein
XLOC_012103	PGSC0003DMG400009104	chr03:44982447-44984765	0.701485	1.95356	1.47762	0.0185	Yes	Pentatricopeptide repeat-containing protein
XLOC_016310	PGSC0003DMG400009978	chr04:71545381-71554815	13.0063	36.1969	1.47665	0.0163	Yes	Ribosome biogenesis protein tsr1
XLOC_010458	PGSC0003DMG400019858	chr03:48443251-48446715	0.52544	1.46215	1.47649	0.02	Yes	Pentatricopeptide repeat-containing protein
XLOC_010457	PGSC0003DMG400019856	chr03:48398751-48407280	4.67931	12.9861	1.4726	0.00395	Yes	Poly(A) polymerase
XLOC_001432	PGSC0003DMG400033679	chr00:36415733-36418250	1.22867	3.40564	1.47083	0.01335	Yes	Gene of unknown function
XLOC_036068	PGSC0003DMG400028818	chr12:6077489-6085194	6.31184	17.4815	1.46969	0.00545	Yes	Transcription factor
XLOC_007077	PGSC0003DMG400021711	chr02:35551606-35553025	0.833993	2.30823	1.46868	0.03875	Yes	Pentatricopeptide repeat-containing protein
XLOC_033272	PGSC0003DMG400039791	chr10:57175786-57177298	0.668262	1.84925	1.46846	0.04375	Yes	Cytochrome P450
XLOC_007682	PGSC0003DMG400000519	chr02:47149070-47150879	0.673649	1.85922	1.46463	0.0452	Yes	Glucan endo-1,3-beta-glucosidase, acidic isoform GI9
XLOC_019895	PGSC0003DMG400020461	chr06:45655726-45658544	0.483241	1.33267	1.4635	0.02795	Yes	Conserved gene of unknown function
XLOC_019656	PGSC0003DMG400002350	chr06:38128094-38130080	1.4402	3.96849	1.46232	0.0172	Yes	Ethylene-responsive transcription factor
XLOC_005390	PGSC0003DMG400000152	chr01:71862637-71866307	30.8088	84.8569	1.46169	0.00865	Yes	Methylenetetrahydrofolate dehydrogenase
XLOC_014929	PGSC0003DMG400010767	chr04:7683245-7683775	15.2059	41.8484	1.46055	0.0096	Yes	Monothiol glutaredoxin-S2
XLOC_020483	PGSC0003DMG400030379	chr06:57527171-57535052	5.78251	15.8732	1.45682	0.00835	Yes	Conserved gene of unknown function
XLOC_020500	PGSC0003DMG400044092	chr06:57888952-57891637	0.497334	1.36164	1.45306	0.02755	Yes	Pentatricopeptide repeat-containing protein
XLOC_021951	PGSC0003DMG400005898	chr06:54640860-54641727	3.54714	9.71125	1.453	0.0304	Yes	Harpin-induced family protein
XLOC_011067	PGSC0003DMG400002585	chr03:61035886-61043401	5.72488	15.6663	1.45235	0.00395	Yes	Chaperonin-60kD, ch60
XLOC_009167	PGSC0003DMG401001383	chr02:45233403-45240348	0.619174	1.69393	1.45195	0.03265	Yes	DNA-directed RNA polymerase 2B, chloroplastic/mitochondrial
XLOC_022181	PGSC0003DMG401020090	chr06:58461317-58464631	17.1624	46.8807	1.44974	0.00325	Yes	Nucleic acid binding
XLOC_001695	PGSC0003DMG401016396	chr01:3965154-3974504	13.7949	37.6601	1.4489	0.00335	Yes	Dihydroorotate dehydrogenase
XLOC_007343	PGSC0003DMG400014894	chr02:40639077-40642512	3.63547	9.91815	1.44793	0.0071	Yes	Membrane protein
XLOC_017621	PGSC0003DMG400023460	chr05:51598594-51601947	9.59099	26.1373	1.44636	0.0035	Yes	Conserved gene of unknown function
XLOC_003223	PGSC0003DMG401019442	chr01:75291701-75300007	0.662072	1.80406	1.44619	0.0211	Yes	Conserved gene of unknown function
XLOC_007168	PGSC0003DMG400017735	chr02:37440154-37446738	6.80779	18.5483	1.44603	0.0028	Yes	GTP-binding protein erg
XLOC_023467	PGSC0003DMG400019271	chr07:54039356-54043164	97.3379	264.337	1.4413	0.00805	Yes	RNA binding protein
XLOC_035703	PGSC0003DMG400002995	chr11:43173822-43178689	5.92445	16.0356	1.43652	0.0036	Yes	Cellular nucleic acid binding protein
XLOC_006828	PGSC0003DMG400008291	chr02:29921640-29921994	13.993	37.8697	1.43633	0.0428	Yes	Gene of unknown function
XLOC_015027	PGSC0003DMG400027264	chr04:9631280-9635419	6.70035	18.1314	1.43618	0.0046	Yes	AG-motif binding protein-5
XLOC_010181	PGSC0003DMG401023002	chr03:40285848-40288285	0.699034	1.88865	1.43392	0.03705	Yes	UDP-glucuronate 4-epimerase 3
XLOC_014734	PGSC0003DMG402005959	chr04:2066489-2072150	10.6339	28.6556	1.43015	0.00465	Yes	WD-repeat protein
XLOC_015892	PGSC0003DMG400025056	chr04:61448678-61449566	24.9137	66.9952	1.42712	0.00565	Yes	Conserved gene of unknown function
XLOC_017555	PGSC0003DMG400023520	chr05:50386930-50394297	2.01064	5.40363	1.42627	0.0051	Yes	Aba-overly sensitive 1
XLOC_005207	PGSC0003DMG400031114	chr01:67179110-67182447	0.427936	1.14847	1.42425	0.02505	Yes	Pentatricopeptide
XLOC_027274	PGSC0003DMG400009295	chr08:48764304-48772840	26.4224	70.8588	1.42319	0.0116	Yes	DEAD-box RNA helicase
XLOC_007918	PGSC0003DMG401003169	chr02:12003010-12008131	25.3208	67.8752	1.42256	0.0164	Yes	Heterogeneous nuclear ribonucleoprotein A1
XLOC_029323	PGSC0003DMG400003872	chr09:4829602-4830786	1.0658	2.8568	1.42247	0.0441	Yes	ZPT2-11
XLOC_016341	PGSC0003DMG400010006	chr04:72017030-72021613	0.31737	0.848984	1.41957	0.03125	Yes	Pentatricopeptide repeat-containing protein
XLOC_012732	PGSC0003DMG400005673	chr03:58316380-58320772	43.6432	116.431	1.41564	0.01025	Yes	Zinc finger (Ran-binding) family protein
XLOC_009820	PGSC0003DMG400024339	chr03:21144869-21147021	1.08804	2.89231	1.41049	0.02485	Yes	Gene of unknown function
XLOC_006626	PGSC0003DMG400001184	chr02:24710754-24713053	1.10751	2.93537	1.40623	0.01735	Yes	Pentatricopeptide repeat-containing protein
XLOC_011801	PGSC0003DMG400016748	chr03:34065718-34067735	0.586255	1.55303	1.40548	0.0448	Yes	Pentatricopeptide repeat-containing protein
XLOC_028988	PGSC0003DMG400020583	chr09:59737169-59739743	0.81035	2.14422	1.40383	0.02335	Yes	Pentatricopeptide repeat-containing protein, mitochondrial
XLOC_001852	PGSC0003DMG400016815	chr01:10552357-10559781	9.44397	24.9765	1.4031	0.00485	Yes	DAG protein, chloroplast
XLOC_006732	PGSC0003DMG400010442	chr02:27497432-27499897	0.412436	1.08935	1.40122	0.0461	Yes	Pentatricopeptide repeat-containing protein
XLOC_022740	PGSC0003DMG400008432	chr07:26044762-26051060	8.49284	22.3993	1.39913	0.0046	Yes	Conserved gene of unknown function
XLOC_003637	PGSC0003DMG400025734	chr01:83416174-83419808	24.0639	63.4386	1.39849	0.00825	Yes	Pyruvate kinase
XLOC_020696	PGSC0003DMG400002405	chr06:2745863-2747246	95.7227	251.707	1.39481	0.012	Yes	60S ribosomal protein L10
XLOC_027338	PGSC0003DMG400001844	chr08:50229732-50233122	0.598463	1.56911	1.39061	0.02515	Yes	Invertase inhibitor
XLOC_007600	PGSC0003DMG400001453	chr02:45627552-45631494	35.0509	91.5423	1.38499	0.0087	Yes	RNA-binding protein
XLOC_024355	PGSC0003DMG400017390	chr07:43021544-43030119	0.639881	1.66945	1.3835	0.0465	Yes	RNA binding protein
XLOC_011432	PGSC0003DMG400019758	chr03:9255021-9259697	37.3967	97.5579	1.38335	0.0095	Yes	Dihydrodipicolinate synthase, chloroplastic
XLOC_024365	PGSC0003DMG400017379	chr07:43375464-43383476	8.813	22.9633	1.38163	0.0062	Yes	Las1-like family protein
XLOC_003373	PGSC0003DMG400002805	chr01:78056034-78057894	1.08968	2.8339	1.37889	0.02615	Yes	Pentatricopeptide repeat-containing protein
XLOC_008477	PGSC0003DMG400008314	chr02:29988676-29997070	3.21811	8.3554	1.37649	0.0088	Yes	RNA binding protein
XLOC_034726	PGSC0003DMG400016186	chr11:2038789-2044004	4.1701	10.8144	1.3748	0.0157	Yes	Elongator component
XLOC_026964	PGSC0003DMG400002200	chr08:36735872-36740054	50.483	130.789	1.37337	0.01365	Yes	Serine hydroxymethyltransferase
XLOC_024478	PGSC0003DMG400025487	chr07:47102333-47104710	39.9113	103.376	1.37303	0.01205	Yes	Isocitrate lyase
XLOC_033048	PGSC0003DMG400040850	chr10:52423202-52424135	11.8061	30.5424	1.37128	0.00705	Yes	Chloroplast lumen common family protein
XLOC_004091	PGSC0003DMG400010698	chr01:4276918-4282378	14.2168	36.7291	1.36933	0.00745	Yes	Adrenodoxin
XLOC_021939	PGSC0003DMG401005911	chr06:54394692-54396947	125.414	323.991	1.36925	0.01095	Yes	40S ribosomal protein S11
XLOC_021931	PGSC0003DMG400005917	chr06:54257675-54266723	1.13847	2.93967	1.36856	0.0221	Yes	Nucleotide binding protein
XLOC_006536	PGSC0003DMG400024180	chr02:21814965-21821876	21.7035	56.0398	1.36852	0.0105	Yes	TCP domain class transcription factor
XLOC_030437	PGSC0003DMG400017145	chr09:57000290-57004038	3.1025	8.00079	1.36671	0.0229	Yes	Conserved gene of unknown function
XLOC_017351	PGSC0003DMG402014605	chr05:45918769-45920691	1.32917	3.42698	1.36641	0.0418	Yes	DUF26 domain-containing protein 1
XLOC_028689	PGSC0003DMG400011411	chr09:52386778-52387290	15.0698	38.8093	1.36474	0.01645	Yes	Gene of unknown function
XLOC_016357	PGSC0003DMG400028395	chr05:59932-60828	5.66579	14.5888	1.36452	0.01355	Yes	Conserved gene of unknown function
XLOC_025913	PGSC0003DMG400017536	chr08:49575400-49576755	0.810962	2.08702	1.36374	0.03665	Yes	Glycine-rich cell wall structural protein 1.8
XLOC_007302	PGSC0003DMG400003626	chr02:39706488-39707596	64.1265	164.837	1.36205	0.0109	Yes	Lactoylglutathione lyase
XLOC_026698	PGSC0003DMG400026655	chr08:19050982-19054358	0.417342	1.07173	1.36064	0.0364	Yes	Binding protein
XLOC_002887	PGSC0003DMG400001671	chr01:67991305-67996008	1.50066	3.84675	1.35804	0.01615	Yes	Peptide transporter
XLOC_033391	PGSC0003DMG400008375	chr10:59243659-59247606	0.934422	2.39492	1.35783	0.0286	Yes	Pentatricopeptide repeat-containing protein, mitochondrial
XLOC_005818	PGSC0003DMG400029760	chr01:81408828-81411925	487.466	1245.9	1.35382	0.043	Yes	Ribosomal protein L3
XLOC_011874	PGSC0003DMG400008335	chr03:37139230-37140593	8.71505	22.2234	1.3505	0.0067	Yes	Gene of unknown function
XLOC_023138	PGSC0003DMG400026193	chr07:47537709-47538369	11.548	29.3955	1.34796	0.0112	Yes	Storekeeper protein
XLOC_010340	PGSC0003DMG400009084	chr03:45473991-45476391	24.7251	62.9311	1.3478	0.015	Yes	Pentatricopeptide repeat-containing protein
XLOC_003602	PGSC0003DMG400010677	chr01:82849766-82853621	61.1758	155.577	1.34659	0.01925	Yes	Heat shock 70 kDa protein, mitochondrial
XLOC_005478	PGSC0003DMG400000228	chr01:73521109-73527932	2.57518	6.53036	1.34249	0.0097	Yes	EMB1703
XLOC_017689	PGSC0003DMG400028311	chr05:687341-692019	33.1767	84.1145	1.34218	0.01425	Yes	Fructokinase 2
XLOC_031889	PGSC0003DMG400023680	chr10:57581446-57582087	131.173	332.006	1.33974	0.00955	Yes	Conserved gene of unknown function
XLOC_014465	PGSC0003DMG400007990	chr04:68639138-68644686	73.086	184.683	1.33739	0.01775	Yes	Nucleic acid binding protein
XLOC_015984	PGSC0003DMG400030838	chr04:64164994-64172883	2.16301	5.45522	1.3346	0.01685	Yes	Queuine tRNA-ribosyltransferase
XLOC_025993	PGSC0003DMG400004817	chr08:52222351-52223381	17.9571	45.2806	1.33434	0.0085	Yes	Conserved gene of unknown function
XLOC_005678	PGSC0003DMG400002773	chr01:78110766-78113987	23.7379	59.8215	1.33347	0.0125	Yes	Dimethyladenosine transferase
XLOC_006548	PGSC0003DMG400010413	chr02:22150487-22154635	17.7701	44.7337	1.33191	0.0088	Yes	Conserved gene of unknown function
XLOC_036979	PGSC0003DMG400015406	chr12:56538677-56542908	136.526	343.564	1.33141	0.0303	Yes	Polyadenylate-binding protein
XLOC_014278	PGSC0003DMG400030810	chr04:63968339-63969514	14.0023	35.1769	1.32896	0.01	Yes	Conserved gene of unknown function
XLOC_002772	PGSC0003DMG400006790	chr01:65374900-65375512	57.6686	144.847	1.32867	0.009	Yes	Conserved gene of unknown function
XLOC_029402	PGSC0003DMG400027899	chr09:6757163-6758543	1.44253	3.61781	1.32651	0.0442	Yes	Ubiquitin-protein ligase
XLOC_010690	PGSC0003DMG400024474	chr03:53841277-53844424	21.1403	53.0058	1.32616	0.00765	Yes	Gonadotropin beta chain
XLOC_029551	PGSC0003DMG400026571	chr09:13240600-13241511	11.4335	28.6199	1.32376	0.011	Yes	Conserved gene of unknown function
XLOC_017749	PGSC0003DMG400000824	chr05:1912077-1916897	1.36521	3.4144	1.32251	0.0217	Yes	DNA binding protein
XLOC_027190	PGSC0003DMG400020813	chr08:46768918-46771953	188.447	471.178	1.32211	0.0336	Yes	Thaliana 60S ribosomal protein L7
XLOC_011287	PGSC0003DMG400018681	chr03:3067181-3072349	10.2284	25.5695	1.32184	0.00765	Yes	DNA helicase
XLOC_023847	PGSC0003DMG400024200	chr07:7185082-7189114	0.468327	1.1692	1.31994	0.04775	Yes	Tetratricopeptide-like helical
XLOC_012551	PGSC0003DMG400024629	chr03:54970871-54972801	9.70141	24.2096	1.31931	0.0101	Yes	Pentatricopeptide repeat-containing protein
XLOC_030442	PGSC0003DMG400001506	chr09:57162916-57172504	5.79454	14.4437	1.31767	0.0079	Yes	DEAD-box ATP-dependent RNA helicase 13
XLOC_020785	PGSC0003DMG400030062	chr06:7406800-7410499	5.76879	14.3538	1.31509	0.00685	Yes	Pentatricopeptide repeat-containing protein
XLOC_034761	PGSC0003DMG400016220	chr11:2638391-2641771	0.535093	1.3306	1.31421	0.02955	Yes	Pentatricopeptide repeat-containing protein
XLOC_025623	PGSC0003DMG400004310	chr08:39169752-39175079	10.1325	25.1891	1.31382	0.0071	Yes	Peptidase S8 and S53, subtilisin, kexin, sedolisin; 3 exoribonuclease
XLOC_011272	PGSC0003DMG403024074	chr03:2773762-2774222	6.58878	16.3686	1.31285	0.0412	Yes	60S ribosomal protein L35a
XLOC_007607	PGSC0003DMG400001446	chr02:45713350-45716109	0.932531	2.31646	1.3127	0.0235	Yes	Pentatricopeptide repeat-containing protein
XLOC_037267	PGSC0003DMG400015326	chr12:445529-447473	0.598942	1.48678	1.31171	0.04835	Yes	Pentatricopeptide repeat-containing protein
XLOC_025915	PGSC0003DMG400042183	chr08:49631733-49632849	2.76127	6.85428	1.31167	0.04275	Yes	LRX2
XLOC_029801	PGSC0003DMG400027944	chr09:31218416-31224429	7.14416	17.7287	1.31125	0.00975	Yes	RNA binding protein
XLOC_027392	PGSC0003DMG400004764	chr08:52225745-52228742	1.3498	3.34614	1.30975	0.0163	Yes	Pentatricopeptide repeat-containing protein
XLOC_010932	PGSC0003DMG400005747	chr03:58405349-58407392	0.778201	1.92793	1.30884	0.04365	Yes	Pentatricopeptide repeat-containing protein
XLOC_018220	PGSC0003DMG400042500	chr05:17003153-17005646	0.86776	2.14971	1.30877	0.0338	Yes	Pentatricopeptide repeat-containing protein
XLOC_036058	PGSC0003DMG400028809	chr12:5926112-5928357	8.03808	19.9034	1.30809	0.00835	Yes	2-oxoglutarate-dependent dioxygenase
XLOC_031729	PGSC0003DMG400011058	chr10:54494768-54498812	26.4712	65.4266	1.30545	0.00795	Yes	RNA binding protein
XLOC_015961	PGSC0003DMG400031472	chr04:63663283-63665366	1.95481	4.82427	1.30328	0.0157	Yes	Conserved gene of unknown function
XLOC_030172	PGSC0003DMG400024286	chr09:50459495-50461280	2.61767	6.45725	1.30264	0.0173	Yes	Ca2+ antiporter/cation exchanger
XLOC_031419	PGSC0003DMG400033904	chr10:44201931-44203180	18.9134	46.6539	1.30259	0.0123	Yes	SANT/MYB domain protein
XLOC_024418	PGSC0003DMG402000669	chr07:45015816-45019912	2.15317	5.30958	1.30214	0.04015	Yes	Glycine-rich RNA-binding protein
XLOC_003376	PGSC0003DMG401002803	chr01:78105795-78110540	2.03552	5.00717	1.2986	0.0445	Yes	Peptide chain release factor
XLOC_031787	PGSC0003DMG400028259	chr10:55687380-55691676	3.40104	8.36345	1.29812	0.0207	Yes	GRF domain class transcription factor
XLOC_027408	PGSC0003DMG400039214	chr08:52521962-52522379	13.7757	33.8466	1.29689	0.0372	Yes	Arachidonic acid-induced DEA1
XLOC_033041	PGSC0003DMG400017608	chr10:52204836-52208803	147.885	363.136	1.29603	0.03665	Yes	60S ribosomal protein L1
XLOC_007557	PGSC0003DMG400010043	chr02:44820035-44823839	1.95412	4.79463	1.2949	0.0165	Yes	Conserved gene of unknown function
XLOC_014115	PGSC0003DMG400000783	chr04:59097016-59099035	35.9027	88.0521	1.29426	0.0103	Yes	Extensin
XLOC_034992	PGSC0003DMG400006026	chr11:8260769-8263139	5.93254	14.5483	1.29413	0.00615	Yes	Pentatricopeptide repeat-containing protein
XLOC_011239	PGSC0003DMG400005057	chr03:2237924-2239230	4.48558	10.9931	1.29323	0.02095	Yes	FAD-binding domain-containing protein
XLOC_023036	PGSC0003DMG400006122	chr07:44212629-44220114	38.2395	93.6418	1.29209	0.01915	Yes	Pescadillo
XLOC_021938	PGSC0003DMG402005911	chr06:54390649-54392842	70.7621	173.089	1.29047	0.0099	Yes	40S ribosomal protein S11
XLOC_003324	PGSC0003DMG400024695	chr01:77040643-77046561	1.87969	4.5947	1.28948	0.016	Yes	DNA polymerase
XLOC_008719	PGSC0003DMG400002087	chr02:36131845-36137629	12.4454	30.415	1.28918	0.01165	Yes	Ribosomal pseudouridine synthase
XLOC_030610	PGSC0003DMG400011285	chr10:338616-340501	8.87058	21.6771	1.28907	0.01305	Yes	Pentatricopeptide repeat-containing protein
XLOC_010564	PGSC0003DMG400015238	chr03:51082103-51091873	8.17996	19.9679	1.28752	0.00835	Yes	Kelch repeat protein
XLOC_021915	PGSC0003DMG400026909	chr06:53848344-53856030	25.8664	63.1418	1.28751	0.01315	Yes	Lysyl-tRNA synthetase
XLOC_020066	PGSC0003DMG400028540	chr06:49752964-49755906	7.65925	18.6825	1.28641	0.01095	Yes	Nucleic acid binding protein
XLOC_012039	PGSC0003DMG402014344	chr03:43011652-43016031	6.71333	16.3426	1.28354	0.0105	Yes	Zinc knuckle (CCHC-type) family protein
XLOC_016427	PGSC0003DMG400019647	chr05:1091622-1099314	152.526	371.249	1.28333	0.0416	Yes	Heat shock protein 90
XLOC_033381	PGSC0003DMG400008382	chr10:59133901-59134790	10.3048	25.0544	1.28174	0.0186	Yes	Conserved gene of unknown function
XLOC_019984	PGSC0003DMG400026504	chr06:48095843-48100068	1.92119	4.67021	1.28149	0.015	Yes	Plant-specific family protein RPD1
XLOC_030550	PGSC0003DMG400021877	chr09:59926832-59929020	92.9106	225.645	1.28014	0.01955	Yes	Xyloglucan endo-transglycosylase
XLOC_038563	PGSC0003DMG400029268	chr12:58268941-58272904	0.985948	2.38608	1.27506	0.02345	Yes	Pentatricopeptide repeat-containing protein, mitochondrial
XLOC_002640	PGSC0003DMG400033121	chr01:61498501-61499382	4.81315	11.6481	1.27504	0.0301	Yes	RING zinc finger protein
XLOC_007569	PGSC0003DMG400010054	chr02:45067251-45069797	6.55256	15.8318	1.27269	0.0121	Yes	Pentatricopeptide repeat-containing protein
XLOC_003286	PGSC0003DMG401028572	chr01:76271797-76273677	4.18109	10.1011	1.27256	0.0111	Yes	Chaperonin containing t-complex protein 1, epsilon subunit, tcpe
XLOC_025045	PGSC0003DMG400014855	chr08:2637744-2640294	141.387	341.374	1.27171	0.0313	Yes	Ribosomal protein S6
XLOC_025172	PGSC0003DMG400025212	chr08:8005477-8007543	128.857	310.675	1.26963	0.02775	Yes	60S ribosomal protein L9
XLOC_012749	PGSC0003DMG401005658	chr03:58609544-58611616	274.156	660.625	1.26883	0.03785	Yes	ArcA2 protein
XLOC_012606	PGSC0003DMG400019531	chr03:55919906-55921627	38.0385	91.5526	1.26714	0.0131	Yes	EMB514
XLOC_012516	PGSC0003DMG400024601	chr03:54462728-54470280	31.8581	76.5935	1.26556	0.0234	Yes	Dead box ATP-dependent RNA helicase
XLOC_018903	PGSC0003DMG400023383	chr05:51097274-51100701	8.77781	21.1006	1.26535	0.01095	Yes	80A08_4
XLOC_028697	PGSC0003DMG400011375	chr09:52572166-52574502	35.9157	86.0934	1.26129	0.0145	Yes	Conserved gene of unknown function
XLOC_020048	PGSC0003DMG400016514	chr06:49496449-49498781	2.15134	5.15428	1.26053	0.02585	Yes	S haplotype-specific F-box protein
XLOC_020362	PGSC0003DMG400007137	chr06:55398760-55402081	3.04039	7.28385	1.26044	0.0206	Yes	Serine carboxypeptidase III
XLOC_032090	PGSC0003DMG400014407	chr10:942992-948557	3.90807	9.34405	1.25759	0.011	Yes	GTP-binding protein enga
XLOC_014552	PGSC0003DMG400003712	chr04:70458453-70463719	9.65531	23.0609	1.25606	0.01105	Yes	Low temperature viability protein
XLOC_030247	PGSC0003DMG400011397	chr09:52519153-52523522	6.69627	15.9558	1.25265	0.01345	Yes	WD-repeat protein
XLOC_005422	PGSC0003DMG400000184	chr01:72491748-72495021	1.44062	3.42865	1.25095	0.0269	Yes	Ferric-chelate reductase
XLOC_028968	PGSC0003DMG400026420	chr09:59264465-59272280	7.81584	18.5862	1.24976	0.01295	Yes	S-adenosylmethionine-dependent methyltransferase
XLOC_023276	PGSC0003DMG400020434	chr07:50350280-50352702	151.077	359.247	1.24969	0.02765	Yes	Ribosomal protein L11
XLOC_013904	PGSC0003DMG400007267	chr04:50249867-50254547	3.62698	8.62143	1.24916	0.0218	Yes	EMB2748
XLOC_002971	PGSC0003DMG400026026	chr01:69998301-70008263	32.5027	77.0631	1.24548	0.02625	Yes	T-complex protein 1 subunit alpha
XLOC_027235	PGSC0003DMG400030873	chr08:48174808-48178214	10.1447	24.0525	1.24547	0.0329	Yes	Ribosomal protein L24
XLOC_015090	PGSC0003DMG400012727	chr04:11311814-11315687	3.82084	9.05578	1.24495	0.0149	Yes	T-complex protein 1 subunit beta
XLOC_017869	PGSC0003DMG400018422	chr05:4417125-4421492	8.6128	20.4121	1.24487	0.01035	Yes	Sulfate/bicarbonate/oxalate exchanger and transporter sat-1
XLOC_025530	PGSC0003DMG400008193	chr08:34810777-34813728	97.5595	231.035	1.24376	0.029	Yes	Ran binding protein-1
XLOC_037518	PGSC0003DMG400020673	chr12:5224469-5225007	53.3119	126.095	1.24197	0.0157	Yes	Conserved gene of unknown function
XLOC_033080	PGSC0003DMG400011042	chr10:53433748-53436781	1.65351	3.90794	1.24088	0.03985	Yes	Cytochrome P450
XLOC_012741	PGSC0003DMG400005665	chr03:58519391-58521451	24.4459	57.7583	1.24044	0.0197	Yes	T-complex protein 1 subunit delta
XLOC_009452	PGSC0003DMG400012829	chr03:1737841-1742882	41.7948	98.7216	1.24004	0.02465	Yes	Conserved gene of unknown function
XLOC_019918	PGSC0003DMG400026131	chr06:46111807-46121113	1.24156	2.93207	1.23977	0.0189	Yes	ABC transporter
XLOC_032123	PGSC0003DMG400025015	chr10:1550608-1552952	230.036	543.251	1.23976	0.0346	Yes	60S ribosomal protein L8
XLOC_038082	PGSC0003DMG400015829	chr12:40124997-40127183	36.3999	85.9482	1.23953	0.02275	Yes	LeArcA1 protein
XLOC_020150	PGSC0003DMG400033085	chr06:51574637-51578821	5.09594	12.0227	1.23833	0.0109	Yes	Thioredoxin II
XLOC_017693	PGSC0003DMG400028306	chr05:772508-777008	1.92886	4.55012	1.23815	0.03275	Yes	60S ribosomal protein L7a
XLOC_027679	PGSC0003DMG400024266	chr09:1211099-1214913	8.54056	20.1317	1.23707	0.013	Yes	Mitochondrial carrier protein
XLOC_005722	PGSC0003DMG400018230	chr01:79194734-79196501	2.78741	6.56276	1.23538	0.02235	Yes	Pentatricopeptide repeat-containing protein
XLOC_033721	PGSC0003DMG400000980	chr11:6277463-6278957	16.7149	39.352	1.23531	0.01165	Yes	Aspartate carbamoyltransferase
XLOC_017629	PGSC0003DMG400023453	chr05:51779077-51787386	59.1624	139.264	1.23507	0.02655	Yes	Chaperonin containing t-complex protein 1, gamma subunit, tcpg
XLOC_003417	PGSC0003DMG400018278	chr01:79113904-79119082	26.179	61.6199	1.23498	0.01505	Yes	Endonuclease
XLOC_037668	PGSC0003DMG400029787	chr12:10203708-10207203	99.1177	233.249	1.23466	0.0424	Yes	Molecular chaperone Hsp90-1
XLOC_007323	PGSC0003DMG400003607	chr02:40191559-40194096	1.85794	4.3719	1.23456	0.0307	Yes	Jasmonate O-methyltransferase
XLOC_026160	PGSC0003DMG400012320	chr08:55257130-55261969	20.5582	48.3237	1.23301	0.0169	Yes	Pin2-interacting protein x1
XLOC_007946	PGSC0003DMG400011805	chr02:13988505-13998213	6.0053	14.1067	1.23208	0.01685	Yes	Nucleotide binding protein
XLOC_038678	PGSC0003DMG400004723	chr12:60439556-60445247	12.8009	30.0692	1.23204	0.0135	Yes	Dentin sialophosphoprotein
XLOC_013118	PGSC0003DMG400025303	chr04:4012124-4014648	1.8388	4.31737	1.23138	0.03625	Yes	MYBR domain class transcription factor
XLOC_003725	PGSC0003DMG401025809	chr01:84809945-84818407	1.78658	4.18481	1.22797	0.02315	Yes	EMB2745
XLOC_034776	PGSC0003DMG400016234	chr11:2920499-2929340	1.71138	4.00791	1.22769	0.01445	Yes	Pentatricopeptide repeat-containing protein, chloroplastic
XLOC_031944	PGSC0003DMG400008141	chr10:58480670-58485165	0.968209	2.265	1.22612	0.0287	Yes	Calcium ATPase
XLOC_031742	PGSC0003DMG400011047	chr10:54746195-54748913	181.882	425.442	1.22596	0.0484	Yes	60S ribosomal protein L4/L1
XLOC_038220	PGSC0003DMG400028631	chr12:49633315-49635516	340.769	796.978	1.22574	0.0496	Yes	40S ribosomal protein S12
XLOC_020456	PGSC0003DMG400046574	chr06:57158085-57160320	0.754423	1.76394	1.22535	0.0447	Yes	Pentatricopeptide repeat-containing protein, chloroplastic
XLOC_023229	PGSC0003DMG400026818	chr07:49543045-49546814	7.8165	18.2546	1.22367	0.0112	Yes	Nucleolar GTP-binding protein
XLOC_022544	PGSC0003DMG400004098	chr07:10995788-10998933	9.08202	21.1955	1.22267	0.01265	Yes	Nucleolar protein,Nop52 containing protein
XLOC_024560	PGSC0003DMG400009394	chr07:49652178-49655000	55.8137	130.246	1.22255	0.014	Yes	Conserved gene of unknown function
XLOC_016296	PGSC0003DMG400009965	chr04:71383128-71388098	17.0462	39.7551	1.22169	0.01415	Yes	Pectinesterase
XLOC_017575	PGSC0003DMG400023502	chr05:50666356-50669897	25.2552	58.8474	1.2204	0.0211	Yes	DAG protein, chloroplast
XLOC_007695	PGSC0003DMG400012601	chr02:47425044-47428814	26.3642	61.4265	1.22028	0.01795	Yes	RNA binding protein
XLOC_007628	PGSC0003DMG400046968	chr02:46086201-46087821	1.72284	4.01332	1.22001	0.03405	Yes	Pentatricopeptide repeat-containing protein
XLOC_025082	PGSC0003DMG400017838	chr08:4179045-4184319	6.82471	15.8929	1.21954	0.0132	Yes	O-sialoglycoprotein endopeptidase
XLOC_013236	PGSC0003DMG400027743	chr04:7124687-7131928	8.95541	20.8413	1.21862	0.0158	Yes	Conserved gene of unknown function
XLOC_010770	PGSC0003DMG400024541	chr03:55167491-55170026	4.21024	9.79543	1.21821	0.01395	Yes	Heat shock protein
XLOC_032258	PGSC0003DMG400022808	chr10:4703271-4706059	12.3481	28.7218	1.21786	0.0159	Yes	Conserved gene of unknown function
XLOC_026967	PGSC0003DMG400013829	chr08:36966106-36975388	17.7428	41.2674	1.21777	0.01595	Yes	60S ribosomal protein L24, mitochondrial
XLOC_003189	PGSC0003DMG400027524	chr01:74687799-74695631	9.87553	22.9277	1.21516	0.0147	Yes	Conserved gene of unknown function
XLOC_037853	PGSC0003DMG400008773	chr12:21732656-21737916	9.81047	22.7068	1.21073	0.0139	Yes	Pentatricopeptide repeat-containing protein, mitochondrial
XLOC_006138	PGSC0003DMG400001591	chr01:87277121-87278365	87.6374	202.71	1.2098	0.0196	Yes	Glycine-rich protein 2
XLOC_038660	PGSC0003DMG400004710	chr12:60213667-60223125	18.901	43.6785	1.20846	0.01625	Yes	Protein arginine n-methyltransferase
XLOC_031945	PGSC0003DMG400008142	chr10:58485694-58497603	5.0327	11.6296	1.2084	0.0488	Yes	Sorting and assembly machinery (Sam50) protein
XLOC_037045	PGSC0003DMG400029381	chr12:57917788-57920346	331.344	764.319	1.20584	0.03905	Yes	60S ribosomal protein L13
XLOC_009396	PGSC0003DMG400013392	chr03:383298-385208	4.08167	9.41415	1.20567	0.019	Yes	CBL-interacting protein kinase 20
XLOC_034781	PGSC0003DMG400016238	chr11:2979538-2987049	11.8952	27.425	1.20511	0.03925	Yes	DEGP10
XLOC_007218	PGSC0003DMG400035823	chr02:38385228-38386506	9.78294	22.5244	1.20315	0.0186	Yes	Amino acid transporter
XLOC_008848	PGSC0003DMG400003588	chr02:39063411-39068355	10.3026	23.7134	1.2027	0.025	Yes	Pre-rRNA-processing protein ESF1
XLOC_034314	PGSC0003DMG400000394	chr11:38546283-38552640	5.93159	13.6503	1.20244	0.01955	Yes	U3 small nucleolar ribonucleoprotein protein imp4
XLOC_030359	PGSC0003DMG400006101	chr09:55086800-55089656	4.38306	10.0813	1.20168	0.02275	Yes	Acyltransferase
XLOC_014432	PGSC0003DMG400007963	chr04:68057094-68066696	9.25274	21.2782	1.20142	0.01375	Yes	WD-repeat protein
XLOC_017967	PGSC0003DMG402022640	chr05:6751582-6754973	28.3608	65.1435	1.19972	0.0291	Yes	Two-component sensor protein histidine protein kinase
XLOC_010276	PGSC0003DMG400015791	chr03:43449888-43457563	0.949799	2.18095	1.19926	0.0489	Yes	Zinc finger family protein
XLOC_024757	PGSC0003DMG400019243	chr07:53789532-53790113	22.883	52.5138	1.19842	0.01875	Yes	Conserved gene of unknown function
XLOC_022381	PGSC0003DMG400030722	chr07:3386740-3388361	1.5507	3.55795	1.19813	0.0491	Yes	Ring finger protein
XLOC_022063	PGSC0003DMG400030412	chr06:56645023-56649683	18.4851	42.4049	1.19787	0.02785	Yes	Translation-initiation factor 3 subunit
XLOC_021948	PGSC0003DMG400005901	chr06:54605425-54607144	83.9127	192.053	1.19454	0.0356	Yes	Aspartic proteinase nepenthesin-2
XLOC_008448	PGSC0003DMG400021104	chr02:29414165-29416398	2.60946	5.96828	1.19356	0.0417	Yes	Isoform 2 of Cleavage and polyadenylation specificity factor CPSF30
XLOC_031896	PGSC0003DMG400023686	chr10:57703108-57705452	11.3087	25.8296	1.19159	0.01315	Yes	Nucleotide binding protein
XLOC_005590	PGSC0003DMG400028600	chr01:76294915-76299504	2.3028	5.25646	1.1907	0.0489	Yes	Pentatricopeptide repeat-containing protein
XLOC_006954	PGSC0003DMG400010718	chr02:32820377-32823829	21.8914	49.9327	1.18962	0.01925	Yes	GDSL-motif lipase/hydrolase family protein
XLOC_010598	PGSC0003DMG400018187	chr03:52101612-52106705	1.966	4.48206	1.1889	0.02305	Yes	Pentatricopeptide repeat-containing protein
XLOC_016295	PGSC0003DMG400009964	chr04:71367330-71382353	3.17357	7.23074	1.18804	0.021	Yes	Conserved gene of unknown function
XLOC_026122	PGSC0003DMG402012350	chr08:54545669-54546881	8.97045	20.4198	1.18671	0.0208	Yes	GTP binding protein
XLOC_033305	PGSC0003DMG400023722	chr10:57676093-57679253	0.813857	1.85247	1.1866	0.0382	Yes	Conserved gene of unknown function
XLOC_030813	PGSC0003DMG402010824	chr10:4833014-4836228	17.946	40.8319	1.18603	0.01715	Yes	Conserved gene of unknown function
XLOC_024538	PGSC0003DMG400018315	chr07:48772532-48773206	12.8379	29.2068	1.18589	0.03225	Yes	Gty37 protein
XLOC_005435	PGSC0003DMG400000195	chr01:72712054-72715012	1.43266	3.2592	1.18582	0.0295	Yes	Pentatricopeptide repeat-containing protein, mitochondrial
XLOC_018655	PGSC0003DMG400007011	chr05:44953696-44955902	3.59148	8.16797	1.1854	0.03095	Yes	Molybdopterin cofactor synthesis protein A
XLOC_007240	PGSC0003DMG400040241	chr02:38770789-38772193	2.59241	5.88576	1.18293	0.04155	Yes	Pentatricopeptide repeat-containing protein
XLOC_017681	PGSC0003DMG400028317	chr05:524765-531502	51.672	117.284	1.18255	0.03645	Yes	Argininosuccinate synthase
XLOC_025608	PGSC0003DMG400004542	chr08:38461463-38465928	6.5361	14.8249	1.18152	0.01675	Yes	Cytochrome P450
XLOC_020854	PGSC0003DMG400015731	chr06:12084550-12087585	189.245	429.166	1.18128	0.049	Yes	Elongation factor 1-gamma
XLOC_011162	PGSC0003DMG400013443	chr03:370273-373324	7.41175	16.8035	1.18087	0.0178	Yes	Acyltransferase
XLOC_005668	PGSC0003DMG400024783	chr01:77914825-77916064	10.9559	24.8353	1.18069	0.01705	Yes	GATA transcription factor
XLOC_035878	PGSC0003DMG400007783	chr12:1045288-1048387	0.799849	1.81014	1.1783	0.0444	Yes	Pentatricopeptide repeat-containing protein, mitochondrial
XLOC_024431	PGSC0003DMG400006429	chr07:45416210-45420299	8.60232	19.4675	1.17827	0.0172	Yes	Tyrosine specific protein phosphatase family protein
XLOC_020165	PGSC0003DMG400033071	chr06:51848030-51851992	11.5918	26.2106	1.17705	0.0205	Yes	Conserved gene of unknown function
XLOC_023466	PGSC0003DMG400019272	chr07:54033804-54035954	245.437	554.908	1.1769	0.04515	Yes	60S ribosomal protein L8
XLOC_012137	PGSC0003DMG400018525	chr03:45709898-45714807	5.92801	13.3988	1.17648	0.01795	Yes	Importin beta-1
XLOC_012623	PGSC0003DMG400000632	chr03:56494224-56498356	1.26466	2.85585	1.17517	0.0258	Yes	Pentatricopeptide repeat-containing protein
XLOC_029444	PGSC0003DMG402004451	chr09:7778466-7784054	6.6493	15.0078	1.17443	0.01685	Yes	Electron transport SCO1/SenC family protein
XLOC_014805	PGSC0003DMG400025296	chr04:3929117-3930197	5.80496	13.0869	1.17276	0.02715	Yes	Conserved gene of unknown function
XLOC_008634	PGSC0003DMG400029694	chr02:33873163-33877790	44.2309	99.651	1.17183	0.03695	Yes	Eukaryotic translation initiation factor 3 subunit
XLOC_019611	PGSC0003DMG400027960	chr06:36503582-36504843	3.4085	7.67855	1.1717	0.0437	Yes	Pepper esterase
XLOC_017838	PGSC0003DMG400030516	chr05:3769254-3774711	11.8944	26.6874	1.16588	0.01665	Yes	Conserved gene of unknown function
XLOC_031867	PGSC0003DMG400023661	chr10:57267620-57272148	39.6334	88.8706	1.16499	0.03275	Yes	EMB2755
XLOC_016389	PGSC0003DMG400028368	chr05:602300-608416	3.78639	8.48812	1.16462	0.0204	Yes	Transitional endoplasmic reticulum ATPase
XLOC_034830	PGSC0003DMG400027329	chr11:4326735-4332525	11.104	24.8226	1.16057	0.0203	Yes	DNA binding protein
XLOC_014756	PGSC0003DMG400029468	chr04:2682199-2685293	3.11728	6.96741	1.16033	0.03745	Yes	Cleavage and polyadenylation specificity factor
XLOC_036808	PGSC0003DMG400006491	chr12:51614136-51616433	347.698	776.92	1.15993	0.0478	Yes	Ribosomal protein L28
XLOC_003321	PGSC0003DMG401024691	chr01:76977768-76981194	5.71578	12.7687	1.15959	0.0405	Yes	Lipoxygenase
XLOC_034790	PGSC0003DMG402016246	chr11:3162697-3169434	9.71187	21.6862	1.15895	0.0221	Yes	30S ribosomal protein S5
XLOC_023674	PGSC0003DMG400011203	chr07:1152533-1157927	7.49526	16.7326	1.15861	0.0235	Yes	Conserved gene of unknown function
XLOC_027993	PGSC0003DMG400026617	chr09:11927730-11933036	6.15886	13.7473	1.15842	0.0237	Yes	Methylketone synthase Ib
XLOC_007179	PGSC0003DMG400007316	chr02:37548447-37553489	3.59404	8.0149	1.15708	0.02385	Yes	Conserved gene of unknown function
XLOC_014374	PGSC0003DMG401010623	chr04:66837891-66846694	13.2243	29.4352	1.15435	0.02185	Yes	Transducin family protein
XLOC_015351	PGSC0003DMG400003412	chr04:33431940-33439781	2.12804	4.73256	1.1531	0.0318	Yes	General negative transcription regulator
XLOC_007880	PGSC0003DMG400019006	chr02:9435159-9438264	2.60622	5.79324	1.15241	0.0207	Yes	Pentatricopeptide repeat-containing protein
XLOC_007658	PGSC0003DMG400001400	chr02:46615028-46621363	0.821637	1.82579	1.15195	0.03745	Yes	ABC transporter family protein
XLOC_014272	PGSC0003DMG400030803	chr04:63792038-63801844	3.05737	6.78582	1.15023	0.03675	Yes	TRANSPARENT TESTA 1 protein
XLOC_033874	PGSC0003DMG400000893	chr11:11132318-11138526	13.084	29.0382	1.15015	0.01925	Yes	Ribosomal protein L25
XLOC_019927	PGSC0003DMG400026124	chr06:46346750-46354493	25.0241	55.4933	1.14899	0.0331	Yes	Chaperonin containing t-complex protein 1, eta subunit, tcph
XLOC_009427	PGSC0003DMG401013422	chr03:857580-861178	10.3517	22.9517	1.14873	0.03125	Yes	GDSL-lipase protein
XLOC_008663	PGSC0003DMG400022369	chr02:34541284-34549070	9.42258	20.883	1.14814	0.0179	Yes	Dead box ATP-dependent RNA helicase
XLOC_035824	PGSC0003DMG400015382	chr12:258481-266287	10.6557	23.6065	1.14756	0.04965	Yes	Heterogeneous nuclear ribonucleoprotein A2/B1
XLOC_011810	PGSC0003DMG400020742	chr03:34637640-34639195	30.5707	67.7167	1.14736	0.02505	Yes	Aquaporin
XLOC_011045	PGSC0003DMG402002606	chr03:60559064-60562712	40.2716	89.0398	1.14469	0.01905	Yes	Conserved gene of unknown function
XLOC_007477	PGSC0003DMG400024948	chr02:43179509-43181675	174.817	386.349	1.14406	0.04245	Yes	Arabinogalactan protein
XLOC_038382	PGSC0003DMG401018790	chr12:54771051-54777219	3.16201	6.98347	1.1431	0.0401	Yes	S-adenosylmethionine transporter
XLOC_026466	PGSC0003DMG400005830	chr08:4976521-4982204	4.39001	9.68694	1.14182	0.0239	Yes	Transcription factor
XLOC_031778	PGSC0003DMG400028267	chr10:55494268-55502628	23.9306	52.7252	1.13964	0.04295	Yes	Cellulose synthase-like A1
XLOC_007183	PGSC0003DMG400007320	chr02:37611338-37620570	5.28176	11.63	1.13876	0.0199	Yes	RNA binding / nucleic acid binding / nucleotide binding
XLOC_008159	PGSC0003DMG400010387	chr02:22396165-22402825	0.638977	1.40642	1.1382	0.04835	Yes	Glycine-rich protein
XLOC_023796	PGSC0003DMG400019897	chr07:4828417-4834638	24.3556	53.5838	1.13755	0.02835	Yes	Conserved gene of unknown function
XLOC_007043	PGSC0003DMG400022408	chr02:34811168-34816859	4.04075	8.88279	1.13639	0.03255	Yes	WD-repeat protein
XLOC_008724	PGSC0003DMG400016458	chr02:36265370-36270640	6.29436	13.8223	1.13487	0.0201	Yes	Multi antimicrobial extrusion family protein
XLOC_026455	PGSC0003DMG400005819	chr08:4801888-4806186	10.3996	22.8144	1.13341	0.02345	Yes	RNA-binding protein nob1
XLOC_007565	PGSC0003DMG400010050	chr02:45033736-45039948	2.86816	6.28681	1.1322	0.027	Yes	Proline oxidase/dehydrogenase 1
XLOC_036443	PGSC0003DMG400008801	chr12:25639911-25643687	1.54323	3.38259	1.13217	0.04805	Yes	Eukaryotic translation initiation factor 2 gamma subunit
XLOC_030357	PGSC0003DMG400040105	chr09:55066884-55067394	11.909	26.0567	1.1296	0.0427	Yes	RTM1 protein
XLOC_009116	PGSC0003DMG400010066	chr02:44328372-44331822	27.2386	59.5964	1.12957	0.02315	Yes	50S ribosomal protein L25
XLOC_017677	PGSC0003DMG400028320	chr05:458537-463571	8.76072	19.1605	1.12902	0.0243	Yes	Pentatricopeptide repeat-containing protein
XLOC_034042	PGSC0003DMG400019764	chr11:20780546-20782538	403.293	880.917	1.12718	0.0408	Yes	Ribosomal protein L41
XLOC_035623	PGSC0003DMG400019637	chr11:40853134-40859951	42.6396	93.1033	1.12664	0.0367	Yes	Chaperonin containing t-complex protein 1, beta subunit, tcpb
XLOC_021248	PGSC0003DMG400028029	chr06:36231811-36233132	5.82599	12.7209	1.12662	0.0325	Yes	Conserved gene of unknown function
XLOC_014931	PGSC0003DMG400010768	chr04:7693179-7693818	20.2246	44.1521	1.12637	0.02725	Yes	Glutaredoxin
XLOC_020809	PGSC0003DMG400023272	chr06:8693976-8695658	85.1798	185.838	1.12546	0.0478	Yes	Elongation factor 1-alpha
XLOC_035043	PGSC0003DMG400027787	chr11:9772000-9781509	18.4433	40.2341	1.12532	0.02145	Yes	Eukaryotic translation initiation factor 3f, eif3f
XLOC_015973	PGSC0003DMG400030829	chr04:63963872-63965009	10.2152	22.2803	1.12506	0.02725	Yes	Phi-1 protein
XLOC_029205	PGSC0003DMG400008926	chr09:2077109-2085336	19.3382	42.1157	1.1229	0.0358	Yes	Eukaryotic translation initiation factor 3 subunit A
XLOC_002644	PGSC0003DMG400033123	chr01:61708126-61709740	3.74956	8.15706	1.12133	0.0359	Yes	Basic 7S globulin 2 small subunit
XLOC_006139	PGSC0003DMG400001590	chr01:87281206-87282758	78.6958	171.195	1.12129	0.02595	Yes	Glycine-rich protein 2
XLOC_017367	PGSC0003DMG400016790	chr05:46286547-46289427	5.64217	12.2714	1.12097	0.0261	Yes	Homeodomain-leucine zipper protein 56
XLOC_034635	PGSC0003DMG400013296	chr11:255157-259620	4.09453	8.89812	1.1198	0.03865	Yes	Metal ion binding protein
XLOC_021937	PGSC0003DMG403005911	chr06:54381539-54383364	145.992	317.213	1.11956	0.04205	Yes	40S ribosomal protein S11
XLOC_025769	PGSC0003DMG400029561	chr08:45034097-45036733	43.4053	94.0222	1.11513	0.023	Yes	Ribosomal protein S6
XLOC_034902	PGSC0003DMG401007604,PGSC0003DMG402007604	chr11:5734494-5739338	20.1104	43.5536	1.11485	0.0259	Yes	Please refer to the Supplement_sheet
XLOC_024849	PGSC0003DMG400022192	chr07:55277664-55280084	127.33	275.713	1.11459	0.0489	Yes	40S ribosomal protein S8
XLOC_001965	PGSC0003DMG400015862	chr01:16900888-16912497	17.13	37.069	1.11369	0.0427	Yes	EMB2734
XLOC_033253	PGSC0003DMG400028111	chr10:56762684-56764546	80.1497	173.38	1.11317	0.03605	Yes	Glycine-rich RNA-binding protein
XLOC_037520	PGSC0003DMG400020671	chr12:5240844-5241453	105.117	227.386	1.11314	0.03425	Yes	Conserved gene of unknown function
XLOC_006007	PGSC0003DMG400025902	chr01:84982927-84986420	47.5479	102.807	1.11249	0.0275	Yes	EMB1273
XLOC_017579	PGSC0003DMG400023499	chr05:50860358-50865237	3.98799	8.62156	1.11229	0.02245	Yes	Proteophosphoglycan ppg4
XLOC_023188	PGSC0003DMG400018365	chr07:48619289-48624844	2.50507	5.41521	1.11217	0.02425	Yes	Pentatricopeptide repeat-containing protein
XLOC_007334	PGSC0003DMG400003597	chr02:40460958-40462054	6.79219	14.681	1.112	0.03525	Yes	Conserved gene of unknown function
XLOC_002907	PGSC0003DMG400001689	chr01:68522177-68528371	0.69653	1.50162	1.10826	0.04535	Yes	Pentatricopeptide repeat-containing protein
XLOC_032162	PGSC0003DMG400021272	chr10:2213264-2217186	64.1485	138.247	1.10776	0.04175	Yes	DAG protein
XLOC_001184	PGSC0003DMG400008796	chr00:25050181-25052792	13.9181	29.9744	1.10677	0.0214	Yes	Basic 30 kDa endochitinase
XLOC_023440	PGSC0003DMG402019252	chr07:53652894-53656975	4.44539	9.56838	1.10597	0.02555	Yes	Receptor kinase THESEUS 1
XLOC_037504	PGSC0003DMG400000386	chr12:4709478-4711377	2.91603	6.27318	1.10519	0.04285	Yes	Leucine-rich repeat extensin 3
XLOC_031967	PGSC0003DMG400011444	chr10:58869053-58875666	3.43932	7.38628	1.10272	0.027	Yes	DNA-directed RNA polymerase
XLOC_005612	PGSC0003DMG400013194	chr01:76790763-76792650	6.9907	15.007	1.10213	0.04155	Yes	Alpha-L-fucosidase 2
XLOC_006739	PGSC0003DMG400010450	chr02:27608038-27609565	25.9731	55.6838	1.10024	0.03265	Yes	Glycoprotein endopeptidase
XLOC_035309	PGSC0003DMG400011914	chr11:26771363-26778109	34.9372	74.8117	1.0985	0.04615	Yes	Nucleic acid binding protein
XLOC_032187	PGSC0003DMG400021248	chr10:2622695-2627683	48.2513	103.214	1.09699	0.0424	Yes	Glycolate oxidase
XLOC_031893	PGSC0003DMG400023683	chr10:57636477-57639978	13.3443	28.5238	1.09595	0.0306	Yes	Adenylosuccinate synthetase, chloroplastic
XLOC_002967	PGSC0003DMG400026030	chr01:69890543-69903140	7.83369	16.7382	1.09538	0.0263	Yes	Mitochondrial elongation factor
XLOC_037664	PGSC0003DMG400029791	chr12:10124082-10128453	15.3074	32.6946	1.09482	0.0263	Yes	DNA-directed RNA polymerase I/III subunits
XLOC_035053	PGSC0003DMG400029027	chr11:10200735-10212363	13.9795	29.8268	1.0933	0.0426	Yes	Mitochondrial prohibitin 1
XLOC_015997	PGSC0003DMG401002121	chr04:64487929-64489936	70.1605	149.6	1.09238	0.0356	Yes	40S ribosomal protein S21e
XLOC_005813	PGSC0003DMG400023745	chr01:81223684-81226795	81.7034	173.977	1.09043	0.0423	Yes	Ribosomal protein L10
XLOC_022322	PGSC0003DMG400027451	chr07:1978905-1987160	18.709	39.8149	1.08958	0.0348	Yes	Adenylosuccinate lyase
XLOC_027820	PGSC0003DMG402003899	chr09:4792636-4793994	4.93529	10.4827	1.08681	0.03225	Yes	PIP5K9
XLOC_028736	PGSC0003DMG400032261	chr09:53880423-53883669	3.50329	7.44053	1.0867	0.02615	Yes	Pentatricopeptide repeat-containing protein
XLOC_037183	PGSC0003DMG401004637	chr12:60241290-60245789	20.9259	44.4057	1.08546	0.0417	Yes	Protein phosphatase 2C 40
XLOC_028650	PGSC0003DMG400003807	chr09:51193048-51198363	23.6051	50.0824	1.0852	0.03395	Yes	Rrp4
XLOC_037625	PGSC0003DMG400001094	chr12:8510436-8513118	5.12246	10.8493	1.08269	0.03255	Yes	Protein phosphatase 2c
XLOC_020526	PGSC0003DMG400020159	chr06:58451092-58456305	13.3855	28.3455	1.08245	0.0291	Yes	Nuclear GTPase
XLOC_011066	PGSC0003DMG400002586	chr03:61009617-61010762	10.4449	22.102	1.08138	0.03305	Yes	Harpin-induced 1
XLOC_012651	PGSC0003DMG400014191	chr03:56963695-56967940	52.8361	111.773	1.08098	0.04185	Yes	60S ribosomal protein L7
XLOC_004054	PGSC0003DMG400016389	chr01:3241141-3246196	21.4094	45.252	1.07974	0.0293	Yes	U3 small nucleolar ribonucleoprotein protein imp4
XLOC_023684	PGSC0003DMG400011212	chr07:1352750-1356682	8.54115	18.0383	1.07856	0.0276	Yes	WD-40 repeat protein family
XLOC_036046	PGSC0003DMG402018966	chr12:5368510-5371721	1.92776	4.06776	1.07731	0.03305	Yes	Pentatricopeptide repeat-containing protein
XLOC_007349	PGSC0003DMG400012686	chr02:40781281-40789477	2.30606	4.8623	1.07621	0.0387	Yes	DNA-directed RNA polymerase
XLOC_009096	PGSC0003DMG400004038	chr02:43752073-43752931	19.2747	40.6102	1.07513	0.0335	Yes	Rapid alkalinization factor 3
XLOC_038377	PGSC0003DMG400010799	chr12:54481460-54482021	41.9145	88.2235	1.07371	0.029	Yes	Gene of unknown function
XLOC_031704	PGSC0003DMG400011083	chr10:54190007-54194713	4.22168	8.86045	1.06956	0.03195	Yes	Peptide transporter
XLOC_002045	PGSC0003DMG400015998	chr01:22042978-22044191	44.4272	93.1919	1.06876	0.0332	Yes	Acidic ribosomal protein P1a
XLOC_007400	PGSC0003DMG400030597	chr02:41708775-41711609	17.7141	37.1222	1.06738	0.04225	Yes	Eukaryotic translation initiation factor 5
XLOC_016923	PGSC0003DMG400038162	chr05:18295490-18296792	25.0299	52.4426	1.06708	0.04045	Yes	RRNA methylase
XLOC_020237	PGSC0003DMG400027051	chr06:52988083-52992984	16.6088	34.7986	1.06708	0.0295	Yes	Protein carboxyl methylase
XLOC_025701	PGSC0003DMG400014486	chr08:42661115-42668155	21.7431	45.4959	1.06518	0.0333	Yes	Ribosomal protein L17
XLOC_025890	PGSC0003DMG400014793	chr08:49076860-49082681	5.73663	11.9999	1.06474	0.0444	Yes	Conserved gene of unknown function
XLOC_026237	PGSC0003DMG400012250	chr08:56456963-56463093	11.0661	23.0093	1.05607	0.0334	Yes	Cytochrome C oxidase assembly protein cox11
XLOC_008211	PGSC0003DMG400002746	chr02:24381797-24384296	37.6384	78.2183	1.0553	0.0303	Yes	Conserved gene of unknown function
XLOC_000648	PGSC0003DMG400009843	chr00:37636179-37639839	4.89345	10.1579	1.05367	0.036	Yes	Receptor kinase
XLOC_037309	PGSC0003DMG402007845	chr12:1140374-1148012	9.91633	20.5529	1.05147	0.0333	Yes	Elongation factor Ts
XLOC_027030	PGSC0003DMG400023146	chr08:40057640-40063651	22.0011	45.57	1.05051	0.0378	Yes	Arginine N-methyltransferase family protein
XLOC_023406	PGSC0003DMG400012402	chr07:52960773-52963394	2.56239	5.30371	1.04951	0.03795	Yes	Pentatricopeptide repeat-containing protein
XLOC_020693	PGSC0003DMG400020636	chr06:2725405-2734846	114.495	236.957	1.04934	0.0484	Yes	60S ribosomal protein L10
XLOC_021315	PGSC0003DMG400016304	chr06:39070850-39076482	17.8728	36.8592	1.04426	0.03915	Yes	DNA-directed RNA polymerase I 49 kDa polypeptide
XLOC_010657	PGSC0003DMG400025348	chr03:53153670-53158806	2.09264	4.31381	1.04364	0.03575	Yes	Quirky
XLOC_030452	PGSC0003DMG402001494	chr09:57367427-57368488	133.594	274.866	1.04087	0.0437	Yes	PR10
XLOC_031664	PGSC0003DMG400008398	chr10:53356019-53360084	33.8399	69.6184	1.04074	0.0423	Yes	Histone deacetylase HDT1
XLOC_026152	PGSC0003DMG401012327	chr08:55146907-55151738	9.90051	20.3667	1.04063	0.03475	Yes	Import inner membrane translocase subunit tim21, mitochondrial
XLOC_012849	PGSC0003DMG400002534	chr03:60280364-60284172	10.3914	21.3357	1.03789	0.0308	Yes	Nucleoporin NUP53
XLOC_018707	PGSC0003DMG400016803	chr05:46362663-46364311	9.95523	20.4379	1.03772	0.0355	Yes	PHB1
XLOC_033442	PGSC0003DMG400013346	chr11:583502-586351	10.529	21.6151	1.03768	0.0425	Yes	RNApol24
XLOC_034382	PGSC0003DMG400026360	chr11:40377259-40381382	35.092	71.9775	1.0364	0.02995	Yes	Ferredoxin-3, chloroplast
XLOC_005750	PGSC0003DMG400024905	chr01:79919098-79923290	13.8361	28.3683	1.03584	0.04165	Yes	Pentatricopeptide repeat-containing protein
XLOC_038441	PGSC0003DMG402011559	chr12:56266484-56270202	7.01141	14.3617	1.03445	0.0426	Yes	22 kDa peroxisomal membrane protein
XLOC_006875	PGSC0003DMG400028414	chr02:31417336-31424052	4.76134	9.74951	1.03396	0.03635	Yes	Heat shock factor
XLOC_028516	PGSC0003DMG400000944	chr09:46678349-46684008	25.7775	52.6403	1.03006	0.0428	Yes	PAC
XLOC_008595	PGSC0003DMG400010728	chr02:32884282-32885630	33.302	67.9846	1.0296	0.03235	Yes	Phospholipase A1
XLOC_008802	PGSC0003DMG400013656	chr02:37890433-37894338	35.2072	71.8184	1.02848	0.0498	Yes	Caldesmon
XLOC_016578	PGSC0003DMG400018409	chr05:4684511-4691819	7.96273	16.2354	1.02781	0.0442	Yes	KH domain containing protein
XLOC_029071	PGSC0003DMG400021625	chr09:61186445-61190156	31.2043	63.6223	1.02779	0.03725	Yes	TGF-beta-inducible nuclear protein
XLOC_000214	PGSC0003DMG400023305	chr00:15108838-15110843	5.97444	12.1673	1.02614	0.04185	Yes	Gene of unknown function
XLOC_017174	PGSC0003DMG400005491	chr05:36336374-36338583	3.34295	6.80467	1.0254	0.0431	Yes	Gene of unknown function
XLOC_037661	PGSC0003DMG400029793	chr12:9943135-9946641	5.83165	11.8627	1.02446	0.0373	Yes	RNA-binding protein nob1
XLOC_005573	PGSC0003DMG400022458	chr01:75778969-75781972	14.2095	28.8993	1.02418	0.04555	Yes	EMB175
XLOC_008881	PGSC0003DMG400003559	chr02:39512415-39517358	30.5494	62.08	1.02299	0.0437	Yes	Small nuclear ribonucleoprotein
XLOC_009437	PGSC0003DMG400026750	chr03:1261472-1264055	7.39168	14.9998	1.02097	0.04195	Yes	Serine-threonine protein kinase, plant-type
XLOC_021345	PGSC0003DMG400016281	chr06:39931698-39934563	12.3184	24.9816	1.02006	0.03735	Yes	Nonsense-mediated mRNA decay protein
XLOC_008846	PGSC0003DMG400003590	chr02:38978916-38987309	5.16218	10.4624	1.01917	0.0449	Yes	NRPB1 (RNA POLYMERASE II LARGE SUBUNIT)
XLOC_007078	PGSC0003DMG400021712	chr02:35553803-35555247	7.28619	14.7656	1.019	0.0463	Yes	Pentatricopeptide repeat-containing protein
XLOC_037452	PGSC0003DMG400000337	chr12:3658532-3664066	8.66043	17.5352	1.01774	0.03395	Yes	Carbamoyl phosphate synthase small subunit
XLOC_038094	PGSC0003DMG400005385	chr12:40666316-40669072	11.8609	24.0118	1.01753	0.0361	Yes	40S ribosomal protein S7
XLOC_028696	PGSC0003DMG400011374	chr09:52561959-52571137	5.77783	11.6665	1.01377	0.03825	Yes	Multidrug resistance-associated protein 2, 6 (Mrp2, 6), abc-transoprter
XLOC_027202	PGSC0003DMG400001965	chr08:47238532-47241294	15.5191	31.2935	1.01182	0.0414	Yes	SWIb domain-containing protein
XLOC_036001	PGSC0003DMG400000296	chr12:4070614-4080508	4.18121	8.39634	1.00584	0.04175	Yes	Ceramide glucosyltransferase
XLOC_017374	PGSC0003DMG400016798	chr05:46448859-46456539	26.5355	53.2351	1.00445	0.04655	Yes	Poly-A binding protein
XLOC_036804	PGSC0003DMG400006487	chr12:51559761-51562033	12.329	24.7282	1.0041	0.0397	Yes	F-box family protein
XLOC_018895	PGSC0003DMG400023392	chr05:50945738-50948895	76.5025	153.108	1.00097	0.0492	Yes	Small nuclear ribonucleoprotein E
XLOC_006433	PGSC0003DMG400022060	chr02:17204564-17210883	9.93462	19.8728	1.00026	0.0413	Yes	Hepatocellular carcinoma-associated antigen
XLOC_020746	PGSC0003DMG400002143	chr06:4439526-4448619	12.5432	25.0802	0.999639	0.0487	Yes	Pumilio
XLOC_022525	PGSC0003DMG400015933	chr07:10157100-10164123	9.81768	19.6121	0.998291	0.04855	Yes	Pectinesterase PPE8B
XLOC_037602	PGSC0003DMG400017984	chr12:7468538-7469138	23.3296	46.5933	0.997961	0.04895	Yes	Ribosomal protein L24
XLOC_014141	PGSC0003DMG400024100	chr04:60037507-60039135	7.55542	15.0793	0.996983	0.044	Yes	Conserved gene of unknown function
XLOC_019091	PGSC0003DMG400020564	chr06:2846348-2848922	8.7449	17.4453	0.996327	0.0404	Yes	Avr9/Cf-9 rapidly elicited protein 216
XLOC_007593	PGSC0003DMG400001460	chr02:45556629-45560606	4.86983	9.67159	0.989881	0.04995	Yes	Ninja-family protein Os03g0419100
XLOC_035558	PGSC0003DMG400000462	chr11:39477398-39484463	33.9255	67.3298	0.988875	0.04825	Yes	RNA binding protein
XLOC_016828	PGSC0003DMG400017432	chr05:11873947-11879506	5.54777	11.0013	0.9877	0.0498	Yes	Multidrug resistance-associated protein 2, 6 (Mrp2, 6), abc-transoprter
XLOC_014977	PGSC0003DMG400023568	chr04:8383391-8391127	14.9298	29.5233	0.983661	0.04795	Yes	Transducin family protein
XLOC_005447	PGSC0003DMG400000203	chr01:73012681-73015424	15.2071	29.9929	0.979878	0.04405	Yes	Conserved gene of unknown function
XLOC_021647	PGSC0003DMG400004855	chr06:48608809-48611268	10.4147	20.5162	0.978133	0.0452	Yes	Glycylpeptide N-tetradecanoyltransferase
XLOC_038618	PGSC0003DMG400004670	chr12:59393395-59395557	13.2484	26.0555	0.97577	0.0451	Yes	Xyloglucan endo-transglycosylase
XLOC_034919	PGSC0003DMG400000993	chr11:6251698-6254854	7.09631	13.9188	0.971894	0.0468	Yes	Pentatricopeptide repeat-containing protein
XLOC_016292	PGSC0003DMG400009961	chr04:71283806-71286083	7.64085	14.9088	0.964354	0.04995	Yes	Pseudouridylate synthase
XLOC_005839	PGSC0003DMG400029740	chr01:81670960-81675492	11.8514	23.1217	0.964194	0.0473	Yes	Conserved gene of unknown function
XLOC_027031	PGSC0003DMG400023145	chr08:40070980-40075703	4.11049	8.01726	0.963798	0.0483	Yes	Pentatricopeptide repeat-containing protein
XLOC_006050	PGSC0003DMG400025179	chr01:85576004-85580830	11.4949	22.3945	0.962145	0.04765	Yes	S-adenosylmethionine-dependent methyltransferase
XLOC_007564	PGSC0003DMG400010049	chr02:45018469-45021749	9.994	19.4314	0.959255	0.04805	Yes	Transferase, transferring glycosyl groups
XLOC_025215	PGSC0003DMG400012093	chr08:10829640-10833217	29.0765	56.4097	0.956088	0.04945	Yes	Calcyclin-binding protein
XLOC_014586	PGSC0003DMG400009877	chr04:71080305-71084581	18.1634	35.1481	0.952418	0.04695	Yes	Electron carrier/ protein disulfide oxidoreductase

## Sheet: Downregulated
Table S3_DEG in Shoot
Geneid	GeneName	Locus	FPKM_KJHighNShoot	FPKM_KJLowNShoot	log2Foldchange	Pvalue	Pvalue_Significance	Gene_Description
XLOC_019833	PGSC0003DMG400024152	chr06:44102307-44102827	16.5526	0.830326	-4.31724	0.0109	Yes	Oleosin
XLOC_010466	PGSC0003DMG400033688	chr03:48558975-48561647	7.48021	0.386338	-4.27514	0.00035	Yes	Tartrate-resistant acid phosphatase type 5
XLOC_033182	PGSC0003DMG400028295	chr10:55340167-55340737	10.1086	0.558129	-4.17885	0.02595	Yes	Gene of unknown function
XLOC_007757	PGSC0003DMG403020240	chr02:48163233-48167144	16.6472	1.13316	-3.87685	5e-05	Yes	Glycerophosphodiester phosphodiesterase
XLOC_013105	PGSC0003DMG400026758	chr04:3706321-3711165	1.22901	0.106606	-3.52714	0.00385	Yes	Myb-like DNA-binding protein
XLOC_015717	PGSC0003DMG401031196	chr04:54616204-54620206	4.98871	0.550003	-3.18115	0.0076	Yes	WRKY transcription factor 16
XLOC_003743	PGSC0003DMG400025825	chr01:85023387-85024892	0.727707	0.0837868	-3.11856	0.0445	Yes	Methylketone synthase Ib
XLOC_019111	PGSC0003DMG400004165	chr06:3451771-3452389	7.33647	0.90089	-3.02566	0.00955	Yes	Thylakoid soluble phosphoprotein
XLOC_036133	PGSC0003DMG400014002	chr12:7372859-7383339	0.36464	0.0455105	-3.0022	0.0411	Yes	Non-LTR retroelement reverse transcriptase
XLOC_028964	PGSC0003DMG400026417	chr09:59174647-59175464	519.682	66.6114	-2.96379	5e-05	Yes	UPA22
XLOC_024299	PGSC0003DMG400013552	chr07:40343169-40343952	5.94843	0.783633	-2.92426	0.0044	Yes	Conserved gene of unknown function
XLOC_015226	PGSC0003DMG400024003	chr04:23619207-23621616	0.724689	0.0989277	-2.87291	0.04785	Yes	FAD binding domain containing protein
XLOC_033590	PGSC0003DMG400016180	chr11:3249173-3251562	2.05402	0.298817	-2.78112	0.03325	Yes	Flowering locus T
XLOC_014579	PGSC0003DMG400009869	chr04:70887700-70888496	21.5716	3.67305	-2.55408	0.0005	Yes	DNAJ
XLOC_012738	PGSC0003DMG400005668	chr03:58456136-58462029	2.11343	0.385595	-2.45442	0.0015	Yes	Conserved gene of unknown function
XLOC_032012	PGSC0003DMG400007171	chr10:59411620-59412907	1.62421	0.303979	-2.41769	0.025	Yes	3'-N-debenzoyl-2'-deoxytaxol N-benzoyltransferase
XLOC_006982	PGSC0003DMG400029732	chr02:33667269-33668316	82.536	15.4872	-2.41394	5e-05	Yes	Auxin repressed/dormancy associated protein
XLOC_020179	PGSC0003DMG400033096	chr06:52073024-52073720	8.13499	1.53548	-2.40545	0.00585	Yes	Conserved gene of unknown function
XLOC_013478	PGSC0003DMG400027922	chr04:19581182-19582907	0.924484	0.178419	-2.37338	0.0264	Yes	Conserved gene of unknown function
XLOC_025692	PGSC0003DMG400033632	chr08:42364701-42367767	0.647209	0.126673	-2.35312	0.0234	Yes	Cf-2.2
XLOC_009352	PGSC0003DMG400020215	chr02:47916145-47919507	1.68877	0.336083	-2.32908	0.0025	Yes	CLC-Nt2 protein
XLOC_031737	PGSC0003DMG400011052	chr10:54696249-54698128	14.3395	2.89152	-2.3101	0.0001	Yes	Zinc finger protein
XLOC_034819	PGSC0003DMG401031064	chr11:3970209-3974047	2.121	0.43218	-2.29504	0.0158	Yes	AtRab GTP-binding protein
XLOC_033932	PGSC0003DMG400009268	chr11:14406780-14408214	10787.5	2214.75	-2.28414	0.00125	Yes	Proteinase inhibitor
XLOC_012812	PGSC0003DMG400002566	chr03:59745799-59748436	3.48158	0.716612	-2.28048	0.0026	Yes	Coatomer subunit beta'-2
XLOC_007259	PGSC0003DMG400003666	chr02:38911583-38914719	140.188	29.7951	-2.23421	5e-05	Yes	Senescence-associated protein
XLOC_017269	PGSC0003DMG400013696	chr05:43351037-43352901	3.49888	0.746848	-2.22801	0.00165	Yes	Cytochrome P450
XLOC_032338	PGSC0003DMG400017012	chr10:9478642-9479508	2.12186	0.45298	-2.22781	0.0408	Yes	Avr9/Cf-9 rapidly elicited protein 132
XLOC_021665	PGSC0003DMG401004840	chr06:48841900-48846236	1.82066	0.394778	-2.20535	0.0228	Yes	Phosphatase
XLOC_000488	PGSC0003DMG400031888	chr00:29998146-29999860	0.801498	0.176707	-2.18134	0.04195	Yes	Auxin response factor 2
XLOC_014398	PGSC0003DMG400003305	chr04:67552158-67554063	0.985247	0.21775	-2.17781	0.0172	Yes	Cytochrome P450
XLOC_032998	PGSC0003DMG400019189	chr10:50658314-50661555	11.9634	2.68352	-2.15643	0.00085	Yes	Fructose-1,6-bisphosphatase
XLOC_020328	PGSC0003DMG400005925	chr06:54745565-54747382	1.77521	0.39889	-2.15393	0.00985	Yes	Cytochrome P450
XLOC_010579	PGSC0003DMG400046688	chr03:51570169-51578078	1.49369	0.340747	-2.13211	0.03955	Yes	Gene of unknown function
XLOC_019899	PGSC0003DMG402020463	chr06:45714601-45716149	2.15465	0.494518	-2.12336	0.02285	Yes	Ein3-binding f-box protein 3
XLOC_014134	PGSC0003DMG400024109	chr04:59825145-59829212	335.404	77.7997	-2.10806	0.00125	Yes	Fructose-1,6-bisphosphatase, cytosolic
XLOC_026981	PGSC0003DMG400025459	chr08:37378633-37379964	9.78561	2.27521	-2.10467	0.0009	Yes	C3HL domain class transcription factor
XLOC_005394	PGSC0003DMG400000156	chr01:71906222-71913442	1.49517	0.34898	-2.0991	0.0057	Yes	Conserved gene of unknown function
XLOC_010858	PGSC0003DMG400014124	chr03:56983542-56984571	1.92282	0.45989	-2.06386	0.0384	Yes	Zinc finger protein
XLOC_024513	PGSC0003DMG400026148	chr07:47887272-47889369	5.32829	1.30971	-2.02442	0.00545	Yes	USP family protein
XLOC_023207	PGSC0003DMG400018349	chr07:48976891-48980821	0.998308	0.249797	-1.99873	0.0327	Yes	Conserved gene of unknown function
XLOC_001873	PGSC0003DMG400006242	chr01:11429507-11433445	4.78315	1.21318	-1.97917	0.01395	Yes	Protein phosphatase 2c
XLOC_020221	PGSC0003DMG400027111	chr06:52800056-52800729	17.9385	4.56684	-1.97379	0.0035	Yes	Conserved gene of unknown function
XLOC_003640	PGSC0003DMG400025737	chr01:83440482-83444534	3.42311	0.875848	-1.96656	0.00305	Yes	Sterol regulatory element-binding protein site 2 protease
XLOC_023010	PGSC0003DMG400017413	chr07:43121564-43126165	0.721248	0.184893	-1.96381	0.03145	Yes	Phosphofructokinase
XLOC_037608	PGSC0003DMG400013169	chr12:7752441-7753383	3.23709	0.835403	-1.95415	0.01505	Yes	Anthocyanin acyltransferase
XLOC_032781	PGSC0003DMG400030216	chr10:41849050-41853181	3.40523	0.881433	-1.94983	0.0023	Yes	Gene of unknown function
XLOC_037530	PGSC0003DMG401020664	chr12:5347800-5353955	39.8807	10.3448	-1.94679	0.00105	Yes	Binding protein
XLOC_021687	PGSC0003DMG400016536	chr06:49336857-49337811	22.288	5.80758	-1.94026	0.0008	Yes	Conserved gene of unknown function
XLOC_011490	PGSC0003DMG400046276	chr03:12483920-12484484	53.5313	14.0078	-1.93416	0.0011	Yes	Conserved gene of unknown function
XLOC_014099	PGSC0003DMG401024842	chr04:58568744-58575274	7.07969	1.8561	-1.93141	0.0092	Yes	Conserved gene of unknown function
XLOC_012397	PGSC0003DMG400018134	chr03:51885504-51886302	8.47414	2.23679	-1.92164	0.0273	Yes	Cytochrome P450 71A4
XLOC_004816	PGSC0003DMG400002472	chr01:50931877-50933338	1.15906	0.307595	-1.91386	0.034	Yes	DNA-directed RNA polymerase subunit alpha
XLOC_030556	PGSC0003DMG400031534	chr09:60108832-60109702	9.61955	2.56589	-1.90651	0.00965	Yes	Glycine-rich cell wall structural protein
XLOC_020813	PGSC0003DMG400020777	chr06:8905804-8906833	2.59377	0.693696	-1.90267	0.0332	Yes	Gene of unknown function
XLOC_017080	PGSC0003DMG400027761	chr05:28416809-28419674	31.6382	8.50877	-1.89465	0.00015	Yes	Conserved gene of unknown function
XLOC_016593	PGSC0003DMG400031261	chr05:5028893-5038966	0.556633	0.15089	-1.88323	0.0203	Yes	RNA-dependent RNA-polymerase
XLOC_015754	PGSC0003DMG400038897	chr04:56245107-56247714	1.44982	0.394627	-1.87731	0.03495	Yes	Conserved gene of unknown function
XLOC_009467	PGSC0003DMG400005036	chr03:2161628-2163714	1.31039	0.360742	-1.86096	0.0303	Yes	Cotton fiber expressed protein 1
XLOC_006838	PGSC0003DMG400008299	chr02:30124661-30125611	1299.65	359.081	-1.85574	0.0052	Yes	Chlorophyll a/b binding protein
XLOC_008414	PGSC0003DMG402021129	chr02:28883193-28890392	2.28556	0.633817	-1.85041	0.0276	Yes	Conserved gene of unknown function
XLOC_014813	PGSC0003DMG400006530	chr04:4099603-4101712	3.68673	1.0314	-1.83774	0.0047	Yes	Conserved gene of unknown function
XLOC_020021	PGSC0003DMG400004875	chr06:48933806-48935778	7.93468	2.22424	-1.83486	0.0021	Yes	DNA binding protein
XLOC_012250	PGSC0003DMG400033683	chr03:48467209-48471492	45.0766	12.7498	-1.8219	0.01955	Yes	Dehydrogenase
XLOC_011370	PGSC0003DMG400016678	chr03:5678845-5679869	13.7636	3.93288	-1.8072	0.0075	Yes	Hydroxyproline-rich glycoprotein
XLOC_037632	PGSC0003DMG400015123	chr12:8684534-8687148	0.553351	0.158375	-1.80485	0.0453	Yes	Gene of unknown function
XLOC_029276	PGSC0003DMG400002709	chr09:3603241-3604054	2.52977	0.724748	-1.80345	0.04095	Yes	Conserved gene of unknown function
XLOC_012056	PGSC0003DMG400015799	chr03:43458872-43460015	12.2455	3.54454	-1.78858	0.00315	Yes	Conserved gene of unknown function
XLOC_021222	PGSC0003DMG400027577	chr06:35297775-35306389	55.705	16.1449	-1.78673	5e-05	Yes	Superoxide dismutase
XLOC_031599	PGSC0003DMG400019150	chr10:51111644-51112600	365.4	106.665	-1.77639	0.0009	Yes	Conserved gene of unknown function
XLOC_038483	PGSC0003DMG400015464	chr12:56939511-56943683	20.5394	6.01407	-1.77198	0.00065	Yes	Nicotiana tabacum wound inducive mRNA , complete cds
XLOC_036951	PGSC0003DMG400011538	chr12:56031019-56036743	1.81292	0.531503	-1.77016	0.02595	Yes	Amino acid transporter
XLOC_029127	PGSC0003DMG400020364	chr09:778177-782606	7.92328	2.33425	-1.76314	0.0143	Yes	Receptor protein kinase
XLOC_019880	PGSC0003DMG400016776	chr06:45321290-45323254	1.76293	0.521338	-1.75768	0.0172	Yes	Cytochrome P450
XLOC_023179	PGSC0003DMG400018373	chr07:48403800-48404516	83.0492	24.6392	-1.75301	0.00075	Yes	Conserved gene of unknown function
XLOC_016751	PGSC0003DMG400013533	chr05:9065838-9067059	57.7246	17.3108	-1.73751	0.0011	Yes	Flavonol 4'-sulfotransferase
XLOC_003584	PGSC0003DMG400033567	chr01:82303713-82305666	31.1335	9.40756	-1.72658	0.00085	Yes	Leucoanthocyanidin dioxygenase
XLOC_012902	PGSC0003DMG400002487	chr03:61229370-61229984	206.807	62.5203	-1.72589	0.0011	Yes	Lipid binding protein
XLOC_009458	PGSC0003DMG400012822	chr03:1975871-1978026	3.48456	1.05743	-1.72042	0.0166	Yes	Stem-specific protein TSJT1
XLOC_036022	PGSC0003DMG400000315	chr12:4549447-4550474	14.7675	4.48934	-1.71785	0.02525	Yes	Conserved gene of unknown function
XLOC_000959	PGSC0003DMG400001934	chr00:12514883-12519968	10.6093	3.29052	-1.68894	0.00105	Yes	DNA methyltransferase
XLOC_009421	PGSC0003DMG400013417	chr03:770941-771980	1104.15	344.352	-1.68099	0.01125	Yes	Chlorophyll a-b binding protein 3C, chloroplastic
XLOC_018985	PGSC0003DMG401007298	chr06:263272-263731	9.68492	3.03914	-1.67208	0.035	Yes	Transcription factor
XLOC_032057	PGSC0003DMG403011252	chr10:444479-446095	2.00179	0.628239	-1.6719	0.03425	Yes	Linalool synthase
XLOC_035171	PGSC0003DMG400012063	chr11:16931183-16936323	2.37757	0.750844	-1.6629	0.0127	Yes	Conserved gene of unknown function
XLOC_021344	PGSC0003DMG400016282	chr06:39893636-39897254	2.28159	0.723706	-1.65656	0.0243	Yes	DNA-repair protein XRCC4
XLOC_001824	PGSC0003DMG400033930	chr01:9279258-9279737	13.955	4.44273	-1.65127	0.02225	Yes	Gene of unknown function
XLOC_012671	PGSC0003DMG400014210	chr03:57385088-57386521	17.4502	5.55579	-1.65118	0.0038	Yes	DnaJ protein
XLOC_028796	PGSC0003DMG400012091	chr09:55678706-55679472	5.68718	1.81535	-1.64746	0.03195	Yes	Gene of unknown function
XLOC_000333	PGSC0003DMG400026854	chr00:21415306-21416600	131.801	42.4327	-1.63512	0.00355	Yes	Endochitinase 2
XLOC_035870	PGSC0003DMG400015342	chr12:822921-825609	9.80257	3.16985	-1.62875	0.00315	Yes	Jasmonic acid 2
XLOC_035890	PGSC0003DMG400007794	chr12:1299708-1301072	5.77696	1.86832	-1.62857	0.0309	Yes	Xyloglucan endotransglucosylase-hydrolase XTH9
XLOC_016558	PGSC0003DMG400030547	chr05:4055473-4059978	49.9295	16.3484	-1.61075	0.0031	Yes	E3 ubiquitin ligase PUB14
XLOC_012791	PGSC0003DMG403005624	chr03:59244636-59245331	7.542	2.4705	-1.61014	0.038	Yes	X-linked inhibitor of apoptosis protein, xiap
XLOC_009419	PGSC0003DMG400013415	chr03:757942-758913	1070.63	351.324	-1.60758	0.01385	Yes	Chlorophyll a-b binding protein 3C, chloroplastic
XLOC_017809	PGSC0003DMG403030532	chr05:3399405-3401749	8.30629	2.7267	-1.60705	0.0026	Yes	Wall-associated kinase
XLOC_034650	PGSC0003DMG400013282	chr11:489113-493276	10.9403	3.59677	-1.60488	0.0018	Yes	Tonoplast dicarboxylate transporter
XLOC_015753	PGSC0003DMG400025322	chr04:56221699-56223685	4.19314	1.38309	-1.60013	0.014	Yes	Conserved gene of unknown function
XLOC_029631	PGSC0003DMG400029207	chr09:18826013-18827752	20.3167	6.76037	-1.58749	0.0079	Yes	WRKY transcription factor 6
XLOC_025011	PGSC0003DMG400026275	chr08:1794625-1796740	4.32701	1.44042	-1.58688	0.02295	Yes	O-methyltransferase
XLOC_023574	PGSC0003DMG400022263	chr07:55888668-55891111	484.936	161.926	-1.58246	0.0242	Yes	Fructose-bisphosphate aldolase
XLOC_024645	PGSC0003DMG400017347	chr07:51165987-51168799	9.87225	3.29783	-1.58186	0.0076	Yes	Hydrolase, hydrolyzing O-glycosyl compounds
XLOC_016225	PGSC0003DMG402003745	chr04:70087397-70091269	120.105	40.3109	-1.57506	0.00535	Yes	Nicotiana tabacum wound inducive mRNA , complete cds
XLOC_017771	PGSC0003DMG400014558	chr05:2697953-2698566	9.65856	3.25408	-1.56956	0.0174	Yes	Conserved gene of unknown function
XLOC_009213	PGSC0003DMG400001340	chr02:46027378-46034412	17.2585	5.83724	-1.56395	0.00245	Yes	SPX domain-containing protein 4
XLOC_005124	PGSC0003DMG400006842	chr01:65030087-65034486	0.661789	0.224777	-1.55788	0.02755	Yes	SBT4B protein
XLOC_028514	PGSC0003DMG400000942	chr09:46646771-46654405	1.34114	0.460179	-1.5432	0.0387	Yes	Exonuclease
XLOC_014773	PGSC0003DMG400029450	chr04:3055793-3063174	6.74545	2.31629	-1.5421	0.0316	Yes	Polygalacturonase
XLOC_006642	PGSC0003DMG401025150	chr02:25446226-25448197	15.0324	5.199	-1.53176	0.0035	Yes	Conserved gene of unknown function
XLOC_006561	PGSC0003DMG400010401	chr02:22509850-22511422	10.3301	3.57531	-1.53071	0.0187	Yes	Homeodomain leucine-zipper 1
XLOC_037202	PGSC0003DMG400004655	chr12:60520925-60524512	13.0507	4.52277	-1.52885	0.0053	Yes	GAL83 protein
XLOC_022389	PGSC0003DMG400030714	chr07:3533475-3537441	4.2035	1.45737	-1.52823	0.01815	Yes	Ubiquitin-protein ligase
XLOC_012490	PGSC0003DMG400024580	chr03:53737613-53742531	2.55687	0.887515	-1.52653	0.02625	Yes	Pyridoxamine 5-phosphate oxidase
XLOC_031759	PGSC0003DMG400028288	chr10:55149908-55153618	41.1222	14.2876	-1.52516	0.00265	Yes	Conserved gene of unknown function
XLOC_010838	PGSC0003DMG400000615	chr03:56543496-56544650	4.57843	1.5926	-1.52347	0.03095	Yes	Conserved gene of unknown function
XLOC_020276	PGSC0003DMG400027021	chr06:53661628-53665412	226.207	78.6907	-1.52338	0.00935	Yes	Chloroplast-specific ribosomal protein
XLOC_021368	PGSC0003DMG400011815	chr06:40610372-40612477	2.02901	0.711969	-1.51089	0.0413	Yes	Conserved gene of unknown function
XLOC_010559	PGSC0003DMG400015241	chr03:51025274-51029940	2.00308	0.704481	-1.50759	0.0371	Yes	AMP-activated protein kinase, gamma regulatory subunit
XLOC_010102	PGSC0003DMG400008344	chr03:36909823-36913719	2.24134	0.788942	-1.50637	0.03185	Yes	Glutamate dehydrogenase A
XLOC_031714	PGSC0003DMG400011072	chr10:54287408-54290230	7.26284	2.55973	-1.50454	0.00515	Yes	Ribulose bisphosphate carboxylase/oxygenase activase 1, chloroplastic
XLOC_009418	PGSC0003DMG400013414	chr03:755782-756788	614.766	217.844	-1.49674	0.0117	Yes	Chlorophyll a-b binding protein 3C, chloroplastic
XLOC_016752	PGSC0003DMG400013488	chr05:9111928-9113418	3.2666	1.15762	-1.49663	0.02235	Yes	F-box/kelch protein
XLOC_021420	PGSC0003DMG400017568	chr06:43110842-43117994	26.4341	9.38229	-1.49439	0.0176	Yes	Aldehyde dehydrogenase
XLOC_024642	PGSC0003DMG400017344	chr07:51094719-51095430	9.47617	3.36956	-1.49175	0.02045	Yes	Conserved gene of unknown function
XLOC_006839	PGSC0003DMG400008300	chr02:30133703-30134736	555.402	197.768	-1.48973	0.0147	Yes	Chlorophyll a/b binding protein
XLOC_029146	PGSC0003DMG400002161	chr09:1082545-1086035	4.66863	1.67862	-1.47572	0.02655	Yes	Conserved gene of unknown function
XLOC_024531	PGSC0003DMG400018321	chr07:48670433-48673946	6.4941	2.33515	-1.47561	0.01425	Yes	Formiminotransferase-cyclodeaminase
XLOC_007307	PGSC0003DMG400003621	chr02:39766888-39774408	4.46653	1.61559	-1.46709	0.0111	Yes	Conserved gene of unknown function
XLOC_022950	PGSC0003DMG400013559	chr07:41160479-41162106	1.79149	0.648946	-1.46499	0.03765	Yes	UDP-glucosyltransferase
XLOC_012307	PGSC0003DMG400009514	chr03:49941305-49942079	24.3282	8.84362	-1.45992	0.00785	Yes	Kunitz-type protease inhibitor
XLOC_008473	PGSC0003DMG400008309	chr02:29947170-29948098	1409.7	514.458	-1.45427	0.0242	Yes	Chlorophyll a/b binding protein
XLOC_029030	PGSC0003DMG400016625	chr09:60424382-60431875	74.7868	27.3041	-1.45366	0.018	Yes	S1 RNA-binding domain-containing protein
XLOC_021377	PGSC0003DMG400030762	chr06:40884303-40889220	13.2297	4.83207	-1.45307	0.02765	Yes	Zinc finger family protein
XLOC_020139	PGSC0003DMG400004064	chr06:51178065-51179039	10.2253	3.75422	-1.44556	0.04485	Yes	Subtilisin inhibitor 1
XLOC_035605	PGSC0003DMG400026337	chr11:40443068-40443915	3907.48	1443.36	-1.43681	0.0182	Yes	Gene of unknown function
XLOC_012687	PGSC0003DMG400014220	chr03:57542423-57545557	8.37461	3.09827	-1.43456	0.0138	Yes	Conserved gene of unknown function
XLOC_021580	PGSC0003DMG400031313	chr06:47054936-47057941	5.67823	2.10318	-1.43287	0.01305	Yes	Zinc finger protein
XLOC_022326	PGSC0003DMG400040677	chr07:2116165-2116958	14.7218	5.47009	-1.42832	0.0309	Yes	Gene of unknown function
XLOC_011271	PGSC0003DMG402024074	chr03:2770614-2773241	4.78594	1.79022	-1.41866	0.04285	Yes	Conserved gene of unknown function
XLOC_023720	PGSC0003DMG400043108	chr07:2362156-2362531	119.659	44.8242	-1.41659	0.00645	Yes	STS14 protein
XLOC_032263	PGSC0003DMG400010820	chr10:4861875-4862759	32.9386	12.3471	-1.41561	0.0072	Yes	Conserved gene of unknown function
XLOC_035918	PGSC0003DMG400036991	chr12:1943154-1943574	26.8374	10.0725	-1.41382	0.03325	Yes	Conserved gene of unknown function
XLOC_033282	PGSC0003DMG400023700	chr10:57306083-57307830	9.66272	3.63056	-1.41223	0.0129	Yes	Conserved gene of unknown function
XLOC_021734	PGSC0003DMG400028488	chr06:50129919-50132685	8.42017	3.16723	-1.41063	0.0198	Yes	DnaJ protein
XLOC_036045	PGSC0003DMG400020679	chr12:5326251-5329238	19.9698	7.52032	-1.40896	0.0097	Yes	Axonemal dynein light chain
XLOC_015064	PGSC0003DMG400029226	chr04:10767768-10769503	4.57264	1.72346	-1.40772	0.02015	Yes	Zeatin O-xylosyltransferase
XLOC_035998	PGSC0003DMG400000293	chr12:4015320-4020804	28.7826	10.8673	-1.4052	0.00515	Yes	Pectinesterase
XLOC_026654	PGSC0003DMG400015850	chr08:15890910-15892602	46.3363	17.5074	-1.40417	0.0044	Yes	IDS4
XLOC_000588	PGSC0003DMG400033354	chr00:34975675-34976205	11.1873	4.24701	-1.39734	0.04825	Yes	Sn-1 protein
XLOC_003349	PGSC0003DMG400024720	chr01:77581886-77584014	38.3882	14.5893	-1.39576	0.00495	Yes	Drm3
XLOC_002909	PGSC0003DMG400001692	chr01:68654424-68656886	9.37179	3.56597	-1.39403	0.00525	Yes	Cytochrome P450
XLOC_030260	PGSC0003DMG400031838	chr09:52794824-52795984	3.732	1.42355	-1.39045	0.03585	Yes	Conserved gene of unknown function
XLOC_011121	PGSC0003DMG400009151	chr03:61826273-61827338	19.0761	7.32291	-1.38127	0.02315	Yes	Conserved gene of unknown function
XLOC_019860	PGSC0003DMG400007672	chr06:44929050-44929884	169.087	64.9606	-1.38013	0.0066	Yes	Gene of unknown function
XLOC_035565	PGSC0003DMG400026533	chr11:39748690-39749860	18.3718	7.05855	-1.38005	0.00735	Yes	Conserved gene of unknown function
XLOC_021098	PGSC0003DMG400015645	chr06:28620566-28623983	23.829	9.18715	-1.37503	0.00715	Yes	GDP-mannose pyrophosphorylase
XLOC_025702	PGSC0003DMG400014487	chr08:42674348-42680395	22.8618	8.83422	-1.37177	0.042	Yes	Zinc finger family protein
XLOC_014686	PGSC0003DMG400007466	chr04:655550-668928	5.19988	2.01237	-1.36958	0.0069	Yes	Phosphoenolpyruvate carboxylase
XLOC_007538	PGSC0003DMG402010026	chr02:44471369-44476914	7.60948	2.95075	-1.36671	0.00865	Yes	Geraniol 10-hydroxylase
XLOC_005230	PGSC0003DMG400001812	chr01:67727150-67728529	2.56215	0.995417	-1.36398	0.04825	Yes	Ring finger protein
XLOC_035997	PGSC0003DMG400000292	chr12:4002105-4002649	83.0021	32.2676	-1.36306	0.0081	Yes	Conserved gene of unknown function
XLOC_019884	PGSC0003DMG402020453	chr06:45511992-45512535	47.4266	18.4437	-1.36257	0.00905	Yes	Cytochrome P450 71D7
XLOC_010842	PGSC0003DMG400000619	chr03:56571861-56574223	8.77154	3.42597	-1.35632	0.00925	Yes	Nucleosome-binding protein
XLOC_005582	PGSC0003DMG400028593	chr01:76040231-76042003	17.6878	6.94266	-1.34919	0.016	Yes	Histidine-containing phosphotransfer protein
XLOC_006699	PGSC0003DMG400006924	chr02:26734233-26740368	3.24798	1.275	-1.34904	0.0297	Yes	Lipase
XLOC_037347	PGSC0003DMG400007875	chr12:1801133-1803542	16.4665	6.49026	-1.34319	0.01055	Yes	Conserved gene of unknown function
XLOC_012040	PGSC0003DMG400014345	chr03:43019052-43025464	26.8102	10.5716	-1.34258	0.01875	Yes	Acyl-CoA synthetase
XLOC_007468	PGSC0003DMG400024938	chr02:43056390-43058490	16.9954	6.71277	-1.34016	0.0204	Yes	Conserved gene of unknown function
XLOC_033195	PGSC0003DMG400028167	chr10:55736219-55737167	23.3295	9.2294	-1.33785	0.0093	Yes	Stress-associated protein 9
XLOC_001193	PGSC0003DMG400009846	chr00:25584700-25585445	8.86465	3.54371	-1.32281	0.0399	Yes	ELF4
XLOC_014889	PGSC0003DMG400011476	chr04:6303645-6308940	2.22352	0.890361	-1.32038	0.04955	Yes	Thioredoxin 1
XLOC_002701	PGSC0003DMG400005216	chr01:63035281-63038003	2.85646	1.14458	-1.31941	0.04445	Yes	Galactinol synthase
XLOC_035954	PGSC0003DMG400002890	chr12:2943689-2947071	23.1495	9.30645	-1.31468	0.00865	Yes	Xenotropic and polytropic murine leukemia virus receptor ids-4
XLOC_008643	PGSC0003DMG400022388	chr02:34077770-34079021	15.5409	6.25307	-1.31343	0.0232	Yes	TSJT1
XLOC_029344	PGSC0003DMG400021558	chr09:5299703-5302217	15.7727	6.34909	-1.31281	0.0414	Yes	Gene of unknown function
XLOC_014172	PGSC0003DMG401025083	chr04:61089723-61091577	5.41245	2.1807	-1.31149	0.03725	Yes	Peroxidase 12
XLOC_037440	PGSC0003DMG400000325	chr12:3466878-3467566	1722.96	696.428	-1.30685	0.0317	Yes	Ultraviolet-B-repressible protein
XLOC_029006	PGSC0003DMG400031518	chr09:60068136-60070098	10.1264	4.11199	-1.30021	0.02565	Yes	Conserved gene of unknown function
XLOC_010983	PGSC0003DMG400005702	chr03:59353361-59354133	11.6735	4.76182	-1.29366	0.02705	Yes	Conserved gene of unknown function
XLOC_038402	PGSC0003DMG400008552	chr12:55214377-55215629	28.9837	11.852	-1.29012	0.01455	Yes	Conserved gene of unknown function
XLOC_020943	PGSC0003DMG400020042	chr06:17870400-17876631	6.82665	2.79509	-1.28828	0.03675	Yes	Pentatricopeptide
XLOC_035556	PGSC0003DMG400000460	chr11:39328074-39329858	11.6813	4.79275	-1.28527	0.02875	Yes	RING-H2 finger protein ATL57
XLOC_004930	PGSC0003DMG400011347	chr01:58194296-58196975	1.78707	0.736482	-1.27888	0.03555	Yes	Src2
XLOC_037865	PGSC0003DMG400018819	chr12:22924559-22926798	18.0907	7.47131	-1.27581	0.00965	Yes	Thioredoxin
XLOC_010390	PGSC0003DMG400000578	chr03:46586642-46589142	5.41758	2.25103	-1.26707	0.01995	Yes	Serine-threonine protein kinase, plant-type
XLOC_011560	PGSC0003DMG400016915	chr03:16988660-16990717	58.1473	24.1892	-1.26535	0.014	Yes	Non-symbiotic hemoglobin 2
XLOC_008429	PGSC0003DMG400021116	chr02:29135615-29137448	5.64121	2.35032	-1.26315	0.0242	Yes	UDP-glucoronosyl/UDP-glucosyl transferase family protein
XLOC_002846	PGSC0003DMG400031131	chr01:67069144-67077316	20.8158	8.68868	-1.26047	0.01145	Yes	Conserved gene of unknown function
XLOC_003991	PGSC0003DMG400032183	chr01:1542711-1546146	157.818	65.8995	-1.25992	0.0198	Yes	Conserved gene of unknown function
XLOC_018894	PGSC0003DMG400023393	chr05:50942193-50945204	113.838	47.5966	-1.25805	0.01175	Yes	ATPase inhibitor
XLOC_031864	PGSC0003DMG400023659	chr10:57252189-57254670	21.477	8.98772	-1.25677	0.0164	Yes	Thioredoxin
XLOC_021898	PGSC0003DMG400027103	chr06:53618905-53619587	9.86278	4.13154	-1.25532	0.044	Yes	Conserved gene of unknown function
XLOC_023294	PGSC0003DMG401017288	chr07:50794175-50799268	22.2885	9.36304	-1.25125	0.01425	Yes	Small heat-shock protein
XLOC_021798	PGSC0003DMG400033039	chr06:51799495-51805149	360.334	151.463	-1.25038	0.02845	Yes	Ubiquitin carrier protein
XLOC_016216	PGSC0003DMG400003737	chr04:69876005-69879916	16.5641	6.97513	-1.24777	0.01645	Yes	Myb family transcription factor
XLOC_012338	PGSC0003DMG400015301	chr03:50668233-50668746	90.0749	37.949	-1.24706	0.0157	Yes	Conserved gene of unknown function
XLOC_038259	PGSC0003DMG400007572	chr12:50613002-50614632	42.8043	18.0395	-1.24659	0.01485	Yes	Hydroxyphenylpyruvate reductase
XLOC_029309	PGSC0003DMG400012988	chr09:4369319-4376418	2.16102	0.911217	-1.24585	0.04165	Yes	Polyadenylate-binding protein
XLOC_024434	PGSC0003DMG400006431	chr07:45522138-45528217	2.80599	1.18709	-1.24109	0.04125	Yes	Fimbrin
XLOC_024623	PGSC0003DMG400017327	chr07:50691241-50694191	1.61233	0.684108	-1.23685	0.04645	Yes	Receptor-like kinase
XLOC_010503	PGSC0003DMG400010170	chr03:49838682-49840071	22.3489	9.48308	-1.23677	0.01925	Yes	Miraculin
XLOC_004999	PGSC0003DMG400032107	chr01:60887135-60895016	2.90203	1.23183	-1.23626	0.02785	Yes	Pyruvate, phosphate dikinase, chloroplastic
XLOC_005891	PGSC0003DMG400033582,PGSC0003DMG404033574	chr01:82643951-82646482	41.7246	17.7109	-1.23626	0.0425	Yes	Please refer to the Supplement_sheet
XLOC_001676	PGSC0003DMG400016410	chr01:3573819-3580122	0.65875	0.280558	-1.23143	0.0454	Yes	Transposase
XLOC_020454	PGSC0003DMG400030352	chr06:57148353-57152102	7.27128	3.10415	-1.22801	0.02505	Yes	Flavoprotein wrbA
XLOC_026187	PGSC0003DMG400012296	chr08:55733833-55734685	19.6799	8.4084	-1.22682	0.02505	Yes	Avr9/Cf-9 rapidly elicited protein 194
XLOC_002952	PGSC0003DMG401026044	chr01:69647627-69650467	34.7991	14.8737	-1.22628	0.01195	Yes	Palmitoyl-protein thioesterase
XLOC_010412	PGSC0003DMG400003145	chr03:47120052-47132425	4.40398	1.88379	-1.22517	0.04775	Yes	Conserved gene of unknown function
XLOC_022734	PGSC0003DMG400008427	chr07:25724013-25726737	3.57383	1.52973	-1.22419	0.04605	Yes	Tetracycline transporter
XLOC_033526	PGSC0003DMG400016115	chr11:2033165-2038715	1.72741	0.739509	-1.22397	0.0407	Yes	Cinnamyl alcohol dehydrogenase
XLOC_022952	PGSC0003DMG400013557	chr07:41187827-41188614	7.6736	3.30194	-1.21659	0.04575	Yes	UDP-sugar:glycosyltransferase
XLOC_012460	PGSC0003DMG400025334	chr03:53173771-53178316	3.58007	1.54642	-1.21105	0.02465	Yes	Nitrate transporter
XLOC_017900	PGSC0003DMG400031269	chr05:4996709-5005282	7.17351	3.13867	-1.19253	0.03615	Yes	RNA-dependent RNA-polymerase
XLOC_003730	PGSC0003DMG400025815	chr01:84920514-84922142	16.334	7.17764	-1.18629	0.01945	Yes	CXE carboxylesterase
XLOC_014657	PGSC0003DMG400035643	chr04:143337-143844	22.8527	10.0491	-1.18529	0.0396	Yes	Drought-induced protein SDi
XLOC_014418	PGSC0003DMG400007951	chr04:67892130-67892922	51.5458	22.6671	-1.18525	0.0196	Yes	DRE binding protein 1
XLOC_007004	PGSC0003DMG400022438	chr02:34161612-34169688	18.428	8.10501	-1.18501	0.0358	Yes	Splicing factor U2af large subunit B
XLOC_015447	PGSC0003DMG400017680	chr04:42029849-42036336	15.3083	6.73311	-1.18497	0.01815	Yes	Serine/threonine-protein kinase PBS1
XLOC_005180	PGSC0003DMG400006319	chr01:66544366-66552432	7.32399	3.22783	-1.18207	0.02145	Yes	Beta-glucosidase 01
XLOC_010152	PGSC0003DMG400014824	chr03:38756181-38759127	14.241	6.29782	-1.17713	0.01715	Yes	Glycerol-3-phosphate transporter
XLOC_005223	PGSC0003DMG400001804	chr01:67558230-67567291	35.2171	15.5871	-1.17592	0.0162	Yes	Glutathione s-transferase
XLOC_027144	PGSC0003DMG400029591	chr08:45118883-45123873	16.5659	7.34353	-1.17367	0.0162	Yes	Cryptochrome DASH, chloroplastic/mitochondrial
XLOC_031823	PGSC0003DMG400028228	chr10:56241972-56245430	11.8192	5.28167	-1.16206	0.03255	Yes	Lymphoid organ expressed yellow head virus receptor protein
XLOC_031561	PGSC0003DMG400019124	chr10:50285883-50292398	10.374	4.63744	-1.16157	0.0406	Yes	Yippee family protein
XLOC_037142	PGSC0003DMG400004597	chr12:59705933-59706982	100.215	44.9302	-1.15734	0.02885	Yes	Conserved gene of unknown function
XLOC_010682	PGSC0003DMG400024468	chr03:53717815-53725446	102.475	46.046	-1.15412	0.0267	Yes	B12D protein
XLOC_021353	PGSC0003DMG400016273	chr06:40142286-40144477	9.44404	4.25202	-1.15125	0.0209	Yes	Conserved gene of unknown function
XLOC_024494	PGSC0003DMG400026162	chr07:47576745-47577478	23.1573	10.453	-1.14756	0.0249	Yes	Gene of unknown function
XLOC_020434	PGSC0003DMG400030335	chr06:56853664-56856912	21.6761	9.80242	-1.1449	0.01965	Yes	Conserved gene of unknown function
XLOC_029366	PGSC0003DMG400020909	chr09:5861279-5863808	21.04	9.52286	-1.14367	0.03625	Yes	ATP binding protein
XLOC_033978	PGSC0003DMG402018785	chr11:17314902-17316094	21.8354	9.89322	-1.14215	0.02745	Yes	ATLIP1
XLOC_028802	PGSC0003DMG400017255	chr09:55906711-55907293	50.0853	22.7369	-1.13935	0.0243	Yes	ATBET12
XLOC_017074	PGSC0003DMG400005597	chr05:28304416-28307171	7.78813	3.54866	-1.134	0.03975	Yes	MTD1
XLOC_014639	PGSC0003DMG400009928	chr04:72039177-72040140	36.4926	16.6549	-1.13166	0.0228	Yes	Conserved gene of unknown function
XLOC_003179	PGSC0003DMG402003286	chr01:74396389-74401013	27.5584	12.6281	-1.12585	0.0401	Yes	ACI112
XLOC_011918	PGSC0003DMG400046676	chr03:38696411-38697089	49.965	22.9299	-1.12369	0.0229	Yes	Peroxisomal biogenesis factor
XLOC_037176	PGSC0003DMG400004629	chr12:60126520-60130204	22.8945	10.5985	-1.11114	0.0227	Yes	Epoxide hydrolase 1
XLOC_020355	PGSC0003DMG400007131	chr06:55296929-55302114	9.40715	4.35855	-1.10991	0.02785	Yes	Histone H2B
XLOC_018785	PGSC0003DMG400027196	chr05:48266484-48268406	26.3161	12.1951	-1.10964	0.0223	Yes	Protein phosphatase 2C
XLOC_003969	PGSC0003DMG400032159	chr01:1021495-1024380	12.6903	5.88194	-1.10937	0.04425	Yes	Dynein light chain type 1 family protein
XLOC_005015	PGSC0003DMG400033114	chr01:61326005-61335998	9.67322	4.50243	-1.10329	0.04885	Yes	Hydroxymethylglutaryl-CoA lyase
XLOC_022875	PGSC0003DMG400018004	chr07:37156979-37160239	14.2205	6.62938	-1.10103	0.02485	Yes	Abscisic insensitive 1B
XLOC_010541	PGSC0003DMG402015259	chr03:50559293-50564194	42.0512	19.6102	-1.10054	0.0284	Yes	CONSTANS interacting protein 2a
XLOC_021800	PGSC0003DMG400033037	chr06:51874727-51876278	144.871	67.5697	-1.10032	0.0419	Yes	Ribulose bisphosphate carboxylase large chain
XLOC_017843	PGSC0003DMG400030513	chr05:3819128-3825291	19.5217	9.22936	-1.08077	0.02695	Yes	Sarcoplasmic reticulum histidine-rich calcium-binding protein
XLOC_020323	PGSC0003DMG400005930	chr06:54709881-54713896	7.84811	3.71317	-1.07969	0.03655	Yes	BEL5 protein
XLOC_024541	PGSC0003DMG400018312	chr07:48987151-48991768	30.1305	14.2673	-1.07851	0.02995	Yes	Beta-expansin 3
XLOC_010427	PGSC0003DMG400026477	chr03:47460194-47461543	11.7995	5.59439	-1.07667	0.04015	Yes	Transparent testa glabra 1
XLOC_011949	PGSC0003DMG400010816	chr03:40062406-40063048	37.9919	18.0355	-1.07485	0.03695	Yes	Gene of unknown function
XLOC_016930	PGSC0003DMG400027423	chr05:18608236-18617613	19.9044	9.4629	-1.07273	0.02875	Yes	Hyoscyamine 6-dioxygenase
XLOC_026223	PGSC0003DMG400012263	chr08:56189098-56191348	34.2554	16.2868	-1.07263	0.0307	Yes	Electron transporter
XLOC_002570	PGSC0003DMG400022676	chr01:58691100-58692726	9.66378	4.60041	-1.07083	0.04935	Yes	Pollen-specific lysine-rich protein SBgLR
XLOC_038421	PGSC0003DMG400002046	chr12:55761187-55763607	101.078	48.2953	-1.06551	0.0419	Yes	Aspartic proteinase nepenthesin-1
XLOC_026412	PGSC0003DMG400018483	chr08:3668541-3673692	4.01929	1.92463	-1.06236	0.0443	Yes	Binding protein
XLOC_011851	PGSC0003DMG400020608	chr03:35902712-35905193	22.2608	10.6603	-1.06227	0.0412	Yes	DNA-binding protein 3
XLOC_012685	PGSC0003DMG400014219	chr03:57524460-57531577	13.9166	6.66641	-1.06182	0.04635	Yes	Phosphate abc transporter
XLOC_023360	PGSC0003DMG400007053	chr07:52156352-52162402	9.32576	4.47982	-1.05778	0.03505	Yes	Glyoxalase II
XLOC_032913	PGSC0003DMG400018939	chr10:47538244-47548107	17.1575	8.2437	-1.05748	0.0349	Yes	Protein kinase
XLOC_012268	PGSC0003DMG400025632	chr03:49139316-49143992	21.7292	10.442	-1.05724	0.02855	Yes	Myb-like DNA-binding protein
XLOC_020254	PGSC0003DMG400027038	chr06:53436375-53441621	50.4813	24.2954	-1.05507	0.04215	Yes	Sigma factor
XLOC_013379	PGSC0003DMG400012704	chr04:11252613-11257708	22.3105	10.7695	-1.05078	0.0305	Yes	Conserved gene of unknown function
XLOC_018802	PGSC0003DMG400027211	chr05:48658259-48663675	7.3201	3.54036	-1.04797	0.03805	Yes	Phytochrome B2
XLOC_016289	PGSC0003DMG400009958	chr04:71251381-71254335	64.4847	31.2493	-1.04513	0.03755	Yes	Conserved gene of unknown function
XLOC_005524	PGSC0003DMG402027501	chr01:74630383-74633515	9.77497	4.74805	-1.04176	0.0414	Yes	Oligopeptide transporter
XLOC_030364	PGSC0003DMG400006106	chr09:55160747-55163919	32.0735	15.6173	-1.03824	0.03795	Yes	Acylamino-acid-releasing enzyme
XLOC_033285	PGSC0003DMG400023703	chr10:57368000-57369328	9.83653	4.84198	-1.02255	0.04895	Yes	F-box family protein
XLOC_037003	PGSC0003DMG400029425	chr12:57012258-57014060	8.60749	4.24021	-1.02146	0.04245	Yes	Galactose oxidase
XLOC_005453	PGSC0003DMG400000208	chr01:73107487-73107928	222.781	110.369	-1.0133	0.03905	Yes	Conserved gene of unknown function
XLOC_018971	PGSC0003DMG400023319	chr05:51976732-51982891	12.5187	6.20321	-1.013	0.03725	Yes	Alcohol dehydrogenase
XLOC_003236	PGSC0003DMG402022475	chr01:75431981-75433529	18.7505	9.30463	-1.01091	0.04055	Yes	Phototropin-2
XLOC_038376	PGSC0003DMG400010788	chr12:54471577-54476073	47.8935	23.7961	-1.00911	0.0481	Yes	Fructose-1,6-bisphosphatase, cytosolic
XLOC_007751	PGSC0003DMG400020246	chr02:48099853-48103073	5.83303	2.89837	-1.009	0.0461	Yes	Amino acid binding protein
XLOC_005385	PGSC0003DMG400000149	chr01:71705274-71711284	16.478	8.19221	-1.00822	0.03645	Yes	Cytochrome P450
XLOC_016179	PGSC0003DMG400027856	chr04:69344145-69345467	11.4757	5.71582	-1.00555	0.0484	Yes	Geranylgeranyl pyrophosphate synthase 2
XLOC_003612	PGSC0003DMG400003115	chr01:83021623-83022944	68.9044	34.869	-0.982651	0.0416	Yes	Chloroplast methionine sulfoxide reductase B2
XLOC_008235	PGSC0003DMG400026563	chr02:24952022-24959857	38.9278	19.7603	-0.978195	0.04425	Yes	MADS-box transcription factor FBP29
XLOC_031872	PGSC0003DMG400023738	chr10:57362613-57363393	63.6701	32.4118	-0.974098	0.04275	Yes	Conserved gene of unknown function
XLOC_028553	PGSC0003DMG400019347	chr09:48202039-48203807	77.9435	39.7318	-0.972135	0.0486	Yes	Chlorophyllase 2
XLOC_036014	PGSC0003DMG400000307	chr12:4434784-4442256	31.8432	16.3127	-0.964986	0.047	Yes	Protein ABIL5
XLOC_038562	PGSC0003DMG400029269	chr12:58261857-58266713	12.8507	6.62714	-0.955388	0.04605	Yes	Ankyrin repeat-containing protein

## Sheet: expressed_both
Table S3_DEG in Shoot
Geneid	GeneName	Locus	FPKM_KJHighNShoot	FPKM_KJLowNShoot	log2Foldchange	Pvalue	Pvalue_Significance	Gene_Description
XLOC_000003	PGSC0003DMG400013995	chr00:174832-179264	20.0021	26.1011	0.383961	0.43355	no	Serine carboxypeptidase III
XLOC_000008	PGSC0003DMG400022052	chr00:804762-805569	17.5747	33.1533	0.915654	0.05995	no	Conserved gene of unknown function
XLOC_000010	PGSC0003DMG400022093	chr00:1247382-1252635	22.6266	16.558	-0.450491	0.35735	no	Conserved gene of unknown function
XLOC_000024	PGSC0003DMG402020790	chr00:2974418-2975469	0.363442	0.509702	0.487932	0.6904	no	Gene of unknown function
XLOC_000030	PGSC0003DMG400006701	chr00:3809473-3817257	5.26757	9.37142	0.831129	0.1096	no	ABI3-interacting protein 3
XLOC_000037	PGSC0003DMG400019220	chr00:4997014-4999286	1.50955	2.18462	0.53327	0.3649	no	Gene of unknown function
XLOC_000044	PGSC0003DMG400013179	chr00:5627840-5632014	43.0356	34.865	-0.303754	0.53545	no	Phytol kinase 1, chloroplast
XLOC_000069	PGSC0003DMG400017943	chr00:7040830-7044510	11.0831	18.1228	0.709446	0.2277	no	Nodulation receptor kinase
XLOC_000070	PGSC0003DMG400017941	chr00:7155576-7164164	2.31485	1.70151	-0.444105	0.48035	no	Ubiquitin-protein ligase
XLOC_000073	PGSC0003DMG400025640	chr00:7255262-7257150	2.84659	2.20709	-0.367093	0.5315	no	Gene of unknown function
XLOC_000084	PGSC0003DMG400013708	chr00:7999652-8000914	20.0085	20.335	0.0233518	0.9625	no	Zinc finger-homeodomain protein 1
XLOC_000107	PGSC0003DMG400031482	chr00:8833431-8843391	4.09734	2.41821	-0.760746	0.2427	no	CST complex subunit CTC1
XLOC_000115	PGSC0003DMG400010845	chr00:9277565-9278271	7.26356	11.6429	0.6807	0.2406	no	Gene of unknown function
XLOC_000116	PGSC0003DMG400033933	chr00:9279662-9282683	0.636947	0.894743	0.4903	0.4599	no	Gene of unknown function
XLOC_000120	PGSC0003DMG400006564	chr00:9503692-9506600	23.8875	41.1907	0.78606	0.11575	no	Alphavirus core protein family
XLOC_000132	PGSC0003DMG400019558	chr00:10561849-10562314	0.665622	0.855844	0.362644	0.7933	no	Stromal antigen
XLOC_000157	PGSC0003DMG400001912	chr00:12338782-12351136	9.76138	8.43455	-0.210774	0.6598	no	Phosphoglucomutase
XLOC_000158	PGSC0003DMG400001913	chr00:12383229-12384734	10.7597	9.31647	-0.207776	0.66605	no	Transcription factor
XLOC_000159	PGSC0003DMG400001914	chr00:12392443-12405044	4.90734	2.59568	-0.918827	0.0816	no	(-)-germacrene D synthase
XLOC_000160	PGSC0003DMG400001915	chr00:12427764-12431196	3.08659	3.23612	0.0682502	0.8964	no	Flavonoid 3-hydroxylase
XLOC_000162	PGSC0003DMG400001917	chr00:12494035-12497604	35.8984	27.0204	-0.409873	0.462	no	2-oxoglutarate decarboxylase/ hydro-lyase/ magnesium ion binding / thiamin pyrophosphate binding
XLOC_000164	PGSC0003DMG400001946	chr00:12526701-12527014	0.539123	0.699558	0.375831	0.43645	no	Methyladenine glycosylase family protein
XLOC_000165	PGSC0003DMG400001919	chr00:12556865-12566058	8.56039	8.10093	-0.07959	0.87045	no	BHLH domain class transcription factor
XLOC_000166	PGSC0003DMG400001920	chr00:12580902-12585757	20.4016	25.7267	0.334586	0.48315	no	Translin family protein
XLOC_000169	PGSC0003DMG400004427	chr00:12837667-12842779	2.36958	2.45631	0.0518644	0.91805	no	Glycosyltransferase QUASIMODO1
XLOC_000186	PGSC0003DMG400010909	chr00:13622169-13622765	3.01158	2.73704	-0.137908	0.84925	no	Gene of unknown function
XLOC_000214	PGSC0003DMG400023305	chr00:15108838-15110843	5.97444	12.1673	1.02614	0.04185	Yes	Gene of unknown function
XLOC_000248	PGSC0003DMG400021882	chr00:17368432-17369379	8.47809	9.47566	0.160487	0.7685	no	Gene of unknown function
XLOC_000249	PGSC0003DMG400021883	chr00:17370363-17371217	14.4336	13.0151	-0.149246	0.76595	no	Reverse transcriptase
XLOC_000250	PGSC0003DMG400021884	chr00:17386154-17387389	34.662	37.1038	0.0982113	0.83465	no	Conserved gene of unknown function
XLOC_000251	PGSC0003DMG400021886	chr00:17425689-17426561	47.2243	39.6528	-0.252104	0.596	no	Conserved gene of unknown function
XLOC_000254	PGSC0003DMG400021887	chr00:17556681-17563227	0.39887	0.374964	-0.0891669	0.88685	no	Bacterial spot disease resistance protein 4
XLOC_000261	PGSC0003DMG401017077	chr00:17823897-17825965	5.86211	6.58602	0.167986	0.72745	no	UDP-glucosyltransferase
XLOC_000266	PGSC0003DMG400026794	chr00:18407476-18408808	7.00097	5.87684	-0.252514	0.62385	no	Conserved gene of unknown function
XLOC_000283	PGSC0003DMG400030143	chr00:19277921-19283521	0.896938	0.758952	-0.240998	0.7275	no	Gene of unknown function
XLOC_000284	PGSC0003DMG400030145	chr00:19290279-19291670	2.32091	2.28059	-0.0252827	0.96215	no	Gene of unknown function
XLOC_000317	PGSC0003DMG400009631	chr00:20868978-20871892	0.905056	0.98068	0.115776	0.8732	no	Bacterial spot disease resistance protein 4
XLOC_000318	PGSC0003DMG400009632	chr00:20877287-20878861	2.53456	2.45455	-0.0462764	0.93795	no	Conserved gene of unknown function
XLOC_000320	PGSC0003DMG400009634	chr00:20938787-20940397	0.409286	0.321487	-0.348351	0.7178	no	Bacterial spot disease resistance protein 4
XLOC_000321	PGSC0003DMG400009635	chr00:20947099-20949646	1.10371	0.527198	-1.06595	0.207	no	Gene of unknown function
XLOC_000324	PGSC0003DMG400023235	chr00:21170890-21172061	12.892	15.289	0.246017	0.61515	no	Sn-2 protein
XLOC_000325	PGSC0003DMG400023234	chr00:21176825-21178681	18.336	16.6689	-0.137522	0.78545	no	Sn-1 protein
XLOC_000327	PGSC0003DMG400019068	chr00:21251053-21252901	84.4747	57.7498	-0.548702	0.2525	no	Sn-1 protein
XLOC_000333	PGSC0003DMG400026854	chr00:21415306-21416600	131.801	42.4327	-1.63512	0.00355	Yes	Endochitinase 2
XLOC_000334	PGSC0003DMG400026855	chr00:21419776-21420932	29.3272	20.7451	-0.49947	0.3078	no	Endochitinase 4
XLOC_000335	PGSC0003DMG400023201	chr00:21590507-21591455	2.13212	1.72426	-0.306308	0.66565	no	CLE family OsCLE801 protein
XLOC_000344	PGSC0003DMG400011949	chr00:22111593-22113047	1.31886	2.83108	1.10206	0.1479	no	Non-specific lipid-transfer protein
XLOC_000346	PGSC0003DMG400011950	chr00:22129369-22130094	592.649	430.643	-0.460685	0.41145	no	Chloroplast ferredoxin I
XLOC_000354	PGSC0003DMG400025692	chr00:22491465-22495487	1.13897	0.891783	-0.352971	0.58135	no	Amino acid binding protein
XLOC_000355	PGSC0003DMG400023215	chr00:22516127-22516515	0.448263	0.310892	-0.527932	0.73655	no	Sn-1 protein
XLOC_000357	PGSC0003DMG400023216	chr00:22531729-22534348	1.59741	3.70963	1.21554	0.1173	no	Sn-2 protein
XLOC_000358	PGSC0003DMG400023217	chr00:22536778-22541333	0.457505	0.143388	-1.67386	0.34465	no	Gamma-gliadin
XLOC_000359	PGSC0003DMG400023218	chr00:22575897-22579255	74.4924	80.0085	0.10306	0.82715	no	C2 domain-containing protein
XLOC_000369	PGSC0003DMG401018044	chr00:22764186-22765350	1.92101	1.01752	-0.916807	0.23055	no	Conserved gene of unknown function
XLOC_000371	PGSC0003DMG401006653	chr00:22802782-22812842	0.869279	1.24223	0.515036	0.53115	no	Disease resistance protein
XLOC_000379	PGSC0003DMG400002340	chr00:23057956-23059395	1.33768	1.55795	0.219924	0.75475	no	Elicitor-inducible cytochrome P450
XLOC_000383	PGSC0003DMG400031444	chr00:23231383-23235077	5.57873	4.89293	-0.189238	0.776	no	Nucleotide binding
XLOC_000384	PGSC0003DMG400031445	chr00:23290750-23298953	1.91747	0.947965	-1.0163	0.18295	no	Charged multivesicular body protein 2a
XLOC_000387	PGSC0003DMG400016009	chr00:23424152-23428686	25.253	37.2659	0.561399	0.27125	no	S-adenosylmethionine decarboxylase proenzyme
XLOC_000399	PGSC0003DMG400009755	chr00:24053397-24054900	1.68697	0.633806	-1.41232	0.20475	no	Hcr2-0A
XLOC_000401	PGSC0003DMG400035426	chr00:24093944-24098177	0.234281	0.492748	1.07261	0.4478	no	Conserved gene of unknown function
XLOC_000419	PGSC0003DMG400020898	chr00:24458621-24460017	0.72738	0.415385	-0.80826	0.3452	no	Conserved gene of unknown function
XLOC_000420	PGSC0003DMG400020899	chr00:24461101-24463912	0.917561	0.757296	-0.276947	0.66095	no	Stress-induced receptor-like kinase
XLOC_000424	PGSC0003DMG400021051	chr00:24859803-24862824	2.33531	2.04195	-0.193667	0.71255	no	Hcr9-9D
XLOC_000425	PGSC0003DMG401021049	chr00:24868442-24871049	0.529101	0.444505	-0.251341	0.7351	no	Hcr9-OR2C
XLOC_000426	PGSC0003DMG402021049	chr00:24876412-24878824	0.38188	0.237833	-0.683171	0.43355	no	Hcr9-OR2A
XLOC_000428	PGSC0003DMG400029128	chr00:24989593-24991387	0.802768	0.354262	-1.18017	0.14735	no	Kinase
XLOC_000429	PGSC0003DMG400029129	chr00:24996557-24997268	0.801762	0.199455	-2.00711	0.1826	no	Stress-induced receptor-like kinase
XLOC_000433	PGSC0003DMG400017997	chr00:25423532-25425666	38.8768	24.5351	-0.664062	0.18955	no	Cytochrome P450
XLOC_000434	PGSC0003DMG400017998	chr00:25449468-25453906	2.56838	2.79027	0.119547	0.8296	no	F-box family protein
XLOC_000435	PGSC0003DMG400017999	chr00:25480002-25482012	0.327853	0.377416	0.203104	0.82855	no	Cytochrome P450 hydroxylase
XLOC_000441	PGSC0003DMG400015081	chr00:26157100-26158615	0.979445	0.912661	-0.101884	0.882	no	Serine-threonine protein kinase, plant-type
XLOC_000462	PGSC0003DMG400002414	chr00:27806635-27807575	25.6784	25.5915	-0.00488837	0.99175	no	Sn-2 protein
XLOC_000465	PGSC0003DMG400009837	chr00:28245476-28247545	5.36655	6.12294	0.190231	0.69565	no	Gene of unknown function
XLOC_000468	PGSC0003DMG400021087	chr00:28502192-28506377	1.97215	0.655194	-1.58978	0.07635	no	EMB2421
XLOC_000470	PGSC0003DMG400032282	chr00:28560178-28561573	0.387878	0.171776	-1.17507	0.3065	no	Cysteine-rich extensin-2
XLOC_000478	PGSC0003DMG400003427	chr00:29442017-29443907	0.797491	0.646124	-0.303658	0.6716	no	F-Box protein
XLOC_000479	PGSC0003DMG400003428	chr00:29447941-29449474	0.940672	0.667019	-0.495964	0.4815	no	F-Box protein
XLOC_000481	PGSC0003DMG400003487	chr00:29676464-29676933	13.4803	12.0254	-0.164762	0.8965	no	Conserved gene of unknown function
XLOC_000482	PGSC0003DMG400015148	chr00:29703874-29705833	191.39	214.252	0.1628	0.73245	no	Conserved gene of unknown function
XLOC_000488	PGSC0003DMG400031888	chr00:29998146-29999860	0.801498	0.176707	-2.18134	0.04195	Yes	Auxin response factor 2
XLOC_000490	PGSC0003DMG401021043,PGSC0003DMG402021043	chr00:30289024-30292831	0.311144	0.371777	0.256852	0.74795	no	Please refer to the Supplement_sheet
XLOC_000494	PGSC0003DMG400002458	chr00:30666406-30667653	0.420265	0.135283	-1.63532	0.1866	no	NBS-LRR resistance protein
XLOC_000496	PGSC0003DMG400002456	chr00:30686520-30690037	0.820988	0.366015	-1.16546	0.47545	no	Cysteine-rich extensin-2
XLOC_000501	PGSC0003DMG400018024	chr00:30904530-30906499	0.535758	0.571256	0.0925569	0.90325	no	Serine-threonine protein kinase, plant-type
XLOC_000502	PGSC0003DMG400018028	chr00:30906909-30907303	6.85391	2.20654	-1.63514	0.0836	no	Gene of unknown function
XLOC_000506	PGSC0003DMG400014117	chr00:31152242-31152680	7.4326	7.02453	-0.0814652	0.9131	no	Nitrate excretion transporter 6
XLOC_000511	PGSC0003DMG400010947	chr00:31322300-31324167	1.63468	0.905136	-0.852798	0.3962	no	Receptor protein kinase
XLOC_000514	PGSC0003DMG400001278	chr00:31385353-31391528	385.213	311.458	-0.306622	0.5869	no	Electron carrier
XLOC_000516	PGSC0003DMG400032810	chr00:31483961-31484706	1.91858	1.63608	-0.229798	0.76535	no	Gene of unknown function
XLOC_000519	PGSC0003DMG400001291	chr00:31582817-31585883	4.66112	5.30392	0.186383	0.70195	no	Conserved gene of unknown function
XLOC_000524	PGSC0003DMG401009819	chr00:31946005-31947409	0.850475	1.47224	0.791674	0.25455	no	Resistance protein PSH-RGH6
XLOC_000527	PGSC0003DMG400016050	chr00:31978038-31979381	1.31719	1.52003	0.206643	0.75055	no	UDP-glucose:glucosyltransferase
XLOC_000530	PGSC0003DMG401026866	chr00:32191292-32193176	2.86159	6.85144	1.25959	0.47755	no	Conserved gene of unknown function
XLOC_000537	PGSC0003DMG400017137	chr00:32408182-32409942	0.477514	0.254014	-0.910634	0.31	no	Blight resistance protein T118
XLOC_000538	PGSC0003DMG401026894	chr00:32454054-32454727	3.17553	3.38471	0.0920348	0.8999	no	Gene of unknown function
XLOC_000539	PGSC0003DMG401004545	chr00:32472033-32476774	0.557504	0.991259	0.830279	0.3358	no	Conserved gene of unknown function
XLOC_000540	PGSC0003DMG402004545	chr00:32482898-32487998	2.51484	2.38483	-0.0765798	0.92845	no	Conserved gene of unknown function
XLOC_000545	PGSC0003DMG400009848	chr00:32605770-32609084	0.693393	0.840053	0.276806	0.76635	no	Glucose-6-phosphate isomerase
XLOC_000546	PGSC0003DMG400013229	chr00:32683426-32690771	1.70101	1.12992	-0.590176	0.2956	no	Gene of unknown function
XLOC_000551	PGSC0003DMG400005600	chr00:32940661-32942420	0.974648	0.463035	-1.07376	0.16675	no	NBS-LRR resistance protein
XLOC_000556	PGSC0003DMG400029246	chr00:33110626-33111745	3.22555	2.17649	-0.567542	0.3727	no	Conserved gene of unknown function
XLOC_000558	PGSC0003DMG400036851	chr00:33571092-33571595	30.6506	33.6954	0.136637	0.809	no	Actin-depolymerizing factor 2
XLOC_000561	PGSC0003DMG400007759	chr00:33717960-33720534	110.993	131.579	0.245463	0.6357	no	ARF GTPase activator
XLOC_000568	PGSC0003DMG400019100	chr00:34044187-34047509	84.5211	72.7478	-0.216408	0.6858	no	TRANSPARENT TESTA 12 protein
XLOC_000572	PGSC0003DMG400016110	chr00:34193197-34198270	18.8484	14.2731	-0.401139	0.4273	no	Binding protein
XLOC_000573	PGSC0003DMG400015125	chr00:34250315-34251056	0.118728	0.421477	1.8278	0.28715	no	Gene of unknown function
XLOC_000584	PGSC0003DMG400019082	chr00:34803260-34806222	7.31632	4.51847	-0.695284	0.1778	no	Mutt domain protein
XLOC_000588	PGSC0003DMG400033354	chr00:34975675-34976205	11.1873	4.24701	-1.39734	0.04825	Yes	Sn-1 protein
XLOC_000589	PGSC0003DMG400047233	chr00:35003648-35012075	8.88693	7.53921	-0.237272	0.7006	no	Calmodulin-3
XLOC_000591	PGSC0003DMG400029244	chr00:35062467-35063218	0.410424	0.357396	-0.199594	0.8658	no	Conserved gene of unknown function
XLOC_000593	PGSC0003DMG400021037	chr00:35124724-35125370	6.20417	6.87942	0.14905	0.81165	no	NB-ARC domain containing protein
XLOC_000600	PGSC0003DMG400020035	chr00:35418094-35422186	2.86377	3.20185	0.160988	0.8278	no	Histidine decarboxylase
XLOC_000603	PGSC0003DMG400006744	chr00:35585198-35585924	0.924762	0.774228	-0.256322	0.79995	no	Auxin efflux carrier component
XLOC_000606	PGSC0003DMG400004534	chr00:35753218-35753812	0.370717	0.383718	0.0497267	0.86465	no	Inosine-uridine preferring nucleoside hydrolase
XLOC_000608	PGSC0003DMG400032831	chr00:35802091-35802789	0.349256	0.567922	0.70141	0.52655	no	Gene of unknown function
XLOC_000609	PGSC0003DMG400018069	chr00:35808345-35813754	4.41592	7.67509	0.79747	0.22845	no	Gene of unknown function
XLOC_000610	PGSC0003DMG401030272	chr00:35898662-35899639	0.237563	0.652632	1.45796	0.3034	no	Nuclear pore complex protein nup93
XLOC_000614	PGSC0003DMG401032586	chr00:36068743-36070261	0.511874	0.621221	0.279317	0.76475	no	Gene of unknown function
XLOC_000619	PGSC0003DMG400017123	chr00:36184649-36186778	12.8509	8.63055	-0.57435	0.2231	no	Cytochrome P450
XLOC_000620	PGSC0003DMG400017124	chr00:36187415-36190626	24.5274	31.8602	0.377361	0.45365	no	Cytochrome P450
XLOC_000621	PGSC0003DMG400017125	chr00:36192608-36194833	0.479841	0.406459	-0.239447	0.74965	no	Cytochrome P450
XLOC_000623	PGSC0003DMG400003501	chr00:36304119-36311741	10.3588	6.80135	-0.606957	0.22135	no	Vacuolar protein sorting protein
XLOC_000625	PGSC0003DMG400033941	chr00:36435398-36437108	26.2545	18.9231	-0.472418	0.32595	no	Gene of unknown function
XLOC_000627	PGSC0003DMG400020039	chr00:36453829-36455707	0.675932	1.17693	0.800084	0.2445	no	Succinate/fumarate mitochondrial transporter
XLOC_000630	PGSC0003DMG400033168	chr00:36638621-36640740	7.94991	10.8677	0.451038	0.3559	no	Gene of unknown function
XLOC_000635	PGSC0003DMG400034108	chr00:36867514-36868131	0.264111	1.07254	2.02181	0.15685	no	Conserved gene of unknown function
XLOC_000641	PGSC0003DMG400032289	chr00:37147945-37150150	3.7905	5.86085	0.628722	0.21715	no	Gene of unknown function
XLOC_000647	PGSC0003DMG400026885	chr00:37590444-37591969	16.6771	16.1514	-0.04621	0.9238	no	GI11736
XLOC_000648	PGSC0003DMG400009843	chr00:37636179-37639839	4.89345	10.1579	1.05367	0.036	Yes	Receptor kinase
XLOC_000649	PGSC0003DMG400007780	chr00:37646852-37647227	4.46121	3.78952	-0.235419	0.7902	no	Pto-like serine/threonine kinase
XLOC_000652	PGSC0003DMG400008804	chr00:37726549-37730025	3988.95	2212.89	-0.850075	0.25615	no	Chlorophyll a/b binding protein
XLOC_000654	PGSC0003DMG400013231	chr00:37792074-37794645	5.26425	7.19464	0.450695	0.4237	no	Calcium ion binding protein
XLOC_000657	PGSC0003DMG400022113	chr00:38229466-38233573	2.09581	1.55963	-0.426303	0.4786	no	Aspartic proteinase nepenthesin-1
XLOC_000658	PGSC0003DMG400020040	chr00:38299621-38300718	0.44531	0.523141	0.232391	0.80255	no	Receptor protein kinase
XLOC_000660	PGSC0003DMG400013217	chr00:38531412-38535950	5.39601	5.39748	0.000392782	0.99695	no	Gene of unknown function
XLOC_000661	PGSC0003DMG400007782	chr00:38537201-38540209	35.9198	49.5552	0.464258	0.36145	no	Alpha-1,4 glucan phosphorylase L-1 isozyme, chloroplastic/amyloplastic
XLOC_000665	PGSC0003DMG400010983	chr00:38749422-38750097	0.343247	0.832148	1.27759	0.2938	no	Cytochrome P450
XLOC_000670	PGSC0003DMG400004564	chr00:38981788-38982676	0.370568	0.249152	-0.572715	0.70175	no	UDP-glucosyltransferase
XLOC_000672	PGSC0003DMG400004553	chr00:39041974-39044245	0.526513	0.548217	0.0582796	0.93865	no	Kinase
XLOC_000677	PGSC0003DMG400012101	chr00:39423639-39425610	807.624	1531.54	0.923231	0.14895	no	60S ribosomal protein L35a
XLOC_000678	PGSC0003DMG400031729	chr00:39444815-39447651	9.63769	6.95045	-0.471582	0.3751	no	UPF0308 protein, chloroplastic
XLOC_000683	PGSC0003DMG400033184	chr00:39667374-39669437	0.788046	0.401003	-0.974667	0.25365	no	Actin binding protein
XLOC_000689	PGSC0003DMG400002479	chr00:39917316-39918296	267.288	273.37	0.0324609	0.9512	no	Alpha-1,4 glucan phosphorylase L-1 isozyme, chloroplastic/amyloplastic
XLOC_000690	PGSC0003DMG400031896	chr00:40043036-40044166	5.25416	1.28902	-2.02719	0.15955	no	Gene of unknown function
XLOC_000695	PGSC0003DMG401033165	chr00:40207064-40209211	2.76696	1.15623	-1.25888	0.06585	no	Gene of unknown function
XLOC_000699	PGSC0003DMG400031892	chr00:40520542-40521708	2.51517	1.88684	-0.41468	0.53755	no	Conserved gene of unknown function
XLOC_000703	PGSC0003DMG400032085	chr00:40755502-40756367	45.0762	54.0569	0.262113	0.5906	no	Cell division protease ftsH
XLOC_000706	PGSC0003DMG400031725	chr00:40999196-41000081	10.722	10.0175	-0.098052	0.8578	no	26S protease regulatory subunit S10b
XLOC_000709	PGSC0003DMG401031907	chr00:41245108-41246262	4.9396	2.11796	-1.22172	0.119	no	Gene of unknown function
XLOC_000714	PGSC0003DMG400032839	chr00:41727473-41728643	5.58554	2.85379	-0.968816	0.13015	no	Gene of unknown function
XLOC_000716	PGSC0003DMG400033858	chr00:42175218-42175612	6.46854	11.0779	0.77617	0.27635	no	Starch phosphorylase L
XLOC_000720	PGSC0003DMG400033554	chr00:42417977-42418925	10.8418	11.2634	0.0550412	0.91335	no	Conserved gene of unknown function
XLOC_000722	PGSC0003DMG400031908	chr00:42519808-42520518	0.344104	1.56598	2.18614	0.11245	no	Gene of unknown function
XLOC_000723	PGSC0003DMG400034090	chr00:42520628-42521535	0.304622	1.20465	1.98352	0.08695	no	Conserved gene of unknown function
XLOC_000727	PGSC0003DMG400033853	chr00:42918262-42919021	0.36087	0.244722	-0.560332	0.757	no	Gene of unknown function
XLOC_000732	PGSC0003DMG400031714	chr00:43495835-43496575	4.80676	3.61531	-0.410945	0.51895	no	Cyclic nucleotide-gated ion channel
XLOC_000736	PGSC0003DMG400034289	chr00:43932184-43932769	2.41532	3.73598	0.629275	0.4206	no	26S proteasome AAA-ATPase subunit RPT4a
XLOC_000738	PGSC0003DMG400033317	chr00:44038375-44038978	18.863	26.1251	0.469874	0.3688	no	Avr9/Cf-9 rapidly elicited protein 180
XLOC_000741	PGSC0003DMG400032468	chr00:44765430-44765920	2.86996	2.77045	-0.0509114	0.9576	no	CYP82E5
XLOC_000742	PGSC0003DMG400031701	chr00:44786756-44787242	28.9616	23.4846	-0.302431	0.56995	no	Gene of unknown function
XLOC_000744	PGSC0003DMG400033546	chr00:45059498-45059944	46.1803	64.0801	0.4726	0.35	no	Glucosyltransferase
XLOC_000745	PGSC0003DMG400031699	chr00:45060610-45061066	0.8489	0.670332	-0.340719	0.80485	no	Tetratricoredoxin
XLOC_000750	PGSC0003DMG400034273	chr00:45665081-45665452	6.3217	4.75922	-0.409589	0.62505	no	Phosphatidylinositol n-acetylglucosaminyltransferase subunit p
XLOC_000752	PGSC0003DMG400032746	chr00:45765232-45765590	97.317	161.463	0.730437	0.13155	no	Gene of unknown function
XLOC_000753	PGSC0003DMG400032056	chr00:45813194-45813526	21.6984	25.9774	0.259665	0.6916	no	Protein transporter
XLOC_000775	PGSC0003DMG402018893	chr00:1510541-1513352	2.86457	1.93086	-0.569077	0.3903	no	Strictosidine synthase
XLOC_000777	PGSC0003DMG400018894	chr00:1604815-1607351	4.78319	4.33498	-0.141946	0.7723	no	Gene of unknown function
XLOC_000781	PGSC0003DMG400021985	chr00:1837709-1838777	8.97616	11.0065	0.294186	0.54985	no	Gene of unknown function
XLOC_000792	PGSC0003DMG402020789	chr00:2979335-2981342	3.62499	2.63337	-0.461066	0.40885	no	Late blight resistance protein
XLOC_000793	PGSC0003DMG401020789	chr00:2991534-2998449	0.930111	1.22792	0.400741	0.60525	no	Disease resistance protein R3a
XLOC_000800	PGSC0003DMG400019044	chr00:3415455-3417141	1.61767	1.31784	-0.295739	0.6697	no	Altered response to gravity (Arg1), plant
XLOC_000815	PGSC0003DMG400019011	chr00:4275114-4275666	1.18609	0.703673	-0.75324	0.55825	no	Nodulin / glutamate-ammonia ligase
XLOC_000816	PGSC0003DMG401019012	chr00:4337246-4340681	2.71509	2.04987	-0.405466	0.6258	no	Glutamate-ammonia ligase
XLOC_000817	PGSC0003DMG400019013	chr00:4367816-4371665	0.999069	0.964606	-0.0506452	0.92145	no	Glutamate-ammonia ligase
XLOC_000819	PGSC0003DMG400028085	chr00:4441582-4447771	2.64715	3.89391	0.556778	0.26215	no	TNP2-like transposon protein
XLOC_000829	PGSC0003DMG400047102	chr00:4985619-4986012	24.8033	38.1722	0.621988	0.28195	no	Gene of unknown function
XLOC_000837	PGSC0003DMG400009771	chr00:5290521-5295818	23.3735	18.643	-0.326242	0.53455	no	Gene of unknown function
XLOC_000846	PGSC0003DMG400026732	chr00:5891295-5897057	17.5521	19.4713	0.149701	0.7645	no	Conserved gene of unknown function
XLOC_000865	PGSC0003DMG400025638	chr00:7276220-7280460	1.36637	1.24743	-0.131388	0.83975	no	Choline/ethanolamine kinase
XLOC_000875	PGSC0003DMG402013710	chr00:7722627-7724462	12.4259	15.7252	0.339726	0.5094	no	Gene of unknown function
XLOC_000876	PGSC0003DMG401013710	chr00:7736055-7736549	0.86502	5.30037	2.61529	0.0526	no	Aquaporin, MIP family, NIP subfamily
XLOC_000899	PGSC0003DMG400006563	chr00:9664214-9671921	3.50642	2.76304	-0.343742	0.49065	no	ATP binding protein
XLOC_000930	PGSC0003DMG400010931	chr00:11348383-11351908	0.988611	2.07685	1.07092	0.17365	no	DNA binding protein
XLOC_000937	PGSC0003DMG400029099	chr00:11638972-11639832	35.0801	65.0056	0.889911	0.06515	no	Low-CO2-inducible protein
XLOC_000938	PGSC0003DMG400015037	chr00:11785996-11786573	2.19996	1.69296	-0.377934	0.6612	no	TMV resistance protein N
XLOC_000941	PGSC0003DMG400027934	chr00:12045646-12046045	1.55726	1.11023	-0.488156	0.6824	no	TRNA-dihydrouridine synthase
XLOC_000943	PGSC0003DMG400043641	chr00:12138786-12139665	0.34923	0.0620692	-2.49223	0.25425	no	Nuclear protein
XLOC_000946	PGSC0003DMG400001921	chr00:12298851-12307303	5.23482	4.90764	-0.0931107	0.8528	no	Nuclease
XLOC_000948	PGSC0003DMG400001923	chr00:12332711-12334073	4.40995	2.97879	-0.566036	0.32645	no	Matrix metalloprotease 1
XLOC_000949	PGSC0003DMG400001924	chr00:12334621-12336533	5.61029	5.10069	-0.137382	0.7823	no	Matrix metalloprotease 1
XLOC_000951	PGSC0003DMG401001926	chr00:12351323-12355707	18.9176	16.1057	-0.232161	0.6303	no	Conserved gene of unknown function
XLOC_000952	PGSC0003DMG402001926	chr00:12357214-12362070	11.4013	10.8614	-0.0699928	0.886	no	LATD/NIP
XLOC_000953	PGSC0003DMG400001927	chr00:12364490-12370746	6.49935	6.01346	-0.1121	0.82475	no	Pyruvate dehydrogenase E1 component subunit alpha, mitochondrial
XLOC_000954	PGSC0003DMG400001928	chr00:12371391-12376830	19.4969	19.9471	0.032934	0.94465	no	Conserved gene of unknown function
XLOC_000955	PGSC0003DMG400001929	chr00:12385708-12390751	23.3122	19.4542	-0.261002	0.59265	no	Serine/threonine-protein phosphatase
XLOC_000956	PGSC0003DMG400001930	chr00:12392443-12405044	0.754853	0.601527	-0.327565	0.78125	no	MYC1
XLOC_000957	PGSC0003DMG400001931	chr00:12407046-12407488	1.77237	0.442332	-2.00247	0.1826	no	Conserved gene of unknown function
XLOC_000958	PGSC0003DMG400001932	chr00:12431699-12435284	9.93858	11.6298	0.226716	0.6322	no	6-phosphogluconate dehydrogenase, decarboxylating
XLOC_000959	PGSC0003DMG400001934	chr00:12514883-12519968	10.6093	3.29052	-1.68894	0.00105	Yes	DNA methyltransferase
XLOC_000960	PGSC0003DMG400001935	chr00:12530650-12534611	13.7388	12.5268	-0.133237	0.7757	no	Inositol or phosphatidylinositol kinase
XLOC_000961	PGSC0003DMG400001936	chr00:12566882-12571685	1.88407	2.61617	0.473606	0.39705	no	Conserved gene of unknown function
XLOC_000962	PGSC0003DMG400001937	chr00:12573556-12580033	3.09604	3.05418	-0.0196411	0.973	no	Ethanol tolerance protein GEKO1
XLOC_000964	PGSC0003DMG400001939	chr00:12607941-12610446	116.174	114.236	-0.0242774	0.9621	no	UDP-glucose:protein transglucosylase
XLOC_000965	PGSC0003DMG400001940	chr00:12613492-12618245	25.9135	27.8037	0.101569	0.8277	no	Peptidyl-prolyl cis-trans isomerase E
XLOC_000970	PGSC0003DMG400001944	chr00:12639946-12642346	0.499785	1.07165	1.10046	0.22015	no	Cytochrome P450
XLOC_000982	PGSC0003DMG400010905	chr00:13642686-13644122	1.77928	1.90106	0.095515	0.8762	no	Amino acid transporter
XLOC_000983	PGSC0003DMG400010906	chr00:13700190-13702998	5.50229	5.24777	-0.0683283	0.909	no	Conserved gene of unknown function
XLOC_000984	PGSC0003DMG400029203	chr00:13902291-13904091	0.531134	0.259801	-1.03167	0.26335	no	Gene of unknown function
XLOC_000985	PGSC0003DMG401029202,PGSC0003DMG402029202	chr00:13957333-13965226	29.5548	28.3851	-0.0582589	0.92965	no	Please refer to the Supplement_sheet
XLOC_000987	PGSC0003DMG400022073	chr00:14243118-14245449	4.61246	8.93893	0.954566	0.0557	no	Gene of unknown function
XLOC_001023	PGSC0003DMG400021889	chr00:17446698-17447313	15.0872	19.1102	0.341024	0.53175	no	Conserved gene of unknown function
XLOC_001024	PGSC0003DMG400021890	chr00:17493746-17497122	8.61127	4.77114	-0.851891	0.1059	no	6-phosphogluconolactonase
XLOC_001025	PGSC0003DMG400021891	chr00:17518227-17521560	12.7066	12.3633	-0.0395189	0.9366	no	SP1L
XLOC_001029	PGSC0003DMG400021894	chr00:17592953-17595380	0.452891	2.07207	2.19384	0.00245	Yes	Gene of unknown function
XLOC_001030	PGSC0003DMG402017076	chr00:17787676-17790702	1.38393	0.915681	-0.595858	0.3579	no	DNA topoisomerase 6 subunit B
XLOC_001031	PGSC0003DMG401017076	chr00:17799365-17803175	1.09068	0.470753	-1.21219	0.2673	no	Type II DNA topoisomerase VI subunit B
XLOC_001036	PGSC0003DMG400009712	chr00:18255383-18259123	26.3129	22.0503	-0.254974	0.6091	no	Hydrolase, acting on ester bonds
XLOC_001057	PGSC0003DMG400030144	chr00:19283676-19285994	1.24001	0.52559	-1.23834	0.07175	no	Kinase
XLOC_001070	PGSC0003DMG400013954	chr00:19991804-19992303	0.438516	0.464982	0.0845441	0.86465	no	Conserved gene of unknown function
XLOC_001083	PGSC0003DMG400028020	chr00:20398156-20403688	28.1612	26.652	-0.0794664	0.8744	no	Short chain alcohol dehydrogenase
XLOC_001090	PGSC0003DMG400009638	chr00:20932286-20933340	20.6609	20.6368	-0.00168019	0.99715	no	Sinapyl alcohol dehydrogenase 2
XLOC_001096	PGSC0003DMG402023233	chr00:21180175-21181329	1.78821	2.47177	0.467024	0.5462	no	Sn-1 protein
XLOC_001097	PGSC0003DMG401023233	chr00:21189766-21190579	1.95227	1.70078	-0.198954	0.81135	no	Sn-1 protein
XLOC_001098	PGSC0003DMG400042669	chr00:21235118-21237917	4.98314	10.9004	1.12925	0.1088	no	Sn-1 protein
XLOC_001108	PGSC0003DMG400023198	chr00:21610498-21613702	2.67794	4.77206	0.833486	0.08885	no	Leucine-rich repeat-containing protein
XLOC_001110	PGSC0003DMG400023200	chr00:21717005-21722003	11.6752	9.37696	-0.31626	0.511	no	DNA binding protein
XLOC_001119	PGSC0003DMG400011953	chr00:22056929-22057933	406.286	581.703	0.517787	0.33245	no	Non-specific lipid-transfer protein 2
XLOC_001120	PGSC0003DMG400011954	chr00:22081143-22082169	12.7009	12.5946	-0.0121217	0.9814	no	Non-specific lipid-transfer protein 1
XLOC_001133	PGSC0003DMG400002345	chr00:23091513-23092590	0.234293	0.441114	0.912836	0.3937	no	Cytochrome P450 hydroxylase
XLOC_001136	PGSC0003DMG402010885	chr00:23125340-23125704	12.7204	16.2947	0.357258	0.59445	no	Gene of unknown function
XLOC_001139	PGSC0003DMG400028056	chr00:23186934-23187884	0.193126	0.354278	0.875336	0.5915	no	Disease resistance protein RPS2
XLOC_001140	PGSC0003DMG400031446	chr00:23238602-23239472	1.56572	0.901911	-0.795769	0.349	no	Hcr2-0A
XLOC_001148	PGSC0003DMG400016010	chr00:23351498-23355322	12.4056	12.4777	0.00836772	0.9847	no	Amino acid binding protein
XLOC_001150	PGSC0003DMG400016011	chr00:23397937-23398918	3.16041	2.28945	-0.465109	0.47725	no	Calmodulin
XLOC_001151	PGSC0003DMG400016012	chr00:23400477-23407952	5.9889	8.24137	0.460594	0.34095	no	ATP binding protein
XLOC_001158	PGSC0003DMG400029200	chr00:23625908-23627499	0.811901	0.522662	-0.635426	0.42235	no	Sesquiterpene synthase 2
XLOC_001165	PGSC0003DMG400009758	chr00:24093944-24098177	0.529974	0.223921	-1.24293	0.33265	no	Sdl1
XLOC_001171	PGSC0003DMG400020904	chr00:24434667-24436674	3.92141	5.95124	0.60182	0.2317	no	Gene of unknown function
XLOC_001177	PGSC0003DMG400033937	chr00:24804316-24806549	0.295783	0.584782	0.98336	0.2175	no	Gene of unknown function
XLOC_001181	PGSC0003DMG400029132	chr00:24991665-24993728	9.79278	9.18904	-0.0918042	0.853	no	UDP-glucose:glucosyltransferase
XLOC_001184	PGSC0003DMG400008796	chr00:25050181-25052792	13.9181	29.9744	1.10677	0.0214	Yes	Basic 30 kDa endochitinase
XLOC_001192	PGSC0003DMG400018000	chr00:25461248-25461707	11.0064	11.1105	0.0135781	0.98575	no	Gene of unknown function
XLOC_001193	PGSC0003DMG400009846	chr00:25584700-25585445	8.86465	3.54371	-1.32281	0.0399	Yes	ELF4
XLOC_001200	PGSC0003DMG400026872	chr00:25803814-25804287	67.1512	61.5367	-0.125966	0.7953	no	Splicing factor 3B subunit
XLOC_001215	PGSC0003DMG401001248	chr00:26426707-26433770	1.57962	1.86451	0.239212	0.77625	no	2-oxoglutarate-dependent dioxygenase
XLOC_001216	PGSC0003DMG402001248	chr00:26438782-26440292	2.48899	2.38827	-0.0595944	0.92655	no	2-oxoglutarate-dependent dioxygenase
XLOC_001222	PGSC0003DMG401009791	chr00:26523472-26524713	0.240849	0.350447	0.541071	0.64995	no	Cytochrome P450 hydroxylase
XLOC_001226	PGSC0003DMG400024407	chr00:26820168-26823508	2.69678	3.37581	0.323994	0.6339	no	Nucleotide binding protein
XLOC_001244	PGSC0003DMG400020032	chr00:27746205-27749094	4.17416	2.76373	-0.594867	0.27065	no	Conserved gene of unknown function
XLOC_001247	PGSC0003DMG400024429	chr00:27925961-27929756	0.450183	0.442048	-0.0263087	0.96895	no	NBS-coding resistance gene analog
XLOC_001248	PGSC0003DMG400024430	chr00:27932400-27934017	0.351619	0.413145	0.232637	0.7917	no	Disease resistance protein BS2
XLOC_001250	PGSC0003DMG400024432	chr00:27940825-27941350	1.16145	1.57481	0.439249	0.68795	no	Exocyst subunit EXO70 A1
XLOC_001252	PGSC0003DMG400018047	chr00:27960157-27961245	0.530398	0.549837	0.051931	0.94765	no	Disease resistance protein
XLOC_001264	PGSC0003DMG400033159,PGSC0003DMG400033161	chr00:28296714-28298288	0.678954	0.593636	-0.193736	0.8448	no	Please refer to the Supplement_sheet
XLOC_001274	PGSC0003DMG400036059	chr00:28727016-28729089	2.0135	1.89092	-0.0906206	0.9107	no	Bax inhibitor
XLOC_001281	PGSC0003DMG400008805	chr00:28992771-28997693	8.58407	9.29167	0.114275	0.81425	no	DNA binding protein
XLOC_001282	PGSC0003DMG400001283	chr00:29055816-29056229	0.475815	0.449209	-0.0830133	0.83095	no	O-methyltransferase 3
XLOC_001286	PGSC0003DMG400015130	chr00:29279347-29283019	2379.3	1718.03	-0.469784	0.4228	no	Defensin P322
XLOC_001287	PGSC0003DMG400014094	chr00:29313508-29313863	6.57496	2.87076	-1.19555	0.2161	no	2,4-dienoyl-CoA reductase
XLOC_001288	PGSC0003DMG400014095	chr00:29321010-29322217	16.5489	11.389	-0.539086	0.26985	no	2,4-dienoyl-CoA reductase
XLOC_001289	PGSC0003DMG400003429	chr00:29450811-29453487	1.2237	1.11141	-0.138849	0.8251	no	Atypical receptor-like kinase 1
XLOC_001293	PGSC0003DMG400003485	chr00:29677602-29684910	10.0481	5.40369	-0.894907	0.22585	no	Plastid fibrillin 2
XLOC_001307	PGSC0003DMG400003494	chr00:30274587-30280163	0.135433	0.377152	1.47757	0.32315	no	TNP2-like transposon protein
XLOC_001308	PGSC0003DMG400029237	chr00:30638680-30639818	26.3506	27.9992	0.0875513	0.8501	no	Gene of unknown function
XLOC_001309	PGSC0003DMG400002455	chr00:30686520-30690037	2.92066	2.90139	-0.00955036	0.98645	no	Conserved gene of unknown function
XLOC_001316	PGSC0003DMG400010950	chr00:31304818-31305862	0.546009	1.65332	1.59837	0.08705	no	Serine-threonine protein kinase, plant-type
XLOC_001317	PGSC0003DMG400010951	chr00:31309806-31310743	1.09115	0.512512	-1.09019	0.23005	no	Conserved gene of unknown function
XLOC_001322	PGSC0003DMG400026888	chr00:31434725-31443964	4.91499	3.09789	-0.665901	0.2327	no	Conserved gene of unknown function
XLOC_001325	PGSC0003DMG400014098	chr00:31760913-31762763	1.94386	1.34067	-0.535968	0.4184	no	Actin binding protein
XLOC_001332	PGSC0003DMG400031504	chr00:32033327-32035925	9.73743	10.3345	0.0858568	0.86475	no	Conserved gene of unknown function
XLOC_001333	PGSC0003DMG400031877	chr00:32054672-32056195	0.105247	0.551839	2.39046	0.1354	no	Metallocarboxypeptidase inhibitor
XLOC_001335	PGSC0003DMG402026866	chr00:32191292-32193176	2.69647	2.44683	-0.140156	0.8123	no	Embryo-abundant protein
XLOC_001339	PGSC0003DMG400026892	chr00:32441334-32443680	0.373679	0.381281	0.029056	0.9692	no	Poly(A) polymerase
XLOC_001341	PGSC0003DMG400004546	chr00:32488073-32490207	0.938082	0.467403	-1.00505	0.14835	no	Conserved gene of unknown function
XLOC_001345	PGSC0003DMG400003446	chr00:32653308-32655813	4.54748	4.44051	-0.0343431	0.9509	no	Undecaprenyl pyrophosphate synthetase
XLOC_001347	PGSC0003DMG400033362	chr00:32783606-32789644	15.6764	19.408	0.308058	0.5158	no	Histone acetyltransferase type B catalytic subunit
XLOC_001348	PGSC0003DMG400033351	chr00:32816462-32817086	0.780142	0.51348	-0.603428	0.5737	no	Gene of unknown function
XLOC_001350	PGSC0003DMG400032804	chr00:32919606-32920293	10.6296	7.51247	-0.500732	0.3989	no	Gene of unknown function
XLOC_001351	PGSC0003DMG400005599	chr00:32953407-32959795	5.18532	3.7017	-0.486245	0.457	no	Formin 14
XLOC_001354	PGSC0003DMG400019098	chr00:33012681-33013029	4.49327	0.450897	-3.31689	0.2309	no	Photosystem II 5 kDa protein, chloroplast
XLOC_001355	PGSC0003DMG400019099	chr00:33022039-33022488	1.54612	2.5282	0.709463	0.48415	no	Gene of unknown function
XLOC_001370	PGSC0003DMG400007760	chr00:33722459-33725782	1.67828	1.56235	-0.103273	0.871	no	Bet v I allergen family protein
XLOC_001372	PGSC0003DMG400008811	chr00:33810662-33811686	0.629687	0.128432	-2.29363	0.27915	no	Major latex
XLOC_001379	PGSC0003DMG400043827	chr00:34249618-34250086	3.84215	3.87354	0.01174	0.43685	no	Conserved gene of unknown function
XLOC_001384	PGSC0003DMG400019103	chr00:34332093-34339804	7.93651	7.4496	-0.0913428	0.85005	no	Zinc binding dehydrogenase
XLOC_001387	PGSC0003DMG400007765	chr00:34404968-34407295	1.96023	1.96804	0.00573266	0.97315	no	Sn-1 protein
XLOC_001388	PGSC0003DMG400007766	chr00:34411972-34413032	1.05509	1.55722	0.561611	0.6424	no	Sn-1 protein
XLOC_001393	PGSC0003DMG400019083	chr00:34795114-34799453	2.70603	3.51427	0.377045	0.4575	no	Conserved gene of unknown function
XLOC_001397	PGSC0003DMG400002477	chr00:34988476-34989222	0.70253	1.87397	1.41546	0.10515	no	Gene of unknown function
XLOC_001401	PGSC0003DMG400028081	chr00:35192904-35198673	4.2109	2.32482	-0.857009	0.1634	no	Cc-nbs-lrr resistance protein
XLOC_001412	PGSC0003DMG400018070	chr00:35808345-35813754	2.26019	2.48622	0.137508	0.9247	no	Gene of unknown function
XLOC_001413	PGSC0003DMG400029239	chr00:35862305-35863877	1.98906	0.893514	-1.15453	0.0983	no	Conserved gene of unknown function
XLOC_001417	PGSC0003DMG400033357	chr00:36044743-36045905	1.5918	2.41501	0.601372	0.35995	no	Gene of unknown function
XLOC_001420	PGSC0003DMG401021057	chr00:36077457-36079291	2.46509	5.10155	1.0493	0.06945	no	Cytochrome P450
XLOC_001431	PGSC0003DMG400033678	chr00:36412552-36413199	0.396046	0.213388	-0.892192	0.6044	no	Conserved gene of unknown function
XLOC_001432	PGSC0003DMG400033679	chr00:36415733-36418250	1.22867	3.40564	1.47083	0.01335	Yes	Gene of unknown function
XLOC_001433	PGSC0003DMG400046580	chr00:36548272-36548833	1.6853	1.53602	-0.133806	0.89005	no	Cc-nbs-lrr resistance protein
XLOC_001436	PGSC0003DMG400010955	chr00:36556158-36556548	0.417149	2.60244	2.64123	0.1817	no	Gene of unknown function
XLOC_001437	PGSC0003DMG400002474	chr00:36733206-36734606	5.75132	5.82182	0.0175768	0.9725	no	Conserved gene of unknown function
XLOC_001444	PGSC0003DMG400013227	chr00:37326101-37326992	1.30864	2.21532	0.75945	0.29545	no	Osmotin
XLOC_001448	PGSC0003DMG400009844	chr00:37640203-37642631	92.3658	104.67	0.180417	0.8551	no	Ubiquitin carrier protein
XLOC_001451	PGSC0003DMG400030296	chr00:37928085-37931631	1.80803	2.79683	0.62937	0.4165	no	Conserved gene of unknown function
XLOC_001452	PGSC0003DMG400022107	chr00:37982641-37983486	1.47837	2.17152	0.5547	0.4784	no	Peptide transporter
XLOC_001455	PGSC0003DMG400019093	chr00:38081982-38082336	1.70832	2.1875	0.356699	0.781	no	UDP-glucose:glucosyltransferase
XLOC_001458	PGSC0003DMG400023310	chr00:38273619-38277110	1.786	1.24822	-0.516863	0.38535	no	NRAMP2
XLOC_001459	PGSC0003DMG400034105	chr00:38341590-38342843	0.775073	1.32698	0.775744	0.3052	no	ATRAD3
XLOC_001461	PGSC0003DMG400013218	chr00:38531412-38535950	5.23474	6.50124	0.312598	0.5997	no	Transferase, transferring glycosyl groups
XLOC_001477	PGSC0003DMG400006742	chr00:39354854-39355911	0.841594	1.4952	0.829137	0.56625	no	NBS-LRR resistance protein
XLOC_001481	PGSC0003DMG400033563	chr00:39527949-39529428	21.6389	23.1078	0.0947554	0.84115	no	Ubiquitin-protein ligase
XLOC_001485	PGSC0003DMG400032771	chr00:39976908-39977871	0.546447	1.0362	0.923144	0.4759	no	MTN3 homolog
XLOC_001486	PGSC0003DMG400005594	chr00:40026173-40026869	36.8632	35.0312	-0.0735379	0.8803	no	Ubiquitin carrier protein
XLOC_001492	PGSC0003DMG400001287	chr00:40326727-40327971	1.99589	1.49684	-0.415113	0.5937	no	Glutamate decarboxylase isozyme 3
XLOC_001493	PGSC0003DMG400032834	chr00:40334530-40336453	0.670433	0.656905	-0.0294069	0.9115	no	Gene of unknown function
XLOC_001494	PGSC0003DMG400003495	chr00:40360288-40361511	8.01678	13.6233	0.764981	0.1675	no	Alpha-1,4 glucan phosphorylase L-1 isozyme, chloroplastic/amyloplastic
XLOC_001498	PGSC0003DMG402031907	chr00:41245108-41246262	3.80622	1.76434	-1.10923	0.43345	no	Gene of unknown function
XLOC_001505	PGSC0003DMG400032481	chr00:41998878-41999949	7.67532	4.02365	-0.931723	0.1566	no	Anthocyanin permease
XLOC_001516	PGSC0003DMG400031712	chr00:43596881-43597603	0.698821	0.947726	0.439546	0.63645	no	Conserved gene of unknown function
XLOC_001519	PGSC0003DMG400032474	chr00:43771517-43772202	0.293968	1.25919	2.09876	0.09615	no	Conserved gene of unknown function
XLOC_001523	PGSC0003DMG400034287	chr00:44207972-44208553	0.206381	0.704994	1.7723	0.29765	no	26S proteasome AAA-ATPase subunit RPT4a
XLOC_001524	PGSC0003DMG400031885	chr00:44420820-44421356	1.36502	0.553577	-1.30207	0.33105	no	Gene of unknown function
XLOC_001526	PGSC0003DMG400034081	chr00:44494634-44494949	174.344	194.493	0.157786	0.75585	no	Syntaxin
XLOC_001533	PGSC0003DMG400032998	chr00:45456463-45456862	11.5136	11.3647	-0.0187782	0.9772	no	Conserved gene of unknown function
XLOC_001534	PGSC0003DMG400033541	chr00:45467456-45467811	585.477	462.733	-0.339431	0.4927	no	Conserved gene of unknown function
XLOC_001537	PGSC0003DMG400033835	chr00:45615737-45616113	17.395	16.6495	-0.0631879	0.91975	no	Gene of unknown function
XLOC_001541	PGSC0003DMG400022764	chr01:225083-229469	16.9935	23.9869	0.497258	0.2981	no	Glutamate decarboxylase isoform3
XLOC_001542	PGSC0003DMG400022766	chr01:266475-273873	14.6237	12.6945	-0.204101	0.68155	no	Protein kinase
XLOC_001546	PGSC0003DMG400022770	chr01:348779-352776	8.117	7.94775	-0.0303995	0.95225	no	Dolichol-phosphate mannosyltransferase
XLOC_001547	PGSC0003DMG400022771	chr01:348779-352776	0.360491	0.607618	0.753203	0.5402	no	UDP-glucose flavonoid 3-O-glucosyltransferase
XLOC_001548	PGSC0003DMG400022772	chr01:374018-377014	13.8338	13.2895	-0.0579061	0.90095	no	ZFP4 (ZINC FINGER PROTEIN 4)
XLOC_001549	PGSC0003DMG400022773	chr01:379420-384590	0.638811	0.686957	0.10483	0.8712	no	Protein OBERON 3
XLOC_001550	PGSC0003DMG400022774	chr01:387014-392114	4.06854	3.74353	-0.12011	0.86615	no	CONSTANS interacting protein 6
XLOC_001553	PGSC0003DMG400022776	chr01:419226-420117	1.1678	0.152507	-2.93685	0.1175	no	Zinc finger protein
XLOC_001554	PGSC0003DMG400022777	chr01:421535-422605	0.41523	0.615806	0.568565	0.5884	no	Conserved gene of unknown function
XLOC_001555	PGSC0003DMG400022778	chr01:431736-436813	10.815	7.64284	-0.500852	0.29885	no	Alpha,alpha-trehalose-phosphate synthase
XLOC_001556	PGSC0003DMG400022779	chr01:444793-452749	1.47929	1.22585	-0.271127	0.65325	no	Conserved gene of unknown function
XLOC_001560	PGSC0003DMG400022782	chr01:465648-475295	43.4261	72.622	0.741842	0.16855	no	Aspartokinase
XLOC_001561	PGSC0003DMG400022783	chr01:483341-487597	1.53973	2.14228	0.476465	0.55755	no	SEC14 cytosolic factor / phosphoglyceride transfer family protein
XLOC_001562	PGSC0003DMG401022784,PGSC0003DMG402022784	chr01:506322-508982	1.96479	1.7016	-0.207487	0.78885	no	Please refer to the Supplement_sheet
XLOC_001564	PGSC0003DMG400019970	chr01:524772-526943	0.420042	0.505198	0.266317	0.7255	no	RGC1
XLOC_001565	PGSC0003DMG400019971	chr01:531783-536380	21.6951	22.9344	0.0801441	0.8692	no	Circadian clock-associated FKF1
XLOC_001571	PGSC0003DMG400009730	chr01:811215-812237	0.891431	0.539009	-0.725813	0.4156	no	Calcium-binding pollen allergen
XLOC_001572	PGSC0003DMG400009729	chr01:812851-817804	14.4607	14.9909	0.0519443	0.91265	no	SET domain containing protein
XLOC_001573	PGSC0003DMG400009728	chr01:831468-833331	0.06401	0.356814	2.4788	0.2661	no	Nudix hydrolase 17, mitochondrial
XLOC_001574	PGSC0003DMG401009727	chr01:836950-839498	5.59249	6.97049	0.317768	0.6628	no	Calcium ion binding protein
XLOC_001575	PGSC0003DMG402009727	chr01:845771-849291	157.055	100.748	-0.640519	0.2117	no	Calcium ion binding protein
XLOC_001576	PGSC0003DMG400032118	chr01:992188-998571	3.64454	2.75477	-0.403805	0.44505	no	CDC48-interacting UBX-domain protein
XLOC_001577	PGSC0003DMG400032119	chr01:1010383-1013834	22.9053	27.6252	0.270303	0.57095	no	Jasmonate ZIM-domain protein 3
XLOC_001578	PGSC0003DMG401032158	chr01:1017724-1020684	22.3827	13.2355	-0.757969	0.4386	no	Gene of unknown function
XLOC_001579	PGSC0003DMG400032120	chr01:1036594-1048743	5.23559	6.60361	0.334902	0.6372	no	Isoform 2 of UPF0496 protein
XLOC_001581	PGSC0003DMG400032122	chr01:1066566-1069506	324.436	306.538	-0.0818695	0.89565	no	Binding protein
XLOC_001582	PGSC0003DMG401032165	chr01:1070234-1073450	1.90722	1.22109	-0.643303	0.70115	no	Gene of unknown function
XLOC_001583	PGSC0003DMG400032123	chr01:1105141-1108275	53.86	72.9184	0.437068	0.4204	no	Conserved gene of unknown function
XLOC_001584	PGSC0003DMG400032124	chr01:1114263-1120380	90.2871	56.0696	-0.687302	0.2133	no	Isocitrate dehydrogenase
XLOC_001585	PGSC0003DMG400032211	chr01:1139850-1140332	1113.96	1152.38	0.0489218	0.92795	no	Conserved gene of unknown function
XLOC_001586	PGSC0003DMG400032127	chr01:1252516-1260989	11.2399	11.2983	0.00748595	0.98685	no	Conserved gene of unknown function
XLOC_001587	PGSC0003DMG400032128	chr01:1301089-1303592	6.03026	6.18543	0.0366518	0.944	no	Conserved gene of unknown function
XLOC_001588	PGSC0003DMG400032129	chr01:1308530-1313164	1.67616	0.717354	-1.2244	0.12215	no	Carboxy-lyase
XLOC_001590	PGSC0003DMG400032130	chr01:1371468-1372587	1.13112	0.791507	-0.515071	0.54635	no	NL0E
XLOC_001591	PGSC0003DMG400032131	chr01:1399691-1404111	40.1918	76.4749	0.928083	0.07585	no	Maintenance of killer 16 (Mak16) protein
XLOC_001592	PGSC0003DMG400032132	chr01:1405031-1411492	97.8814	127.209	0.378089	0.5026	no	Serine/arginine-rich protein
XLOC_001593	PGSC0003DMG400032133	chr01:1413743-1419552	11.8702	16.4848	0.473795	0.31465	no	Glucan endo-1,3-beta-glucosidase 4
XLOC_001594	PGSC0003DMG400032222	chr01:1432775-1434117	0.253561	0.436539	0.783775	0.4887	no	Extensin Dif10
XLOC_001596	PGSC0003DMG400032135	chr01:1454409-1459157	20.4013	26.9472	0.40147	0.3979	no	Uncharacterized BCR, COG1963 family protein
XLOC_001597	PGSC0003DMG400032136	chr01:1465982-1469402	5.40191	4.12862	-0.38781	0.4713	no	Conserved gene of unknown function
XLOC_001598	PGSC0003DMG400032137	chr01:1486492-1493275	12.0483	16.0056	0.40974	0.3933	no	Dead box ATP-dependent RNA helicase
XLOC_001599	PGSC0003DMG400032138	chr01:1500583-1506897	2.93371	3.8956	0.409119	0.4174	no	Protein AFR
XLOC_001600	PGSC0003DMG400032139	chr01:1525199-1532641	1.83725	1.97525	0.104484	0.86505	no	Conserved gene of unknown function
XLOC_001601	PGSC0003DMG400032140	chr01:1533697-1542060	4.45997	6.81843	0.612407	0.22865	no	KH domain protein
XLOC_001602	PGSC0003DMG400032229	chr01:1576194-1577007	4.75904	4.89399	0.0403406	0.9481	no	Dirigent 2
XLOC_001603	PGSC0003DMG400032141	chr01:1589935-1591644	7.39068	35.8747	2.27919	0.0001	Yes	RRNA-processing protein EBP2
XLOC_001604	PGSC0003DMG400032142	chr01:1615104-1622855	6.36443	8.41354	0.40268	0.4075	no	Casein kinase
XLOC_001605	PGSC0003DMG401032143	chr01:1627867-1632893	207.982	222.644	0.0982784	0.8659	no	Conserved gene of unknown function
XLOC_001606	PGSC0003DMG400032144	chr01:1717630-1724040	11.9751	13.5558	0.178876	0.71115	no	Cysteine protease ATG4B
XLOC_001607	PGSC0003DMG400032145	chr01:1737326-1740870	4.43462	6.49665	0.550886	0.33665	no	Lipoate-protein ligase B
XLOC_001608	PGSC0003DMG400032146	chr01:1742873-1749507	33.4499	18.9181	-0.822232	0.0968	no	10-formyltetrahydrofolate synthetase
XLOC_001609	PGSC0003DMG400032147	chr01:1754442-1757775	40.1526	47.2738	0.23555	0.6324	no	Peroxidase
XLOC_001610	PGSC0003DMG400032148	chr01:1777915-1781949	2.18757	1.98555	-0.139792	0.8415	no	NDR1
XLOC_001611	PGSC0003DMG400032231	chr01:1783476-1784286	6.4864	6.47339	-0.00289517	0.99205	no	NDR1
XLOC_001612	PGSC0003DMG400032149	chr01:1793982-1798785	100.149	68.5946	-0.545989	0.31705	no	Structural molecule
XLOC_001613	PGSC0003DMG400032150	chr01:1799934-1805184	3.70468	3.76668	0.0239456	0.9602	no	DEAD/DEAH box helicase family protein
XLOC_001614	PGSC0003DMG400032232	chr01:1926907-1928815	3.46946	3.82209	0.139651	0.79255	no	U-box domain-containing protein
XLOC_001615	PGSC0003DMG400032151	chr01:1929492-1935765	4.53362	4.14482	-0.129356	0.79395	no	U box
XLOC_001616	PGSC0003DMG400032233	chr01:1969262-1969672	0.176266	1.2255	2.79754	0.104	no	Cysteine-rich extensin-2
XLOC_001617	PGSC0003DMG400032152	chr01:2043181-2048782	99.1764	115.431	0.218963	0.6892	no	Enoyl-acyl-carrier-protein reductase
XLOC_001618	PGSC0003DMG400032153	chr01:2064501-2068535	10.6645	13.5102	0.341234	0.5219	no	Conserved gene of unknown function
XLOC_001619	PGSC0003DMG400032154	chr01:2090382-2095569	28.7003	22.3272	-0.362262	0.4494	no	Alcohol dehydrogenase
XLOC_001620	PGSC0003DMG400032155	chr01:2132538-2146062	186.005	153.268	-0.279286	0.65725	no	Lipoxygenase
XLOC_001622	PGSC0003DMG400003478	chr01:2343889-2346081	1.01051	0.608723	-0.731226	0.47585	no	Oxidoreductase, 2OG-Fe(II) oxygenase family protein
XLOC_001624	PGSC0003DMG400021383	chr01:2421018-2422447	1.04928	0.568049	-0.885307	0.37685	no	Oxidoreductase, 2OG-Fe(II) oxygenase family protein
XLOC_001626	PGSC0003DMG400021381	chr01:2460768-2464670	2.04573	2.68181	0.390588	0.4512	no	EIL1
XLOC_001627	PGSC0003DMG400021379	chr01:2492613-2494871	1.29578	1.34024	0.0486716	0.94945	no	Conserved gene of unknown function
XLOC_001628	PGSC0003DMG400021378	chr01:2538087-2556723	2.41179	2.90245	0.267165	0.6006	no	ATP-dependent RNA helicase
XLOC_001631	PGSC0003DMG400021376	chr01:2605464-2610590	5.87451	5.58445	-0.0730533	0.8888	no	Exonuclease
XLOC_001632	PGSC0003DMG400021375	chr01:2617104-2618146	5.3976	3.75183	-0.524722	0.3753	no	Conserved gene of unknown function
XLOC_001633	PGSC0003DMG400021374	chr01:2624592-2631661	20.2108	31.9685	0.661526	0.1752	no	Methionine aminopeptidase
XLOC_001634	PGSC0003DMG400021373	chr01:2636857-2643415	26.5052	30.3251	0.194235	0.67785	no	Zinc finger, RING-type
XLOC_001635	PGSC0003DMG400021372	chr01:2655463-2659843	55.4573	95.1045	0.778135	0.15735	no	Fasciclin-like arabinogalactan protein 14
XLOC_001636	PGSC0003DMG400021371	chr01:2684735-2688039	0.54144	1.59156	1.55557	0.01265	Yes	Pentatricopeptide repeat-containing protein
XLOC_001637	PGSC0003DMG400021369	chr01:2749602-2754805	7.26435	7.00245	-0.0529739	0.9097	no	Conserved gene of unknown function
XLOC_001639	PGSC0003DMG400021367	chr01:2777314-2779888	0.25917	0.730303	1.4946	0.04355	Yes	Pentatricopeptide repeat-containing protein
XLOC_001640	PGSC0003DMG400021365	chr01:2798847-2803545	1.15985	1.04175	-0.154929	0.8273	no	YA1
XLOC_001641	PGSC0003DMG400021364	chr01:2804437-2807368	249.123	232.777	-0.0979087	0.86885	no	33 kDa ribonucleoprotein, chloroplastic
XLOC_001642	PGSC0003DMG400021330	chr01:2821775-2823047	9.26919	8.36881	-0.147421	0.7656	no	Conserved gene of unknown function
XLOC_001643	PGSC0003DMG400021363	chr01:2847936-2859298	6.04138	5.44005	-0.151258	0.75095	no	Helicase domain-containing protein
XLOC_001644	PGSC0003DMG400021362	chr01:2860254-2864212	81.7848	78.6044	-0.0572219	0.91535	no	Acyl-carrier-protein S-malonyltransferase/ transferase
XLOC_001651	PGSC0003DMG400021356	chr01:2904988-2905652	0.735866	1.21629	0.724969	0.4655	no	U-box protein
XLOC_001652	PGSC0003DMG400021355	chr01:2947179-2952400	8.75653	10.609	0.27686	0.5651	no	Conserved gene of unknown function
XLOC_001655	PGSC0003DMG400021354	chr01:3068948-3071477	29.6794	29.2621	-0.0204309	0.9631	no	NC domain-containing protein
XLOC_001656	PGSC0003DMG400021353	chr01:3085539-3089347	12.662	14.6421	0.209611	0.66455	no	Serine/threonine-protein kinase PBS1
XLOC_001657	PGSC0003DMG400021351	chr01:3150920-3156724	10.742	14.8691	0.469051	0.3328	no	Cohesion establishment factor 7
XLOC_001658	PGSC0003DMG400016423	chr01:3201435-3203039	2.62859	4.92115	0.904704	0.10245	no	Conserved gene of unknown function
XLOC_001659	PGSC0003DMG400016422	chr01:3206686-3208546	0.507652	0.667225	0.394334	0.6296	no	Conserved gene of unknown function
XLOC_001662	PGSC0003DMG400016420	chr01:3224344-3225328	21.7342	26.1633	0.267577	0.58005	no	VAMP protein SEC22
XLOC_001665	PGSC0003DMG400034554	chr01:3293411-3295289	1.36131	1.67424	0.298507	0.6098	no	Pentatricopeptide repeat-containing protein
XLOC_001666	PGSC0003DMG400035474	chr01:3306707-3307670	49.5201	40.6524	-0.284671	0.5584	no	Conserved gene of unknown function
XLOC_001667	PGSC0003DMG400016418	chr01:3311892-3317036	11.7363	12.5262	0.0939648	0.869	no	E2F4,5
XLOC_001668	PGSC0003DMG400016417	chr01:3324726-3331069	2.58736	1.92554	-0.426222	0.5987	no	Conserved gene of unknown function
XLOC_001669	PGSC0003DMG400016416	chr01:3346087-3352989	7.95395	5.51293	-0.528851	0.30775	no	Conserved gene of unknown function
XLOC_001670	PGSC0003DMG400016415	chr01:3359906-3360814	6.21565	3.91269	-0.667746	0.2701	no	Conserved gene of unknown function
XLOC_001671	PGSC0003DMG402016414	chr01:3428148-3435548	2.26064	3.18032	0.492441	0.373	no	Pentatricopeptide repeat-containing protein
XLOC_001674	PGSC0003DMG400016412	chr01:3546391-3554819	26.4661	34.6046	0.386821	0.4313	no	Succinyl-CoA ligase alpha 1 subunit
XLOC_001675	PGSC0003DMG400016411	chr01:3555784-3558766	21.8292	13.4938	-0.693965	0.1534	no	Isochorismatase
XLOC_001676	PGSC0003DMG400016410	chr01:3573819-3580122	0.65875	0.280558	-1.23143	0.0454	Yes	Transposase
XLOC_001680	PGSC0003DMG402016407	chr01:3682715-3686865	122.246	114.654	-0.0924962	0.85965	no	ADP-ribosylation factor
XLOC_001681	PGSC0003DMG401016407	chr01:3690774-3694788	21.5143	20.0634	-0.100727	0.83175	no	OBP32pep
XLOC_001682	PGSC0003DMG400016406	chr01:3705447-3708336	0.311103	0.420072	0.433243	0.4335	no	Gene of unknown function
XLOC_001684	PGSC0003DMG402016404	chr01:3714756-3723678	31.7001	34.0012	0.101101	0.8388	no	RNase H domain-containing protein
XLOC_001685	PGSC0003DMG401016404	chr01:3724419-3731622	18.9803	15.2832	-0.312551	0.5124	no	Conserved gene of unknown function
XLOC_001686	PGSC0003DMG400016403	chr01:3748839-3752545	59.7064	54.2193	-0.139078	0.77755	no	Transferase, transferring glycosyl groups
XLOC_001687	PGSC0003DMG400016402	chr01:3760161-3763399	152.358	173.651	0.188726	0.73965	no	Obtusifoliol 14alpha-demethylase
XLOC_001688	PGSC0003DMG400016401	chr01:3805223-3813029	0.444991	0.248526	-0.840376	0.5923	no	Electron transporter
XLOC_001689	PGSC0003DMG400016400	chr01:3847698-3852524	9.43641	10.1187	0.100712	0.82745	no	Zinc finger CCCH domain-containing protein 32
XLOC_001690	PGSC0003DMG401016399,PGSC0003DMG402016399	chr01:3902514-3910048	8.08326	5.94287	-0.443776	0.37575	no	Please refer to the Supplement_sheet
XLOC_001692	PGSC0003DMG400016398	chr01:3944728-3948091	14.5032	12.8321	-0.176608	0.72115	no	Conserved gene of unknown function
XLOC_001693	PGSC0003DMG400016397	chr01:3952872-3958333	28.165	33.6041	0.254733	0.59005	no	Prefoldin subunit 5
XLOC_001694	PGSC0003DMG402016396	chr01:3959399-3963503	11.2309	10.9777	-0.0329001	0.9444	no	Phosphotyrosyl phosphatase activator protein
XLOC_001695	PGSC0003DMG401016396	chr01:3965154-3974504	13.7949	37.6601	1.4489	0.00335	Yes	Dihydroorotate dehydrogenase
XLOC_001696	PGSC0003DMG400016395	chr01:4033150-4047992	105.753	90.3246	-0.227512	0.68835	no	Acetyl co-enzyme A carboxylase biotin carboxylase subunit
XLOC_001697	PGSC0003DMG400016394	chr01:4054167-4064222	15.2027	29.5651	0.959569	0.06405	no	L19 ribosomal protein
XLOC_001698	PGSC0003DMG400016393	chr01:4064892-4067142	92.07	74.0673	-0.313894	0.5147	no	Pre-mRNA branch site protein p14
XLOC_001699	PGSC0003DMG400016392	chr01:4078235-4079885	0.145659	0.528219	1.85854	0.0773	no	Pentatricopeptide repeat-containing protein
XLOC_001701	PGSC0003DMG400010705	chr01:4252643-4254027	2.59038	2.96693	0.195806	0.7475	no	Ubiquitin-protein ligase
XLOC_001702	PGSC0003DMG400010704	chr01:4257239-4264145	6.01882	6.02669	0.0018856	0.996	no	Calcium-dependent protein kinase 8
XLOC_001704	PGSC0003DMG400010703	chr01:4283177-4290239	6.95749	5.90094	-0.237623	0.6439	no	Translocation protein sec62
XLOC_001708	PGSC0003DMG401031484	chr01:4374602-4379187	0.301645	4.35558	3.85194	0.0311	Yes	DNA repair protein XRCC2 homolog
XLOC_001709	PGSC0003DMG402031484	chr01:4383140-4385740	4.30259	3.42888	-0.327466	0.5072	no	Gene of unknown function
XLOC_001713	PGSC0003DMG400010506	chr01:4472883-4473759	3.07074	2.2151	-0.471212	0.5088	no	Gene of unknown function
XLOC_001718	PGSC0003DMG400010501	chr01:4526521-4527264	9.83747	8.48742	-0.212962	0.6938	no	Gene of unknown function
XLOC_001720	PGSC0003DMG400010497	chr01:4536281-4539092	0.991463	0.862883	-0.200395	0.8658	no	Isoform 2 of DNA repair protein XRCC2 homolog
XLOC_001723	PGSC0003DMG400010493	chr01:4686047-4690262	11.3113	17.5053	0.63002	0.19415	no	Nucleic acid binding protein
XLOC_001725	PGSC0003DMG401010492,PGSC0003DMG402010492	chr01:4725858-4735834	0.512054	0.688008	0.426129	0.619	no	Please refer to the Supplement_sheet
XLOC_001731	PGSC0003DMG400004435	chr01:4946815-4947868	0.474155	0.655584	0.467422	0.61765	no	Ubiquitin-conjugating enzyme variant
XLOC_001733	PGSC0003DMG400022718	chr01:5042611-5046763	6.36818	4.61872	-0.463387	0.3939	no	Conserved gene of unknown function
XLOC_001734	PGSC0003DMG400022716	chr01:5074742-5079598	68.6582	38.1175	-0.848978	0.0915	no	Phospholipase A22
XLOC_001735	PGSC0003DMG400022715	chr01:5082575-5088041	24.2564	15.8583	-0.613123	0.21	no	Phosphoesterase family protein
XLOC_001736	PGSC0003DMG400022714	chr01:5120126-5126327	30.7367	27.5059	-0.160219	0.7468	no	Minor histocompatibility antigen H13
XLOC_001737	PGSC0003DMG400022713	chr01:5128660-5136297	3.23755	4.7415	0.550444	0.30645	no	L-ascorbate oxidase
XLOC_001738	PGSC0003DMG400022712	chr01:5138585-5146527	15.5667	23.5991	0.600269	0.21135	no	Cop9 signalosome complex subunit
XLOC_001739	PGSC0003DMG400022711	chr01:5154273-5159709	87.0415	54.5379	-0.674444	0.355	no	CBL-interacting serine/threonine-protein kinase
XLOC_001742	PGSC0003DMG400022710	chr01:5302320-5309472	6.48965	7.54411	0.21721	0.6698	no	Trytophan synthase alpha subunit
XLOC_001743	PGSC0003DMG400022709	chr01:5317970-5320421	4.59126	4.96807	0.113795	0.81705	no	GRAS family transcription factor
XLOC_001744	PGSC0003DMG401022708	chr01:5324394-5324721	6.51189	7.614	0.225579	0.8134	no	Gene of unknown function
XLOC_001745	PGSC0003DMG402022708	chr01:5331295-5333768	37.0525	33.1423	-0.160898	0.7386	no	NAD dependent epimerase/dehydratase family protein
XLOC_001746	PGSC0003DMG402022694	chr01:5336577-5344274	1.20007	0.865712	-0.471159	0.8175	no	Phytochromobilin synthase
XLOC_001747	PGSC0003DMG400046726	chr01:5347222-5348275	1.26922	1.22846	-0.0470846	0.9529	no	F-box family protein
XLOC_001748	PGSC0003DMG400022707	chr01:5375583-5384247	107.924	104.787	-0.0425522	0.9544	no	AGO4-2
XLOC_001749	PGSC0003DMG400022706	chr01:5402643-5408639	8.17226	5.1943	-0.653806	0.2152	no	BZIP domain class transcription factor
XLOC_001750	PGSC0003DMG400022705	chr01:5410903-5418521	14.2751	14.9289	0.0646086	0.89475	no	Ngg1 interacting factor 3 like 1 binding protein 1 isoform 1
XLOC_001751	PGSC0003DMG400022704	chr01:5420333-5423500	24.688	19.3706	-0.349942	0.4661	no	Conserved gene of unknown function
XLOC_001752	PGSC0003DMG400022703	chr01:5424841-5431351	130.905	96.8369	-0.434892	0.45295	no	4-diphosphocytidyl-2-C-methyl-D-erythritol kinase, chloroplastic/chromoplastic
XLOC_001753	PGSC0003DMG400022721	chr01:5434052-5434439	2.08988	3.78278	0.856025	0.4001	no	Gene of unknown function
XLOC_001754	PGSC0003DMG403022702	chr01:5451592-5455221	6.32816	5.3437	-0.243946	0.6411	no	Conserved gene of unknown function
XLOC_001755	PGSC0003DMG402022702	chr01:5458666-5463119	0.440229	0.360607	-0.287826	0.82155	no	Gene of unknown function
XLOC_001756	PGSC0003DMG401022702	chr01:5465648-5468651	12.4466	12.7046	0.0295955	0.9522	no	Cyclin B1
XLOC_001757	PGSC0003DMG400022701	chr01:5497760-5505712	25.9682	27.3057	0.0724598	0.8824	no	BTB-POZ and MATH domain protein
XLOC_001758	PGSC0003DMG400022700	chr01:5520591-5523890	335.258	335.745	0.00209514	0.9954	no	Forkhead-associated domain-containing protein
XLOC_001760	PGSC0003DMG400017141	chr01:5767435-5770198	1.0978	0.754085	-0.541819	0.55595	no	Transposon protein, CACTA, En/Spm sub-class
XLOC_001763	PGSC0003DMG401005535	chr01:5938206-5944077	2.418	2.6885	0.152984	0.8854	no	Histone deacetylase
XLOC_001765	PGSC0003DMG400008707	chr01:6065316-6070441	12.1771	7.59972	-0.680157	0.1885	no	Conserved gene of unknown function
XLOC_001766	PGSC0003DMG400008708	chr01:6185331-6190526	24.8291	38.1196	0.6185	0.29445	no	Methionine synthase
XLOC_001768	PGSC0003DMG400008710	chr01:6215563-6224129	2.41009	3.01175	0.321514	0.5133	no	Aldehyde oxidase
XLOC_001769	PGSC0003DMG400013129	chr01:6290268-6303465	2.49986	2.92559	0.226881	0.666	no	Serine/threonine-protein phosphatase
XLOC_001770	PGSC0003DMG400013130	chr01:6314230-6316028	1.36184	1.51867	0.157249	0.8049	no	Conserved gene of unknown function
XLOC_001771	PGSC0003DMG400013131	chr01:6333956-6334734	2.03808	0.845085	-1.27004	0.1444	no	Conserved gene of unknown function
XLOC_001772	PGSC0003DMG400013132	chr01:6335633-6336785	199.461	156.213	-0.35259	0.47565	no	Conserved gene of unknown function
XLOC_001773	PGSC0003DMG400014722	chr01:6585417-6596019	24.766	24.083	-0.0403473	0.93085	no	Sterol delta-7 reductase DWF5
XLOC_001774	PGSC0003DMG400014723	chr01:6661314-6666017	3.64808	3.07215	-0.247889	0.644	no	Calmodulin binding protein
XLOC_001781	PGSC0003DMG400028069	chr01:7132548-7137500	83.1178	67.6855	-0.296311	0.56355	no	UDP-apiose/xylose synthase
XLOC_001783	PGSC0003DMG400011716	chr01:7348119-7356721	2.1711	2.97573	0.454818	0.6131	no	Sn-1 protein
XLOC_001786	PGSC0003DMG400011713	chr01:7409324-7412416	9.77788	8.19398	-0.254957	0.59515	no	Conserved gene of unknown function
XLOC_001787	PGSC0003DMG400011712	chr01:7436176-7444950	183.774	333.815	0.861117	0.1206	no	Ribosomal protein L10a
XLOC_001788	PGSC0003DMG400011711	chr01:7446680-7448888	46.7905	69.6314	0.573521	0.2982	no	Conserved gene of unknown function
XLOC_001789	PGSC0003DMG400011710	chr01:7474439-7475505	1.37673	1.47236	0.0968883	0.88635	no	Conserved gene of unknown function
XLOC_001791	PGSC0003DMG400011708	chr01:7510117-7512901	21.2046	15.7942	-0.424984	0.37545	no	Conserved gene of unknown function
XLOC_001798	PGSC0003DMG400030011	chr01:8090634-8093344	11.5917	11.6617	0.0086894	0.9839	no	GEM 5
XLOC_001799	PGSC0003DMG400030010	chr01:8145562-8149616	17.9269	15.8675	-0.176055	0.72975	no	Conserved gene of unknown function
XLOC_001800	PGSC0003DMG400030009	chr01:8195756-8201863	0.804723	2.48917	1.6291	0.05795	no	Leucine-rich repeat protein
XLOC_001808	PGSC0003DMG400011888	chr01:8638008-8646314	54.7106	58.6017	0.0991197	0.84185	no	Conserved gene of unknown function
XLOC_001810	PGSC0003DMG400005239	chr01:8757892-8758382	0.444669	1.90891	2.10194	0.1199	no	Glutaredoxin
XLOC_001812	PGSC0003DMG400005244	chr01:8820927-8821534	0.166554	0.347556	1.06126	0.48305	no	Glutaredoxin
XLOC_001816	PGSC0003DMG400005234	chr01:8964984-8965552	4.80046	4.82502	0.00736205	0.92685	no	Conserved gene of unknown function
XLOC_001817	PGSC0003DMG400005232	chr01:9027177-9031091	1210.91	1046.65	-0.210313	0.7632	no	Peptidyl-prolyl cis-trans isomerase
XLOC_001823	PGSC0003DMG400033169	chr01:9230986-9233913	4.14954	4.9448	0.252961	0.6818	no	Replication factor A protein
XLOC_001824	PGSC0003DMG400033930	chr01:9279258-9279737	13.955	4.44273	-1.65127	0.02225	Yes	Gene of unknown function
XLOC_001828	PGSC0003DMG400014087	chr01:9515991-9516483	2.41971	1.297	-0.899653	0.37075	no	Gene of unknown function
XLOC_001848	PGSC0003DMG400041635	chr01:10378593-10379162	2.50082	1.63628	-0.61198	0.667	no	Gene of unknown function
XLOC_001852	PGSC0003DMG400016815	chr01:10552357-10559781	9.44397	24.9765	1.4031	0.00485	Yes	DAG protein, chloroplast
XLOC_001853	PGSC0003DMG400016814	chr01:10563585-10563956	467.742	735.687	0.653378	0.21	no	60S ribosomal protein L38
XLOC_001854	PGSC0003DMG400016813	chr01:10570526-10573679	9.05429	11.1752	0.303629	0.52385	no	Chaperone binding protein
XLOC_001855	PGSC0003DMG400016812	chr01:10631175-10633828	13.932	11.5232	-0.273855	0.58265	no	AP2/ERF-domain protein
XLOC_001872	PGSC0003DMG400006241	chr01:11423126-11426076	7.14137	9.90943	0.472602	0.4001	no	Conserved gene of unknown function
XLOC_001873	PGSC0003DMG400006242	chr01:11429507-11433445	4.78315	1.21318	-1.97917	0.01395	Yes	Protein phosphatase 2c
XLOC_001874	PGSC0003DMG400006243	chr01:11452547-11454378	3.67174	4.64511	0.339248	0.50725	no	OJ1116_C07.8 protein
XLOC_001881	PGSC0003DMG400001190	chr01:11737487-11744611	10.0587	41.1667	2.03303	0.00025	Yes	Conserved gene of unknown function
XLOC_001884	PGSC0003DMG400018052	chr01:11773848-11774737	10.7589	9.2627	-0.216028	0.65735	no	Gene of unknown function
XLOC_001885	PGSC0003DMG400025623	chr01:11851629-11854775	2.54514	3.6845	0.533725	0.36575	no	Conserved gene of unknown function
XLOC_001887	PGSC0003DMG401025624	chr01:11998015-12005950	3.1674	3.72728	0.234824	0.723	no	Type-B response regulator
XLOC_001888	PGSC0003DMG400025625	chr01:12021677-12022648	30.6552	50.074	0.70793	0.14035	no	Nutrient reservoir
XLOC_001898	PGSC0003DMG400009613	chr01:12836247-12844169	36.7769	35.9623	-0.0323174	0.94775	no	Uncharacterized plant-specific domain TIGR01589 family protein
XLOC_001902	PGSC0003DMG400000875	chr01:13265053-13273666	10.1255	6.52908	-0.633039	0.2182	no	Peptidyl-prolyl cis-trans isomerase cyclophilin-type family protein
XLOC_001903	PGSC0003DMG400000874	chr01:13333383-13334338	255.417	176.625	-0.532165	0.32015	no	Conserved gene of unknown function
XLOC_001905	PGSC0003DMG400000872	chr01:13386567-13393040	14.0933	14.3481	0.025842	0.9542	no	Protein kinase APK1B, chloroplast
XLOC_001908	PGSC0003DMG400000867	chr01:13582337-13582875	0.721501	0.288705	-1.3214	0.38835	no	Cytochrome P450
XLOC_001911	PGSC0003DMG400000864	chr01:13652217-13659893	66.121	95.0882	0.524157	0.35545	no	Mitochondrial outer membrane protein porin of 36 kDa
XLOC_001917	PGSC0003DMG400001024	chr01:14000990-14002133	0.391735	0.115425	-1.76292	0.17625	no	Gene of unknown function
XLOC_001920	PGSC0003DMG400020870	chr01:14162736-14169387	3.0422	2.21426	-0.45829	0.37605	no	RNase H family protein
XLOC_001921	PGSC0003DMG400020871	chr01:14347357-14353892	7.26324	7.37135	0.0213144	0.9739	no	Signal recognition particle receptor subunit beta
XLOC_001933	PGSC0003DMG400019844	chr01:14741747-14751355	1.69533	0.773743	-1.13164	0.10275	no	Cyclin A1
XLOC_001938	PGSC0003DMG400024132	chr01:14998168-14998471	3.18386	3.48939	0.1322	0.89485	no	Gene of unknown function
XLOC_001943	PGSC0003DMG400024130	chr01:15352130-15359704	23.1621	18.9116	-0.292493	0.53865	no	Golgi transport 1 protein B
XLOC_001954	PGSC0003DMG400022969	chr01:16107143-16110420	5.00003	4.83771	-0.0476132	0.91965	no	Heat shock protein binding protein
XLOC_001957	PGSC0003DMG400015058	chr01:16397197-16400306	1.11414	1.45489	0.384983	0.4974	no	OJ990528_30.1 protein
XLOC_001958	PGSC0003DMG400015059	chr01:16459679-16460536	1.04425	0.788369	-0.405525	0.6482	no	30S ribosomal protein S11, chloroplastic
XLOC_001965	PGSC0003DMG400015862	chr01:16900888-16912497	17.13	37.069	1.11369	0.0427	Yes	EMB2734
XLOC_001966	PGSC0003DMG400041047	chr01:16937845-16938544	40.2952	42.3848	0.0729405	0.88065	no	Maturase K
XLOC_001979	PGSC0003DMG400014755	chr01:17663782-17669292	5.93155	10.4587	0.818228	0.0904	no	Taxane 13-alpha-hydroxylase cytochrome P450
XLOC_002008	PGSC0003DMG400010913	chr01:19663747-19667579	24.2639	33.7302	0.475227	0.33945	no	Pyruvate kinase, cytosolic isozyme
XLOC_002015	PGSC0003DMG400036596	chr01:20080941-20081562	2.36249	1.51489	-0.64109	0.41775	no	Conserved gene of unknown function
XLOC_002020	PGSC0003DMG400017910	chr01:20471343-20474907	0.266271	1.69145	2.6673	0.03425	Yes	Pentatricopeptide repeat-containing protein
XLOC_002023	PGSC0003DMG400017908	chr01:20545466-20550343	23.4739	13.6618	-0.780906	0.13235	no	Conserved gene of unknown function
XLOC_002029	PGSC0003DMG400030128	chr01:20860560-20862586	2.74372	2.52348	-0.120718	0.9165	no	Glucose-6-phosphate isomerase
XLOC_002042	PGSC0003DMG400015999	chr01:21932408-21933105	21.7235	15.5414	-0.483139	0.3568	no	Conserved gene of unknown function
XLOC_002045	PGSC0003DMG400015998	chr01:22042978-22044191	44.4272	93.1919	1.06876	0.0332	Yes	Acidic ribosomal protein P1a
XLOC_002060	PGSC0003DMG400002411	chr01:23650193-23657753	5.98514	5.87448	-0.0269244	0.95675	no	Conserved gene of unknown function
XLOC_002069	PGSC0003DMG400037859	chr01:24000267-24003371	0.440467	0.713775	0.696435	0.2937	no	C2 domain-containing protein
XLOC_002070	PGSC0003DMG400017963	chr01:24031120-24035837	0.900806	1.47175	0.708245	0.26415	no	Pentatricopeptide repeat-containing protein
XLOC_002073	PGSC0003DMG400028873	chr01:24642352-24647799	0.374134	0.620009	0.728734	0.54815	no	TNP2
XLOC_002127	PGSC0003DMG400006516	chr01:28857039-28858942	0.509609	0.596065	0.226081	0.77185	no	L-ascorbate oxidase homolog
XLOC_002133	PGSC0003DMG400031461	chr01:29113066-29114209	10.404	9.34982	-0.15413	0.8306	no	Gene of unknown function
XLOC_002135	PGSC0003DMG400041193	chr01:29238949-29239435	2.06916	1.53649	-0.429411	0.63085	no	Orf122b protein
XLOC_002139	PGSC0003DMG400031459	chr01:29501709-29508880	3.75627	4.41512	0.233152	0.70575	no	Deetiolated 1
XLOC_002156	PGSC0003DMG400021499	chr01:30833777-30843971	19.7058	26.8419	0.445872	0.3816	no	Ctp synthase
XLOC_002157	PGSC0003DMG400021498	chr01:30899689-30903561	7.03696	8.30046	0.238238	0.8391	no	Syntaxin
XLOC_002169	PGSC0003DMG400034566	chr01:31427724-31428084	1.53443	0.624846	-1.29613	0.38835	no	Gene of unknown function
XLOC_002174	PGSC0003DMG401019999	chr01:32085194-32086531	4.69857	7.22353	0.620481	0.3855	no	PDE320
XLOC_002175	PGSC0003DMG402019999	chr01:32091812-32096489	25.7861	26.5344	0.0412667	0.9334	no	PDE320
XLOC_002179	PGSC0003DMG400008733	chr01:32216621-32217532	0.39202	0.323246	-0.278293	0.79595	no	Conserved gene of unknown function
XLOC_002183	PGSC0003DMG401013065	chr01:32462149-32463144	4.47675	10.4039	1.2166	0.06515	no	50S ribosomal protein L3
XLOC_002184	PGSC0003DMG402013065	chr01:32468587-32473076	1.32786	16.6137	3.6452	0.07695	no	50S ribosomal protein L3-2, chloroplastic
XLOC_002192	PGSC0003DMG400008611	chr01:32952546-32954957	75.3756	70.7413	-0.0915434	0.86315	no	Pentatricopeptide repeat-containing protein
XLOC_002199	PGSC0003DMG400014978	chr01:33294355-33299919	0.716524	0.555966	-0.366018	0.56395	no	Calmodulin-binding transcription activator (Camta), plants
XLOC_002200	PGSC0003DMG400014983	chr01:33361431-33362142	0.549835	0.609801	0.14934	0.9062	no	RNase H family protein
XLOC_002212	PGSC0003DMG400012034	chr01:34095148-34099339	6.31024	9.35915	0.568682	0.25145	no	Conserved gene of unknown function
XLOC_002230	PGSC0003DMG402017902	chr01:35475706-35480057	12.5643	15.5928	0.311552	0.5264	no	Boron transporter
XLOC_002236	PGSC0003DMG400010935	chr01:35672577-35679234	17.9045	31.7437	0.826147	0.1078	no	Zinc finger protein VAR3, chloroplastic
XLOC_002242	PGSC0003DMG400001233	chr01:35829321-35834352	893.698	695.031	-0.362711	0.59555	no	30S ribosomal protein S1, chloroplastic
XLOC_002244	PGSC0003DMG400036800	chr01:36278515-36278998	14.5523	12.9087	-0.172909	0.7591	no	Gene of unknown function
XLOC_002252	PGSC0003DMG400007770	chr01:37313492-37318169	1.07617	0.524885	-1.03583	0.17275	no	Gene of unknown function
XLOC_002254	PGSC0003DMG400015971	chr01:37537028-37550791	32.9093	30.4803	-0.110621	0.83395	no	Beta-glycosidase
XLOC_002256	PGSC0003DMG400015969	chr01:37567235-37571435	9.38227	9.39502	0.0019605	0.9967	no	RNA binding protein
XLOC_002257	PGSC0003DMG400015968	chr01:37608320-37611214	101.339	155.901	0.621446	0.2482	no	Ribosomal protein S6
XLOC_002258	PGSC0003DMG401029058	chr01:37659827-37665924	18.6881	20.6987	0.147422	0.76565	no	Conserved gene of unknown function
XLOC_002259	PGSC0003DMG400029059	chr01:37680219-37685394	14.4684	10.8072	-0.420916	0.3742	no	Poly(A) polymerase
XLOC_002286	PGSC0003DMG402016926	chr01:40922076-40929649	2.3587	3.11543	0.401437	0.5142	no	Protease m50 membrane-bound transcription factor site 2 protease
XLOC_002287	PGSC0003DMG400021083	chr01:41034574-41037207	1.65145	1.28689	-0.359842	0.62055	no	Conserved gene of unknown function
XLOC_002301	PGSC0003DMG400006555	chr01:41852127-41860190	7.55406	7.8684	0.0588179	0.90225	no	ATCUL3/ATCUL3A/CUL3/CUL3A
XLOC_002302	PGSC0003DMG400006556	chr01:41936499-41942530	6.92496	7.02971	0.021659	0.96485	no	Sterol desaturase
XLOC_002321	PGSC0003DMG400026778	chr01:43179274-43181194	0.132123	0.395304	1.58108	0.1278	no	Conserved gene of unknown function
XLOC_002322	PGSC0003DMG400026779	chr01:43192762-43196447	43.4482	39.0796	-0.152882	0.7683	no	PAS/LOV protein A
XLOC_002323	PGSC0003DMG400007711	chr01:43326832-43331399	25.9912	32.2551	0.311502	0.52655	no	Conserved gene of unknown function
XLOC_002325	PGSC0003DMG400001213	chr01:43466753-43468823	6.04821	6.77703	0.164144	0.75975	no	ATP binding protein
XLOC_002326	PGSC0003DMG400001211	chr01:43535030-43539040	16.1514	25.8762	0.679963	0.2475	no	Hydrolase, hydrolyzing O-glycosyl compounds
XLOC_002327	PGSC0003DMG400009830	chr01:43576817-43581621	4.36145	2.10602	-1.05028	0.08765	no	Ureide permease
XLOC_002340	PGSC0003DMG400014990	chr01:44258739-44259405	1.14112	0.294839	-1.95245	0.15105	no	Zinc finger protein 6
XLOC_002347	PGSC0003DMG400007556	chr01:44645524-44650036	75.9074	47.0308	-0.690633	0.18435	no	AMP dependent ligase
XLOC_002348	PGSC0003DMG400026690	chr01:44702627-44704151	0.579242	0.321122	-0.851044	0.47905	no	CONSTANS
XLOC_002352	PGSC0003DMG400020017	chr01:45137501-45139268	1.00585	0.433227	-1.21523	0.1212	no	Lichenase
XLOC_002360	PGSC0003DMG400024016	chr01:45745610-45751657	9.31126	7.20457	-0.370064	0.42775	no	ATP:citrate lyase
XLOC_002361	PGSC0003DMG400024017	chr01:45754364-45761834	12.5616	9.55222	-0.395116	0.4268	no	Phytochrome B
XLOC_002362	PGSC0003DMG400024018	chr01:45775001-45784194	10.2869	9.2775	-0.149001	0.75135	no	Map3k delta-1 protein kinase
XLOC_002372	PGSC0003DMG400001206	chr01:46270756-46274678	14.2657	10.0446	-0.506128	0.2977	no	Peroxisomal enoyl-CoA hydratase/isomerase family protein
XLOC_002373	PGSC0003DMG400001205	chr01:46314890-46324435	10.882	14.1256	0.376369	0.43235	no	Conserved gene of unknown function
XLOC_002374	PGSC0003DMG400001204	chr01:46348797-46349646	26.3215	46.692	0.826936	0.09595	no	Ca2+-binding protein 1
XLOC_002383	PGSC0003DMG400011465	chr01:46865033-46865759	2.68622	2.9052	0.113056	0.87775	no	Translation initiation factor if-2
XLOC_002384	PGSC0003DMG400011455	chr01:46925840-46927402	27.4408	22.0342	-0.316581	0.49575	no	Transcription factor
XLOC_002392	PGSC0003DMG400011458	chr01:47291094-47300139	3.91949	4.49209	0.19672	0.7133	no	Peroxidase 40
XLOC_002401	PGSC0003DMG400013206	chr01:48585935-48586626	0.139774	0.47288	1.75838	0.2977	no	Conserved gene of unknown function
XLOC_002402	PGSC0003DMG400013204	chr01:48586697-48590562	0.652627	0.399165	-0.709274	0.2835	no	NADH-ubiquinone oxidoreductase 49 kDa subunit
XLOC_002406	PGSC0003DMG400036488	chr01:48752134-48754459	53.8823	30.2679	-0.832022	0.4514	no	Gene of unknown function
XLOC_002408	PGSC0003DMG400031867	chr01:49309663-49313226	297.968	322.307	0.113279	0.8453	no	ADP,ATP carrier protein, mitochondrial
XLOC_002423	PGSC0003DMG400013162	chr01:50083997-50085713	1.418	1.33741	-0.084413	0.93475	no	Sn-1 protein
XLOC_002428	PGSC0003DMG400039149	chr01:50167494-50168412	0.430238	1.06565	1.30853	0.3337	no	Gene of unknown function
XLOC_002440	PGSC0003DMG400005305	chr01:50774277-50783998	4.9446	4.39857	-0.168821	0.73155	no	Conserved gene of unknown function
XLOC_002443	PGSC0003DMG400005303	chr01:50904535-50907075	0.804986	2.25952	1.48898	0.09175	no	Gene of unknown function
XLOC_002446	PGSC0003DMG400046303	chr01:50922608-50925485	14.2981	7.93267	-0.849946	0.08075	no	Photosystem II CP47 chlorophyll apoprotein
XLOC_002448	PGSC0003DMG400025699	chr01:50976179-50979795	8.76878	7.65259	-0.196428	0.68285	no	Conserved gene of unknown function
XLOC_002449	PGSC0003DMG400003499	chr01:51056785-51057342	9.4103	3.9015	-1.27021	0.0668	no	30S ribosomal protein S3, chloroplastic
XLOC_002454	PGSC0003DMG401004193	chr01:51513678-51518702	0.680531	0.711148	0.0634897	0.9482	no	Zinc knuckle family protein
XLOC_002455	PGSC0003DMG400004190	chr01:51588780-51595732	28.4179	31.6915	0.157296	0.73805	no	Leucine-rich repeat resistance protein
XLOC_002457	PGSC0003DMG400026829	chr01:51719394-51722322	557.896	1089.09	0.965053	0.1102	no	Eukaryotic translation initiation factor 5A-4
XLOC_002460	PGSC0003DMG400007752	chr01:51941290-51945283	6.21168	6.1378	-0.017262	0.97095	no	Gene of unknown function
XLOC_002463	PGSC0003DMG400013119	chr01:52787117-52792578	4.64452	3.79877	-0.289998	0.56255	no	Protein AFR
XLOC_002469	PGSC0003DMG400004204	chr01:53187002-53189511	1.53772	1.18223	-0.379282	0.61385	no	60S ribosomal protein L27
XLOC_002473	PGSC0003DMG400004206	chr01:53650783-53655386	0.532756	0.667242	0.324736	0.60075	no	Gene of unknown function
XLOC_002479	PGSC0003DMG400004211	chr01:53785742-53794560	16.5029	10.6686	-0.629347	0.20585	no	Photosystem Q(B) protein
XLOC_002495	PGSC0003DMG402029906	chr01:54577316-54581506	0.658228	0.47635	-0.466566	0.6835	no	BRASSINOSTEROID INSENSITIVE 1-associated receptor kinase 1
XLOC_002499	PGSC0003DMG400029910	chr01:54680963-54681744	0.613123	1.44938	1.24118	0.1952	no	Gene of unknown function
XLOC_002511	PGSC0003DMG400024057	chr01:55425817-55428710	7.12056	7.60639	0.0952222	0.8379	no	PRLI-interacting factor A
XLOC_002522	PGSC0003DMG400018972	chr01:56544325-56546247	1.97517	2.30817	0.224772	0.7129	no	Zinc finger protein
XLOC_002531	PGSC0003DMG400027831	chr01:57039606-57040458	6.49908	4.51203	-0.526458	0.37035	no	IBR3 (IBA-RESPONSE 3)
XLOC_002538	PGSC0003DMG400027835	chr01:57249767-57250577	2.43182	1.62652	-0.580247	0.42185	no	Gene of unknown function
XLOC_002540	PGSC0003DMG400011307	chr01:57314836-57322927	0.372048	0.432577	0.217468	0.86255	no	Gene of unknown function
XLOC_002541	PGSC0003DMG400011309	chr01:57328886-57330291	44.4774	43.8141	-0.021675	0.9625	no	Conserved gene of unknown function
XLOC_002542	PGSC0003DMG400011310	chr01:57361859-57364675	2.92736	5.69494	0.960079	0.3195	no	Epoxide hydrolase 1
XLOC_002543	PGSC0003DMG400011311	chr01:57365379-57366893	0.765599	4.22134	2.46304	0.0019	Yes	Epoxide hydrolase 1
XLOC_002546	PGSC0003DMG400011313	chr01:57503830-57504989	8.83999	12.3222	0.47914	0.35	no	Conserved gene of unknown function
XLOC_002548	PGSC0003DMG400011314	chr01:57592459-57601313	0.363015	0.0703464	-2.36748	0.2672	no	Glyoxysomal fatty acid beta-oxidation multifunctional protein
XLOC_002549	PGSC0003DMG400035598	chr01:57638633-57639836	3.90342	5.96528	0.61185	0.26985	no	Conserved gene of unknown function
XLOC_002551	PGSC0003DMG400011315	chr01:57748641-57758117	18.3994	23.4362	0.349078	0.4669	no	Eukaryotic translation initiation factor 2 gamma subunit
XLOC_002554	PGSC0003DMG400011317	chr01:57864698-57865407	61.5152	54.6212	-0.171482	0.7225	no	Conserved gene of unknown function
XLOC_002556	PGSC0003DMG400011343	chr01:57931475-57932057	20.6724	17.2639	-0.259947	0.6224	no	Gene of unknown function
XLOC_002557	PGSC0003DMG400011319	chr01:57984012-57985803	1347.51	1825.37	0.43789	0.4824	no	40S ribosomal protein S21e
XLOC_002559	PGSC0003DMG400011321	chr01:58016453-58020478	16.6893	10.7353	-0.636554	0.24375	no	Protein phosphatase-2c
XLOC_002561	PGSC0003DMG400011322	chr01:58063731-58067226	23.8428	21.557	-0.145395	0.76465	no	Conserved gene of unknown function
XLOC_002562	PGSC0003DMG400011323	chr01:58072043-58072704	81.4542	42.0924	-0.952431	0.05565	no	Lipid binding protein
XLOC_002563	PGSC0003DMG400011324	chr01:58093782-58100000	1.44242	1.46088	0.018349	0.9798	no	Vesicle-associated membrane protein 724
XLOC_002568	PGSC0003DMG400022678	chr01:58568685-58571364	111.591	120.648	0.112575	0.847	no	Pale-green and chlorophyll B reduced 2
XLOC_002569	PGSC0003DMG400022677	chr01:58665388-58667487	6.389	11.1128	0.798563	0.1742	no	UPF0497 membrane protein 10
XLOC_002570	PGSC0003DMG400022676	chr01:58691100-58692726	9.66378	4.60041	-1.07083	0.04935	Yes	Pollen-specific lysine-rich protein SBgLR
XLOC_002571	PGSC0003DMG400022675	chr01:58722502-58735058	9.21611	9.51793	0.046491	0.92195	no	Helicase
XLOC_002572	PGSC0003DMG400022674	chr01:58830840-58831555	45.8116	71.8563	0.649401	0.18465	no	Glutaredoxin
XLOC_002573	PGSC0003DMG402022673	chr01:58834548-58840917	1.34333	2.40471	0.840043	0.1995	no	Acyl-CoA binding protein
XLOC_002574	PGSC0003DMG401022673	chr01:58840970-58844996	23.1642	18.6961	-0.309156	0.52465	no	Acyl-CoA binding protein
XLOC_002575	PGSC0003DMG400022672	chr01:58861887-58864028	10.5732	13.237	0.324167	0.51975	no	Conserved gene of unknown function
XLOC_002576	PGSC0003DMG400022670	chr01:58902823-58905487	21.8713	24.5364	0.165885	0.73635	no	Serine/threonine protein kinase
XLOC_002582	PGSC0003DMG402010667	chr01:59266476-59268042	0.590513	1.34168	1.184	0.30005	no	Gene of unknown function
XLOC_002583	PGSC0003DMG400010666	chr01:59268481-59272699	0.374282	0.311276	-0.265932	0.7598	no	Flavonol synthase/flavanone 3-hydroxylase
XLOC_002584	PGSC0003DMG400010665	chr01:59335613-59340759	4.64658	7.89366	0.764526	0.12245	no	Serine/threonine-protein kinase cdk9
XLOC_002585	PGSC0003DMG400010664	chr01:59361265-59364448	8.53554	6.62338	-0.365915	0.4595	no	1,4-alpha-glucan-maltohydrolase
XLOC_002586	PGSC0003DMG400010663	chr01:59438946-59444014	12.7613	17.5855	0.46262	0.3444	no	Sodium/hydrogen exchanger
XLOC_002588	PGSC0003DMG400010661	chr01:59465429-59467670	431.689	507.029	0.232078	0.6833	no	Acyl carrier protein
XLOC_002589	PGSC0003DMG400010660	chr01:59472881-59478334	343.468	330.554	-0.0552889	0.9209	no	Superoxide dismutase
XLOC_002598	PGSC0003DMG400022845	chr01:59841288-59847021	0.904659	1.55086	0.777621	0.1645	no	Pax transcription activation domain interacting protein
XLOC_002599	PGSC0003DMG400022846	chr01:59876471-59879158	14.5493	16.955	0.220763	0.6492	no	Conserved gene of unknown function
XLOC_002604	PGSC0003DMG400022851	chr01:60011932-60012656	386.018	432.038	0.162492	0.7595	no	Rapid alkalinization factor 2
XLOC_002605	PGSC0003DMG400022852	chr01:60026607-60028730	19.3494	26.1386	0.433893	0.3754	no	Xylosyl transferase
XLOC_002612	PGSC0003DMG400006276	chr01:60239643-60240718	31.8406	20.5105	-0.634508	0.1946	no	NtPRp27
XLOC_002613	PGSC0003DMG400006277	chr01:60245379-60247024	0.894164	1.20293	0.427944	0.53295	no	F-box family protein
XLOC_002617	PGSC0003DMG400006279	chr01:60396590-60400655	0.810482	0.5427	-0.578626	0.442	no	F-box family protein
XLOC_002618	PGSC0003DMG400006280	chr01:60411323-60414692	5.39544	6.21103	0.203092	0.67295	no	Receptor protein kinase CLAVATA1
XLOC_002619	PGSC0003DMG400006281	chr01:60432073-60439306	3.99001	7.08228	0.827819	0.0869	no	Conserved gene of unknown function
XLOC_002620	PGSC0003DMG400006283	chr01:60512077-60518862	9.22491	8.45812	-0.125198	0.7965	no	Multidrug resistance-associated protein 2, 6 (Mrp2, 6), abc-transoprter
XLOC_002621	PGSC0003DMG401006284	chr01:60546881-60555723	4.68527	6.29676	0.426477	0.4198	no	Squamosa promoter-binding protein
XLOC_002623	PGSC0003DMG400006286	chr01:60572744-60579914	14.2078	8.63266	-0.718809	0.14095	no	WD-repeat protein
XLOC_002624	PGSC0003DMG400006287	chr01:60582054-60589277	9.20563	6.9069	-0.414478	0.40835	no	Inosine-uridine preferring nucleoside hydrolase
XLOC_002625	PGSC0003DMG400032093	chr01:60661177-60662768	28.9405	14.3935	-1.00767	0.0654	no	Conserved gene of unknown function
XLOC_002626	PGSC0003DMG400032094	chr01:60694366-60699387	0.68472	1.02972	0.588668	0.32115	no	Inosine-uridine preferring nucleoside hydrolase
XLOC_002628	PGSC0003DMG400032113	chr01:60838392-60839796	97.0768	92.2707	-0.0732544	0.88845	no	Conserved gene of unknown function
XLOC_002630	PGSC0003DMG400032099	chr01:60913078-60918742	0.635055	2.21764	1.80407	0.0038	Yes	Pentatricopeptide repeat-containing protein
XLOC_002632	PGSC0003DMG400012764	chr01:61092519-61099543	9.24416	12.256	0.406873	0.4051	no	Mo25 family protein
XLOC_002633	PGSC0003DMG400012765	chr01:61101750-61103478	2.6537	3.18066	0.261323	0.62075	no	BSD domain-containing protein
XLOC_002635	PGSC0003DMG400004348	chr01:61168075-61185758	6.51002	6.1663	-0.0782556	0.8709	no	Conserved gene of unknown function
XLOC_002636	PGSC0003DMG400004349	chr01:61207483-61216952	18.3616	20.4888	0.158144	0.75105	no	Speckle-type POZ protein
XLOC_002637	PGSC0003DMG400004351	chr01:61297431-61309393	25.1449	21.4061	-0.232248	0.6437	no	Conserved gene of unknown function
XLOC_002639	PGSC0003DMG400033109	chr01:61464271-61466854	11.4839	14.996	0.384968	0.4192	no	Conserved gene of unknown function
XLOC_002640	PGSC0003DMG400033121	chr01:61498501-61499382	4.81315	11.6481	1.27504	0.0301	Yes	RING zinc finger protein
XLOC_002641	PGSC0003DMG400033112	chr01:61538312-61541184	11.6546	13.8344	0.247363	0.60465	no	Heavy-metal-associated domain-containing protein
XLOC_002642	PGSC0003DMG400033118	chr01:61686237-61687751	0.57708	0.23666	-1.28595	0.19	no	Gene of unknown function
XLOC_002644	PGSC0003DMG400033123	chr01:61708126-61709740	3.74956	8.15706	1.12133	0.0359	Yes	Basic 7S globulin 2 small subunit
XLOC_002649	PGSC0003DMG400008982	chr01:61814379-61815980	1.21817	0.533165	-1.19206	0.126	no	Basic 7S globulin 2 small subunit
XLOC_002650	PGSC0003DMG400008984	chr01:61842158-61844702	0.40999	0.782222	0.931989	0.2702	no	Basic 7S globulin 2 small subunit
XLOC_002657	PGSC0003DMG400008988	chr01:61961303-61965841	80.759	46.0972	-0.808945	0.1106	no	Aluminum-induced protein
XLOC_002659	PGSC0003DMG400008989	chr01:62004010-62008359	42.4333	45.904	0.113421	0.8159	no	CONSTANS interacting protein 2b
XLOC_002660	PGSC0003DMG400008990	chr01:62042064-62045290	0.770712	0.800761	0.055179	0.9397	no	Conserved gene of unknown function
XLOC_002661	PGSC0003DMG400008991	chr01:62057234-62066719	26.7773	24.661	-0.118783	0.82155	no	Ubiquitin-activating enzyme E1c
XLOC_002663	PGSC0003DMG400008993	chr01:62084449-62086229	2.91762	1.96005	-0.573897	0.41855	no	Conserved gene of unknown function
XLOC_002664	PGSC0003DMG400008994	chr01:62088075-62091929	110.938	123.178	0.150996	0.7616	no	Peroxiredoxin
XLOC_002665	PGSC0003DMG400008995	chr01:62137820-62144270	15.4628	14.1807	-0.124868	0.7921	no	Chloroplast RNA helicase VDL isoform 1
XLOC_002666	PGSC0003DMG401008996	chr01:62152538-62156705	74.6794	67.6097	-0.14348	0.84885	no	Uncharacterized GPI-anchored protein
XLOC_002667	PGSC0003DMG400008997	chr01:62168628-62176059	6.23945	5.61849	-0.151235	0.7566	no	Protein kinase
XLOC_002668	PGSC0003DMG400008998	chr01:62236915-62251621	5.3131	4.61885	-0.20202	0.68605	no	Kinase-associated protein phosphatase 1
XLOC_002669	PGSC0003DMG400008999	chr01:62253976-62261794	11.1525	32.3303	1.53552	0.00195	Yes	Conserved gene of unknown function
XLOC_002670	PGSC0003DMG400009000	chr01:62264563-62266282	5.35417	5.19568	-0.0433504	0.9385	no	Peroxisomal targeting signal type 2 receptor
XLOC_002674	PGSC0003DMG400009003	chr01:62388715-62394486	3.66174	3.71168	0.0195454	0.974	no	Conserved gene of unknown function
XLOC_002675	PGSC0003DMG400009004	chr01:62441414-62448611	21.6748	14.5151	-0.578466	0.2347	no	Chaperone protein dnaJ
XLOC_002676	PGSC0003DMG400009005	chr01:62451681-62455527	2.35215	2.64656	0.170133	0.81725	no	Triacylglycerol lipase
XLOC_002677	PGSC0003DMG400009006	chr01:62489851-62496742	1.32444	1.14941	-0.204496	0.70205	no	BRCA1 C Terminus domain containing protein
XLOC_002679	PGSC0003DMG400009007	chr01:62596389-62599153	2.29622	2.27514	-0.0133035	0.98045	no	PIT1
XLOC_002682	PGSC0003DMG400037737	chr01:62721613-62722048	61.2984	62.252	0.0222711	0.9645	no	BZIP DNA-binding protein
XLOC_002683	PGSC0003DMG400009008	chr01:62726270-62727524	1.52159	1.25461	-0.278338	0.67555	no	Conserved gene of unknown function
XLOC_002684	PGSC0003DMG400009010	chr01:62741052-62745640	2.45531	3.57202	0.540835	0.28375	no	Membrane associated salt-inducible protein
XLOC_002685	PGSC0003DMG400009011	chr01:62753282-62759879	2.97177	3.30998	0.155501	0.78565	no	Conserved gene of unknown function
XLOC_002686	PGSC0003DMG400009012	chr01:62766597-62769387	4.56516	2.83511	-0.687257	0.2749	no	Conserved gene of unknown function
XLOC_002687	PGSC0003DMG400009014	chr01:62801662-62803440	27.8978	15.8269	-0.817773	0.0882	no	WRKY transcription factor IIe-1
XLOC_002690	PGSC0003DMG400009015	chr01:62850816-62860876	9.91115	10.6327	0.101379	0.8319	no	DEAD-box ATP-dependent RNA helicase 24
XLOC_002691	PGSC0003DMG400009016	chr01:62861419-62863869	1.80426	5.27663	1.54821	0.0077	Yes	Pentatricopeptide repeat-containing protein
XLOC_002695	PGSC0003DMG400009019	chr01:62927628-62933469	28.1355	44.0597	0.647068	0.222	no	ATP-dependent RNA helicase
XLOC_002696	PGSC0003DMG400009020	chr01:62966658-62971763	115.366	89.5952	-0.364724	0.47865	no	Nitrogen fixation protein nifU
XLOC_002700	PGSC0003DMG400005217	chr01:63010187-63018381	24.0252	31.5363	0.392461	0.40075	no	50S ribosomal protein L14
XLOC_002701	PGSC0003DMG400005216	chr01:63035281-63038003	2.85646	1.14458	-1.31941	0.04445	Yes	Galactinol synthase
XLOC_002702	PGSC0003DMG400005215	chr01:63042819-63044166	0.86136	0.368472	-1.22506	0.28485	no	Zinc finger protein
XLOC_002703	PGSC0003DMG400005214	chr01:63054629-63058565	1.48969	1.34418	-0.148286	0.7933	no	Boron transporter
XLOC_002704	PGSC0003DMG400005213	chr01:63178773-63183944	5.11695	3.87368	-0.40158	0.44505	no	Protein phosphatase-2C
XLOC_002706	PGSC0003DMG400005211	chr01:63215323-63220530	7.57983	12.8188	0.758019	0.1675	no	Methyltransferase
XLOC_002710	PGSC0003DMG400005207	chr01:63326122-63328893	2.34388	2.1292	-0.138585	0.79025	no	10-deacetylbaccatin III 10-O-acetyltransferase
XLOC_002711	PGSC0003DMG400001123	chr01:63428992-63448660	52.8277	49.7622	-0.0862428	0.87525	no	Protein translocase subunit secA
XLOC_002713	PGSC0003DMG402001116	chr01:63483891-63490979	0.316386	0.589726	0.89836	0.7268	no	Gene of unknown function
XLOC_002715	PGSC0003DMG400000834	chr01:63614882-63616370	6.91489	5.36615	-0.365817	0.46945	no	Gene of unknown function
XLOC_002716	PGSC0003DMG400000836	chr01:63685166-63688069	1.87783	1.28575	-0.546454	0.3482	no	Armadillo repeat-containing protein
XLOC_002717	PGSC0003DMG400000837	chr01:63689703-63691302	0.354122	0.305954	-0.210934	0.82125	no	Armadillo repeat-containing protein
XLOC_002719	PGSC0003DMG400000839	chr01:63745592-63755595	1.99631	3.04401	0.60864	0.28545	no	Orcinol O-methyltransferase
XLOC_002720	PGSC0003DMG400000840	chr01:63803765-63813364	4.60338	6.7431	0.550718	0.3056	no	Hepatocellular carcinoma-associated antigen 59 family protein
XLOC_002721	PGSC0003DMG400000842	chr01:63850619-63854067	19.5323	16.9739	-0.20254	0.68845	no	Conserved gene of unknown function
XLOC_002722	PGSC0003DMG400000843	chr01:63857580-63862122	0.881192	0.395842	-1.15453	0.22815	no	Conserved gene of unknown function
XLOC_002724	PGSC0003DMG400017959	chr01:64065589-64070986	5.53357	8.03015	0.537217	0.26605	no	Zinc finger family protein
XLOC_002725	PGSC0003DMG400017958	chr01:64078212-64087328	0.542656	0.534961	-0.0206036	0.96765	no	Nucleotide pyrophosphatase/phosphodiesterase
XLOC_002726	PGSC0003DMG400017957	chr01:64091468-64098100	4.83309	4.27283	-0.177756	0.71155	no	Set domain protein
XLOC_002727	PGSC0003DMG400017956	chr01:64120010-64127137	4.99174	8.01469	0.683105	0.15775	no	Protein cdcH
XLOC_002731	PGSC0003DMG400006748	chr01:64228682-64236629	13.179	16.9612	0.364002	0.4459	no	Glucose-inhibited division A family protein
XLOC_002732	PGSC0003DMG400006751	chr01:64302578-64304335	5.10275	5.77021	0.177348	0.7229	no	F-box and wd40 domain protein
XLOC_002733	PGSC0003DMG400006752	chr01:64341230-64349998	11.0516	12.0736	0.127599	0.7917	no	SDL-1 protein
XLOC_002734	PGSC0003DMG401006753,PGSC0003DMG402006753	chr01:64350506-64353861	81.9528	60.1301	-0.446707	0.34805	no	Please refer to the Supplement_sheet
XLOC_002735	PGSC0003DMG400040898	chr01:64354764-64359827	1.73602	0.721584	-1.26654	0.5668	no	Gene of unknown function
XLOC_002739	PGSC0003DMG402006756	chr01:64450574-64451350	0.406852	1.79665	2.14273	0.0937	no	Conserved gene of unknown function
XLOC_002740	PGSC0003DMG400006757	chr01:64463705-64464737	32.6127	4.96769	-2.71479	0.1552	no	Conserved gene of unknown function
XLOC_002742	PGSC0003DMG400006759	chr01:64490846-64491641	2.61731	3.00891	0.201153	0.7837	no	Conserved gene of unknown function
XLOC_002743	PGSC0003DMG400006760	chr01:64501533-64502533	4.64576	4.69708	0.015848	0.98405	no	Conserved gene of unknown function
XLOC_002747	PGSC0003DMG400006764	chr01:64568551-64571106	0.237966	0.502239	1.07762	0.20945	no	Cytokinin oxidase/dehydrogenase
XLOC_002748	PGSC0003DMG400006765	chr01:64606421-64611196	3.26077	4.16438	0.352888	0.47775	no	Glycerol-3-phosphate dehydrogenase
XLOC_002749	PGSC0003DMG400006766	chr01:64613866-64618337	22.361	16.3088	-0.455332	0.34375	no	Conserved gene of unknown function
XLOC_002750	PGSC0003DMG400006768	chr01:64708950-64712458	20.7471	21.0049	0.0178167	0.96965	no	Esterase
XLOC_002751	PGSC0003DMG400006769	chr01:64744651-64752048	0.685338	0.634695	-0.110751	0.8525	no	Leucine-rich repeat containing protein
XLOC_002752	PGSC0003DMG400006886	chr01:64765495-64766261	0.418513	0.193573	-1.11239	0.3865	no	Gene of unknown function
XLOC_002753	PGSC0003DMG400006770	chr01:64802427-64809447	15.9163	15.7911	-0.0113923	0.98235	no	Conserved gene of unknown function
XLOC_002758	PGSC0003DMG400006777	chr01:64934766-64938517	91.6632	139.985	0.610863	0.23245	no	Silencing group B protein
XLOC_002760	PGSC0003DMG400006778	chr01:64977283-64993894	4.26465	3.78388	-0.172563	0.7269	no	Glucosamine-fructose-6-phosphate aminotransferase
XLOC_002762	PGSC0003DMG400006781	chr01:65056532-65059077	46.6163	42.9534	-0.118065	0.82175	no	Subtilase
XLOC_002763	PGSC0003DMG400006782	chr01:65062287-65066823	217.819	225.102	0.0474505	0.93565	no	Conserved gene of unknown function
XLOC_002764	PGSC0003DMG401006783	chr01:65129345-65129902	22.1976	26.7205	0.267544	0.6014	no	Gene of unknown function
XLOC_002765	PGSC0003DMG402006783	chr01:65130371-65132031	60.2311	44.1257	-0.44889	0.37205	no	RNA polymerase sigma subunit SigD
XLOC_002766	PGSC0003DMG400006784	chr01:65154337-65161103	5.38038	20.2101	1.90929	5e-05	Yes	WD-repeat protein
XLOC_002768	PGSC0003DMG400006785	chr01:65253346-65260522	0.484231	0.547896	0.178206	0.76895	no	CC-NBS-LRR resistance protein
XLOC_002769	PGSC0003DMG400006788	chr01:65362366-65362824	0.300217	0.603319	1.00692	0.48305	no	Conserved gene of unknown function
XLOC_002771	PGSC0003DMG400006887	chr01:65366324-65366780	1.61238	2.61741	0.698948	0.48745	no	Gene of unknown function
XLOC_002772	PGSC0003DMG400006790	chr01:65374900-65375512	57.6686	144.847	1.32867	0.009	Yes	Conserved gene of unknown function
XLOC_002773	PGSC0003DMG401006791	chr01:65414819-65424220	10.0581	8.17024	-0.299905	0.55145	no	Flavohemoprotein B5/b5r
XLOC_002775	PGSC0003DMG400006793	chr01:65459786-65466496	7.59617	7.58766	-0.0016177	0.997	no	DNA topoisomerase 2
XLOC_002776	PGSC0003DMG400006794	chr01:65546498-65548874	5.4893	7.40875	0.432609	0.37565	no	PHD finger family protein
XLOC_002777	PGSC0003DMG400006795	chr01:65653021-65661533	18.4894	19.378	0.0677253	0.8836	no	TRNA-dihydrouridine synthase A
XLOC_002778	PGSC0003DMG400006796	chr01:65675436-65678021	0.41437	0.243615	-0.76632	0.32805	no	Gene of unknown function
XLOC_002779	PGSC0003DMG400006797	chr01:65678453-65681464	6.99303	3.99749	-0.806823	0.13015	no	Glutamate/malate translocator
XLOC_002781	PGSC0003DMG400006799	chr01:65771276-65780089	30.421	44.5645	0.550828	0.3197	no	Cellulose synthase
XLOC_002782	PGSC0003DMG400006800	chr01:65780452-65783901	1.60932	2.03977	0.341954	0.52655	no	NBS-LRR protein
XLOC_002783	PGSC0003DMG400006801	chr01:65785510-65789987	97.5488	67.7316	-0.526295	0.30975	no	Conserved gene of unknown function
XLOC_002785	PGSC0003DMG400006803	chr01:65803664-65807816	14.7929	15.1871	0.0379423	0.93525	no	Nucleic acid binding protein
XLOC_002789	PGSC0003DMG400006807	chr01:65958694-65964505	2.48416	2.36044	-0.0737003	0.9048	no	E3 ubiquitin ligase BIG BROTHER
XLOC_002790	PGSC0003DMG400006808	chr01:65991132-65991564	2.52563	1.63843	-0.624329	0.5383	no	TRANSPARENT TESTA 1 protein
XLOC_002791	PGSC0003DMG401006809	chr01:66010028-66010734	0.362039	0.290514	-0.317538	0.84025	no	Gene of unknown function
XLOC_002792	PGSC0003DMG400006810	chr01:66022683-66023932	0.391478	0.60031	0.616777	0.48395	no	Fertility restorer
XLOC_002795	PGSC0003DMG400006813	chr01:66071085-66075234	49.58	62.2793	0.328995	0.51895	no	Stress-associated protein 4
XLOC_002796	PGSC0003DMG400006814	chr01:66086407-66087912	31.066	23.461	-0.405071	0.3967	no	AN1-like transcription factor
XLOC_002797	PGSC0003DMG400006815	chr01:66127401-66130435	2.79755	2.25121	-0.31346	0.5409	no	Retinoblastoma binding protein
XLOC_002798	PGSC0003DMG400025264	chr01:66222006-66231684	32.8621	31.6156	-0.055786	0.9175	no	Arginine/serine rich splicing factor sf4/14
XLOC_002799	PGSC0003DMG400025263	chr01:66242575-66244946	22.7466	23.3191	0.0358629	0.93625	no	Basic helix-loop-helix family protein
XLOC_002800	PGSC0003DMG400025262	chr01:66271530-66278601	4.30277	4.27263	-0.0101402	0.98395	no	Small molecular weight G-protein 1
XLOC_002801	PGSC0003DMG400025261	chr01:66283790-66286132	25.4909	26.1707	0.0379712	0.9338	no	Histone H3.2
XLOC_002803	PGSC0003DMG400025259	chr01:66306350-66310538	1.16537	0.931583	-0.32303	0.56425	no	NBS-LRR type disease resistance protein
XLOC_002806	PGSC0003DMG400025257	chr01:66342544-66350046	25.8174	51.6232	0.999674	0.06045	no	Eukaryotic translation initiation factor 3 subunit
XLOC_002807	PGSC0003DMG400025256	chr01:66371103-66374451	0.545504	1.07022	0.97224	0.1135	no	Synaptotagmin
XLOC_002808	PGSC0003DMG400025255	chr01:66407305-66415021	0.836759	0.752412	-0.153289	0.7936	no	Cohesin subunit rad21
XLOC_002809	PGSC0003DMG400025267	chr01:66419481-66420105	0.672498	0.235762	-1.5122	0.3257	no	Conserved gene of unknown function
XLOC_002810	PGSC0003DMG400025266	chr01:66421684-66422197	7.62505	3.37659	-1.17518	0.12185	no	Conserved gene of unknown function
XLOC_002812	PGSC0003DMG400025254	chr01:66427544-66431765	10.3524	17.0667	0.721216	0.1418	no	S-adenosyl-L-methionine-dependent uroporphyrinogen III methyltransferase
XLOC_002815	PGSC0003DMG402006333	chr01:66571352-66577464	10.656	7.99458	-0.414573	0.4002	no	Protein kinase family protein
XLOC_002816	PGSC0003DMG401006333	chr01:66578288-66578938	140.296	184.333	0.393836	0.43845	no	Histone H3.2
XLOC_002817	PGSC0003DMG402006315	chr01:66602625-66605971	50.2426	42.8472	-0.22971	0.6332	no	Histone H3.2
XLOC_002818	PGSC0003DMG402006332	chr01:66615705-66622212	15.4099	14.316	-0.106222	0.82795	no	Conserved gene of unknown function
XLOC_002820	PGSC0003DMG400006330	chr01:66662739-66666762	8.58539	8.61882	0.00560671	0.99025	no	Conserved gene of unknown function
XLOC_002821	PGSC0003DMG400006329	chr01:66675423-66685174	2.6637	3.28419	0.302103	0.6725	no	Extensin
XLOC_002837	PGSC0003DMG400028971	chr01:66885233-66886308	0.30442	0.349877	0.200785	0.8668	no	Conserved gene of unknown function
XLOC_002840	PGSC0003DMG401028974	chr01:66951118-66959864	5.0719	5.69655	0.167563	0.7334	no	Molybdopterin cofactor synthesis protein A
XLOC_002843	PGSC0003DMG400028976	chr01:67037347-67042571	134.19	115.113	-0.221228	0.6811	no	ATP synthase subunit d
XLOC_002844	PGSC0003DMG400028977	chr01:67049290-67050956	52.2639	69.3405	0.407883	0.39115	no	Non-specific lipid-transfer protein
XLOC_002845	PGSC0003DMG400028978	chr01:67052233-67055340	0.357247	0.205539	-0.797513	0.5158	no	Conserved gene of unknown function
XLOC_002846	PGSC0003DMG400031131	chr01:67069144-67077316	20.8158	8.68868	-1.26047	0.01145	Yes	Conserved gene of unknown function
XLOC_002847	PGSC0003DMG400031130	chr01:67081205-67090020	26.3306	28.2327	0.100627	0.83705	no	Serine/threonine-protein phosphatase PP2A-5 catalytic subunit
XLOC_002849	PGSC0003DMG400031128	chr01:67135287-67137796	8.65804	7.18106	-0.269843	0.58285	no	Beta-hexosaminidase 1
XLOC_002853	PGSC0003DMG400031124	chr01:67189253-67202002	2.07143	1.65924	-0.320112	0.7032	no	Myosin XI-F
XLOC_002855	PGSC0003DMG401031123	chr01:67210725-67220039	3.47109	6.48078	0.90078	0.0793	no	Utp-glucose-1-phosphate uridylyltransferase
XLOC_002856	PGSC0003DMG402031123	chr01:67220606-67221073	0.314641	0.422226	0.424313	0.76565	no	Gene of unknown function
XLOC_002857	PGSC0003DMG400031122	chr01:67259520-67268311	8.44471	9.42344	0.158206	0.74325	no	Ubiquinone/menaquinone biosynthesis methyltransferase
XLOC_002858	PGSC0003DMG400031121	chr01:67269121-67275035	14.9333	16.9638	0.183919	0.6978	no	Methyltransferase
XLOC_002859	PGSC0003DMG400031120	chr01:67276650-67279879	17.354	14.219	-0.287448	0.55605	no	Glycine-rich protein A3
XLOC_002860	PGSC0003DMG400031119	chr01:67289510-67294681	4.69345	5.74122	0.290708	0.5556	no	Stress-induced protein
XLOC_002861	PGSC0003DMG400020983	chr01:67327938-67328259	1.27291	0.574162	-1.1486	0.51415	no	Conserved gene of unknown function
XLOC_002864	PGSC0003DMG400001780	chr01:67463465-67470772	4.90285	4.9319	0.00852093	0.9868	no	Nuclear matrix protein 1
XLOC_002867	PGSC0003DMG401001782	chr01:67523628-67529298	9.78139	10.2145	0.0625048	0.8992	no	Conserved gene of unknown function
XLOC_002868	PGSC0003DMG402001782	chr01:67530032-67535443	0.474561	0.826201	0.799899	0.6122	no	Pentatricopeptide repeat-containing protein
XLOC_002869	PGSC0003DMG400001783	chr01:67546900-67550739	2.54249	2.64995	0.0597252	0.9026	no	Serine/threonine-protein kinase PEPKR2
XLOC_002871	PGSC0003DMG400001785	chr01:67580125-67582380	0.114694	0.419222	1.86992	0.0603	no	Pentatricopeptide repeat-containing protein
XLOC_002872	PGSC0003DMG400043768	chr01:67584552-67584972	2.61057	6.32456	1.2766	0.13495	no	Conserved gene of unknown function
XLOC_002873	PGSC0003DMG400001786	chr01:67587321-67589395	0.959153	1.33481	0.476801	0.50405	no	Protein AFR
XLOC_002874	PGSC0003DMG400001787	chr01:67599687-67604058	55.8664	39.7971	-0.48932	0.3098	no	Conserved gene of unknown function
XLOC_002875	PGSC0003DMG400001788	chr01:67608822-67614620	28.5563	50.7663	0.830063	0.08195	no	RNA polymerase
XLOC_002876	PGSC0003DMG400001789	chr01:67625452-67629205	7.07098	14.5289	1.03895	0.05545	no	Conserved gene of unknown function
XLOC_002877	PGSC0003DMG400001790	chr01:67629463-67632688	1.88072	1.72817	-0.122042	0.8119	no	Pentatricopeptide repeat-containing protein
XLOC_002882	PGSC0003DMG400001794	chr01:67747967-67752039	4.25633	3.34331	-0.348335	0.48765	no	Pentatricopeptide repeat-containing protein, chloroplastic
XLOC_002883	PGSC0003DMG400001795	chr01:67759891-67761193	0.388588	0.469851	0.273959	0.75655	no	Protein phosphatase 2c
XLOC_002885	PGSC0003DMG400001797	chr01:67876686-67879875	27.3171	28.231	0.0474769	0.9218	no	Enoyl-CoA-hydratase
XLOC_002886	PGSC0003DMG400001670	chr01:67962991-67970112	27.6485	31.7668	0.200321	0.6811	no	Receptor protein kinase
XLOC_002887	PGSC0003DMG400001671	chr01:67991305-67996008	1.50066	3.84675	1.35804	0.01615	Yes	Peptide transporter
XLOC_002888	PGSC0003DMG400001672	chr01:67996591-68005603	12.7195	14.0994	0.148597	0.74885	no	Protoheme IX farnesyltransferase
XLOC_002890	PGSC0003DMG400001674	chr01:68067004-68072473	68.1274	119.326	0.808603	0.1649	no	Eukaryotic translation initiation factor 3 subunit B
XLOC_002891	PGSC0003DMG400001676	chr01:68168409-68171996	1.33696	2.03755	0.607882	0.31395	no	Sterol desaturase
XLOC_002892	PGSC0003DMG400001677	chr01:68235638-68236447	87.4119	64.7248	-0.433511	0.38285	no	RING finger
XLOC_002894	PGSC0003DMG400001679	chr01:68283864-68288358	6.08158	5.3841	-0.175741	0.73835	no	Gene of unknown function
XLOC_002895	PGSC0003DMG400001680	chr01:68291452-68298692	47.6941	44.4062	-0.103049	0.8775	no	Structural constituent of ribosome
XLOC_002896	PGSC0003DMG402001710	chr01:68302786-68303116	0.878607	0.571196	-0.621232	0.6915	no	Pentatricopeptide repeat-containing protein
XLOC_002897	PGSC0003DMG400001681	chr01:68311770-68312245	1.21088	1.55338	0.359352	0.79335	no	Phosphatidylinositol n-acetylglucosaminyltransferase subunit p
XLOC_002898	PGSC0003DMG400001682	chr01:68312970-68314669	0.554432	0.909822	0.714574	0.42	no	Dynamin
XLOC_002899	PGSC0003DMG400043612	chr01:68342816-68343728	1.76262	1.59454	-0.144583	0.88855	no	Gene of unknown function
XLOC_002900	PGSC0003DMG400001683	chr01:68348102-68350059	89.4873	64.2238	-0.478574	0.36035	no	Phosphatidylinositol n-acetylglucosaminyltransferase subunit p
XLOC_002901	PGSC0003DMG400001684	chr01:68370476-68371941	7.98479	8.96483	0.167021	0.73915	no	Conserved gene of unknown function
XLOC_002903	PGSC0003DMG400001685	chr01:68412757-68416658	76.2766	77.6574	0.025884	0.9582	no	Acyl carrier protein
XLOC_002904	PGSC0003DMG401001686,PGSC0003DMG402001686	chr01:68429703-68436264	92.174	133.722	0.536802	0.3555	no	Please refer to the Supplement_sheet
XLOC_002905	PGSC0003DMG400001687	chr01:68441334-68444851	10.5925	11.6798	0.140973	0.80505	no	Ferredoxin
XLOC_002906	PGSC0003DMG400001688	chr01:68509357-68510493	37.979	40.9091	0.107221	0.8221	no	Ethphon-induced protein
XLOC_002907	PGSC0003DMG400001689	chr01:68522177-68528371	0.69653	1.50162	1.10826	0.04535	Yes	Pentatricopeptide repeat-containing protein
XLOC_002908	PGSC0003DMG400001690	chr01:68567510-68569355	434.848	892.666	1.03761	0.0766	no	Protein synthesis initiation factor
XLOC_002909	PGSC0003DMG400001692	chr01:68654424-68656886	9.37179	3.56597	-1.39403	0.00525	Yes	Cytochrome P450
XLOC_002910	PGSC0003DMG401001693	chr01:68660664-68664195	8.87409	10.3049	0.215654	0.66355	no	Rac gtpase
XLOC_002911	PGSC0003DMG402001693	chr01:68668513-68671061	0.704516	0.615932	-0.193861	0.816	no	Pentatricopeptide repeat-containing protein
XLOC_002912	PGSC0003DMG400001694	chr01:68676738-68682593	5.4542	7.04168	0.368551	0.42955	no	RNA binding protein
XLOC_002915	PGSC0003DMG400001696	chr01:68691921-68694120	1.94721	2.92207	0.585581	0.2763	no	Transcription factor
XLOC_002916	PGSC0003DMG400001697	chr01:68709354-68710776	1.37788	1.3624	-0.0163064	0.9804	no	Ankyrin repeat-containing protein
XLOC_002919	PGSC0003DMG400031156	chr01:68782462-68785929	35.7464	28.2264	-0.340751	0.51125	no	Ankyrin repeat-containing protein
XLOC_002926	PGSC0003DMG400031163	chr01:68931017-68932658	0.363534	0.444673	0.290656	0.7271	no	Glutamyl-tRNA reductase
XLOC_002927	PGSC0003DMG400031164	chr01:68933325-68934798	0.718346	2.07865	1.5329	0.04555	Yes	Ankyrin repeat-containing protein
XLOC_002928	PGSC0003DMG400031165	chr01:68989554-68993801	0.659533	0.860333	0.38345	0.58995	no	F-box/LRR-repeat protein
XLOC_002929	PGSC0003DMG401031174	chr01:69007591-69008082	2.68313	4.10245	0.612568	0.43245	no	Gene of unknown function
XLOC_002931	PGSC0003DMG400031181	chr01:69016767-69019388	0.585552	0.474901	-0.302169	0.67705	no	Ubiquitin-protein ligase
XLOC_002932	PGSC0003DMG400031166	chr01:69049966-69051659	520.435	1001.28	0.944063	0.1217	no	Nucleoside diphosphate kinase
XLOC_002937	PGSC0003DMG400042297	chr01:69155410-69156957	1.16799	0.809742	-0.528494	0.5054	no	Flavonol synthase/flavanone 3-hydroxylase
XLOC_002942	PGSC0003DMG400026052	chr01:69324463-69328799	4.0881	4.34478	0.0878518	0.85545	no	AvrPto-dependent Pto-interacting protein 3
XLOC_002943	PGSC0003DMG400026051	chr01:69331876-69340819	4.24942	4.15948	-0.0308629	0.94705	no	Binding protein
XLOC_002944	PGSC0003DMG400026050	chr01:69380915-69390403	28.1638	35.989	0.353712	0.4787	no	COP9 signalosome complex subunit 7
XLOC_002950	PGSC0003DMG402026045	chr01:69640358-69643340	5.96702	4.3743	-0.447959	0.42775	no	Conserved gene of unknown function
XLOC_002951	PGSC0003DMG402026044	chr01:69643465-69647223	1.61321	2.28555	0.502611	0.3252	no	Pentatricopeptide repeat-containing protein
XLOC_002952	PGSC0003DMG401026044	chr01:69647627-69650467	34.7991	14.8737	-1.22628	0.01195	Yes	Palmitoyl-protein thioesterase
XLOC_002953	PGSC0003DMG401026043	chr01:69673833-69679058	0.327678	0.444895	0.441185	0.54325	no	NRC1
XLOC_002955	PGSC0003DMG400026042	chr01:69692359-69698676	18.6173	11.1446	-0.740302	0.1359	no	Conserved gene of unknown function
XLOC_002956	PGSC0003DMG400026041	chr01:69711841-69719292	9.64029	31.8986	1.72634	0.00085	Yes	Protein BFR2
XLOC_002957	PGSC0003DMG400026040	chr01:69726952-69729366	1.83523	2.22216	0.276005	0.61545	no	MTERF family protein
XLOC_002958	PGSC0003DMG401026039	chr01:69731162-69732951	2.4425	2.31165	-0.0794387	0.91445	no	Putative protein
XLOC_002959	PGSC0003DMG400026038	chr01:69735178-69738867	0.387666	0.644832	0.73411	0.27105	no	Pentatricopeptide repeat-containing protein
XLOC_002961	PGSC0003DMG400026036	chr01:69766023-69772325	1.89142	1.9867	0.0709044	0.89895	no	DnaJ homolog protein
XLOC_002962	PGSC0003DMG400026035	chr01:69794406-69795381	4.21265	3.24105	-0.378269	0.5473	no	AP2/ERF domain-containing transcription factor
XLOC_002967	PGSC0003DMG400026030	chr01:69890543-69903140	7.83369	16.7382	1.09538	0.0263	Yes	Mitochondrial elongation factor
XLOC_002968	PGSC0003DMG400025979	chr01:69903197-69904313	2.49388	3.78317	0.601203	0.31925	no	Gene of unknown function
XLOC_002969	PGSC0003DMG400026029	chr01:69916465-69919053	7.78628	9.87498	0.342842	0.4926	no	Malate dehydrogenase
XLOC_002970	PGSC0003DMG400026027	chr01:69939726-69942519	0.69607	1.44757	1.05633	0.1706	no	LIGULELESS1 protein
XLOC_002971	PGSC0003DMG400026026	chr01:69998301-70008263	32.5027	77.0631	1.24548	0.02625	Yes	T-complex protein 1 subunit alpha
XLOC_002972	PGSC0003DMG400026025	chr01:70015973-70017193	2.79527	3.87774	0.47223	0.4455	no	AG-motif binding protein-3
XLOC_002973	PGSC0003DMG400026023	chr01:70096671-70097905	4.19915	3.91068	-0.10268	0.87915	no	Nuc-1 negative regulatory protein preg
XLOC_002976	PGSC0003DMG400026020	chr01:70137275-70138605	0.531843	0.976821	0.877093	0.2626	no	C2H2 zinc-finger protein ZPT3-3
XLOC_002977	PGSC0003DMG400026019	chr01:70148567-70157759	5.19772	3.63975	-0.514038	0.2901	no	Gallus gallus similar to zinc finger RNA binding protein (LOC427010), mRNA.
XLOC_002979	PGSC0003DMG402026018	chr01:70174248-70176782	4.0895	3.57048	-0.195808	0.69665	no	Gene of unknown function
XLOC_002982	PGSC0003DMG400026016	chr01:70194733-70198676	24.1312	27.2429	0.174981	0.7134	no	Conserved gene of unknown function
XLOC_002983	PGSC0003DMG400026015	chr01:70202894-70213905	12.3404	9.5925	-0.363415	0.54515	no	VAP27
XLOC_002984	PGSC0003DMG400026014	chr01:70215604-70224102	17.7113	15.9947	-0.147076	0.763	no	Phosphatidate cytidylyltransferase
XLOC_002987	PGSC0003DMG400026011	chr01:70281630-70282027	1.90062	0.856014	-1.15077	0.3753	no	Gene of unknown function
XLOC_002989	PGSC0003DMG400026010	chr01:70355499-70356465	11.4317	9.79428	-0.223033	0.6634	no	Auxin-induced protein X10A
XLOC_002990	PGSC0003DMG400026009	chr01:70365851-70368134	7.29202	12.1954	0.741952	0.22725	no	Kinase
XLOC_002991	PGSC0003DMG400026008	chr01:70397116-70407312	16.3855	29.108	0.828992	0.12655	no	Methionine aminopeptidase
XLOC_002992	PGSC0003DMG400026006	chr01:70510273-70516740	28.3545	39.7106	0.485945	0.34435	no	3-phosphoshikimate 1-carboxyvinyltransferase, chloroplastic
XLOC_002993	PGSC0003DMG400026005	chr01:70524031-70526177	20.295	23.7307	0.225629	0.6432	no	UDP-glucuronate 4-epimerase 2
XLOC_002994	PGSC0003DMG400026004	chr01:70544466-70547797	40.6233	39.3066	-0.0475363	0.9213	no	Leucine-rich repeat receptor kinase
XLOC_002996	PGSC0003DMG400012776	chr01:70693694-70702211	14.3862	14.0859	-0.030436	0.95185	no	Nucleotide binding protein
XLOC_002997	PGSC0003DMG400012775	chr01:70729283-70737764	3.89391	6.04682	0.634958	0.20765	no	Caldesmon
XLOC_002998	PGSC0003DMG400012774	chr01:70746466-70748977	39.4817	38.0403	-0.0536541	0.9091	no	Conserved gene of unknown function
XLOC_002999	PGSC0003DMG401012773,PGSC0003DMG402012773	chr01:70749316-70756876	2.50509	1.61155	-0.636416	0.5078	no	Please refer to the Supplement_sheet
XLOC_003003	PGSC0003DMG400012771	chr01:70827467-70842750	6.28055	7.55082	0.265744	0.58485	no	Cytohesin 1, 2, 3
XLOC_003004	PGSC0003DMG400012770	chr01:70844120-70845424	0.441733	0.25232	-0.807916	0.4111	no	Calmodulin
XLOC_003007	PGSC0003DMG400012768	chr01:70921190-70922159	59.192	49.6983	-0.252204	0.60575	no	Carnitine racemase
XLOC_003008	PGSC0003DMG400012767	chr01:70939164-70942478	2.11063	3.20776	0.603888	0.30115	no	Growth-regulating factor 10
XLOC_003009	PGSC0003DMG400027784	chr01:70988167-70992188	9.28562	9.32173	0.00560004	0.9903	no	Acyl-CoA thioesterase
XLOC_003010	PGSC0003DMG400027783	chr01:70992731-70994201	1.87353	1.84005	-0.0260077	0.9749	no	Acyl-CoA thioesterase
XLOC_003011	PGSC0003DMG400027782	chr01:70996060-71003680	1.32571	1.50531	0.183299	0.8548	no	Acyl-CoA thioesterase
XLOC_003012	PGSC0003DMG400027781	chr01:71009380-71010087	0.362996	0.256927	-0.498595	0.7058	no	Conserved gene of unknown function
XLOC_003013	PGSC0003DMG400027780	chr01:71029682-71032545	0.432288	0.654894	0.599268	0.3642	no	Pentatricopeptide repeat-containing protein
XLOC_003016	PGSC0003DMG400027777	chr01:71161447-71163580	0.724572	1.12198	0.630843	0.43835	no	F-box family protein
XLOC_003017	PGSC0003DMG400027776	chr01:71173402-71178348	6.13503	5.07889	-0.272559	0.5708	no	F-box family protein
XLOC_003018	PGSC0003DMG400027775	chr01:71178613-71180353	23.7797	21.427	-0.150303	0.75895	no	Cysteine-type peptidase
XLOC_003019	PGSC0003DMG400027774	chr01:71181236-71185583	1.493	1.06021	-0.493868	0.4672	no	F-box family protein
XLOC_003020	PGSC0003DMG400017055	chr01:71216608-71219572	58.4549	38.9939	-0.584077	0.2831	no	Ring finger protein
XLOC_003021	PGSC0003DMG400017054	chr01:71220382-71227844	77.4035	56.5935	-0.451762	0.56155	no	Fructosamine kinase family protein
XLOC_003022	PGSC0003DMG400017056	chr01:71228726-71229401	8.27758	6.454	-0.359017	0.5405	no	Conserved gene of unknown function
XLOC_003023	PGSC0003DMG400017053	chr01:71250597-71252978	1.79504	1.63057	-0.138639	0.8244	no	Conserved gene of unknown function
XLOC_003024	PGSC0003DMG400000251	chr01:71266067-71266811	2.78309	1.88647	-0.560999	0.46265	no	Adenosine 3'-phospho 5'-phosphosulfate transporter
XLOC_003025	PGSC0003DMG400000001	chr01:71266899-71269534	23.6793	17.5932	-0.428613	0.39165	no	Adenosine 3'-phospho 5'-phosphosulfate transporter
XLOC_003026	PGSC0003DMG400000002	chr01:71271110-71279706	0.187633	0.437842	1.22249	0.68135	no	Vacuolar iron family transporter
XLOC_003028	PGSC0003DMG400000003	chr01:71293233-71298560	4.90681	2.93711	-0.740389	0.1615	no	SPX domain-containing membrane protein
XLOC_003029	PGSC0003DMG400000004	chr01:71299562-71304982	19.9173	21.9543	0.140479	0.7723	no	Arsenical pump-driving atpase
XLOC_003030	PGSC0003DMG400000005	chr01:71314567-71319702	7.32171	7.41809	0.0188665	0.9676	no	Shrunken seed protein
XLOC_003032	PGSC0003DMG401000006	chr01:71350832-71357174	5.65419	5.61803	-0.00925626	0.9849	no	DNA binding protein
XLOC_003033	PGSC0003DMG401000007	chr01:71360199-71361420	1.58113	1.76367	0.157625	0.81675	no	1-acylglycerophosphocholine O-acyltransferase
XLOC_003034	PGSC0003DMG400000008	chr01:71388490-71392334	49.9501	31.5902	-0.661011	0.1885	no	Transcription factor
XLOC_003035	PGSC0003DMG400000009	chr01:71413936-71414700	22.3767	22.5865	0.0134643	0.9851	no	Transcription factor
XLOC_003036	PGSC0003DMG400000010	chr01:71443597-71451182	6.40772	8.46455	0.401623	0.40345	no	Glycosyltransferase
XLOC_003038	PGSC0003DMG400000012	chr01:71600978-71602450	4.81393	5.79936	0.268679	0.61385	no	Nucleotide binding protein
XLOC_003039	PGSC0003DMG400000013	chr01:71626523-71628209	0.960967	1.05116	0.129423	0.84585	no	Globulin
XLOC_003040	PGSC0003DMG400000014	chr01:71644623-71648773	2.23157	1.85363	-0.267706	0.73025	no	Enoyl-CoA-hydratase
XLOC_003041	PGSC0003DMG400000015	chr01:71661595-71662286	0.616327	0.839649	0.446089	0.69655	no	Globulin
XLOC_003042	PGSC0003DMG400000016	chr01:71669763-71670896	1.64272	2.72747	0.731479	0.26945	no	Globulin
XLOC_003043	PGSC0003DMG400000017	chr01:71688538-71694700	5.20383	4.18426	-0.3146	0.5453	no	Beta-hydroxyisobutyryl-CoA hydrolase 1
XLOC_003044	PGSC0003DMG401000018	chr01:71712905-71715353	1.0818	1.23491	0.190973	0.7978	no	Mosaic virus helicase domain-binding protein
XLOC_003045	PGSC0003DMG402000018	chr01:71715710-71723993	2.82989	1.92705	-0.554355	0.297	no	Mosaic virus helicase domain-binding protein
XLOC_003048	PGSC0003DMG401000019	chr01:71787734-71792026	6.20164	5.13581	-0.272057	0.5899	no	Conserved gene of unknown function
XLOC_003049	PGSC0003DMG402000019	chr01:71792374-71797530	9.24611	7.81385	-0.242813	0.6123	no	Dtdp-4-dehydrorhamnose dehydrogenase
XLOC_003050	PGSC0003DMG401000020	chr01:71807803-71817295	12.435	15.2922	0.298393	0.54045	no	NAD-dependent malic enzyme 59 kDa isoform, mitochondrial
XLOC_003051	PGSC0003DMG402000020	chr01:71818481-71821156	3.52734	2.0191	-0.80487	0.2501	no	Conserved gene of unknown function
XLOC_003052	PGSC0003DMG400000021	chr01:71841959-71845603	44.3589	40.3993	-0.134895	0.78345	no	Carbonyl reductase
XLOC_003053	PGSC0003DMG400038230	chr01:71847599-71847956	1.41017	0.381097	-1.88764	0.3511	no	(+)-neomenthol dehydrogenase
XLOC_003057	PGSC0003DMG400000025	chr01:71916271-71921680	64.1468	35.8406	-0.839783	0.1142	no	Acetyl-coenzyme A carboxylase carboxyl transferase alpha
XLOC_003058	PGSC0003DMG400000027	chr01:71939877-71942036	1.1441	0.950143	-0.268002	0.7454	no	R2r3-myb transcription factor
XLOC_003059	PGSC0003DMG400000028	chr01:71954984-71963036	0.569146	0.562106	-0.0179559	0.97995	no	Conserved gene of unknown function
XLOC_003060	PGSC0003DMG401000029,PGSC0003DMG402000029	chr01:71971629-71978556	4.06512	4.16058	0.0334867	0.9432	no	Please refer to the Supplement_sheet
XLOC_003062	PGSC0003DMG400000031	chr01:71982031-71986243	10.4213	11.6757	0.163978	0.7336	no	Ulp1 protease family, C-terminal catalytic domain containing protein
XLOC_003068	PGSC0003DMG400000036	chr01:72055269-72059559	1.50027	0.719116	-1.06092	0.3638	no	Conserved gene of unknown function
XLOC_003069	PGSC0003DMG400000037	chr01:72091625-72093961	11.9399	10.2429	-0.221167	0.67045	no	Acyl-CoA thioesterase
XLOC_003070	PGSC0003DMG400000038	chr01:72099489-72104787	3.41842	3.0606	-0.159515	0.7651	no	Calmodulin-binding heat-shock protein
XLOC_003071	PGSC0003DMG400000039	chr01:72142920-72146134	0.409131	0.946981	1.21077	0.0662	no	Pentatricopeptide repeat-containing protein
XLOC_003072	PGSC0003DMG400000040	chr01:72149271-72151488	3.04668	2.5774	-0.241323	0.67085	no	Rop guanine nucleotide exchange factor
XLOC_003073	PGSC0003DMG400000042	chr01:72195415-72204478	41.0917	52.2969	0.347878	0.64425	no	RNA binding protein
XLOC_003074	PGSC0003DMG400000043	chr01:72233965-72243677	5.66409	5.39325	-0.0706902	0.92775	no	Protein kinase; U box
XLOC_003075	PGSC0003DMG400000045	chr01:72262978-72265501	46.8576	56.8599	0.279127	0.56645	no	Water channel protein
XLOC_003076	PGSC0003DMG400000046	chr01:72271884-72275263	17.8004	31.4071	0.819185	0.0855	no	GPAT
XLOC_003077	PGSC0003DMG400000047	chr01:72282271-72288783	94.3106	90.5247	-0.0591085	0.9153	no	Sialin
XLOC_003078	PGSC0003DMG400000048	chr01:72319342-72322034	33.3084	33.977	0.0286729	0.9547	no	Cysteine synthase
XLOC_003081	PGSC0003DMG400000050	chr01:72338061-72341844	1.68044	1.17521	-0.515923	0.4503	no	Ccr4-not transcription complex
XLOC_003083	PGSC0003DMG402000051	chr01:72363587-72364565	25.2925	28.4546	0.169952	0.7234	no	Chromatin remodeling complex subunit
XLOC_003084	PGSC0003DMG400000052	chr01:72404530-72406348	0.114632	0.358989	1.64693	0.1205	no	Pentatricopeptide repeat-containing protein
XLOC_003085	PGSC0003DMG400000053	chr01:72420183-72423878	2.13418	2.72115	0.350532	0.5964	no	Conserved gene of unknown function
XLOC_003086	PGSC0003DMG401000056	chr01:72528202-72531980	12.2944	19.2911	0.649929	0.1699	no	BRASSINOSTEROID INSENSITIVE 1-associated receptor kinase 1
XLOC_003087	PGSC0003DMG402000056	chr01:72539145-72542200	58.8435	52.2427	-0.171653	0.76	no	Bypass1
XLOC_003088	PGSC0003DMG401000057	chr01:72545013-72553713	10.2262	11.2383	0.136163	0.78055	no	Mitogen-activated protein kinase 4
XLOC_003093	PGSC0003DMG400000062	chr01:72596657-72597790	1.76631	2.50646	0.504909	0.475	no	Mads box protein
XLOC_003094	PGSC0003DMG400000063	chr01:72642416-72645385	11.5263	18.8396	0.70884	0.14	no	Heavy metal-associated domain containing protein
XLOC_003095	PGSC0003DMG400000064	chr01:72708696-72710469	3.23588	3.03199	-0.0938935	0.87565	no	WRKY transcription factor 23
XLOC_003096	PGSC0003DMG400000065	chr01:72721776-72727753	14.0726	9.99271	-0.49394	0.29815	no	Proline iminopeptidase
XLOC_003097	PGSC0003DMG400000066	chr01:72737149-72738138	3.87426	1.64204	-1.23844	0.07655	no	Ethylene-responsive late embryogenesis
XLOC_003098	PGSC0003DMG400000067	chr01:72741380-72743035	5.26399	7.05535	0.422562	0.43075	no	Late embryogenesis (Lea)
XLOC_003099	PGSC0003DMG400000068	chr01:72743444-72746108	0.55213	1.6197	1.55265	0.01845	Yes	Pentatricopeptide repeat-containing protein
XLOC_003100	PGSC0003DMG400000069	chr01:72747050-72747926	0.597153	0.966587	0.694799	0.4383	no	Plant cell wall protein SlTFR88
XLOC_003101	PGSC0003DMG400000070	chr01:72755699-72756883	15.7918	16.8834	0.0964319	0.8433	no	RING-H2 finger protein ATL67
XLOC_003102	PGSC0003DMG400000071	chr01:72758704-72760243	0.51434	0.375502	-0.4539	0.60055	no	ATRAD3
XLOC_003103	PGSC0003DMG400000072	chr01:72762184-72765477	31.3153	28.2481	-0.148716	0.75615	no	24 kDa seed maturation protein
XLOC_003106	PGSC0003DMG400000075	chr01:72810609-72813885	29.2645	21.6242	-0.436501	0.3677	no	Conserved gene of unknown function
XLOC_003107	PGSC0003DMG401000076	chr01:72815930-72820747	16.5438	16.3767	-0.0146422	0.97625	no	Protein ABIL1
XLOC_003108	PGSC0003DMG400000077	chr01:72821618-72827056	5.18193	5.45978	0.0753523	0.88315	no	Alpha 1,3-xylosyltransferase
XLOC_003109	PGSC0003DMG400000078	chr01:72833576-72842485	10.4547	10.2033	-0.0351176	0.945	no	Transferase, transferring glycosyl groups
XLOC_003110	PGSC0003DMG400000079	chr01:72843418-72848705	4.3328	7.27128	0.746908	0.12405	no	BCL-2-associated athanogene 6
XLOC_003111	PGSC0003DMG400000080	chr01:72853176-72854566	1.35369	1.34815	-0.00590915	0.9771	no	C2 domain-containing protein
XLOC_003112	PGSC0003DMG400000081	chr01:72867861-72871090	10.2954	11.813	0.198368	0.67195	no	Protein UNUSUAL FLORAL ORGANS
XLOC_003116	PGSC0003DMG400000084	chr01:72994025-72997480	16.7428	23.568	0.493288	0.30915	no	Conserved gene of unknown function
XLOC_003117	PGSC0003DMG400000085	chr01:73004080-73009002	25.029	20.0088	-0.322963	0.50545	no	BTB/POZ protein
XLOC_003118	PGSC0003DMG400000086	chr01:73009979-73011750	215.894	220.32	0.0292828	0.95565	no	Translation initiation factor eIF-1A
XLOC_003120	PGSC0003DMG400000088	chr01:73044557-73051123	2.801	2.14193	-0.387027	0.46805	no	TAF-2
XLOC_003121	PGSC0003DMG400000089	chr01:73057643-73069787	11.4119	10.9473	-0.0599698	0.92715	no	Aldose 1-epimerase
XLOC_003122	PGSC0003DMG400000090	chr01:73079200-73083875	30.9872	27.446	-0.175079	0.70785	no	Ubiquitin carrier protein
XLOC_003123	PGSC0003DMG400000091	chr01:73088355-73089618	0.338078	0.43518	0.364259	0.6872	no	AP2/ERF domain-containing transcription factor
XLOC_003124	PGSC0003DMG400000092	chr01:73096135-73104706	4.54733	5.4706	0.266679	0.61565	no	Mitochondrial carrier protein
XLOC_003126	PGSC0003DMG401000094	chr01:73125080-73125843	8.29506	6.01787	-0.462999	0.4358	no	Conserved gene of unknown function
XLOC_003127	PGSC0003DMG401000095	chr01:73169388-73173103	8.61446	5.15675	-0.740298	0.16475	no	Jasmonic acid-amino acid-conjugating enzyme
XLOC_003129	PGSC0003DMG401000097	chr01:73183471-73188987	5.68895	5.79171	0.0258254	0.9571	no	Conserved gene of unknown function
XLOC_003130	PGSC0003DMG402000097	chr01:73196770-73200269	8.3399	10.2016	0.290696	0.54795	no	Conserved gene of unknown function
XLOC_003131	PGSC0003DMG400000098	chr01:73251569-73254296	55.8124	115.309	1.04685	0.07395	no	Conserved gene of unknown function
XLOC_003132	PGSC0003DMG400000099	chr01:73257317-73260546	3.02796	2.41863	-0.324155	0.5166	no	Pentatricopeptide repeat-containing protein, mitochondrial
XLOC_003133	PGSC0003DMG401000100	chr01:73281976-73291177	1.57224	3.01077	0.937315	0.06285	no	Helicase domain-containing protein
XLOC_003134	PGSC0003DMG400000101	chr01:73301288-73305450	0.653321	1.38257	1.08149	0.1629	no	Triacylglycerol lipase
XLOC_003136	PGSC0003DMG400000104	chr01:73376720-73381023	12.483	11.8161	-0.0792097	0.8688	no	Ubiquitin family protein
XLOC_003137	PGSC0003DMG401000105	chr01:73381888-73386501	11.8918	13.576	0.191091	0.68715	no	F-box/LRR-repeat protein
XLOC_003140	PGSC0003DMG400000108	chr01:73454396-73457792	72.803	91.6396	0.331973	0.5587	no	Eukaryotic translation initiation factor 3 subunit
XLOC_003141	PGSC0003DMG400000110	chr01:73470017-73472321	6.15547	6.95637	0.176466	0.7978	no	Wax synthase
XLOC_003144	PGSC0003DMG400000112	chr01:73495478-73496666	2.63558	2.02025	-0.383587	0.5904	no	Gene of unknown function
XLOC_003145	PGSC0003DMG400000113	chr01:73509538-73513269	138.702	158.71	0.194404	0.72415	no	Conserved gene of unknown function
XLOC_003146	PGSC0003DMG400000114	chr01:73515597-73519287	12.7715	12.6052	-0.0189027	0.969	no	Phosphatidylinositol 3-and 4-kinase family protein
XLOC_003147	PGSC0003DMG400000115	chr01:73519767-73520904	6.62061	6.11766	-0.113983	0.8307	no	Conserved gene of unknown function
XLOC_003150	PGSC0003DMG401000117	chr01:73592991-73598969	11.0628	18.1459	0.713932	0.2603	no	Importin-alpha re-exporter
XLOC_003151	PGSC0003DMG400000118	chr01:73617292-73622282	19.5828	21.4608	0.132116	0.7829	no	ARF domain class transcription factor
XLOC_003152	PGSC0003DMG400000119	chr01:73635122-73642817	16.6125	17.3581	0.0633336	0.9609	no	Conserved gene of unknown function
XLOC_003153	PGSC0003DMG400000120	chr01:73702489-73704280	0.413916	0.290065	-0.512963	0.6096	no	Dof18
XLOC_003156	PGSC0003DMG400000123	chr01:73762823-73767731	3.36523	4.99098	0.568616	0.2321	no	Calcium-transporting ATPase, endoplasmic reticulum-type
XLOC_003157	PGSC0003DMG400000124	chr01:73791370-73793494	4.38577	4.93279	0.169575	0.75145	no	RAB11B
XLOC_003158	PGSC0003DMG400000125	chr01:73817234-73820845	204.18	129.215	-0.660074	0.2236	no	Conserved gene of unknown function
XLOC_003159	PGSC0003DMG400046434	chr01:73821905-73822805	9.99891	14.4649	0.532713	0.3231	no	Cell surface glycoprotein
XLOC_003160	PGSC0003DMG400000126	chr01:73826301-73827911	2.90324	1.52111	-0.932543	0.1313	no	Conserved gene of unknown function
XLOC_003161	PGSC0003DMG400000127	chr01:73837907-73843905	63.4958	57.4524	-0.144296	0.7646	no	Cytochrome b5 isoform Cb5-A
XLOC_003162	PGSC0003DMG400000128	chr01:73877477-73879737	391.688	578.137	0.561707	0.33895	no	Ubiquitin fusion protein
XLOC_003163	PGSC0003DMG400000129	chr01:73934717-73935708	59.5308	38.4689	-0.629945	0.1972	no	SAUR family protein
XLOC_003164	PGSC0003DMG400000130	chr01:73965519-73969320	113.672	107.089	-0.0860772	0.88525	no	Gtpase activating protein
XLOC_003165	PGSC0003DMG400018332	chr01:74024335-74026082	6.35229	3.97979	-0.674583	0.19965	no	DNA binding protein
XLOC_003166	PGSC0003DMG400018333	chr01:74070109-74076583	6.04216	7.53728	0.318979	0.5159	no	DNA-directed RNA polymerase
XLOC_003167	PGSC0003DMG400018334	chr01:74077031-74083545	28.8387	21.08	-0.452135	0.38805	no	Conserved gene of unknown function
XLOC_003168	PGSC0003DMG400005410	chr01:74148064-74149415	17.355	14.1098	-0.298653	0.5389	no	NAD(P)H:quinone oxidoreductase
XLOC_003169	PGSC0003DMG400005409	chr01:74176278-74180021	389.476	494.664	0.344914	0.5795	no	Aspartic proteinase nepenthesin-1
XLOC_003170	PGSC0003DMG400040483	chr01:74182956-74183892	6.29363	4.46555	-0.495054	0.3977	no	Ubiquitin-protein ligase
XLOC_003171	PGSC0003DMG400005408	chr01:74191982-74194344	23.2867	23.6129	0.0200674	0.96525	no	Transcription factor
XLOC_003172	PGSC0003DMG400005407	chr01:74194741-74198124	214.894	299.185	0.47741	0.4012	no	Thioredoxin-like protein CITRX, chloroplastic
XLOC_003173	PGSC0003DMG400005406	chr01:74248373-74253574	29.3218	24.7565	-0.244162	0.6084	no	Peptidyl-prolyl cis-trans isomerase
XLOC_003174	PGSC0003DMG400005405	chr01:74253909-74257138	7.24543	5.14097	-0.49503	0.35275	no	Trafficking protein particle complex subunit
XLOC_003175	PGSC0003DMG401003285	chr01:74334917-74340708	4.9302	18.6024	1.91577	0.0001	Yes	Protein arginine n-methyltransferase
XLOC_003177	PGSC0003DMG403003285	chr01:74348739-74355839	34.5436	31.8221	-0.118393	0.81185	no	Histone mRNA exonuclease 1
XLOC_003178	PGSC0003DMG401003286	chr01:74388200-74391392	29.6142	28.1764	-0.0717999	0.8775	no	Gene trap locus 3
XLOC_003179	PGSC0003DMG402003286	chr01:74396389-74401013	27.5584	12.6281	-1.12585	0.0401	Yes	ACI112
XLOC_003180	PGSC0003DMG400003287	chr01:74403336-74404468	4.20523	1.79368	-1.22927	0.06015	no	Sulfotransferase family protein
XLOC_003181	PGSC0003DMG400003288	chr01:74412294-74415708	675.145	601.62	-0.166346	0.7911	no	Conserved gene of unknown function
XLOC_003182	PGSC0003DMG400003289	chr01:74418566-74419503	2.81762	3.2018	0.184407	0.76545	no	P-coumarate 3-hydroxylase
XLOC_003183	PGSC0003DMG400027530	chr01:74501851-74504452	1.82285	2.24723	0.30195	0.5862	no	Gene of unknown function
XLOC_003185	PGSC0003DMG402027528	chr01:74527392-74533330	11.8522	13.9114	0.23111	0.6365	no	Conserved gene of unknown function
XLOC_003186	PGSC0003DMG401027528	chr01:74537782-74542672	16.9958	55.725	1.71315	0.0011	Yes	Peter Pan
XLOC_003188	PGSC0003DMG400027526	chr01:74622297-74628361	147.711	156.804	0.0861858	0.88765	no	Prolyl-tRNA synthetase
XLOC_003189	PGSC0003DMG400027524	chr01:74687799-74695631	9.87553	22.9277	1.21516	0.0147	Yes	Conserved gene of unknown function
XLOC_003190	PGSC0003DMG400027523	chr01:74708797-74714735	0.810048	1.01654	0.327593	0.5534	no	Phospholipid-transporting atpase
XLOC_003191	PGSC0003DMG400027522	chr01:74737976-74747073	3.13333	6.80515	1.11893	0.0894	no	Nucleotide binding protein
XLOC_003192	PGSC0003DMG400027521	chr01:74757578-74762992	6.13002	6.41404	0.0653424	0.89365	no	Vacuolar protein sorting-associated protein VPS9
XLOC_003193	PGSC0003DMG400027520	chr01:74764147-74770470	31.0948	35.0618	0.173224	0.7301	no	Periplasmic beta-glucosidase
XLOC_003194	PGSC0003DMG400027519	chr01:74807890-74812615	0.783293	0.91935	0.231061	0.67795	no	Conserved gene of unknown function
XLOC_003195	PGSC0003DMG400027518	chr01:74823198-74826610	2.14862	1.83179	-0.230153	0.71655	no	GRF zinc finger family protein
XLOC_003196	PGSC0003DMG400027517	chr01:74883632-74888964	15.9369	13.4507	-0.244684	0.62105	no	Conserved gene of unknown function
XLOC_003197	PGSC0003DMG400027516	chr01:74890049-74892689	4.8603	6.62903	0.447754	0.358	no	Pentatricopeptide repeat-containing protein
XLOC_003199	PGSC0003DMG400027515	chr01:74897797-74901634	36.5326	25.8782	-0.497444	0.29925	no	Dual specificity phosphatase Cdc25
XLOC_003200	PGSC0003DMG400027514	chr01:74903123-74911002	42.3859	44.0912	0.0569056	0.9124	no	Oxidoreductase
XLOC_003201	PGSC0003DMG400027513	chr01:74913243-74915956	14.444	13.6318	-0.0834953	0.868	no	Gene of unknown function
XLOC_003204	PGSC0003DMG400019460	chr01:74959885-74968159	0.492343	0.689761	0.486433	0.59685	no	Ankyrin
XLOC_003205	PGSC0003DMG400019459	chr01:74969187-74977014	2.89632	2.14252	-0.434914	0.4787	no	Ankyrin repeat-containing protein
XLOC_003206	PGSC0003DMG400019461	chr01:74977294-74978544	0.362047	0.386407	0.0939433	0.92435	no	Gene of unknown function
XLOC_003208	PGSC0003DMG402019457	chr01:75027138-75030351	82.7814	81.6518	-0.0198218	0.96665	no	Auxin/indole-3-acetic acid 3
XLOC_003209	PGSC0003DMG401019457	chr01:75031661-75036371	53.0656	63.0306	0.248275	0.6002	no	Prefoldin subunit
XLOC_003210	PGSC0003DMG400019456	chr01:75036647-75040417	306.236	298.711	-0.0358937	0.9456	no	Tha4 protein
XLOC_003211	PGSC0003DMG400019455	chr01:75058444-75064475	14.7713	14.0713	-0.0700409	0.8892	no	BZIP transcription factor
XLOC_003212	PGSC0003DMG400019454	chr01:75077909-75081676	230.993	211.282	-0.128679	0.8281	no	GDP-mannose 3',5'-epimerase
XLOC_003213	PGSC0003DMG400019450	chr01:75163049-75168536	12.5397	13.5171	0.108279	0.81705	no	Peptide-N(4)-(N-acetyl-beta-glucosaminyl)asparagine amidase
XLOC_003214	PGSC0003DMG400019449	chr01:75171697-75178577	92.8217	113.389	0.288744	0.5791	no	Thioredoxin 1
XLOC_003215	PGSC0003DMG400019448	chr01:75179160-75180428	496.132	449.538	-0.142281	0.81965	no	Ribose-5-phosphate isomerase
XLOC_003216	PGSC0003DMG400019447	chr01:75187028-75188561	0.316526	0.660896	1.0621	0.261	no	Calmodulin binding protein
XLOC_003217	PGSC0003DMG400019446	chr01:75213726-75215659	4.70764	3.37341	-0.480795	0.4143	no	Annexin 11
XLOC_003220	PGSC0003DMG400019444	chr01:75272367-75274782	5.31568	4.55861	-0.221661	0.664	no	Conserved gene of unknown function
XLOC_003222	PGSC0003DMG402019442	chr01:75278952-75284647	1.08027	3.13376	1.5365	0.0211	Yes	Conserved gene of unknown function
XLOC_003223	PGSC0003DMG401019442	chr01:75291701-75300007	0.662072	1.80406	1.44619	0.0211	Yes	Conserved gene of unknown function
XLOC_003224	PGSC0003DMG403019442	chr01:75330552-75339347	12.2145	39.7433	1.70211	0.00135	Yes	Conserved gene of unknown function
XLOC_003225	PGSC0003DMG400019441	chr01:75340895-75344963	2.90151	4.0056	0.465216	0.4117	no	TMS membrane family protein
XLOC_003226	PGSC0003DMG400019440	chr01:75346562-75349352	2.18713	3.83919	0.811765	0.109	no	Pentatricopeptide repeat-containing protein, chloroplastic
XLOC_003233	PGSC0003DMG400022513	chr01:75393648-75398783	2.57175	4.04256	0.652518	0.19165	no	Pentatricopeptide repeat-containing protein
XLOC_003234	PGSC0003DMG400022512	chr01:75399303-75406057	38.5869	43.9197	0.186755	0.7038	no	O-linked GlcNAc transferases
XLOC_003235	PGSC0003DMG400022511	chr01:75427258-75429554	380.255	751.256	0.982339	0.12155	no	60S ribosomal protein L7A
XLOC_003236	PGSC0003DMG402022475	chr01:75431981-75433529	18.7505	9.30463	-1.01091	0.04055	Yes	Phototropin-2
XLOC_003237	PGSC0003DMG400022510	chr01:75449647-75450906	0.347652	0.121933	-1.51155	0.24745	no	Phosphatase IMPL2, chloroplastic
XLOC_003238	PGSC0003DMG400022509	chr01:75474527-75477100	7.67823	4.84131	-0.665375	0.19685	no	DNA-damage-repair/toleration protein DRT102
XLOC_003239	PGSC0003DMG400022508	chr01:75486170-75493001	7.18271	6.78289	-0.082628	0.86435	no	Conserved gene of unknown function
XLOC_003240	PGSC0003DMG400022507	chr01:75508654-75512302	2.86173	2.91541	0.0268092	0.96115	no	With no lysine kinase
XLOC_003242	PGSC0003DMG400022506	chr01:75534601-75539868	124.751	89.9195	-0.472346	0.34455	no	Cytidine deaminase
XLOC_003243	PGSC0003DMG400022504	chr01:75548467-75549499	134.677	81.3042	-0.728101	0.15845	no	Rubredoxin
XLOC_003245	PGSC0003DMG400022502	chr01:75627437-75628650	31.4516	41.5813	0.4028	0.4075	no	Deoxyuridine 5'-triphosphate nucleotidohydrolase
XLOC_003246	PGSC0003DMG400022500	chr01:75644692-75647319	96.004	180.661	0.912116	0.09525	no	Ripening regulated protein DDTFR10
XLOC_003247	PGSC0003DMG400022499	chr01:75656378-75661420	11.0535	19.4069	0.812061	0.1005	no	RNA-binding protein from Arabidopsis thaliana gi|2129727 and contains RNA recognition PF|00076 domain
XLOC_003248	PGSC0003DMG400022519	chr01:75666615-75667199	1.57458	0.14994	-3.39251	0.2305	no	Gene of unknown function
XLOC_003250	PGSC0003DMG400022496	chr01:75754045-75754807	72.2319	315.791	2.12826	0.0005	Yes	60S ribosome subunit biogenesis protein NIP7
XLOC_003251	PGSC0003DMG400022495	chr01:75764522-75770351	5.86552	4.97147	-0.238586	0.6245	no	Esterase/lipase/thioesterase family protein
XLOC_003252	PGSC0003DMG400022494	chr01:75770994-75773491	30.475	46.0219	0.594694	0.24315	no	Adhesive plaque matrix protein
XLOC_003253	PGSC0003DMG400022493	chr01:75775129-75776366	3.26877	2.34364	-0.479997	0.41565	no	Gibberellin receptor GID1
XLOC_003254	PGSC0003DMG400022492	chr01:75777695-75778682	0.370591	0.115375	-1.68349	0.25185	no	Gibberellin receptor GID1
XLOC_003255	PGSC0003DMG400022491	chr01:75806829-75809492	8.92034	10.6902	0.261118	0.59285	no	HASTY
XLOC_003256	PGSC0003DMG400022490	chr01:75833733-75839851	3.02866	3.14159	0.0528177	0.9152	no	Sodium/hydrogen exchanger
XLOC_003257	PGSC0003DMG400022489	chr01:75868068-75876140	15.4835	17.9734	0.215134	0.7177	no	Mitochondrial import inner membrane translocase subunit tim44
XLOC_003258	PGSC0003DMG400022488	chr01:75878350-75886570	1.66851	1.73179	0.0536972	0.93835	no	Protein FRIGIDA
XLOC_003259	PGSC0003DMG400022487	chr01:75888866-75894182	5.34363	6.99279	0.388047	0.41295	no	DNAJ heat shock N-terminal domain-containing protein
XLOC_003260	PGSC0003DMG400022486	chr01:75898033-75898811	0.32693	0.378775	0.212359	0.8683	no	Gene of unknown function
XLOC_003262	PGSC0003DMG400038982	chr01:75907599-75908274	0.82847	0.273037	-1.60135	0.1867	no	Heat shock protein DnaJ
XLOC_003267	PGSC0003DMG402022480	chr01:75928311-75929671	0.319052	1.11033	1.79913	0.03845	Yes	DNA-directed RNA polymerase II
XLOC_003268	PGSC0003DMG401022480	chr01:75930575-75932373	6.67143	9.22816	0.468047	0.4067	no	DNA-directed RNA polymerase II
XLOC_003270	PGSC0003DMG400022478	chr01:75937369-75941504	2.62092	1.70042	-0.624186	0.2367	no	Heat shock protein DnaJ
XLOC_003271	PGSC0003DMG400028559	chr01:76033924-76036841	5.95225	5.97031	0.00437048	0.9921	no	Gibberellin receptor GID1
XLOC_003272	PGSC0003DMG400028560	chr01:76067120-76068552	1.52935	1.29354	-0.2416	0.7698	no	Receptor protein kinase
XLOC_003274	PGSC0003DMG400028562	chr01:76085404-76087383	1.8036	1.13115	-0.673086	0.3705	no	Receptor protein kinase
XLOC_003275	PGSC0003DMG401028564	chr01:76140208-76142774	2.5018	3.20355	0.356704	0.5722	no	FIO1 (FIONA1)
XLOC_003276	PGSC0003DMG402028564	chr01:76142882-76146394	4.59996	4.33666	-0.0850352	0.8745	no	FIO1 (FIONA1)
XLOC_003277	PGSC0003DMG403028564	chr01:76147635-76150167	0.512422	0.738272	0.526819	0.46245	no	Conserved gene of unknown function
XLOC_003279	PGSC0003DMG402028565	chr01:76175145-76181955	4.45766	4.6791	0.0699442	0.90965	no	Sugar transporter
XLOC_003280	PGSC0003DMG400028566	chr01:76206438-76212414	94.1822	108.089	0.198689	0.70095	no	Indole-3-glycerol phosphate lyase IGL1
XLOC_003281	PGSC0003DMG400028567	chr01:76218577-76223396	12.9543	11.0786	-0.225655	0.64345	no	Sugar transporter
XLOC_003282	PGSC0003DMG400028568	chr01:76229896-76231118	13.1209	10.1823	-0.36581	0.45	no	Conserved gene of unknown function
XLOC_003283	PGSC0003DMG401028569,PGSC0003DMG402028569	chr01:76241784-76246578	1.49179	1.79317	0.265468	0.7129	no	Please refer to the Supplement_sheet
XLOC_003284	PGSC0003DMG401028570	chr01:76259308-76261894	2.36961	1.4502	-0.708401	0.27715	no	Phosphoglycerate/bisphosphoglycerate mutase family protein
XLOC_003285	PGSC0003DMG400028571	chr01:76262852-76268963	3.24436	3.45147	0.0892803	0.8775	no	Phosphoglycerate mutase
XLOC_003286	PGSC0003DMG401028572	chr01:76271797-76273677	4.18109	10.1011	1.27256	0.0111	Yes	Chaperonin containing t-complex protein 1, epsilon subunit, tcpe
XLOC_003287	PGSC0003DMG402028572	chr01:76274135-76274828	3.18978	1.69192	-0.914798	0.21205	no	Phosphoglycerate/bisphosphoglycerate mutase
XLOC_003288	PGSC0003DMG402028570	chr01:76277702-76279679	4.98365	5.14246	0.0452548	0.93395	no	Phosphoglycerate/bisphosphoglycerate mutase
XLOC_003289	PGSC0003DMG400028573	chr01:76280412-76283980	11.6444	6.9982	-0.734575	0.21655	no	Gene of unknown function
XLOC_003290	PGSC0003DMG402028574	chr01:76301761-76304280	705.845	466.132	-0.598611	0.33945	no	Thylakoid lumen 18.3 kDa protein
XLOC_003293	PGSC0003DMG401028577	chr01:76334320-76341212	0.827854	0.779281	-0.0872335	0.90395	no	Branched-chain amino acid aminotransferase
XLOC_003295	PGSC0003DMG400028579	chr01:76389027-76390802	3.50096	3.91268	0.160407	0.76465	no	Gene of unknown function
XLOC_003296	PGSC0003DMG400028580	chr01:76413775-76420502	4.75004	5.33226	0.166807	0.73935	no	Mahogunin
XLOC_003297	PGSC0003DMG400028581	chr01:76432064-76434200	32.2675	48.0019	0.573011	0.2612	no	Chloroplast-targeted copper chaperone
XLOC_003299	PGSC0003DMG400028583	chr01:76462372-76466156	15.2723	20.5785	0.430222	0.37045	no	Heat shock protein
XLOC_003300	PGSC0003DMG400028584	chr01:76467252-76469640	6.03499	7.58434	0.329673	0.50195	no	Coleoptile phototropism protein 1
XLOC_003301	PGSC0003DMG400028585	chr01:76469915-76473898	3.26317	4.17745	0.356348	0.51745	no	Zinc finger family protein
XLOC_003302	PGSC0003DMG401028586	chr01:76475553-76480843	23.0329	19.5842	-0.234009	0.6386	no	Mevalonate kinase
XLOC_003303	PGSC0003DMG400028587	chr01:76484318-76484994	1.69264	1.34432	-0.332401	0.69785	no	GPI-anchored protein II
XLOC_003304	PGSC0003DMG401028588	chr01:76485919-76495574	5.59788	6.40297	0.193859	0.6786	no	Nucleolar GTPase
XLOC_003305	PGSC0003DMG402028588	chr01:76496258-76501649	61.2991	118.793	0.954517	0.0958	no	Seryl-tRNA synthetase
XLOC_003306	PGSC0003DMG400028589	chr01:76525158-76533985	2.26482	4.00535	0.822533	0.18335	no	Rac-GTP binding protein
XLOC_003307	PGSC0003DMG400022111	chr01:76534557-76536633	21.5208	27.3419	0.345384	0.4755	no	ATP/GTP/Ca++ binding protein
XLOC_003309	PGSC0003DMG400003454	chr01:76541374-76543418	2.93627	3.72352	0.342681	0.5915	no	ATP/GTP/Ca++ binding protein
XLOC_003313	PGSC0003DMG400018995	chr01:76609613-76615883	102.685	90.5606	-0.181277	0.7229	no	Conserved gene of unknown function
XLOC_003314	PGSC0003DMG400018994	chr01:76628161-76632047	0.633963	0.568917	-0.156183	0.8015	no	Serine/threonine-protein kinase bri1
XLOC_003316	PGSC0003DMG400024685	chr01:76916913-76919492	3.35521	2.62936	-0.351692	0.4826	no	Long-chain acyl-CoA synthetase
XLOC_003317	PGSC0003DMG400024686	chr01:76931612-76935223	4.95223	6.09338	0.299166	0.5441	no	Protein AUXIN RESPONSE 4
XLOC_003318	PGSC0003DMG400024687	chr01:76935645-76938498	9.42854	6.77112	-0.477641	0.33585	no	F-box family protein
XLOC_003321	PGSC0003DMG401024691	chr01:76977768-76981194	5.71578	12.7687	1.15959	0.0405	Yes	Lipoxygenase
XLOC_003322	PGSC0003DMG400024692	chr01:77007836-77011385	0.388049	0.105521	-1.8787	0.3474	no	Lipoxygenase
XLOC_003324	PGSC0003DMG400024695	chr01:77040643-77046561	1.87969	4.5947	1.28948	0.016	Yes	DNA polymerase
XLOC_003325	PGSC0003DMG400024696	chr01:77046927-77048762	26.8303	19.1829	-0.484047	0.3031	no	6-phosphogluconate dehydrogenase NAD-binding domain-containing protein
XLOC_003326	PGSC0003DMG400024697	chr01:77052566-77056202	62.2985	62.878	0.0133587	0.9779	no	Pentatricopeptide repeat-containing protein
XLOC_003327	PGSC0003DMG400024698	chr01:77129215-77135252	6.02527	6.28802	0.0615791	0.90935	no	CAK associated cyclinH homolog
XLOC_003329	PGSC0003DMG400024700	chr01:77154383-77156174	5.79096	3.18957	-0.860439	0.13525	no	ATIDD4-DOMAIN 4
XLOC_003330	PGSC0003DMG400024701	chr01:77157616-77165755	1.19786	1.65702	0.468131	0.48095	no	Acyl-CoA binding protein
XLOC_003331	PGSC0003DMG401024702	chr01:77173335-77174694	0.531977	1.56256	1.55447	0.0442	Yes	Gene of unknown function
XLOC_003332	PGSC0003DMG402024702	chr01:77183927-77185853	5.3252	7.7357	0.538696	0.2717	no	PWWP domain-containing protein
XLOC_003333	PGSC0003DMG400024703	chr01:77190468-77191603	11.1608	10.9913	-0.022086	0.96435	no	SRC2
XLOC_003334	PGSC0003DMG400024704	chr01:77203392-77207784	8.69897	8.25598	-0.0754038	0.87765	no	WD-repeat protein
XLOC_003336	PGSC0003DMG400024706	chr01:77385988-77389214	2.33541	3.08253	0.40044	0.51765	no	Formin 11
XLOC_003338	PGSC0003DMG400024708	chr01:77400854-77403129	46.2789	64.0795	0.46951	0.33245	no	Rubber elongation factor protein
XLOC_003339	PGSC0003DMG400024710	chr01:77418299-77420401	7.90032	7.55274	-0.0649102	0.91125	no	Conserved gene of unknown function
XLOC_003340	PGSC0003DMG400024711	chr01:77430851-77434407	9.09527	8.82977	-0.0427395	0.9354	no	Taz protein
XLOC_003341	PGSC0003DMG400024712	chr01:77435368-77443395	17.0572	15.0917	-0.176627	0.7104	no	F-actin capping protein alpha
XLOC_003342	PGSC0003DMG400024713	chr01:77446456-77455386	6.80272	5.5211	-0.301158	0.54345	no	Conserved gene of unknown function
XLOC_003343	PGSC0003DMG400024714	chr01:77456847-77463867	1.28138	1.40627	0.134176	0.91215	no	Gb protein
XLOC_003344	PGSC0003DMG400024715	chr01:77468634-77474656	76.0471	85.9422	0.176473	0.7483	no	26S protease regulatory subunit 6A homolog
XLOC_003345	PGSC0003DMG400024716	chr01:77482419-77495584	364.149	194.03	-0.908248	0.0954	no
XLOC_003346	PGSC0003DMG400024717	chr01:77514903-77523016	26.9897	30.8702	0.193803	0.6965	no	DNA binding protein
XLOC_003347	PGSC0003DMG400024718	chr01:77554156-77555141	0.511211	0.0882592	-2.5341	0.25385	no	Hypoxia-responsive family protein
XLOC_003348	PGSC0003DMG400024719	chr01:77556667-77558665	1007.6	1511.47	0.585031	0.3616	no	60S ribosomal protein L22
XLOC_003349	PGSC0003DMG400024720	chr01:77581886-77584014	38.3882	14.5893	-1.39576	0.00495	Yes	Drm3
XLOC_003350	PGSC0003DMG400024721	chr01:77589317-77593825	8.72335	7.35361	-0.246429	0.62	no	Conserved gene of unknown function
XLOC_003351	PGSC0003DMG401024761	chr01:77594304-77597543	6.556	6.61184	0.0122356	0.98395	no	Gene of unknown function
XLOC_003352	PGSC0003DMG400024722	chr01:77624788-77630218	28.7325	30.6958	0.0953595	0.8421	no	MCT-1 like PUA RNA binding-domain containing protein
XLOC_003353	PGSC0003DMG400024723	chr01:77632308-77635100	1297.73	2467.6	0.927121	0.1736	no	60S ribosomal protein L18
XLOC_003354	PGSC0003DMG401024767	chr01:77652197-77655557	13.343	14.0662	0.0761477	0.8774	no	Gene of unknown function
XLOC_003355	PGSC0003DMG400024725	chr01:77733463-77735138	27.8687	24.8949	-0.162791	0.729	no	Deoxyuridine 5'-triphosphate nucleotidohydrolase
XLOC_003356	PGSC0003DMG400024727	chr01:77783719-77794129	8.40859	9.44801	0.168146	0.72985	no	WD-repeat protein
XLOC_003357	PGSC0003DMG400024728	chr01:77795417-77798591	30.2923	46.2677	0.611055	0.22655	no	PRP38
XLOC_003358	PGSC0003DMG400024729	chr01:77801252-77805771	4.96221	16.6089	1.74291	0.0009	Yes	Single-stranded DNA-binding protein, mitochondrial
XLOC_003359	PGSC0003DMG400024731	chr01:77858768-77863677	6.63604	7.92454	0.256006	0.6679	no	Splicing factor, arginine/serine-rich 2,rnap interacting protein
XLOC_003360	PGSC0003DMG400024732	chr01:77874631-77879656	5.18404	5.57873	0.105859	0.83795	no	Syntaxin
XLOC_003361	PGSC0003DMG400024733	chr01:77887341-77895644	5.9196	7.14155	0.270738	0.57685	no	Conserved gene of unknown function
XLOC_003364	PGSC0003DMG402024734	chr01:77959107-77963932	27.8044	34.6703	0.318383	0.5128	no	Inner membrane protein yrbE
XLOC_003365	PGSC0003DMG400024735	chr01:77964227-77971824	2.72974	3.33601	0.289361	0.58845	no	Ppx-GppA phosphatase protein (Exopolyphosphatase)
XLOC_003366	PGSC0003DMG400002810	chr01:77985905-77993484	22.9279	13.9071	-0.721283	0.34535	no	3-5 exonuclease
XLOC_003367	PGSC0003DMG400002816	chr01:77993705-77994306	0.373339	0.619691	0.731062	0.582	no	Conserved gene of unknown function
XLOC_003369	PGSC0003DMG400002808	chr01:77996063-78001445	3.34841	2.91966	-0.197676	0.7168	no	DNA helicase hus2
XLOC_003370	PGSC0003DMG400002807	chr01:78007301-78013972	10.6737	11.3429	0.0877341	0.86755	no	Conserved gene of unknown function
XLOC_003371	PGSC0003DMG400045409	chr01:78023452-78024601	2.18963	2.40617	0.136054	0.8217	no	Conserved gene of unknown function
XLOC_003372	PGSC0003DMG400002806	chr01:78046200-78052569	17.6663	17.5542	-0.00918058	0.98315	no	Zinc finger protein
XLOC_003373	PGSC0003DMG400002805	chr01:78056034-78057894	1.08968	2.8339	1.37889	0.02615	Yes	Pentatricopeptide repeat-containing protein
XLOC_003374	PGSC0003DMG400002804	chr01:78074526-78076466	5.80306	4.93664	-0.233285	0.67385	no	USP
XLOC_003375	PGSC0003DMG403002803	chr01:78098348-78105446	15.3558	13.3498	-0.201969	0.68665	no	Iron-sulfur assembly protein IscA-like 2, mitochondrial
XLOC_003376	PGSC0003DMG401002803	chr01:78105795-78110540	2.03552	5.00717	1.2986	0.0445	Yes	Peptide chain release factor
XLOC_003377	PGSC0003DMG400002802	chr01:78134721-78136539	0.617169	0.976359	0.661746	0.31805	no	Pentatricopeptide repeat-containing protein
XLOC_003378	PGSC0003DMG402002771	chr01:78140948-78143344	0.374506	0.116477	-1.68495	0.10335	no	Anaerobic basic leucine zipper protein
XLOC_003379	PGSC0003DMG400002801	chr01:78144160-78150033	13.8379	11.671	-0.245699	0.6085	no	Conserved gene of unknown function
XLOC_003380	PGSC0003DMG400002800	chr01:78160414-78161716	2.82016	0.0939226	-4.90816	0.1131	no	Nicotianamine synthase
XLOC_003381	PGSC0003DMG400002799	chr01:78211067-78215663	0.746969	0.351668	-1.08683	0.0972	no	TMV resistance protein N
XLOC_003382	PGSC0003DMG400002798	chr01:78233797-78236920	4.95594	14.696	1.56819	0.0022	Yes	Pentatricopeptide repeat-containing protein
XLOC_003383	PGSC0003DMG402002797	chr01:78276065-78285998	5.44327	4.92173	-0.145306	0.77625	no	2-deoxyglucose-6-phosphate phosphatase
XLOC_003384	PGSC0003DMG401002797	chr01:78307760-78310203	2.42448	1.92592	-0.332132	0.5593	no	2-deoxyglucose-6-phosphate phosphatase
XLOC_003385	PGSC0003DMG400002796	chr01:78316370-78319384	64.4322	46.8594	-0.459443	0.3376	no	Transcription factor
XLOC_003388	PGSC0003DMG400002795	chr01:78342003-78349663	3.42964	2.60267	-0.398062	0.76	no	Conserved gene of unknown function
XLOC_003389	PGSC0003DMG400002793	chr01:78382353-78391017	2.63645	5.05048	0.937825	0.06795	no	Conserved gene of unknown function
XLOC_003390	PGSC0003DMG400002792	chr01:78392034-78399396	1.08736	2.56959	1.24071	0.0564	no	Xaa-pro dipeptidase
XLOC_003391	PGSC0003DMG400002791	chr01:78404821-78405571	28.8241	28.6624	-0.00811714	0.98605	no	Conserved gene of unknown function
XLOC_003392	PGSC0003DMG400002790	chr01:78411995-78412743	255.223	415.085	0.701651	0.19595	no	Conserved gene of unknown function
XLOC_003396	PGSC0003DMG400002789	chr01:78453920-78457254	22.9045	18.845	-0.281453	0.58975	no	ABC transporter family protein
XLOC_003397	PGSC0003DMG400002787	chr01:78541921-78545458	31.1566	37.9948	0.286262	0.54955	no	Zinc finger protein
XLOC_003398	PGSC0003DMG400002786	chr01:78561414-78566264	78.919	49.7566	-0.665484	0.20285	no	Pyroglutamyl-peptidase I
XLOC_003399	PGSC0003DMG400018294	chr01:78668920-78673739	6.74311	10.4536	0.632517	0.19695	no	Global transcription factor group
XLOC_003400	PGSC0003DMG403018293	chr01:78682558-78687384	24.8377	20.3029	-0.290851	0.57045	no	ATP-citrate synthase
XLOC_003403	PGSC0003DMG400018292	chr01:78724854-78727233	111.578	110.439	-0.0148075	0.9772	no	S-adenosylmethionine synthase 1
XLOC_003404	PGSC0003DMG400018291	chr01:78744365-78752454	3.92453	3.98505	0.0220782	0.9673	no	Ecotropic viral integration site
XLOC_003405	PGSC0003DMG400018290	chr01:78771140-78776856	0.486642	0.679456	0.481519	0.53915	no	Serine/threonine-protein kinase Haspin
XLOC_003406	PGSC0003DMG400018289	chr01:78780927-78783416	8.39531	10.4284	0.312863	0.5242	no	Hydrolase, hydrolyzing O-glycosyl compounds
XLOC_003407	PGSC0003DMG400018288	chr01:78796322-78801960	12.4768	9.68402	-0.365575	0.44735	no	Nucleic acid binding protein
XLOC_003408	PGSC0003DMG400018287	chr01:78803721-78807924	0.943828	1.26904	0.427146	0.4508	no	Pentatricopeptide repeat-containing protein
XLOC_003409	PGSC0003DMG400044126	chr01:78809189-78810245	16.5924	24.9724	0.589811	0.227	no	DNA binding protein
XLOC_003412	PGSC0003DMG400018283	chr01:78921242-78926753	93.3004	56.299	-0.728772	0.1791	no	Aspartic protease
XLOC_003413	PGSC0003DMG400018282	chr01:78935640-78936201	8.17861	22.4483	1.45668	0.0937	no	Conserved gene of unknown function
XLOC_003414	PGSC0003DMG400018281	chr01:78966472-78971790	2.93252	3.4686	0.242213	0.783	no	Anaphase-promoting complex subunit 11
XLOC_003415	PGSC0003DMG400018280	chr01:79007966-79013234	6.96452	8.32098	0.256729	0.5862	no	Helix-loop-helix DNA-binding
XLOC_003416	PGSC0003DMG400018279	chr01:79062871-79064724	1.00884	0.63501	-0.667848	0.36875	no	MYB domain class transcription factor
XLOC_003417	PGSC0003DMG400018278	chr01:79113904-79119082	26.179	61.6199	1.23498	0.01505	Yes	Endonuclease
XLOC_003418	PGSC0003DMG400018276	chr01:79135852-79137552	16.2374	20.0617	0.305128	0.53895	no	Germin
XLOC_003419	PGSC0003DMG400018275	chr01:79150103-79152051	2.85569	3.27573	0.197975	0.7613	no	Germin
XLOC_003420	PGSC0003DMG400018274	chr01:79172803-79173491	0.0652263	0.367321	2.49351	0.13315	no	Conserved gene of unknown function
XLOC_003421	PGSC0003DMG400018273	chr01:79201593-79209440	2.57258	4.47198	0.797696	0.1225	no	NADPH:adrenodoxin oxidoreductase, mitochondrial
XLOC_003422	PGSC0003DMG400018271	chr01:79235993-79246683	5.31935	7.54401	0.50408	0.5393	no	Calmodulin binding protein
XLOC_003424	PGSC0003DMG400018269	chr01:79305173-79310569	52.9951	54.0849	0.0293673	0.9499	no	Glutathione S-transferase
XLOC_003425	PGSC0003DMG400018267	chr01:79327847-79330158	0.360144	0.821442	1.18958	0.1145	no	Pentatricopeptide repeat-containing protein
XLOC_003426	PGSC0003DMG400018298	chr01:79330301-79331714	0.639752	1.18393	0.887995	0.21895	no	Serine/threonine-protein kinase PBS1
XLOC_003427	PGSC0003DMG400018265	chr01:79358966-79365616	0.560164	0.499637	-0.164971	0.88625	no	Serine/threonine-protein kinase PBS1
XLOC_003428	PGSC0003DMG400018264	chr01:79369819-79379359	7.08795	5.99117	-0.24253	0.62175	no	Leucine-rich repeat family protein / protein kinase family protein
XLOC_003429	PGSC0003DMG400018263	chr01:79385215-79392204	57.0438	53.6522	-0.0884332	0.87665	no	Serine/threonine-protein kinase PBS1
XLOC_003430	PGSC0003DMG400018296	chr01:79394436-79394768	2.69139	2.16192	-0.316034	0.8201	no	Conserved gene of unknown function
XLOC_003431	PGSC0003DMG400018262	chr01:79423141-79425590	7.17796	8.41115	0.228729	0.6519	no	NAC domain-containing protein
XLOC_003432	PGSC0003DMG400018261	chr01:79431651-79437487	47.398	52.9514	0.159842	0.74195	no	Alfin-like transcription factor
XLOC_003433	PGSC0003DMG400018260	chr01:79453053-79460042	15.6902	27.1747	0.792404	0.12785	no	Histidyl-tRNA synthetase
XLOC_003434	PGSC0003DMG400018259	chr01:79464786-79471383	2.22207	2.3227	0.0638958	0.8945	no	Replication factor C / DNA polymerase III gamma-tau subunit
XLOC_003436	PGSC0003DMG400018258	chr01:79478505-79481782	184.642	149.761	-0.302073	0.54015	no	Conserved gene of unknown function
XLOC_003437	PGSC0003DMG402018257	chr01:79482155-79487988	2.19387	2.27213	0.0505667	0.92375	no	Leucine-rich repeat-containing protein
XLOC_003439	PGSC0003DMG400018256	chr01:79498624-79503206	0.648583	0.596157	-0.121599	0.84165	no	TMV resistance protein N
XLOC_003440	PGSC0003DMG400018255	chr01:79503629-79504871	29.6202	22.2873	-0.410356	0.3861	no	Conserved gene of unknown function
XLOC_003443	PGSC0003DMG400018252	chr01:79536539-79537460	1.42119	0.851626	-0.738813	0.39325	no	Germin 12
XLOC_003444	PGSC0003DMG400013096	chr01:79622804-79623853	0.180643	0.668972	1.88881	0.15965	no	Germin 12
XLOC_003445	PGSC0003DMG400020725	chr01:79647674-79648034	2.39154	1.5927	-0.586469	0.6042	no	Germin 3
XLOC_003446	PGSC0003DMG400020728	chr01:79648720-79649298	1.89119	3.48552	0.882077	0.28365	no	Resistance gene analog NBS6
XLOC_003448	PGSC0003DMG400020723	chr01:79661639-79662661	0.719728	1.03225	0.520273	0.54645	no	Germin 3
XLOC_003449	PGSC0003DMG400020722	chr01:79663362-79670255	4.26774	4.80646	0.171502	0.8104	no	TMV resistance protein N
XLOC_003450	PGSC0003DMG401020721,PGSC0003DMG402020721	chr01:79675408-79680161	2.94243	2.91006	-0.0159586	0.97525	no	Please refer to the Supplement_sheet
XLOC_003451	PGSC0003DMG400020720	chr01:79686247-79693990	8.70421	8.75643	0.00862916	0.9838	no	SAM (And some other nucleotide) binding motif
XLOC_003452	PGSC0003DMG400020719	chr01:79694859-79701964	121.698	102.473	-0.248062	0.68415	no	Glycine/D-amino acid oxidases
XLOC_003453	PGSC0003DMG400020718	chr01:79702816-79703750	2.42694	1.97275	-0.298933	0.65035	no	Heat-shock protein
XLOC_003454	PGSC0003DMG400020717	chr01:79716169-79720303	17.28	18.9404	0.132365	0.77815	no	Squamous cell carcinoma antigen recognized by T-cells
XLOC_003455	PGSC0003DMG400020716	chr01:79735166-79737037	15.0844	17.7838	0.237502	0.62885	no	Transcription factor
XLOC_003456	PGSC0003DMG402020715	chr01:79740293-79749006	1.48541	1.92843	0.376563	0.49305	no	ATP-dependent clp protease ATP-binding subunit clpx
XLOC_003457	PGSC0003DMG401020715	chr01:79749107-79752141	7.63007	9.00695	0.239342	0.61745	no	ATP-dependent clp protease ATP-binding subunit clpx
XLOC_003458	PGSC0003DMG400020713	chr01:79787093-79792667	27.1527	27.5559	0.021263	0.96325	no	Nucleic acid binding protein
XLOC_003459	PGSC0003DMG400020711	chr01:79830355-79837037	16.7054	17.7782	0.0897904	0.8887	no	Auxin response factor 1
XLOC_003462	PGSC0003DMG401024871	chr01:79864243-79869324	5.73192	7.75685	0.436453	0.40215	no	Short-chain dehydrogenase
XLOC_003463	PGSC0003DMG402024871	chr01:79870161-79877616	46.5553	31.7173	-0.553673	0.2762	no	Conserved gene of unknown function
XLOC_003464	PGSC0003DMG400024872	chr01:79913095-79917796	4.88176	5.61772	0.202583	0.70595	no	Conserved gene of unknown function
XLOC_003465	PGSC0003DMG400024874	chr01:79945937-79951332	38.4669	33.7064	-0.190596	0.7579	no	Conserved gene of unknown function
XLOC_003466	PGSC0003DMG400024875	chr01:79954074-79956492	23.3965	39.15	0.742716	0.14385	no	Conserved gene of unknown function
XLOC_003467	PGSC0003DMG400024876	chr01:79960769-79965524	167.387	204.28	0.287365	0.5923	no	Cytochrome c
XLOC_003468	PGSC0003DMG401024877	chr01:79971294-79978714	0.490656	1.20611	1.29758	0.1313	no	Non-lysosomal glucosylceramidase
XLOC_003469	PGSC0003DMG402024877	chr01:79980438-79986354	8.93323	9.29948	0.0579684	0.90615	no	Non-lysosomal glucosylceramidase
XLOC_003471	PGSC0003DMG400024878	chr01:79997181-80004564	6.44257	3.88621	-0.729272	0.18425	no	Zinc finger family protein
XLOC_003473	PGSC0003DMG400024880	chr01:80022614-80030075	2.79074	1.99973	-0.480845	0.44575	no	Conserved gene of unknown function
XLOC_003474	PGSC0003DMG400024881	chr01:80053598-80059365	1.19544	1.22596	0.0363637	0.95405	no	SWIB complex BAF60b domain-containing protein
XLOC_003475	PGSC0003DMG401024882	chr01:80070504-80077883	5.46209	3.79016	-0.527193	0.2659	no	Conserved gene of unknown function
XLOC_003476	PGSC0003DMG402024882	chr01:80078351-80079563	0.112992	0.466014	2.04416	0.09675	no	Conserved gene of unknown function
XLOC_003477	PGSC0003DMG403024882	chr01:80082705-80087472	76.6448	53.9002	-0.507898	0.30385	no	Small GTP-binding protein
XLOC_003478	PGSC0003DMG400024883	chr01:80096884-80111022	45.837	24.7514	-0.889003	0.1945	no	Conserved gene of unknown function
XLOC_003479	PGSC0003DMG400024884	chr01:80123578-80132043	3.81174	3.57332	-0.093184	0.87195	no	Nonsense-mediated decay UPF3
XLOC_003480	PGSC0003DMG400024885	chr01:80142136-80151185	13.4455	12.676	-0.085026	0.85985	no	Salt-inducible protein kinase
XLOC_003481	PGSC0003DMG400024886	chr01:80152903-80156895	20.2643	32.3862	0.676435	0.1733	no	Glycinamide ribonucleotide synthetase
XLOC_003482	PGSC0003DMG400024887	chr01:80158422-80162913	443.348	589.645	0.411406	0.5523	no	Chloroplast heat shock protein 70-2
XLOC_003483	PGSC0003DMG400024888	chr01:80166290-80167243	3.16874	3.26349	0.0425055	0.94045	no	3-5 exonuclease
XLOC_003484	PGSC0003DMG400024889	chr01:80189489-80196193	10.4211	9.86006	-0.0798462	0.86285	no	Membrane attack complex component/perforin/complement C9
XLOC_003485	PGSC0003DMG400024890	chr01:80227908-80232451	3.68073	4.50604	0.291869	0.54395	no	Receptor protein kinase CLAVATA1
XLOC_003486	PGSC0003DMG400024891	chr01:80233825-80241389	114.733	144.899	0.336761	0.5486	no	Yth domain-containing protein
XLOC_003487	PGSC0003DMG400024892	chr01:80244407-80257908	1.29716	2.43013	0.905677	0.49175	no	Pseudouridine synthase
XLOC_003488	PGSC0003DMG401024894	chr01:80261644-80262596	0.554813	0.469252	-0.24164	0.8232	no	Conserved gene of unknown function
XLOC_003491	PGSC0003DMG400024895	chr01:80288690-80289847	1.11123	3.96421	1.83487	0.01445	Yes	Lactoylglutathione lyase
XLOC_003492	PGSC0003DMG400024897	chr01:80421136-80422337	0.432439	1.26241	1.54561	0.1052	no	Conserved gene of unknown function
XLOC_003493	PGSC0003DMG400024898	chr01:80423653-80428104	51.2356	40.9604	-0.322919	0.51735	no	Nitrogen fixation protein nifU
XLOC_003494	PGSC0003DMG401024899	chr01:80447264-80456189	21.9568	29.352	0.418792	0.41455	no	Non-imprinted in Prader-Willi/Angelman syndrome region protein
XLOC_003495	PGSC0003DMG400024900	chr01:80483166-80484772	0.709003	1.28874	0.862102	0.21325	no	Protein kinase APK1B, chloroplast
XLOC_003496	PGSC0003DMG400024901	chr01:80517746-80524572	13.8477	12.4396	-0.15471	0.7515	no	Ubiquitin family protein
XLOC_003498	PGSC0003DMG400023803	chr01:80585366-80589980	35.8206	42.6412	0.25146	0.62605	no	Osmotic stress-activated protein kinase
XLOC_003500	PGSC0003DMG400023802	chr01:80620801-80625324	5.32514	5.51804	0.0513354	0.91595	no	DNA helicase hus2
XLOC_003501	PGSC0003DMG400023801	chr01:80628606-80633079	0.449477	0.252039	-0.834599	0.4045	no	Armadillo repeat-containing protein
XLOC_003502	PGSC0003DMG400023800	chr01:80633801-80637557	13.4095	12.7132	-0.0769282	0.87625	no	Armadillo repeat-containing protein
XLOC_003503	PGSC0003DMG400023799	chr01:80652569-80658187	11.9109	12.7816	0.101789	0.83485	no	Serine hydroxymethyltransferase
XLOC_003504	PGSC0003DMG400023798	chr01:80668921-80669836	36.1225	41.3512	0.195031	0.6857	no	Embryo-specific 3
XLOC_003505	PGSC0003DMG400023797	chr01:80678752-80679588	77.171	39.8277	-0.954288	0.05405	no	Embryo-specific 3
XLOC_003506	PGSC0003DMG400023796	chr01:80748153-80752553	9.8608	7.44898	-0.404662	0.39935	no	Membrane protein
XLOC_003507	PGSC0003DMG400023794	chr01:80822312-80825669	2.81391	3.9131	0.475736	0.37265	no	2OG-Fe(II) oxygenase
XLOC_003508	PGSC0003DMG400023793	chr01:80832498-80840106	9.72486	10.5392	0.11602	0.81185	no	Phosphatidylinositol-4-phosphate 5-kinase
XLOC_003509	PGSC0003DMG402023760	chr01:80855473-80860380	7.2698	4.57631	-0.667731	0.7953	no	Ankyrin domain protein
XLOC_003510	PGSC0003DMG400023792	chr01:80866794-80867603	51.9861	53.4033	0.0388025	0.9358	no	Conserved gene of unknown function
XLOC_003511	PGSC0003DMG400023791	chr01:80881580-80886427	11.2599	8.35341	-0.430755	0.4037	no	Transmembrane emp24 domain-containing protein 10
XLOC_003512	PGSC0003DMG400023790	chr01:80897733-80909541	1.68079	1.94154	0.208064	0.84295	no	Hydroxyproline-rich glycoprotein
XLOC_003513	PGSC0003DMG400023789	chr01:80912940-80918870	76.1131	91.849	0.271119	0.6244	no	Conserved gene of unknown function
XLOC_003514	PGSC0003DMG400023788	chr01:80921067-80922235	21.4574	19.6012	-0.130533	0.783	no	GNS1/SUR4 membrane family protein
XLOC_003515	PGSC0003DMG400023787	chr01:80922378-80924175	0.53609	0.512434	-0.0651074	0.9454	no	Protein P21
XLOC_003516	PGSC0003DMG400023786	chr01:80967522-80968798	1.59246	1.12508	-0.501228	0.48485	no	Green ripe
XLOC_003517	PGSC0003DMG400023785	chr01:80976395-80986381	5.78101	4.35335	-0.409194	0.41425	no	Conserved gene of unknown function
XLOC_003530	PGSC0003DMG400023747	chr01:81190616-81191236	3.7587	4.36068	0.21432	0.75405	no	Gene of unknown function
XLOC_003531	PGSC0003DMG400023776	chr01:81218648-81223377	22.1739	20.3601	-0.123116	0.7978	no	Partner of Y14-mago
XLOC_003532	PGSC0003DMG400023774	chr01:81270267-81271789	0.624381	0.538329	-0.213939	0.7802	no	Hec1 protein
XLOC_003533	PGSC0003DMG400023773	chr01:81292857-81300021	5.75535	5.52	-0.0602351	0.8988	no	Conserved gene of unknown function
XLOC_003535	PGSC0003DMG400029778	chr01:81391152-81395980	48.3921	66.3748	0.455864	0.41865	no	Pinin/SDK/memA protein
XLOC_003536	PGSC0003DMG400029777	chr01:81402290-81406908	6.19478	5.50581	-0.170099	0.75165	no	Harpin-induced protein
XLOC_003537	PGSC0003DMG400029776	chr01:81418931-81423148	28.5012	32.0111	0.16755	0.7304	no	CSN8
XLOC_003538	PGSC0003DMG401029775	chr01:81440420-81445309	0.75513	1.93712	1.35912	0.07455	no	MAA3
XLOC_003539	PGSC0003DMG402029775	chr01:81447034-81453790	1.8898	5.28725	1.48428	0.0059	Yes	MAA3
XLOC_003540	PGSC0003DMG400029774	chr01:81457483-81461841	2.14987	1.90711	-0.172858	0.76135	no	Basic-leucine zipper
XLOC_003541	PGSC0003DMG400029783	chr01:81463229-81463543	1.7179	2.29038	0.414944	0.79965	no	Gene of unknown function
XLOC_003542	PGSC0003DMG400029773	chr01:81518687-81520484	4.30878	2.63309	-0.710524	0.24135	no	Ethylene-responsive transcriptional coactivator
XLOC_003545	PGSC0003DMG400029771	chr01:81581291-81584574	1.38307	1.87829	0.441547	0.40425	no	Conserved gene of unknown function
XLOC_003552	PGSC0003DMG400029765	chr01:81607964-81612487	1.09164	1.32575	0.280314	0.6789	no	Serine carboxypeptidase
XLOC_003553	PGSC0003DMG400029764	chr01:81620100-81623827	0.424427	0.409396	-0.0520219	0.9383	no	Clathrin assembly protein
XLOC_003555	PGSC0003DMG400012594	chr01:81747888-81753640	7.18438	7.51283	0.0644926	0.90075	no	BRASSINOSTEROID INSENSITIVE 1-associated receptor kinase 1
XLOC_003556	PGSC0003DMG400012593	chr01:81760517-81765028	11.8229	13.7822	0.221221	0.65135	no	PRIP-interacting protein
XLOC_003557	PGSC0003DMG400012592	chr01:81766805-81768151	1.85689	3.61916	0.962763	0.36565	no	Chloroplast-targeted copper chaperone
XLOC_003558	PGSC0003DMG400012591	chr01:81784114-81785509	1645.81	1504.27	-0.129731	0.8487	no	Chlorophyll a-b binding protein CP24 10A, chloroplastic
XLOC_003559	PGSC0003DMG400012590	chr01:81791171-81795513	2517.45	2348.69	-0.10011	0.89555	no	Chlorophyll a-b binding protein CP24 10B, chloroplastic
XLOC_003560	PGSC0003DMG400012589	chr01:81814017-81815680	2.00403	2.09267	0.0624463	0.92115	no	Cationic peroxidase
XLOC_003562	PGSC0003DMG400012587	chr01:81821666-81825087	1.35815	1.39553	0.0391708	0.9468	no	CFM6
XLOC_003563	PGSC0003DMG400012586	chr01:81858589-81862228	8.28135	7.40691	-0.160994	0.75595	no	Conserved gene of unknown function
XLOC_003564	PGSC0003DMG402012560	chr01:81863921-81864878	2.9976	2.5002	-0.261764	0.6744	no	Gene of unknown function
XLOC_003565	PGSC0003DMG400012585	chr01:81875390-81886308	5.57739	5.5668	-0.00274298	0.995	no	Potassium transporter
XLOC_003566	PGSC0003DMG400012584	chr01:81902426-81909530	2.56758	1.64056	-0.646225	0.39295	no	LIM domain containing protein
XLOC_003567	PGSC0003DMG400012583	chr01:81911418-81920957	1.482	2.43481	0.716263	0.4116	no	LIM domain-containing protein
XLOC_003568	PGSC0003DMG400012582	chr01:81931718-81932286	6.51646	4.76022	-0.453059	0.4963	no	Gene of unknown function
XLOC_003569	PGSC0003DMG400012581	chr01:81966499-81971593	25.2984	31.7668	0.328475	0.5344	no	Protein phosphatase 2c
XLOC_003570	PGSC0003DMG400012580	chr01:81973109-81975404	44.545	51.6197	0.212661	0.698	no	Conserved gene of unknown function
XLOC_003571	PGSC0003DMG400012579	chr01:82009227-82015543	153.174	195.475	0.351807	0.55125	no	Chaperone protein DNAj
XLOC_003572	PGSC0003DMG400012578	chr01:82017478-82020626	20.0607	12.5886	-0.672245	0.17	no	UDP-glucuronosyltransferase
XLOC_003573	PGSC0003DMG400012577	chr01:82056278-82057487	9.07145	12.6306	0.477523	0.3321	no	Erg-1
XLOC_003574	PGSC0003DMG400012575	chr01:82124701-82133163	53.5165	50.57	-0.0817018	0.88905	no	ABC4 (ABERRANT CHLOROPLAST DEVELOPMENT 4)
XLOC_003576	PGSC0003DMG400012573	chr01:82170737-82172739	0.812333	0.655192	-0.310153	0.6671	no	LMBR1 integral membrane protein
XLOC_003577	PGSC0003DMG400012572	chr01:82174283-82190375	1.02378	0.675048	-0.600847	0.67945	no	Minichromosome maintenance protein MCM
XLOC_003579	PGSC0003DMG400012571	chr01:82204101-82210214	8.23357	8.06328	-0.0301529	0.9533	no	GTP cyclohydrolase II / 3,4-dihydroxy-2-butanone-4-phosphate synthase
XLOC_003583	PGSC0003DMG400033566	chr01:82300859-82302867	10.244	6.30595	-0.69999	0.15375	no	Flavonol synthase/flavanone 3-hydroxylase
XLOC_003584	PGSC0003DMG400033567	chr01:82303713-82305666	31.1335	9.40756	-1.72658	0.00085	Yes	Leucoanthocyanidin dioxygenase
XLOC_003585	PGSC0003DMG401033568	chr01:82307127-82311823	7.52511	5.60043	-0.426176	0.39855	no	Calcium-dependent protein kinase
XLOC_003586	PGSC0003DMG400033569	chr01:82314788-82318067	29.9192	25.1548	-0.250238	0.62085	no	NPH3 (NON-PHOTOTROPIC HYPOCOTYL 3)
XLOC_003587	PGSC0003DMG400033586	chr01:82339520-82341105	10.6472	8.5713	-0.312892	0.5199	no	Gene of unknown function
XLOC_003588	PGSC0003DMG400033570	chr01:82400438-82408299	47.1013	34.9759	-0.429405	0.39245	no	MADS transcriptional factor
XLOC_003589	PGSC0003DMG400033572	chr01:82421920-82431083	3.61057	3.3234	-0.119566	0.81285	no	Sentrin/sumo-specific protease
XLOC_003590	PGSC0003DMG400033596	chr01:82514532-82515565	3.51644	5.80293	0.722666	0.2147	no	Gene of unknown function
XLOC_003591	PGSC0003DMG403033574	chr01:82642610-82643869	7.03923	8.38615	0.252591	0.6138	no	EXECUTER1 protein, chloroplast
XLOC_003592	PGSC0003DMG400033575	chr01:82674056-82681099	10.9568	12.2549	0.161527	0.73655	no	Poly(RC)-binding protein
XLOC_003593	PGSC0003DMG400033576	chr01:82686048-82692942	13.2951	12.58	-0.0797557	0.8662	no	GATA transcription factor
XLOC_003594	PGSC0003DMG400010684	chr01:82700201-82705631	5.2194	5.48472	0.0715344	0.91635	no	GATA transcription factor
XLOC_003596	PGSC0003DMG400010682	chr01:82784075-82787500	181.696	135.802	-0.420024	0.4462	no	Thylakoid lumenal 21.5 kDa protein, chloroplast
XLOC_003597	PGSC0003DMG400035168	chr01:82791430-82792651	2.59332	3.58237	0.466116	0.41995	no	Conserved gene of unknown function
XLOC_003598	PGSC0003DMG400010681	chr01:82793484-82795912	6.24773	5.53747	-0.174105	0.7351	no	F-box family protein
XLOC_003601	PGSC0003DMG400010678	chr01:82837755-82839412	7.22474	7.077	-0.0298063	0.95665	no	Conserved gene of unknown function
XLOC_003602	PGSC0003DMG400010677	chr01:82849766-82853621	61.1758	155.577	1.34659	0.01925	Yes	Heat shock 70 kDa protein, mitochondrial
XLOC_003603	PGSC0003DMG400010676	chr01:82857406-82866379	26.7203	80.166	1.58505	0.0041	Yes	DNA binding protein
XLOC_003604	PGSC0003DMG400003122	chr01:82924131-82928632	22.3648	64.7498	1.53364	0.00645	Yes	Heat shock 70 kDa protein, mitochondrial
XLOC_003605	PGSC0003DMG400003121	chr01:82931233-82932748	0.618486	0.838743	0.439488	0.6067	no	Gene of unknown function
XLOC_003606	PGSC0003DMG400003120	chr01:82967109-82975823	7.03304	7.00546	-0.005669	0.9914	no	Glutamyl-tRNA(Gln) amidotransferase subunit A
XLOC_003607	PGSC0003DMG400003119	chr01:82978544-82987349	1.53473	2.13913	0.479046	0.4054	no	Glutamyl-tRNA(Gln) amidotransferase subunit A
XLOC_003608	PGSC0003DMG401003118	chr01:82988629-82996415	0.80743	0.938177	0.216522	0.78825	no	N-acylethanolamine amidohydrolase
XLOC_003609	PGSC0003DMG402003118	chr01:83000842-83009875	8.75614	8.71024	-0.00758293	0.9868	no	Glutamyl-tRNA(Gln) amidotransferase subunit A
XLOC_003610	PGSC0003DMG400003117	chr01:83011859-83015955	8.20726	6.72103	-0.288217	0.5705	no	Conserved gene of unknown function
XLOC_003611	PGSC0003DMG400003116	chr01:83016453-83017216	36.5918	30.6056	-0.257724	0.6011	no	Conserved gene of unknown function
XLOC_003612	PGSC0003DMG400003115	chr01:83021623-83022944	68.9044	34.869	-0.982651	0.0416	Yes	Chloroplast methionine sulfoxide reductase B2
XLOC_003613	PGSC0003DMG400003113	chr01:83047730-83057241	5.52308	4.31793	-0.355134	0.516	no	Palmitoyltransferase TIP1
XLOC_003615	PGSC0003DMG400005102	chr01:83127200-83132862	4.9384	3.38789	-0.543656	0.83785	no	Conserved gene of unknown function
XLOC_003617	PGSC0003DMG400005104	chr01:83151855-83155576	5.42606	5.52741	0.0266968	0.9589	no	Conserved gene of unknown function
XLOC_003619	PGSC0003DMG400005106	chr01:83174208-83178799	46.7662	42.4137	-0.140937	0.77125	no	Conserved gene of unknown function
XLOC_003620	PGSC0003DMG400005107	chr01:83181172-83185925	4.2952	5.03017	0.227879	0.6792	no	Conserved gene of unknown function
XLOC_003624	PGSC0003DMG400005111	chr01:83201686-83202546	1.82778	0.992874	-0.880406	0.2675	no	PR1 protein
XLOC_003625	PGSC0003DMG400005112	chr01:83220106-83220870	4.35847	1.62321	-1.42498	0.06125	no	Basic PR-1 protein
XLOC_003626	PGSC0003DMG400005113	chr01:83234818-83235157	10.2244	5.77635	-0.823783	0.3343	no	PR1 protein
XLOC_003633	PGSC0003DMG400005118	chr01:83279062-83284646	5.98858	6.87876	0.199934	0.6638	no	RPGR ORF15 isoform
XLOC_003634	PGSC0003DMG400005119	chr01:83295936-83296952	1.31091	2.69719	1.04089	0.1313	no	Mads box protein
XLOC_003635	PGSC0003DMG401005133	chr01:83304787-83315945	0.359755	0.555937	0.627906	0.80415	no	Gene of unknown function
XLOC_003636	PGSC0003DMG401025733	chr01:83378708-83415159	7.11406	5.36438	-0.407261	0.62585	no	PTOR
XLOC_003637	PGSC0003DMG400025734	chr01:83416174-83419808	24.0639	63.4386	1.39849	0.00825	Yes	Pyruvate kinase
XLOC_003638	PGSC0003DMG400025735	chr01:83420836-83424625	71.8678	52.3526	-0.457084	0.37925	no	Tubulin alpha-6 chain
XLOC_003640	PGSC0003DMG400025737	chr01:83440482-83444534	3.42311	0.875848	-1.96656	0.00305	Yes	Sterol regulatory element-binding protein site 2 protease
XLOC_003641	PGSC0003DMG400025738	chr01:83452217-83452762	1.11344	2.41622	1.11773	0.3077	no	Phytosulfokines
XLOC_003642	PGSC0003DMG402025733	chr01:83466854-83467872	0.551737	0.897424	0.701809	0.43095	no	Gene of unknown function
XLOC_003643	PGSC0003DMG400025934	chr01:83472949-83473613	4.81978	4.6766	-0.0435085	0.94435	no	Conserved gene of unknown function
XLOC_003644	PGSC0003DMG400025740	chr01:83480325-83489101	13.1322	12.8176	-0.0349743	0.9413	no	Magnesium transporter
XLOC_003646	PGSC0003DMG401025742	chr01:83509902-83514410	3.2281	2.97151	-0.119491	0.8298	no	DNA binding protein
XLOC_003647	PGSC0003DMG402025742	chr01:83515630-83522262	0.897781	0.845343	-0.0868273	0.90565	no	Conserved gene of unknown function
XLOC_003648	PGSC0003DMG403025742	chr01:83523959-83526228	4.41026	3.72331	-0.244278	0.63415	no	Conserved gene of unknown function
XLOC_003649	PGSC0003DMG400025935	chr01:83562470-83563022	9.20438	6.65332	-0.468246	0.47595	no	Gene of unknown function
XLOC_003650	PGSC0003DMG400025743	chr01:83586544-83592390	2.81479	2.97693	0.0807992	0.873	no	DNA-directed polymerase kappa
XLOC_003651	PGSC0003DMG400025744	chr01:83592840-83595276	20.7316	16.3969	-0.338403	0.5721	no	Conserved gene of unknown function
XLOC_003652	PGSC0003DMG400025745	chr01:83597459-83600400	39.4491	38.3349	-0.0413355	0.93585	no	Conserved gene of unknown function
XLOC_003656	PGSC0003DMG400025749	chr01:83635765-83642407	15.2913	15.5994	0.0287811	0.95165	no	Zinc finger protein
XLOC_003657	PGSC0003DMG400025750	chr01:83662965-83668182	8.36966	10.5178	0.329587	0.4891	no	Mitotic checkpoint protein bub3
XLOC_003658	PGSC0003DMG400034322	chr01:83673567-83674356	1.64241	0.825571	-0.99235	0.2817	no	Zinc finger protein
XLOC_003659	PGSC0003DMG400025751	chr01:83688691-83695372	39.3676	31.0863	-0.340731	0.5289	no	Signal transducer
XLOC_003660	PGSC0003DMG400025752	chr01:83704498-83706155	25.5232	21.1309	-0.272451	0.56795	no	LOB domain-containing protein
XLOC_003661	PGSC0003DMG400025753	chr01:83741927-83744015	3.36155	3.01767	-0.155692	0.7718	no	Conserved gene of unknown function
XLOC_003662	PGSC0003DMG400025755	chr01:83778166-83782991	7.08551	6.17998	-0.19727	0.68575	no	RING-H2 finger protein
XLOC_003663	PGSC0003DMG400025756	chr01:83785406-83788710	1.58197	1.82101	0.203014	0.76095	no	Protein phosphatase 2c
XLOC_003664	PGSC0003DMG400025757	chr01:83796792-83799730	25.0755	19.7542	-0.344123	0.4886	no	Proline-rich cell wall protein
XLOC_003665	PGSC0003DMG400025758	chr01:83827905-83834744	1.31652	2.02952	0.624408	0.27365	no	Nucleotide binding protein
XLOC_003666	PGSC0003DMG400025759	chr01:83836584-83837420	5.97923	2.58648	-1.20897	0.1405	no	GAST1 protein
XLOC_003667	PGSC0003DMG400025760	chr01:83891296-83895934	12.1591	22.051	0.858807	0.07545	no	Homeobox protein HAT3.1
XLOC_003668	PGSC0003DMG400025761	chr01:83896456-83902649	3.80199	2.60054	-0.547942	0.2952	no	Type 2A phosphatase activator TIP41
XLOC_003669	PGSC0003DMG400025762	chr01:83909807-83913710	0.212071	0.859837	2.01952	0.52615	no	Gene of unknown function
XLOC_003670	PGSC0003DMG400025763	chr01:83920078-83921027	16.2775	21.9072	0.428524	0.3916	no	Conserved gene of unknown function
XLOC_003671	PGSC0003DMG401025764	chr01:83927104-83929000	0.761036	0.553897	-0.458346	0.60255	no	Basic helix-loop-helix protein BHLH15
XLOC_003672	PGSC0003DMG403025764	chr01:83940933-83943100	1.53081	1.72085	0.168826	0.79485	no	Deoxycytidyl transferase
XLOC_003673	PGSC0003DMG402025764	chr01:83952374-83953078	8.76302	5.74745	-0.608507	0.31265	no	Gene of unknown function
XLOC_003675	PGSC0003DMG400025766	chr01:84001762-84007396	8.41509	14.6908	0.803863	0.10625	no	Ribosomal pseudouridine synthase
XLOC_003676	PGSC0003DMG401025767	chr01:84021418-84025385	17.0605	12.7458	-0.420639	0.36675	no	Cinnamyl alcohol dehydrogenase
XLOC_003677	PGSC0003DMG400025768	chr01:84036188-84039363	14.0909	17.0852	0.277985	0.5689	no	PRKR interacting protein 1
XLOC_003678	PGSC0003DMG400025769	chr01:84039896-84045786	6.98292	6.18746	-0.174484	0.73235	no	Reticulon-3
XLOC_003679	PGSC0003DMG400025770	chr01:84046908-84050133	8.08449	13.6923	0.76014	0.12005	no	Cell division cycle protein
XLOC_003680	PGSC0003DMG400025771	chr01:84058039-84061476	25.1829	22.8519	-0.14013	0.77805	no	Interleukin-1 receptor-associated kinase
XLOC_003681	PGSC0003DMG400025772	chr01:84085108-84092013	0.804622	1.08321	0.428935	0.60225	no	Tip120
XLOC_003685	PGSC0003DMG400025776	chr01:84171982-84172319	3.15353	15.5999	2.3065	0.03645	Yes	Conserved gene of unknown function
XLOC_003687	PGSC0003DMG400044149	chr01:84217327-84218689	0.572238	0.238892	-1.26025	0.1953	no	UDP-glucose:glucosyltransferase
XLOC_003688	PGSC0003DMG400025777	chr01:84233419-84241937	491.665	528.857	0.105202	0.87465	no	Poly(A)-binding protein
XLOC_003689	PGSC0003DMG400025778	chr01:84255240-84265279	1.18002	1.28012	0.117471	0.8892	no	Myosin heavy chain, fast skeletal muscle, embryonic
XLOC_003690	PGSC0003DMG400025779	chr01:84282358-84288063	3.58822	3.68855	0.0397865	0.9385	no	RING zinc finger protein
XLOC_003695	PGSC0003DMG400025784	chr01:84389171-84394548	7.46556	8.16779	0.129695	0.8122	no	Kinase family protein
XLOC_003697	PGSC0003DMG402025785	chr01:84426771-84434967	0.529506	0.321396	-0.720296	0.33765	no	Pentatricopeptide repeat-containing protein
XLOC_003698	PGSC0003DMG403025785	chr01:84435043-84444276	0.656894	0.577228	-0.186518	0.75175	no	GATA transcription factor
XLOC_003699	PGSC0003DMG404025785	chr01:84445924-84452849	2.9637	1.90389	-0.638451	0.25525	no	Dynamin
XLOC_003700	PGSC0003DMG400025786	chr01:84453381-84461798	28.1166	28.8519	0.0372412	0.965	no	DJ-1 family protein
XLOC_003703	PGSC0003DMG400025789	chr01:84488450-84497403	5.30903	5.08476	-0.062267	0.9043	no	Fucosyltransferase 1
XLOC_003705	PGSC0003DMG400025790	chr01:84502757-84507044	0.572808	1.15776	1.01521	0.206	no	Conserved gene of unknown function
XLOC_003707	PGSC0003DMG400025791	chr01:84520622-84530847	9.23734	7.5523	-0.290561	0.5767	no	Conserved gene of unknown function
XLOC_003708	PGSC0003DMG400025792	chr01:84532548-84558799	2.50881	2.45647	-0.030414	0.9874	no	DNA binding protein
XLOC_003710	PGSC0003DMG400025794	chr01:84596600-84603067	6.53125	10.8556	0.733004	0.2482	no	Pentatricopeptide repeat-containing protein
XLOC_003711	PGSC0003DMG400025795	chr01:84631733-84636755	5.78452	3.41496	-0.760329	0.12705	no	Cytochrome P450
XLOC_003712	PGSC0003DMG400025796	chr01:84643785-84652356	13.3354	15.144	0.183485	0.7039	no	Longevity assurance factor
XLOC_003714	PGSC0003DMG400025798	chr01:84674105-84677329	2.56649	3.65547	0.510261	0.3159	no	DEM2
XLOC_003716	PGSC0003DMG400025800	chr01:84708830-84713274	5.10073	5.24054	0.0390112	0.93825	no	Upstream activation factor subunit UAF30
XLOC_003717	PGSC0003DMG400025801	chr01:84725984-84728487	17.893	32.5882	0.864954	0.08175	no	Conserved gene of unknown function
XLOC_003720	PGSC0003DMG400025804	chr01:84748616-84749527	5.67381	5.44208	-0.0601579	0.9203	no	Conserved gene of unknown function
XLOC_003721	PGSC0003DMG400025806	chr01:84758131-84763191	13.5212	24.7472	0.872043	0.08015	no	Peptidyl-prolyl cis-trans isomerase d, ppid
XLOC_003724	PGSC0003DMG400025808	chr01:84803406-84809194	14.0574	15.4538	0.136631	0.7799	no	Conserved gene of unknown function
XLOC_003725	PGSC0003DMG401025809	chr01:84809945-84818407	1.78658	4.18481	1.22797	0.02315	Yes	EMB2745
XLOC_003726	PGSC0003DMG402025809	chr01:84818600-84822136	1.25982	1.638	0.378721	0.50065	no	Gene of unknown function
XLOC_003727	PGSC0003DMG400025811	chr01:84828585-84833713	7.53201	7.76054	0.0431234	0.9284	no	Nucleic acid binding protein
XLOC_003728	PGSC0003DMG400025813	chr01:84914217-84915428	30.7959	26.7935	-0.200858	0.68435	no	CXE carboxylesterase
XLOC_003729	PGSC0003DMG400025814	chr01:84918472-84919861	26.1772	16.4671	-0.668722	0.16525	no	CXE carboxylesterase
XLOC_003730	PGSC0003DMG400025815	chr01:84920514-84922142	16.334	7.17764	-1.18629	0.01945	Yes	CXE carboxylesterase
XLOC_003731	PGSC0003DMG400025816	chr01:84922830-84924016	6.99956	4.34135	-0.689122	0.18575	no	Gibberellin receptor GID1
XLOC_003733	PGSC0003DMG400025818	chr01:84928049-84929972	0.378539	0.321844	-0.234081	0.84	no	CXE carboxylesterase
XLOC_003734	PGSC0003DMG400025819	chr01:84934866-84936222	1.1197	0.595956	-0.909835	0.23185	no	Gibberellin receptor GID1
XLOC_003735	PGSC0003DMG400040651	chr01:84936964-84937903	1.22405	1.03596	-0.240688	0.76145	no	Gibberellin receptor GID1
XLOC_003736	PGSC0003DMG400038433	chr01:84940790-84941825	3.26877	4.48214	0.455441	0.44085	no	CXE carboxylesterase
XLOC_003737	PGSC0003DMG400025820	chr01:84950864-84964275	106.075	117.027	0.141762	0.80885	no	ATPREP1
XLOC_003738	PGSC0003DMG400025821	chr01:84967731-84968811	17.2701	14.7961	-0.223057	0.67925	no	Cyclin-dependent kinase inhibitor 7
XLOC_003739	PGSC0003DMG400025822	chr01:84972173-84976470	10.5196	7.62082	-0.465056	0.3311	no	Conserved gene of unknown function
XLOC_003740	PGSC0003DMG400025823	chr01:84978011-84980823	100.621	89.9443	-0.161827	0.7717	no	Nitrite reductase
XLOC_003741	PGSC0003DMG400025824	chr01:84981239-84982672	0.651547	0.493928	-0.399568	0.64605	no	GDSL-like Lipase/Acylhydrolase family protein
XLOC_003743	PGSC0003DMG400025825	chr01:85023387-85024892	0.727707	0.0837868	-3.11856	0.0445	Yes	Methylketone synthase Ib
XLOC_003744	PGSC0003DMG400025947	chr01:85043574-85044015	11.0762	7.57739	-0.547697	0.40575	no	Conserved gene of unknown function
XLOC_003745	PGSC0003DMG400025948	chr01:85047797-85048333	8.17934	4.39748	-0.895307	0.19905	no	Conserved gene of unknown function
XLOC_003746	PGSC0003DMG400025949	chr01:85056523-85058366	0.994553	1.04983	0.0780398	0.90645	no	Conserved gene of unknown function
XLOC_003747	PGSC0003DMG400025950	chr01:85095138-85097401	4.43998	4.76179	0.10095	0.8408	no	Gene of unknown function
XLOC_003748	PGSC0003DMG401025826	chr01:85143049-85149672	0.928336	0.714328	-0.37806	0.85945	no	3-hydroxyisobutyryl-CoA hydrolase 1
XLOC_003749	PGSC0003DMG403025826	chr01:85143049-85149672	50.8428	32.0781	-0.664456	0.22355	no	Enoyl-CoA-hydratase
XLOC_003750	PGSC0003DMG400025827	chr01:85170459-85175409	1.2301	0.924652	-0.411789	0.5791	no	Enoyl-CoA-hydratase
XLOC_003751	PGSC0003DMG401025828	chr01:85178935-85185788	0.989955	0.973871	-0.0236312	0.973	no	3-hydroxybutyryl-CoA dehydratase
XLOC_003752	PGSC0003DMG402025828	chr01:85188524-85190149	6.10222	3.54103	-0.785165	0.23045	no	Beta-hydroxyisobutyryl-CoA hydrolase 1
XLOC_003754	PGSC0003DMG401025925	chr01:85233298-85238930	6.93417	7.53426	0.119742	0.92875	no	Gene of unknown function
XLOC_003756	PGSC0003DMG401025831,PGSC0003DMG402025831	chr01:85320784-85324678	884.817	857.803	-0.0447326	0.9511	no	Please refer to the Supplement_sheet
XLOC_003757	PGSC0003DMG400025953	chr01:85358729-85359523	7.21877	7.18822	-0.00611839	0.9895	no	Conserved gene of unknown function
XLOC_003758	PGSC0003DMG400025954	chr01:85360586-85361017	321.879	626.687	0.961229	0.07055	no	Conserved gene of unknown function
XLOC_003759	PGSC0003DMG400025833	chr01:85395750-85400184	27.3682	34.3904	0.329504	0.502	no	Conserved gene of unknown function
XLOC_003762	PGSC0003DMG400025160	chr01:85499254-85500719	55.0886	34.2641	-0.685054	0.1482	no	COR413-PM2
XLOC_003763	PGSC0003DMG400025161	chr01:85515669-85523049	17.3415	33.6578	0.956716	0.06225	no	Mitochondrial import receptor subunit TOM6 homolog
XLOC_003764	PGSC0003DMG400025162	chr01:85526178-85527984	4.81078	5.89292	0.29271	0.60915	no	Conserved gene of unknown function
XLOC_003765	PGSC0003DMG400025163	chr01:85542155-85543175	3.65912	1.84569	-0.987339	0.12645	no	Conserved gene of unknown function
XLOC_003767	PGSC0003DMG400025165	chr01:85583198-85587798	167.463	141.055	-0.247585	0.66875	no	ISPH protein
XLOC_003769	PGSC0003DMG400025166	chr01:85640446-85646200	47.5474	77.331	0.701682	0.18615	no	Tyrosyl-tRNA synthetase
XLOC_003770	PGSC0003DMG401025167	chr01:85648476-85652037	5.48782	7.7463	0.497275	0.332	no	1-acyl-sn-glycerol-3-phosphate acyltransferase
XLOC_003772	PGSC0003DMG400025169	chr01:85668756-85679257	5.3934	3.74947	-0.524509	0.3659	no	Gene of unknown function
XLOC_003775	PGSC0003DMG400025171	chr01:85731622-85735194	7.91658	11.2267	0.503985	0.30135	no	Sorbitol transporter
XLOC_003776	PGSC0003DMG400000702	chr01:85833799-85843555	6.66904	8.91333	0.418486	0.38295	no	Transcription regulatory protein SWI3
XLOC_003778	PGSC0003DMG400000704	chr01:85856582-85866461	21.1158	23.9462	0.181469	0.7228	no	Coatomer gamma subunit
XLOC_003779	PGSC0003DMG400000706	chr01:85915200-85919260	6.40389	3.50894	-0.867914	0.10235	no	Conserved gene of unknown function
XLOC_003780	PGSC0003DMG400000707	chr01:85942493-85946070	6.04897	4.60764	-0.392664	0.4514	no	AP-3 complex subunit sigma
XLOC_003781	PGSC0003DMG400000708	chr01:85987214-85988480	355.037	598.745	0.753972	0.1613	no	Glycine-rich RNA binding protein
XLOC_003782	PGSC0003DMG400000709	chr01:86000523-86001549	0.551752	1.76172	1.67489	0.2397	no	DNA binding protein
XLOC_003783	PGSC0003DMG400000710	chr01:86006588-86009421	6.13301	5.33318	-0.201598	0.6994	no	Hydrolase, alpha/beta fold family protein
XLOC_003784	PGSC0003DMG400000711	chr01:86038140-86041879	12.4069	14.2958	0.204452	0.65895	no	Basic helix-loop-helix protein BHLH7
XLOC_003787	PGSC0003DMG400000713	chr01:86075421-86078050	1.20556	1.05194	-0.196645	0.75445	no	Nitrate and chloride transporter
XLOC_003788	PGSC0003DMG400000714	chr01:86087333-86091394	16.6126	19.77	0.25104	0.6077	no	Isoform 2 of F-box protein
XLOC_003789	PGSC0003DMG400000715	chr01:86111822-86112661	14.4451	17.406	0.269011	0.5896	no	Conserved gene of unknown function
XLOC_003790	PGSC0003DMG400000716	chr01:86115394-86116878	3.56669	4.16963	0.225336	0.6705	no	Conserved gene of unknown function
XLOC_003791	PGSC0003DMG400000739	chr01:86121292-86121944	1.4134	0.353391	-1.99984	0.15095	no	Conserved gene of unknown function
XLOC_003792	PGSC0003DMG400000717	chr01:86126871-86127874	4.1415	3.36386	-0.300035	0.61805	no	Conserved gene of unknown function
XLOC_003793	PGSC0003DMG400000718	chr01:86132482-86133587	15.6081	13.7806	-0.179656	0.71445	no	Conserved gene of unknown function
XLOC_003794	PGSC0003DMG400000719	chr01:86156826-86160116	0.74696	0.649385	-0.201957	0.7636	no	Sec14 cytosolic factor
XLOC_003795	PGSC0003DMG400030946	chr01:86264082-86265430	83.9265	115.076	0.455393	0.389	no	BZIP transcription factor
XLOC_003796	PGSC0003DMG400030947	chr01:86277263-86283435	21.8798	19.5802	-0.160202	0.73425	no	Chaperone protein dnaJ
XLOC_003800	PGSC0003DMG400030950	chr01:86305393-86315959	15.802	15.6146	-0.017218	0.9891	no	Myo inositol monophosphatase
XLOC_003802	PGSC0003DMG400030951	chr01:86324338-86333693	9.93817	14.1204	0.506727	0.30025	no	Ubiquitin-activating enzyme E1b
XLOC_003803	PGSC0003DMG400030952	chr01:86346270-86354249	1.8771	2.18088	0.216405	0.6747	no	Chromatin remodeling complex subunit
XLOC_003804	PGSC0003DMG400030953	chr01:86365851-86367431	0.335363	1.82771	2.44624	0.043	Yes	RNA-binding protein
XLOC_003805	PGSC0003DMG400030954	chr01:86383697-86389927	10.7883	13.9614	0.371975	0.4501	no	Beta-galactosidase
XLOC_003806	PGSC0003DMG400030955	chr01:86393949-86398907	13.6899	9.22864	-0.568925	0.2378	no	Phd finger transcription factor
XLOC_003807	PGSC0003DMG400030956	chr01:86434421-86437503	0.969628	1.77209	0.869946	0.21155	no	Zinc finger protein
XLOC_003808	PGSC0003DMG400030957	chr01:86439554-86442130	16.059	14.7282	-0.124806	0.79875	no	Cysteine proteinase
XLOC_003810	PGSC0003DMG400030958	chr01:86524539-86526577	0.463702	0.672523	0.536384	0.5184	no	Zinc finger (B-box type) family protein
XLOC_003816	PGSC0003DMG400003128	chr01:86570346-86579781	98.3505	103.674	0.0760544	0.90745	no	CRS1 / YhbY domain containing protein
XLOC_003817	PGSC0003DMG400003126	chr01:86628052-86629634	54.5841	52.175	-0.0651213	0.8937	no	AG-motif binding protein-4
XLOC_003818	PGSC0003DMG400003124	chr01:86651855-86657814	12.5514	7.75548	-0.694562	0.20715	no	Endo-1,4-beta-glucanase
XLOC_003819	PGSC0003DMG400046163	chr01:86661834-86662623	2.95514	2.94756	-0.00370159	0.9808	no	Conserved gene of unknown function
XLOC_003820	PGSC0003DMG400003123	chr01:86663460-86666351	1618.3	2197.76	0.441554	0.52185	no	Fructose-bisphosphate aldolase
XLOC_003821	PGSC0003DMG400005572	chr01:86735045-86741007	13.9041	10.743	-0.372115	0.4486	no	ATP binding protein
XLOC_003822	PGSC0003DMG400005571	chr01:86741751-86750553	177.261	143.738	-0.302438	0.56675	no	NADH dehydrogenase
XLOC_003823	PGSC0003DMG400001662	chr01:86846483-86849599	19.1042	16.2433	-0.234049	0.6221	no	Arginine decarboxylase
XLOC_003824	PGSC0003DMG400001661	chr01:86850533-86854153	80.1269	93.0666	0.215977	0.6809	no	Aldo-keto reductase
XLOC_003825	PGSC0003DMG400001660	chr01:86875170-86879531	2.6206	2.0827	-0.331443	0.57805	no	GAGA-binding transcriptional activator BBR/BPC4
XLOC_003826	PGSC0003DMG400001659	chr01:86886461-86889844	11.1097	13.5217	0.283453	0.55485	no	DNA binding protein
XLOC_003827	PGSC0003DMG400001658	chr01:86894066-86898854	18.1161	29.5551	0.706136	0.1685	no	TRNA-dihydrouridine synthase
XLOC_003829	PGSC0003DMG400040387	chr01:86901484-86902660	0.485634	0.250282	-0.956312	0.5052	no	Conserved gene of unknown function
XLOC_003830	PGSC0003DMG400001656	chr01:86912374-86919750	123.31	152.299	0.304618	0.7019	no	Conserved gene of unknown function
XLOC_003831	PGSC0003DMG400001655	chr01:86927636-86928507	11.4717	16.1848	0.496563	0.32455	no	Auxin-induced protein 6B
XLOC_003832	PGSC0003DMG400001654	chr01:86988282-86988609	0.706862	1.88306	1.41358	0.4209	no	SAUR family protein
XLOC_003836	PGSC0003DMG400001649	chr01:87067320-87068090	1.06075	1.0693	0.011576	0.95285	no	Auxin-induced SAUR
XLOC_003837	PGSC0003DMG400001648	chr01:87069318-87070614	0.451552	0.160424	-1.49301	0.2162	no	Auxin-induced SAUR
XLOC_003839	PGSC0003DMG400038172	chr01:87075015-87077111	0.23491	0.657715	1.48535	0.30325	no	Auxin-induced SAUR
XLOC_003840	PGSC0003DMG400001646	chr01:87086177-87088612	39.7441	51.6358	0.377629	0.48475	no	Ubiquitin-protein ligase BRE1A
XLOC_003841	PGSC0003DMG400001645	chr01:87090020-87090688	0.389458	0.748856	0.943221	0.47505	no	Auxin-induced SAUR
XLOC_003842	PGSC0003DMG400001644	chr01:87091507-87092038	4.43522	4.55074	0.0370957	0.96825	no	Auxin-induced SAUR
XLOC_003843	PGSC0003DMG400034487	chr01:87094452-87096858	6.98128	9.76051	0.483465	0.3152	no	ATP-dependent RNA helicase
XLOC_003844	PGSC0003DMG400001643	chr01:87098898-87100811	0.490547	0.322813	-0.603693	0.4931	no	Auxin-induced SAUR
XLOC_003845	PGSC0003DMG400001642	chr01:87100880-87102129	0.619474	0.495929	-0.320911	0.7214	no	Auxin-induced SAUR
XLOC_003846	PGSC0003DMG400001641	chr01:87102605-87103638	0.832774	0.442744	-0.911452	0.33405	no	Auxin-induced SAUR
XLOC_003848	PGSC0003DMG400001639	chr01:87122441-87128024	5.00761	15.7256	1.65092	0.00355	Yes	Transducin family protein
XLOC_003849	PGSC0003DMG400001638	chr01:87128756-87132021	8.24119	6.69103	-0.300626	0.5483	no	39 kDa EF-Hand containing protein
XLOC_003851	PGSC0003DMG400001636	chr01:87135797-87142796	49.7741	46.0851	-0.111097	0.82075	no	Mta/sah nucleosidase
XLOC_003852	PGSC0003DMG400001635	chr01:87143394-87145217	0.843874	0.895296	0.0853379	0.90405	no	Chalcone synthase
XLOC_003853	PGSC0003DMG400001634	chr01:87176207-87176782	30.2065	16.1999	-0.898876	0.10325	no	Conserved gene of unknown function
XLOC_003854	PGSC0003DMG400001633	chr01:87196466-87202723	17.9109	21.6404	0.272888	0.58555	no	Protein FAM50A
XLOC_003855	PGSC0003DMG400001632	chr01:87203581-87208255	72.644	102.604	0.498177	0.3454	no	Translocon-associated protein, alpha subunit
XLOC_003856	PGSC0003DMG400001631	chr01:87210775-87213515	169.05	279.979	0.727875	0.2149	no	Proline-rich protein
XLOC_003857	PGSC0003DMG400001630	chr01:87214581-87215743	1094.17	1811.8	0.727588	0.2878	no	Peptidyl-prolyl cis-trans isomerase
XLOC_003858	PGSC0003DMG400001629	chr01:87223460-87227818	2.61724	3.66363	0.485227	0.42985	no	Non-imprinted in Prader-Willi/Angelman syndrome region protein
XLOC_003859	PGSC0003DMG400001628	chr01:87229242-87229810	33.4429	52.6919	0.655881	0.18375	no	Translation initiation factor
XLOC_003860	PGSC0003DMG400001627	chr01:87234395-87237170	6.55887	6.4856	-0.016207	0.97245	no	Conserved gene of unknown function
XLOC_003861	PGSC0003DMG400001626	chr01:87237379-87240391	1.14514	0.563555	-1.02289	0.1337	no	Amidase
XLOC_003866	PGSC0003DMG400001621	chr01:87264138-87265609	0.331133	0.540555	0.707032	0.4258	no	Phospholipase C
XLOC_003868	PGSC0003DMG400006202	chr01:87300110-87304770	8.06348	5.45302	-0.564349	0.26425	no	Thaumatin
XLOC_003869	PGSC0003DMG400006201	chr01:87313356-87315412	58.7189	73.12	0.31644	0.59765	no	Zeamatin
XLOC_003870	PGSC0003DMG400006200	chr01:87335619-87340245	16.2687	15.6087	-0.0597427	0.9005	no	Peptidyl-prolyl cis-trans isomerase
XLOC_003871	PGSC0003DMG402006199	chr01:87341850-87346606	12.9295	17.2762	0.418123	0.38615	no	Conserved gene of unknown function
XLOC_003872	PGSC0003DMG401006199	chr01:87351049-87352477	17.4465	20.0179	0.198356	0.67815	no	Actin depolymerizing factor 5
XLOC_003873	PGSC0003DMG400006198	chr01:87361284-87363990	10.8603	8.17854	-0.409144	0.39135	no	Cucumisin
XLOC_003876	PGSC0003DMG401006195	chr01:87378744-87385317	6.51265	5.49693	-0.244619	0.63125	no	Protein farnesyltransferase alpha subunit
XLOC_003877	PGSC0003DMG402006195	chr01:87385750-87387533	14.4853	86.4784	2.57775	5e-05	Yes	Conserved gene of unknown function
XLOC_003878	PGSC0003DMG401006194,PGSC0003DMG402006194	chr01:87390882-87395297	2.79902	5.25191	0.907919	0.07465	no	Please refer to the Supplement_sheet
XLOC_003879	PGSC0003DMG400006193	chr01:87397427-87400764	127.49	134.772	0.080139	0.88105	no	Proteasome subunit alpha type
XLOC_003881	PGSC0003DMG400006191	chr01:87524940-87529189	4.53539	3.8054	-0.253176	0.61725	no	Beta-galactosidase
XLOC_003882	PGSC0003DMG400006190	chr01:87533755-87537370	3.16005	3.12018	-0.0183186	0.9738	no	Minichromosome maintenance protein 10 isoform 1
XLOC_003883	PGSC0003DMG400006189	chr01:87542093-87549232	113.49	112.71	-0.00995557	0.9856	no	Rac-like GTP-binding protein
XLOC_003884	PGSC0003DMG402006188	chr01:87555771-87559456	10.1676	11.3719	0.161496	0.7685	no	ATP binding protein
XLOC_003885	PGSC0003DMG401006188	chr01:87564438-87569506	9.26598	12.703	0.455157	0.3425	no	DNA binding protein
XLOC_003886	PGSC0003DMG400006187	chr01:87597050-87598241	1.92227	1.32429	-0.537596	0.4503	no	ATP binding protein
XLOC_003887	PGSC0003DMG400006186	chr01:87612478-87616575	712.204	501.447	-0.506194	0.44475	no	Hydroxypyruvate reductase
XLOC_003888	PGSC0003DMG400006185	chr01:87619564-87621021	3.02812	3.04419	0.00763811	0.98375	no	Skp1 1
XLOC_003889	PGSC0003DMG400006184	chr01:87621467-87623667	136.639	155.863	0.189914	0.7354	no	Skp1
XLOC_003890	PGSC0003DMG400006183	chr01:87631163-87632633	278.805	215.353	-0.372554	0.5232	no	Aquaporin
XLOC_003891	PGSC0003DMG400006182	chr01:87636839-87637840	32.1961	57.9112	0.846958	0.0887	no	Conserved gene of unknown function
XLOC_003892	PGSC0003DMG400006181	chr01:87651301-87655119	30.8797	29.5872	-0.0616831	0.8966	no	Conserved gene of unknown function
XLOC_003893	PGSC0003DMG400018041	chr01:87731393-87734228	156.471	104.515	-0.582188	0.2805	no	Conserved gene of unknown function
XLOC_003896	PGSC0003DMG400018659	chr01:87833370-87841550	27.4895	21.8923	-0.328454	0.51475	no	Dimethylaniline monooxygenase
XLOC_003897	PGSC0003DMG400018658	chr01:87877939-87882652	1.43614	1.318	-0.123845	0.83115	no	Axi 1 protein
XLOC_003898	PGSC0003DMG400018657	chr01:87887877-87892357	286.322	245.933	-0.219378	0.7104	no	Conserved gene of unknown function
XLOC_003899	PGSC0003DMG400018656	chr01:87900904-87908481	2.03195	2.41007	0.24621	0.62375	no	Conserved gene of unknown function
XLOC_003900	PGSC0003DMG400018655	chr01:87909460-87913813	0.719732	0.745664	0.0510645	0.9306	no	Intron maturase, type II family protein
XLOC_003901	PGSC0003DMG400018654	chr01:87915068-87915908	1.89716	1.82322	-0.0573519	0.9334	no	Conserved gene of unknown function
XLOC_003902	PGSC0003DMG400018653	chr01:87924532-87930883	27.8663	39.7915	0.513942	0.2974	no	Pentatricopeptide repeat-containing protein
XLOC_003903	PGSC0003DMG400018652	chr01:87932555-87935363	4.64073	4.8861	0.074332	0.89135	no	Activator of basal transcription
XLOC_003904	PGSC0003DMG400018651	chr01:87962705-87965704	8.69571	4.61155	-0.915051	0.129	no	Amino acid transporter
XLOC_003905	PGSC0003DMG400018650	chr01:87970173-87974234	2.02634	3.41866	0.754556	0.17775	no	Multicopper oxidase
XLOC_003908	PGSC0003DMG400018648	chr01:87994277-88001717	11.3882	11.3206	-0.00858736	0.98755	no	Rop guanine nucleotide exchange factor
XLOC_003910	PGSC0003DMG400018631	chr01:88021845-88023121	10.2174	7.76092	-0.396723	0.4364	no	Gene of unknown function
XLOC_003913	PGSC0003DMG400018645	chr01:88051522-88058221	7.88943	7.60027	-0.0538704	0.9094	no	Ubiquitin-protein ligase
XLOC_003914	PGSC0003DMG400018644	chr01:88067668-88076117	2.78721	2.84792	0.0310876	0.95325	no	Protein kinase
XLOC_003917	PGSC0003DMG400018642	chr01:88097000-88105050	2.3865	1.86212	-0.357952	0.5215	no	WD-repeat protein
XLOC_003919	PGSC0003DMG400018641	chr01:88126156-88127569	200.806	270.651	0.43063	0.4543	no	S-adenosyl-methionine-sterol-C-methyltransferase
XLOC_003921	PGSC0003DMG400003415	chr01:88168553-88170661	1.02182	0.551169	-0.890579	0.1971	no	Neutral amino acid transport protein
XLOC_003923	PGSC0003DMG400003417	chr01:88193748-88197199	9.02544	9.74829	0.111151	0.8146	no	Conserved gene of unknown function
XLOC_003926	PGSC0003DMG400014656	chr01:88263156-88264835	4.46947	3.66381	-0.286758	0.62575	no	Glutathione S-transferase/peroxidase
XLOC_003927	PGSC0003DMG400014657	chr01:88270209-88271383	129.001	108.145	-0.254414	0.6366	no	Glutathione S-transferase/peroxidase
XLOC_003928	PGSC0003DMG400014660	chr01:88296288-88304485	28.9367	41.4165	0.517304	0.53615	no	Conserved gene of unknown function
XLOC_003929	PGSC0003DMG402014675	chr01:88305080-88315617	1.66525	1.12036	-0.571776	0.3503	no	Gene of unknown function
XLOC_003931	PGSC0003DMG400014661	chr01:88318116-88324897	8.60958	9.48315	0.139424	0.771	no	Conserved gene of unknown function
XLOC_003932	PGSC0003DMG400014662	chr01:88336793-88341542	1.21385	1.17	-0.0530899	0.9307	no	RWP-RK domain-containing protein
XLOC_003934	PGSC0003DMG400014663	chr01:88379428-88385233	8.03606	5.66449	-0.50454	0.29505	no	Glutamate receptor 3 plant
XLOC_003935	PGSC0003DMG400014664	chr01:88391788-88392779	0.785175	0.100382	-2.96752	0.24015	no	Sugar transporter
XLOC_003936	PGSC0003DMG401014665	chr01:88395360-88399887	18.8287	13.3524	-0.495837	0.3153	no	Mitochondrial phosphate carrier protein
XLOC_003938	PGSC0003DMG400014671	chr01:88590112-88591214	25.483	21.6559	-0.234772	0.6296	no	Cytohesin 1, 2, 3
XLOC_003941	PGSC0003DMG400015132	chr01:160378-161885	11.7685	12.6156	0.100282	0.9117	no	Defensin J1-2
XLOC_003943	PGSC0003DMG400022786	chr01:250844-265748	2.58599	2.77897	0.103834	0.82735	no	Plasmalemma Na+/H+ antiporter
XLOC_003945	PGSC0003DMG400022788	chr01:306384-312803	20.8388	18.345	-0.183883	0.76535	no	PLE
XLOC_003947	PGSC0003DMG400022790	chr01:340909-348643	4.27193	2.85441	-0.581695	0.32455	no	Oxidoreductase
XLOC_003948	PGSC0003DMG400022791	chr01:353635-357015	13.7381	17.887	0.380727	0.4252	no	Xyloglucan endotransglucosylase/hydrolase 13
XLOC_003950	PGSC0003DMG400022793	chr01:398690-399961	7.06516	10.4148	0.559842	0.3671	no	Cytochrome
XLOC_003951	PGSC0003DMG400022800	chr01:400826-401194	2.71569	2.8384	0.0637554	0.91255	no	Cytochrome B561
XLOC_003952	PGSC0003DMG400022794	chr01:415047-415450	0.205996	0.565445	1.45677	0.3034	no	Conserved gene of unknown function
XLOC_003954	PGSC0003DMG400022796	chr01:477017-481530	57.2449	78.5183	0.455882	0.3835	no	Aspartate-semialdehyde dehydrogenase
XLOC_003955	PGSC0003DMG401022797,PGSC0003DMG402022797,PGSC0003DMG403022797	chr01:489322-501995	33.5771	29.1009	-0.206413	0.6863	no	Please refer to the Supplement_sheet
XLOC_003956	PGSC0003DMG400019972	chr01:536610-542685	2.36085	2.54748	0.109761	0.88815	no	Dynamin
XLOC_003957	PGSC0003DMG400019973	chr01:543125-545652	8.17251	6.74435	-0.2771	0.64705	no	Oxidoreductase
XLOC_003958	PGSC0003DMG400019974	chr01:549350-554780	12.5509	12.363	-0.0217688	0.9654	no	Myosin heavy chain, clone
XLOC_003959	PGSC0003DMG400019975	chr01:558382-565761	3.25199	3.0801	-0.0783439	0.87515	no	Ankyrin repeat-containing protein
XLOC_003960	PGSC0003DMG400033706	chr01:573323-573767	0.524778	0.937947	0.8378	0.59745	no	Gene of unknown function
XLOC_003962	PGSC0003DMG401030252	chr01:615360-617661	1.13307	0.296067	-1.93624	0.05425	no	Conserved gene of unknown function
XLOC_003967	PGSC0003DMG400031548	chr01:930462-931698	10.2531	11.802	0.202972	0.67585	no	Conserved gene of unknown function
XLOC_003968	PGSC0003DMG402032158	chr01:1017724-1020684	16.3123	16.7753	0.0403827	0.9429	no	F-box protein family
XLOC_003969	PGSC0003DMG400032159	chr01:1021495-1024380	12.6903	5.88194	-1.10937	0.04425	Yes	Dynein light chain type 1 family protein
XLOC_003970	PGSC0003DMG400032160	chr01:1028156-1030063	35.854	21.2265	-0.756266	0.11655	no	Conserved gene of unknown function
XLOC_003971	PGSC0003DMG401032161,PGSC0003DMG402032161	chr01:1036594-1048743	10.2547	7.67021	-0.41895	0.62965	no	Please refer to the Supplement_sheet
XLOC_003973	PGSC0003DMG400032163	chr01:1054501-1056145	0.872593	0.70409	-0.30955	0.7068	no	Short chain alcohol dehydrogenase
XLOC_003974	PGSC0003DMG400032164	chr01:1056708-1058065	1.05956	2.51515	1.24718	0.0685	no	Short chain alcohol dehydrogenase
XLOC_003976	PGSC0003DMG402032165	chr01:1070234-1073450	9.52615	10.9958	0.20699	0.6856	no	Conserved gene of unknown function
XLOC_003977	PGSC0003DMG400032166	chr01:1076766-1090205	67.2806	84.5239	0.329169	0.61085	no	Lysyl-tRNA synthetase
XLOC_003978	PGSC0003DMG400032167	chr01:1124620-1132123	41.3619	36.2198	-0.191525	0.6959	no	Conserved gene of unknown function
XLOC_003979	PGSC0003DMG400032168	chr01:1143576-1149975	30.6769	28.2418	-0.119323	0.8116	no	5'-adenylylsulfate reductase-like 5
XLOC_003980	PGSC0003DMG400032169	chr01:1154021-1158699	317.564	296.906	-0.0970419	0.873	no	Oxoglutarate malate translocator
XLOC_003981	PGSC0003DMG400032172	chr01:1279053-1281173	3.71987	3.08335	-0.270754	0.6725	no	HEAT repeat family protein
XLOC_003982	PGSC0003DMG400032173	chr01:1281298-1283170	1.03469	0.850489	-0.28284	0.727	no	Importin beta-3
XLOC_003984	PGSC0003DMG400032216	chr01:1313905-1316275	13.9495	17.9532	0.364023	0.45275	no	Conserved gene of unknown function
XLOC_003985	PGSC0003DMG400032177	chr01:1372683-1377068	2.44775	3.32588	0.44228	0.38885	no	Pentatricopeptide repeat-containing protein
XLOC_003986	PGSC0003DMG400032226	chr01:1451056-1453250	4.91477	4.67636	-0.0717383	0.88855	no	Neutral amino acid transport protein
XLOC_003987	PGSC0003DMG400032227	chr01:1459457-1462273	2.96302	3.8799	0.388955	0.43445	no	Amino acid transporter
XLOC_003988	PGSC0003DMG400032180	chr01:1477410-1484952	24.5195	24.4645	-0.00323658	0.99455	no	Serine/threonine-protein phosphatase
XLOC_003989	PGSC0003DMG400032181	chr01:1510328-1513966	20.9959	12.3665	-0.763673	0.13745	no	Conserved gene of unknown function
XLOC_003990	PGSC0003DMG400032182	chr01:1516478-1518210	47.853	71.0778	0.570788	0.2486	no	Non-specific lipid-transfer protein
XLOC_003991	PGSC0003DMG400032183	chr01:1542711-1546146	157.818	65.8995	-1.25992	0.0198	Yes	Conserved gene of unknown function
XLOC_003993	PGSC0003DMG400032187	chr01:1605709-1611808	14.6145	15.0829	0.0455068	0.9195	no	Tap46
XLOC_003994	PGSC0003DMG402032143	chr01:1627867-1632893	4.68928	5.29733	0.1759	0.9257	no	Gene of unknown function
XLOC_003995	PGSC0003DMG400032189	chr01:1642132-1648615	14.7045	13.4369	-0.130057	0.7834	no	Metal tolerance protein
XLOC_003996	PGSC0003DMG400032190	chr01:1651484-1653969	654.893	1089.87	0.734821	0.23665	no	Acidic ribosomal protein P1a
XLOC_003997	PGSC0003DMG400032191	chr01:1662188-1664271	0.286795	0.975354	1.76591	0.08815	no	Transcription or splicing factor
XLOC_003998	PGSC0003DMG400032192	chr01:1666817-1668625	17.9254	83.1511	2.21373	0.00015	Yes	RRNA-processing protein EBP2
XLOC_003999	PGSC0003DMG400032193	chr01:1669875-1674402	1.04383	3.56442	1.77178	0.00405	Yes	GTP-binding protein
XLOC_004000	PGSC0003DMG401032194,PGSC0003DMG402032194	chr01:1676230-1684412	38.7385	28.0603	-0.465237	0.41835	no	Please refer to the Supplement_sheet
XLOC_004001	PGSC0003DMG400032195	chr01:1695770-1700088	4.82701	6.12721	0.344101	0.51785	no	Nse1 non-SMC component of SMC5-6 complex family protein
XLOC_004002	PGSC0003DMG400032197	chr01:1724681-1729852	4.10824	7.19851	0.809178	0.1799	no	Restricted tev movement 1
XLOC_004003	PGSC0003DMG400032198	chr01:1730930-1733400	8.23266	6.98823	-0.236431	0.68815	no	Conserved gene of unknown function
XLOC_004004	PGSC0003DMG400032199	chr01:1761453-1764298	7.64856	6.75232	-0.179806	0.72575	no	Peroxidase
XLOC_004005	PGSC0003DMG400032200	chr01:1828098-1849607	9.14384	11.0935	0.278848	0.5671	no	1,3-beta-glucan synthase
XLOC_004006	PGSC0003DMG400032202	chr01:1895207-1918478	15.9417	24.8242	0.63894	0.2434	no	Callose synthase 3
XLOC_004007	PGSC0003DMG401032203	chr01:1940713-1946323	551.915	526.149	-0.0689723	0.90595	no	Extensin
XLOC_004008	PGSC0003DMG402032203	chr01:1974044-1975488	36.4104	40.1633	0.141527	0.7706	no	Extensin
XLOC_004009	PGSC0003DMG400032204	chr01:2007376-2013255	216.634	293.019	0.435736	0.46695	no	D12 oleate desaturase
XLOC_004011	PGSC0003DMG400032205	chr01:2075478-2082422	3.09299	2.53018	-0.289762	0.58895	no	Selenoprotein O
XLOC_004012	PGSC0003DMG400032206	chr01:2084194-2089035	8.75586	8.583	-0.028767	0.9521	no	Pentatricopeptide repeat-containing protein, chloroplastic
XLOC_004013	PGSC0003DMG400032207	chr01:2151328-2152141	28.2749	22.2351	-0.346688	0.47405	no	Lipoxygenase
XLOC_004014	PGSC0003DMG400032208	chr01:2241679-2245302	34.725	18.5857	-0.901784	0.07705	no	Oxidoreductase, 2OG-Fe(II) oxygenase family protein
XLOC_004015	PGSC0003DMG400032157	chr01:2261122-2263019	2.71452	12.3101	2.18108	0.00015	Yes	Oxidoreductase, 2OG-Fe(II) oxygenase family protein
XLOC_004016	PGSC0003DMG402003479	chr01:2394072-2396834	42.8334	28.7312	-0.576116	0.24185	no	Oxidoreductase, 2OG-Fe(II) oxygenase family protein
XLOC_004018	PGSC0003DMG400021348	chr01:2466454-2476089	1.66671	1.91928	0.203566	0.77295	no	Subtilisin-type protease
XLOC_004019	PGSC0003DMG400021347	chr01:2497295-2498845	6.17815	8.16453	0.402194	0.41005	no	UDP-glucosyltransferase
XLOC_004020	PGSC0003DMG400021346	chr01:2499795-2505473	6.18379	9.11005	0.558968	0.28185	no	Transcription factor
XLOC_004021	PGSC0003DMG400021345	chr01:2515179-2519197	33.7504	25.269	-0.417535	0.3982	no	Conserved gene of unknown function
XLOC_004022	PGSC0003DMG400021344	chr01:2528263-2537150	13.178	13.5097	0.0358633	0.93935	no	Conserved gene of unknown function
XLOC_004023	PGSC0003DMG400021343	chr01:2556991-2566447	9.34197	14.2658	0.610766	0.2065	no	White-brown-complex ABC transporter family
XLOC_004024	PGSC0003DMG400021342	chr01:2578482-2583492	0.410303	0.572941	0.481697	0.4973	no	Calcium-dependent protein kinase 20
XLOC_004025	PGSC0003DMG400021341	chr01:2587958-2592710	4.7664	3.93761	-0.275581	0.5954	no	Sucrose-phosphatase 1
XLOC_004028	PGSC0003DMG400021339	chr01:2664863-2669654	110.403	87.8315	-0.329965	0.5868	no	Lymphoid organ expressed yellow head virus receptor protein
XLOC_004030	PGSC0003DMG400021337	chr01:2688614-2693871	5.7234	7.11639	0.314272	0.5341	no	Co-chaperone protein HscB, mitochondrial
XLOC_004031	PGSC0003DMG400021336	chr01:2704795-2714900	3.44209	2.85862	-0.267962	0.6085	no	Conserved gene of unknown function
XLOC_004032	PGSC0003DMG400021370	chr01:2738558-2741530	3.74184	3.51114	-0.0918045	0.8477	no	Gene of unknown function
XLOC_004033	PGSC0003DMG402021334	chr01:2757872-2758994	0.788291	0.461305	-0.773008	0.37585	no	Electron transporter
XLOC_004034	PGSC0003DMG401021334	chr01:2760363-2766127	218.564	162.838	-0.424618	0.43605	no	ML domain protein
XLOC_004037	PGSC0003DMG400021331	chr01:2807644-2809862	0.750844	0.287121	-1.38685	0.0968	no	PEN1
XLOC_004038	PGSC0003DMG400021329	chr01:2865722-2867672	7.3751	7.82593	0.0855992	0.85925	no	Helix-loop-helix DNA-binding domain containing protein
XLOC_004044	PGSC0003DMG400021323	chr01:2955442-2959120	4.60421	4.09057	-0.17065	0.734	no	BEL29 protein
XLOC_004047	PGSC0003DMG400021322	chr01:3061071-3066062	30.6429	31.448	0.0374144	0.94405	no	Digalactosyldiacylglycerol synthase 1
XLOC_004048	PGSC0003DMG400021321	chr01:3071732-3076949	13.4937	19.6533	0.542488	0.25555	no	Serine/threonine-protein kinase rio2
XLOC_004049	PGSC0003DMG401021320,PGSC0003DMG402021320	chr01:3121984-3131464	13.5404	17.9301	0.405113	0.4778	no	Please refer to the Supplement_sheet
XLOC_004051	PGSC0003DMG400021319	chr01:3157246-3160524	1.88267	2.05958	0.129565	0.8016	no	C2 domain-containing protein
XLOC_004052	PGSC0003DMG400021318	chr01:3164568-3168572	9.39248	14.0117	0.577051	0.2759	no	Conserved gene of unknown function
XLOC_004053	PGSC0003DMG400016390	chr01:3234949-3235780	30.7644	35.8753	0.221728	0.645	no	Hin1
XLOC_004054	PGSC0003DMG400016389	chr01:3241141-3246196	21.4094	45.252	1.07974	0.0293	Yes	U3 small nucleolar ribonucleoprotein protein imp4
XLOC_004055	PGSC0003DMG400016388	chr01:3262312-3266248	1.72229	1.88177	0.127757	0.8097	no	Conserved gene of unknown function
XLOC_004056	PGSC0003DMG400016387	chr01:3296132-3300692	128.908	109.139	-0.240171	0.63335	no	Thioredoxin peroxidase
XLOC_004057	PGSC0003DMG400016386	chr01:3324726-3331069	1.36232	1.61567	0.246069	0.76055	no	HVA22 i
XLOC_004058	PGSC0003DMG400016385	chr01:3378666-3379699	24.8343	19.9182	-0.318246	0.5221	no	Conserved gene of unknown function
XLOC_004059	PGSC0003DMG400016384	chr01:3393791-3399427	1.20998	1.25732	0.0553603	0.9248	no	Gene of unknown function
XLOC_004060	PGSC0003DMG400016431	chr01:3402393-3404656	0.362008	0.492607	0.444416	0.55435	no	Reverse transcriptase
XLOC_004061	PGSC0003DMG400016383	chr01:3411972-3413078	8.54674	6.47294	-0.400955	0.45795	no	Ccr4-associated factor
XLOC_004062	PGSC0003DMG401016414	chr01:3428148-3435548	6.63827	7.8693	0.245428	0.8038	no	Gene of unknown function
XLOC_004063	PGSC0003DMG400016382	chr01:3437176-3441780	167.683	167.502	-0.00155699	0.9978	no	Ubiquitin-conjugating enzyme family protein
XLOC_004064	PGSC0003DMG400016381	chr01:3453530-3454550	2.92119	5.01191	0.778806	0.2438	no	Conserved gene of unknown function
XLOC_004065	PGSC0003DMG400016379	chr01:3502583-3504030	37.7454	33.1075	-0.18914	0.69465	no	Zinc finger protein
XLOC_004067	PGSC0003DMG400016376	chr01:3532560-3539645	6.62854	6.55037	-0.0171153	0.97385	no	Tobamovirus multiplication 3
XLOC_004069	PGSC0003DMG400016374	chr01:3563811-3567617	5.07844	3.48487	-0.543281	0.3265	no	F-box protein
XLOC_004073	PGSC0003DMG401016370	chr01:3599828-3605009	0.802426	1.41743	0.820837	0.21605	no	Lipase
XLOC_004074	PGSC0003DMG400016369	chr01:3694968-3698957	40.767	35.5005	-0.199565	0.68515	no	Nucleoside transporter
XLOC_004076	PGSC0003DMG400016367	chr01:3732414-3740649	1791.79	2708.96	0.596341	0.36265	no	Ribosomal protein S27
XLOC_004077	PGSC0003DMG400016365	chr01:3818245-3821930	3.22059	3.65095	0.180948	0.7052	no	Phytosulfokine receptor
XLOC_004078	PGSC0003DMG400036477	chr01:3836167-3837130	23.0525	71.0444	1.6238	0.0026	Yes	Tetratricopeptide repeat-containing protein
XLOC_004080	PGSC0003DMG400016363	chr01:3911389-3922736	19.4464	20.3271	0.0639024	0.8938	no	Transcription factor TCP7
XLOC_004082	PGSC0003DMG400016361	chr01:3938177-3941009	280.356	210.917	-0.410586	0.4705	no	Thioredoxin x
XLOC_004083	PGSC0003DMG400016360	chr01:3975106-3976846	0.136902	0.47644	1.79915	0.09985	no	3'-N-debenzoyl-2'-deoxytaxol N-benzoyltransferase
XLOC_004084	PGSC0003DMG400016358	chr01:4070909-4076760	100.595	127.777	0.345075	0.5057	no	26S proteasome regulatory particle non-ATPase subunit 8
XLOC_004085	PGSC0003DMG400016357	chr01:4095152-4099676	4.22127	3.66537	-0.203719	0.7081	no	Hcr9-OR2C
XLOC_004086	PGSC0003DMG400016424	chr01:4099728-4100935	0.2255	0.358965	0.670712	0.5654	no	Hcr9-OR2A
XLOC_004087	PGSC0003DMG400036835	chr01:4161010-4161421	0.430048	1.17255	1.44708	0.41285	no	Hcr9-OR2C
XLOC_004088	PGSC0003DMG400010700	chr01:4166211-4168753	1.97542	0.540558	-1.86964	0.09915	no	Hcr9-OR2A
XLOC_004091	PGSC0003DMG400010698	chr01:4276918-4282378	14.2168	36.7291	1.36933	0.00745	Yes	Adrenodoxin
XLOC_004092	PGSC0003DMG400010697	chr01:4308773-4314022	3.93611	3.24736	-0.277503	0.62175	no	YA4
XLOC_004093	PGSC0003DMG400010696	chr01:4351681-4352026	0.269609	0.767297	1.50892	0.30325	no	Conserved gene of unknown function
XLOC_004099	PGSC0003DMG400010485	chr01:4637076-4645541	11.403	12.0183	0.0758133	0.8735	no	Poly(P)/ATP NAD kinase
XLOC_004100	PGSC0003DMG400010484	chr01:4650986-4652484	0.569511	0.354595	-0.68355	0.43945	no	BRASSINOSTEROID INSENSITIVE 1-associated receptor kinase 1
XLOC_004107	PGSC0003DMG400009814	chr01:4817863-4818817	0.360885	0.285657	-0.337252	0.75785	no	Cytochrome P450
XLOC_004109	PGSC0003DMG400009810	chr01:4847252-4848359	0.738292	0.577331	-0.354792	0.68265	no	Cytochrome P450 hydroxylase
XLOC_004110	PGSC0003DMG400004429	chr01:4902241-4908267	0.699543	0.78597	0.168061	0.8479	no	S2 self-incompatibility locus-linked pollen 3.2 protein
XLOC_004112	PGSC0003DMG400004431	chr01:4917374-4924301	20.9308	22.4719	0.102496	0.82685	no	Conserved gene of unknown function
XLOC_004114	PGSC0003DMG400022698	chr01:5094292-5097931	8.18772	6.69246	-0.290925	0.56355	no	RING finger
XLOC_004120	PGSC0003DMG400022695	chr01:5291570-5298023	9.42311	9.23953	-0.0283839	0.951	no	Ethylene-responsive transcription factor
XLOC_004121	PGSC0003DMG401022694	chr01:5336577-5344274	29.6602	27.6	-0.103858	0.83795	no	Phytochromobilin synthase
XLOC_004122	PGSC0003DMG400022693	chr01:5358829-5361994	261.783	162.155	-0.691001	0.2011	no	Calmodulin 5/6/7/8-like protein
XLOC_004123	PGSC0003DMG400022692	chr01:5385375-5389514	51.4516	86.1502	0.743638	0.1886	no	RNA-binding protein AKIP1
XLOC_004124	PGSC0003DMG400022691	chr01:5434684-5436817	288.714	266.437	-0.115847	0.8234	no	Gene of unknown function
XLOC_004125	PGSC0003DMG400022689	chr01:5506258-5513285	5.54113	3.76172	-0.558789	0.2872	no	GAMyb-like1
XLOC_004127	PGSC0003DMG400005537	chr01:5949706-5950174	3.0412	2.07735	-0.549898	0.58235	no	Gene of unknown function
XLOC_004128	PGSC0003DMG400008711	chr01:6071121-6072219	1.44185	1.7704	0.296157	0.67035	no	Avr9/Cf-9 rapidly elicited protein 76
XLOC_004129	PGSC0003DMG400008712	chr01:6142378-6146461	10.3039	11.1674	0.1161	0.8081	no	EIL2
XLOC_004130	PGSC0003DMG400008713	chr01:6195597-6196992	13.032	16.0155	0.297416	0.5399	no	Hsp20/alpha crystallin family protein
XLOC_004132	PGSC0003DMG400008715	chr01:6205817-6207478	4.52025	6.28506	0.475526	0.4424	no	Hsp20/alpha crystallin family protein
XLOC_004133	PGSC0003DMG400013134	chr01:6317444-6319110	4.44128	6.15816	0.471524	0.358	no	Conserved gene of unknown function
XLOC_004134	PGSC0003DMG400013135	chr01:6338440-6343236	2.69477	2.62246	-0.0392388	0.94045	no	Beta-D-glucan exohydrolase
XLOC_004139	PGSC0003DMG400030283	chr01:6431920-6434176	0.83563	0.948258	0.182415	0.84005	no	Serine/threonine-protein phosphatase
XLOC_004140	PGSC0003DMG400030284	chr01:6451445-6465397	8.94679	11.8037	0.399801	0.40955	no	Cleavage/polyadenylation factor ia subunit clp1p
XLOC_004142	PGSC0003DMG400014730	chr01:6528223-6536021	5.76125	5.63364	-0.0323149	0.9456	no	ATP binding protein
XLOC_004153	PGSC0003DMG401014734	chr01:6735092-6744153	1.19781	1.26904	0.0833413	0.8949	no	P-coumaroyl quinate/shikimate 3'-hydroxylase
XLOC_004156	PGSC0003DMG400014735	chr01:6795790-6802425	5.8091	5.44126	-0.0943727	0.8596	no	MRNA-decapping enzyme
XLOC_004157	PGSC0003DMG400014736	chr01:6817494-6818958	2.65888	3.06926	0.207074	0.7397	no	Serine-threonine protein kinase, plant-type
XLOC_004160	PGSC0003DMG400014738	chr01:6861146-6861725	2.99497	1.5375	-0.961953	0.2826	no	Conserved gene of unknown function
XLOC_004161	PGSC0003DMG400014739	chr01:6868756-6871812	0.507307	0.456557	-0.152065	0.8281	no	M18S-3Ap
XLOC_004162	PGSC0003DMG400014740	chr01:6901939-6904512	0.506556	0.466857	-0.117739	0.8759	no	Serine/threonine-protein kinase bri1
XLOC_004165	PGSC0003DMG400014742	chr01:6958419-6959027	2.86591	3.61593	0.335373	0.6544	no	Serine-threonine protein kinase, plant-type
XLOC_004168	PGSC0003DMG400019072	chr01:7012801-7015600	0.36027	0.507781	0.495129	0.4865	no	M18S-3Ap
XLOC_004170	PGSC0003DMG400028068	chr01:7164783-7166297	5.39071	4.93283	-0.128058	0.815	no	Conserved gene of unknown function
XLOC_004172	PGSC0003DMG400011703	chr01:7268161-7276813	12.8278	13.6873	0.0935696	0.84505	no	Ku70-binding family protein
XLOC_004173	PGSC0003DMG400011702	chr01:7277683-7279565	445.572	875.482	0.97442	0.0931	no	60S acidic ribosomal protein
XLOC_004177	PGSC0003DMG400010855	chr01:7602320-7606975	16.2686	17.04	0.0668347	0.8902	no	Protein phosphatase inhibitor 2 containing protein
XLOC_004182	PGSC0003DMG400030006	chr01:7865617-7867561	0.544825	1.54975	1.50817	0.08675	no	PAR-1b protein
XLOC_004183	PGSC0003DMG400030005	chr01:7873300-7880015	28.2057	26.1904	-0.106948	0.8293	no	Poly(A) polymerase
XLOC_004185	PGSC0003DMG400030001	chr01:8077988-8081888	22.201	20.3565	-0.125137	0.7956	no	LRX1
XLOC_004186	PGSC0003DMG400030000	chr01:8106905-8108564	7.71829	7.55577	-0.0307022	0.95275	no	Major ampullate spidroin 2-2
XLOC_004189	PGSC0003DMG400029999	chr01:8216829-8224470	2.93279	2.62414	-0.160431	0.7524	no	Conserved gene of unknown function
XLOC_004191	PGSC0003DMG400011890	chr01:8498654-8501859	9.21147	9.06442	-0.0232176	0.97365	no	Conserved gene of unknown function
XLOC_004194	PGSC0003DMG400011891	chr01:8651669-8653716	31.7313	26.7541	-0.246148	0.6304	no	NAC domain protein
XLOC_004195	PGSC0003DMG400011892	chr01:8671361-8673962	2.96333	4.75236	0.681424	0.35395	no	Gene of unknown function
XLOC_004197	PGSC0003DMG400005228	chr01:8732717-8736849	0.456164	0.0941726	-2.27617	0.0559	no	Glycerophosphodiester phosphodiesterase
XLOC_004202	PGSC0003DMG400005222	chr01:9001830-9006015	61.0696	54.417	-0.166399	0.74935	no	Aminocarboxymuconate-semialdehyde decarboxylase
XLOC_004218	PGSC0003DMG400046085	chr01:10368010-10369881	1.81431	1.5538	-0.223618	0.82885	no	Gene of unknown function
XLOC_004221	PGSC0003DMG400016809	chr01:10578754-10579891	1.87802	1.06567	-0.817444	0.33165	no	Gene of unknown function
XLOC_004222	PGSC0003DMG400016808	chr01:10580472-10588280	0.505517	0.395007	-0.355881	0.6233	no	N protein
XLOC_004236	PGSC0003DMG400006247	chr01:11342299-11351723	6.30187	4.18223	-0.591505	0.2571	no	Conserved gene of unknown function
XLOC_004241	PGSC0003DMG400025626	chr01:11855525-11861451	14.6413	14.7379	0.00948726	0.9845	no	Fiber protein Fb2
XLOC_004243	PGSC0003DMG400025627,PGSC0003DMG402025624	chr01:11998015-12005950	3.73077	3.90825	0.0670494	0.92425	no	Please refer to the Supplement_sheet
XLOC_004247	PGSC0003DMG400002336	chr01:12198156-12201843	40.3738	31.9089	-0.339458	0.49885	no	Aldo/keto reductase 2
XLOC_004248	PGSC0003DMG400002337	chr01:12242005-12242996	0.593376	1.59923	1.43036	0.09845	no	GATA transcription factor
XLOC_004250	PGSC0003DMG400009614	chr01:12663743-12667072	2.26776	2.8019	0.30514	0.5739	no	K+ channel inward rectifying
XLOC_004254	PGSC0003DMG400009617	chr01:12815834-12818210	1.12323	1.45714	0.375486	0.52225	no	Pentatricopeptide repeat-containing protein, mitochondrial
XLOC_004256	PGSC0003DMG400009618	chr01:12987496-12994251	41.1713	39.8063	-0.0486443	0.921	no	Mucin
XLOC_004258	PGSC0003DMG400000863	chr01:13274061-13279235	0.374803	0.223299	-0.747156	0.54915	no	DNA-binding protein
XLOC_004259	PGSC0003DMG400000862	chr01:13369419-13375856	8.46784	5.38389	-0.653346	0.2119	no	UDP-galactose transporter
XLOC_004260	PGSC0003DMG400000861	chr01:13544686-13548706	32.1779	22.214	-0.5346	0.2894	no	AMP-activated protein kinase, gamma regulatory subunit
XLOC_004262	PGSC0003DMG401000860	chr01:13568046-13576975	1.58182	1.80186	0.187906	0.76155	no	Serine carboxypeptidase-like enzyme
XLOC_004264	PGSC0003DMG401000859	chr01:13591238-13597250	76.3008	68.3973	-0.15776	0.76215	no	Hydroxyproline-rich glycoprotein family protein
XLOC_004265	PGSC0003DMG400000857	chr01:13652217-13659893	0.838515	0.452484	-0.88997	0.7593	no	Hypersensitive-induced response protein
XLOC_004266	PGSC0003DMG400000856	chr01:13664018-13671420	19.383	11.7516	-0.721939	0.15265	no	Serine/threonine protein kinase
XLOC_004267	PGSC0003DMG402001013	chr01:13740083-13749604	3.65264	3.94402	0.110727	0.82475	no	DNA polymerase eta
XLOC_004268	PGSC0003DMG401001013	chr01:13751384-13756357	0.288539	0.505423	0.808725	0.42925	no	Translesion synthesis DNA polymerase eta splice variant
XLOC_004269	PGSC0003DMG400001014	chr01:13805350-13806690	10.8142	6.8623	-0.656162	0.2008	no	H+-transporting two-sector ATPase, alpha/beta subunit, central region
XLOC_004270	PGSC0003DMG400001015	chr01:13838613-13839706	1.18656	0.46893	-1.33934	0.2569	no	Phosphatase
XLOC_004275	PGSC0003DMG400001017	chr01:13951128-13954241	0.643724	0.97435	0.597997	0.4453	no	Gene of unknown function
XLOC_004283	PGSC0003DMG400020878	chr01:14328842-14332907	1.26725	0.807728	-0.649765	0.30575	no	Actin 2
XLOC_004287	PGSC0003DMG401014044	chr01:14532856-14533720	2.25318	2.0272	-0.152479	0.83275	no	Conserved gene of unknown function
XLOC_004288	PGSC0003DMG402014044	chr01:14534501-14536828	0.728936	0.681084	-0.0979593	0.8899	no	LRR receptor kinase m1'
XLOC_004291	PGSC0003DMG400019842	chr01:14741747-14751355	0.642128	0.321181	-0.999475	0.50695	no	Conserved gene of unknown function
XLOC_004296	PGSC0003DMG400024128	chr01:15068745-15070913	0.750599	0.653829	-0.199128	0.7772	no	Signal recognition particle subunit srp72
XLOC_004300	PGSC0003DMG400024126	chr01:15262699-15263293	0.841847	0.526609	-0.676825	0.5563	no	Signal recognition particle subunit srp72
XLOC_004301	PGSC0003DMG400043020	chr01:15281942-15282875	1.30867	2.99542	1.19465	0.3216	no	Syntaxin
XLOC_004316	PGSC0003DMG400015060	chr01:16246284-16249776	1.45486	2.5069	0.785018	0.1779	no	Protein ycf2
XLOC_004317	PGSC0003DMG400015061	chr01:16280646-16282603	0.541373	0.518458	-0.0623963	0.9281	no	Cytochrome P450
XLOC_004325	PGSC0003DMG400015865	chr01:16939914-16940479	20.6206	13.8004	-0.579372	0.30015	no	Gene of unknown function
XLOC_004326	PGSC0003DMG400015860	chr01:16943670-16950658	87.1978	67.1526	-0.376848	0.46105	no	Molybdopterin cofactor sulfurase
XLOC_004347	PGSC0003DMG400014760	chr01:17681886-17683177	0.643771	0.129532	-2.31324	0.27915	no	Taxane 13-alpha-hydroxylase cytochrome P450
XLOC_004350	PGSC0003DMG400003257	chr01:17791356-17794464	51.6528	31.1052	-0.731691	0.1759	no	Taxane 13-alpha-hydroxylase cytochrome P450
XLOC_004355	PGSC0003DMG400034423	chr01:17984543-17987234	1.9895	1.94587	-0.0319956	0.958	no	CBS domain-containing protein
XLOC_004357	PGSC0003DMG400024011	chr01:18390096-18395185	729.156	988.076	0.438394	0.52425	no	Chaperonin-60 beta subunit
XLOC_004360	PGSC0003DMG400024010	chr01:18746533-18754170	11.4139	11.4964	0.0103809	0.98185	no	Protein kinase APK1B, chloroplast
XLOC_004368	PGSC0003DMG400024008	chr01:18925172-18929709	94.8345	145.467	0.617213	0.30855	no	Conserved gene of unknown function
XLOC_004385	PGSC0003DMG400017905	chr01:20558627-20559634	0.843145	0.513779	-0.714634	0.4771	no	Conserved gene of unknown function
XLOC_004421	PGSC0003DMG400005426	chr01:23816873-23817628	0.801883	1.57365	0.972654	0.2766	no	Dirigent 1
XLOC_004424	PGSC0003DMG400005428	chr01:23980055-23980394	0.400831	1.5585	1.95909	0.2045	no	Conserved gene of unknown function
XLOC_004446	PGSC0003DMG400028869	chr01:25034824-25042395	20.5061	21.1942	0.0476159	0.9229	no	Prolyl endopeptidase
XLOC_004477	PGSC0003DMG401009595	chr01:27452240-27457303	0.518519	0.596846	0.202963	0.8262	no	Catalytic/ glutamate-ammonia ligase
XLOC_004483	PGSC0003DMG400034893	chr01:27844086-27844772	1.58163	1.28994	-0.294104	0.76495	no	Transposon protein, CACTA, En/Spm sub-class
XLOC_004488	PGSC0003DMG400026601	chr01:28298998-28303199	10.1953	7.88763	-0.370244	0.64865	no	Conserved gene of unknown function
XLOC_004503	PGSC0003DMG400031460	chr01:29071263-29075260	1.29205	2.50864	0.957243	0.20995	no	60S ribosomal protein L23
XLOC_004509	PGSC0003DMG400005593	chr01:29676237-29682617	41.7866	30.779	-0.441094	0.5115	no	Regulator of chromosome condensation/beta-lactamase-inhibitor protein II
XLOC_004528	PGSC0003DMG400021494	chr01:30964194-30973972	4.3909	3.87542	-0.180166	0.74665	no	Exostosin
XLOC_004529	PGSC0003DMG400021493	chr01:30974554-30976435	715.036	649.94	-0.137709	0.81725	no	50S ribosomal protein L34
XLOC_004530	PGSC0003DMG400021492	chr01:31018314-31019298	4.87814	3.46712	-0.492595	0.4079	no	Gene of unknown function
XLOC_004533	PGSC0003DMG401021491	chr01:31046094-31053649	0.546786	0.498914	-0.132185	0.8877	no	Cellular nucleic acid binding protein
XLOC_004549	PGSC0003DMG400008732	chr01:32205905-32214084	10.2525	9.30358	-0.140118	0.79665	no	Protein F1K23.6-
XLOC_004550	PGSC0003DMG400013066	chr01:32225688-32232381	1.44546	2.21824	0.617879	0.39215	no	Protein F1K23.6-
XLOC_004553	PGSC0003DMG400013068	chr01:32502744-32506271	40.4494	32.2519	-0.326735	0.51515	no	Mitochondrial pyruvate dehydrogenase kinase isoform 2
XLOC_004560	PGSC0003DMG400008610	chr01:32877804-32878155	78.5506	63.3354	-0.310608	0.53975	no	Histone H3.2
XLOC_004561	PGSC0003DMG400038641	chr01:32916912-32918037	0.770272	0.766541	-0.00700442	0.95775	no	Class S F-box protein
XLOC_004562	PGSC0003DMG400008609	chr01:32956602-32958160	2.20049	2.02293	-0.121379	0.84575	no	Meprin and TRAF homology domain-containing protein / MATH domain-containing protein
XLOC_004570	PGSC0003DMG400014982	chr01:33352127-33354703	3.48983	4.8164	0.464799	0.3423	no	Gene of unknown function
XLOC_004598	PGSC0003DMG400001272	chr01:34910221-34916520	98.1371	64.5243	-0.604957	0.2382	no	ADP-ribosylation factor 1
XLOC_004611	PGSC0003DMG402001235	chr01:35854592-35859258	4.96361	6.56515	0.403439	0.41055	no	BRI1-KD interacting protein 117
XLOC_004612	PGSC0003DMG401001235	chr01:35875120-35883362	0.378694	0.753367	0.992322	0.19865	no	EMB1441
XLOC_004631	PGSC0003DMG400013088	chr01:37067232-37072498	4.59652	4.35822	-0.0768021	0.87845	no	Neutral invertase
XLOC_004632	PGSC0003DMG400013085	chr01:37276270-37277150	1.08017	1.50072	0.474393	0.60345	no	Gene of unknown function
XLOC_004635	PGSC0003DMG400015973	chr01:37513182-37514172	0.317009	0.793784	1.32422	0.1801	no	Conserved gene of unknown function
XLOC_004636	PGSC0003DMG400015966	chr01:37611822-37615204	2.24196	2.56982	0.196908	0.69465	no	Pentatricopeptide repeat-containing protein
XLOC_004639	PGSC0003DMG400029061	chr01:37666140-37672516	13.3377	12.4565	-0.0986131	0.88045	no	O-acetyltransferase
XLOC_004648	PGSC0003DMG400003491	chr01:38476920-38479228	6.16953	6.35585	0.042924	0.9296	no	Conserved gene of unknown function
XLOC_004649	PGSC0003DMG400017095	chr01:38820414-38826655	12.6002	9.14655	-0.46215	0.3412	no	Galactokinase
XLOC_004656	PGSC0003DMG400018060	chr01:39324699-39327610	6.78853	5.82987	-0.219634	0.64625	no	Zinc finger protein
XLOC_004672	PGSC0003DMG400017830	chr01:41181868-41190554	0.208642	0.715102	1.77712	0.06695	no	Pentatricopeptide repeat-containing protein
XLOC_004684	PGSC0003DMG400006558	chr01:41840090-41844746	4.44281	4.6565	0.067773	0.9021	no	Nuclear import protein mog1
XLOC_004685	PGSC0003DMG400006560	chr01:41943573-41951076	11.5093	12.4967	0.118745	0.80585	no	Methyltransferase
XLOC_004686	PGSC0003DMG402006561	chr01:41953947-41959982	3.74108	3.26723	-0.195385	0.726	no	Membrane associated ring finger 1,8
XLOC_004688	PGSC0003DMG400018930	chr01:42196657-42198625	12.4504	40.2047	1.69117	0.00075	Yes	Proteinase inhibitor I4, serpin
XLOC_004691	PGSC0003DMG400018932	chr01:42544427-42546731	5.25325	6.70915	0.35292	0.4704	no	Gene of unknown function
XLOC_004693	PGSC0003DMG400007726	chr01:42706399-42707621	0.541307	0.345681	-0.647004	0.4722	no	Pentatricopeptide repeat-containing protein, chloroplastic
XLOC_004694	PGSC0003DMG400007727	chr01:42709863-42711076	0.152563	0.619898	2.02263	0.12175	no	Conserved gene of unknown function
XLOC_004696	PGSC0003DMG400007724	chr01:42717475-42718062	0.253983	0.647102	1.34926	0.4216	no	Pentatricopeptide repeat-containing protein
XLOC_004701	PGSC0003DMG400026781	chr01:43197233-43205257	4.87058	10.0771	1.04891	0.06305	no	Isoamylase N-terminal domain containing protein
XLOC_004702	PGSC0003DMG400007713	chr01:43334027-43337811	0.154626	0.415328	1.42547	0.1772	no	Conserved gene of unknown function
XLOC_004706	PGSC0003DMG400001209	chr01:43409126-43409655	41.5654	43.0013	0.048997	0.9242	no	Beta-glucosidase
XLOC_004713	PGSC0003DMG400014989	chr01:44190309-44195723	33.0091	56.9356	0.786466	0.13495	no	Importin alpha 2
XLOC_004714	PGSC0003DMG400014988	chr01:44211979-44213521	0.73526	1.78486	1.27948	0.13615	no	Conserved gene of unknown function
XLOC_004715	PGSC0003DMG400014987	chr01:44260132-44263980	3.67488	4.32564	0.235215	0.62925	no	Conserved gene of unknown function
XLOC_004716	PGSC0003DMG400014986	chr01:44277153-44278052	10.2314	7.40273	-0.466874	0.386	no	Gene of unknown function
XLOC_004719	PGSC0003DMG400007555	chr01:44378721-44387896	5.61996	5.25568	-0.0966827	0.8422	no	AMSH-like ubiquitin thiolesterase 3
XLOC_004721	PGSC0003DMG403007553	chr01:44395114-44396480	0.531414	0.442019	-0.265729	0.79595	no	Conserved gene of unknown function
XLOC_004722	PGSC0003DMG402007553	chr01:44397098-44398145	4.86197	6.22579	0.356715	0.52275	no	Gene of unknown function
XLOC_004723	PGSC0003DMG401007553	chr01:44404768-44407098	0.614938	1.15848	0.913722	0.1615	no	Pentatricopeptide repeat-containing protein
XLOC_004724	PGSC0003DMG400007552	chr01:44429854-44432812	209.849	260.247	0.310532	0.5345	no	Conserved gene of unknown function
XLOC_004726	PGSC0003DMG400026695	chr01:44699968-44702597	32.6096	19.7347	-0.724566	0.1277	no	GTPase
XLOC_004730	PGSC0003DMG400040260	chr01:45173910-45174906	0.591879	0.443616	-0.41599	0.64255	no	Glucan endo-1,3-beta-glucosidase, basic isoform 1
XLOC_004733	PGSC0003DMG400021845	chr01:45203776-45205208	0.904951	0.0715863	-3.66008	0.1132	no	Enzyme inhibitor
XLOC_004734	PGSC0003DMG400021844	chr01:45210970-45213554	208.647	133.522	-0.643993	0.22015	no	Universal stress protein
XLOC_004735	PGSC0003DMG400021843	chr01:45217280-45226035	6.27191	6.3286	0.0129794	0.98025	no	Conserved gene of unknown function
XLOC_004739	PGSC0003DMG401021841	chr01:45392230-45399306	0.929473	1.16282	0.323141	0.5938	no	Replication factor A
XLOC_004740	PGSC0003DMG400021840	chr01:45421045-45423235	8.65619	12.2644	0.502673	0.3316	no	Gene of unknown function
XLOC_004762	PGSC0003DMG400024028	chr01:45971487-45972464	0.164375	0.399022	1.27947	0.33505	no	Gene of unknown function
XLOC_004774	PGSC0003DMG400021972	chr01:46640301-46646448	0.387741	0.208687	-0.893751	0.19615	no	Gene of unknown function
XLOC_004776	PGSC0003DMG400011460	chr01:46864062-46864368	13.3023	17.5305	0.398194	0.6082	no	GPI-anchor transamidase
XLOC_004786	PGSC0003DMG400018980	chr01:47476199-47476541	1.19337	1.04662	-0.189312	0.83085	no	ATPDR11/PDR11
XLOC_004787	PGSC0003DMG400037227	chr01:47476565-47477110	6.11398	8.95669	0.550853	0.7399	no	Trehalose synthase
XLOC_004797	PGSC0003DMG400031868	chr01:48867473-48870424	35.7195	27.6541	-0.369221	0.44645	no	Conserved gene of unknown function
XLOC_004798	PGSC0003DMG400031871	chr01:49228440-49229047	62.1506	64.1485	0.0456481	0.92255	no	Stress-associated protein 3
XLOC_004800	PGSC0003DMG400034808	chr01:49601806-49603990	0.217529	0.575574	1.40379	0.24745	no	Extensin class 1 protein
XLOC_004801	PGSC0003DMG403017980	chr01:49773376-49776444	0.11994	1.01934	3.08725	0.0552	no	Extensin class 1 protein
XLOC_004803	PGSC0003DMG400019991	chr01:49970670-49977513	29.1257	23.9326	-0.283312	0.6611	no	Aldehyde dehydrogenase family 3 member F1
XLOC_004810	PGSC0003DMG400005301	chr01:50784186-50791215	10.919	10.5014	-0.0562623	0.9024	no	Serine/threonine-protein phosphatase
XLOC_004816	PGSC0003DMG400002472	chr01:50931877-50933338	1.15906	0.307595	-1.91386	0.034	Yes	DNA-directed RNA polymerase subunit alpha
XLOC_004821	PGSC0003DMG400038200	chr01:51065413-51065809	80.7717	61.391	-0.395824	0.4193	no	30S ribosomal protein S7, chloroplastic
XLOC_004826	PGSC0003DMG400004191	chr01:51263386-51264847	7.98392	9.13212	0.193852	0.76895	no	CLE25
XLOC_004830	PGSC0003DMG402004193	chr01:51513678-51518702	25.1779	25.9459	0.0433443	0.93445	no	Gene of unknown function
XLOC_004831	PGSC0003DMG400004203	chr01:51562798-51563234	4.14924	7.04565	0.763887	0.3635	no	Gene of unknown function
XLOC_004833	PGSC0003DMG400004196	chr01:51599724-51604792	4.87094	6.82551	0.486738	0.3319	no	Ubiquitin-protein ligase
XLOC_004836	PGSC0003DMG400026831	chr01:51736305-51738370	5.47913	6.00402	0.131982	0.78785	no	Conserved gene of unknown function
XLOC_004842	PGSC0003DMG400024300	chr01:52481977-52487892	52.4439	46.0584	-0.187312	0.69745	no	Transmembrane emp24 domain-containing protein 10
XLOC_004843	PGSC0003DMG400024299	chr01:52528913-52532078	0.289354	0.531871	0.878244	0.38685	no	Transcription factor
XLOC_004846	PGSC0003DMG400013124	chr01:52879705-52880094	2.59438	0.324001	-3.00132	0.23825	no	Receptor-kinase
XLOC_004856	PGSC0003DMG401004220	chr01:53696771-53698643	1.88067	1.43576	-0.389434	0.58175	no	Short-chain dehydrogenase
XLOC_004857	PGSC0003DMG400004227	chr01:53702744-53703075	0.360714	0.495472	0.457948	0.4335	no	Reverse transcriptase
XLOC_004859	PGSC0003DMG403004220	chr01:53712244-53714068	1.2745	1.06608	-0.257614	0.70885	no	Sugar transporter
XLOC_004860	PGSC0003DMG400004221	chr01:53795465-53796756	1.05467	1.50955	0.517333	0.69885	no	IAA-amino acid hydrolase ILR1-like 7
XLOC_004864	PGSC0003DMG400029908	chr01:54457250-54460387	4.02488	4.66506	0.212948	0.69455	no	EIL1
XLOC_004865	PGSC0003DMG402029907	chr01:54464725-54468268	11.0255	11.3183	0.0378082	0.9405	no	DNA topoisomerase 6 subunit B
XLOC_004866	PGSC0003DMG401029907	chr01:54479002-54482721	1.44416	1.74605	0.273868	0.68075	no	Type II DNA topoisomerase VI subunit B
XLOC_004869	PGSC0003DMG401029906	chr01:54577316-54581506	8.11931	9.58317	0.239146	0.6558	no	CCHC-type integrase
XLOC_004874	PGSC0003DMG400024058	chr01:55137742-55138769	0.572543	0.0606269	-3.23935	0.23115	no	Gene of unknown function
XLOC_004876	PGSC0003DMG400024055	chr01:55163139-55169854	0.570157	0.549037	-0.0544543	0.932	no	Nematode resistance
XLOC_004877	PGSC0003DMG400024054	chr01:55172096-55173228	17.8425	32.6851	0.873315	0.0747	no	Conserved gene of unknown function
XLOC_004893	PGSC0003DMG400027841	chr01:56921451-56922059	0.76839	1.04172	0.439059	0.6852	no	Gene of unknown function
XLOC_004895	PGSC0003DMG400027839	chr01:57016804-57017446	9.08456	8.2305	-0.142436	0.8149	no	Gene of unknown function
XLOC_004904	PGSC0003DMG400011326	chr01:57283291-57284878	3.19234	2.9421	-0.117768	0.8379	no	Ring finger protein
XLOC_004905	PGSC0003DMG400011328	chr01:57376758-57377670	0.707421	0.343316	-1.04303	0.3186	no	Mads box protein
XLOC_004906	PGSC0003DMG400011330	chr01:57433647-57440263	9.76479	6.95844	-0.488826	0.36945	no	Branched-chain alpha-keto acid dehydrogenase E2 subunit
XLOC_004909	PGSC0003DMG400011331	chr01:57547423-57551463	69.7742	50.6934	-0.460895	0.3523	no	Dynein light chain
XLOC_004910	PGSC0003DMG400011332	chr01:57552795-57560115	2.08679	1.84379	-0.17861	0.7424	no	Conserved gene of unknown function
XLOC_004912	PGSC0003DMG400011334	chr01:57725519-57726582	2.08205	4.4742	1.10362	0.119	no	Phylloplanin
XLOC_004915	PGSC0003DMG400011336	chr01:57765557-57767905	67.9269	50.7947	-0.419304	0.3829	no	Hypoxia-responsive family protein
XLOC_004916	PGSC0003DMG400011337	chr01:57796931-57805205	40.6957	27.9747	-0.540754	0.3348	no	Nucleotide binding protein
XLOC_004918	PGSC0003DMG400011338	chr01:57846137-57848505	0.656321	0.385095	-0.769185	0.55825	no	Gene of unknown function
XLOC_004919	PGSC0003DMG401011339,PGSC0003DMG402011339	chr01:57856953-57862908	6.24561	8.45748	0.437385	0.5059	no	Please refer to the Supplement_sheet
XLOC_004920	PGSC0003DMG400011340	chr01:57869321-57874284	1.37523	0.600518	-1.1954	0.08175	no	Chaperone protein dnaJ
XLOC_004925	PGSC0003DMG400044996	chr01:57992407-57992878	17.8761	19.1082	0.0961646	0.86325	no	Conserved gene of unknown function
XLOC_004926	PGSC0003DMG400011344	chr01:58029028-58030494	17.8598	16.8315	-0.0855551	0.87125	no	Chloroplast-targeted copper chaperone
XLOC_004929	PGSC0003DMG400011346	chr01:58168218-58168799	1.30406	0.375161	-1.79743	0.17395	no	Flowering promoting factor-like 1
XLOC_004930	PGSC0003DMG400011347	chr01:58194296-58196975	1.78707	0.736482	-1.27888	0.03555	Yes	Src2
XLOC_004932	PGSC0003DMG400022664	chr01:58222545-58224447	1.81932	3.59812	0.983847	0.07925	no	F-Box protein
XLOC_004935	PGSC0003DMG400022662	chr01:58263259-58268939	8.43715	13.478	0.675776	0.1681	no	Conserved gene of unknown function
XLOC_004936	PGSC0003DMG400022661	chr01:58282555-58286833	1.53956	2.10778	0.453201	0.38955	no	Conserved gene of unknown function
XLOC_004939	PGSC0003DMG400022660	chr01:58565207-58567959	7.07987	4.1501	-0.770575	0.1581	no	F-box family protein
XLOC_004945	PGSC0003DMG400022656	chr01:58676083-58680739	0.510732	0.0375622	-3.76521	0.1874	no	Zinc finger family protein
XLOC_004946	PGSC0003DMG400022655	chr01:58693830-58700240	1.71669	1.67539	-0.0351327	0.95395	no	Lipase
XLOC_004949	PGSC0003DMG400022653	chr01:58806096-58806533	4.05887	3.63647	-0.158541	0.8472	no	Glutaredoxin, grx
XLOC_004950	PGSC0003DMG400022684	chr01:58840970-58844996	1.03584	0.220886	-2.22943	0.5154	no	Gene of unknown function
XLOC_004951	PGSC0003DMG400022651	chr01:58984552-58992279	8.47549	9.41204	0.15121	0.7541	no	Nucleic acid binding protein
XLOC_004955	PGSC0003DMG400010658	chr01:59186487-59189874	19.7007	20.8362	0.0808423	0.86615	no	Conserved gene of unknown function
XLOC_004956	PGSC0003DMG402010657	chr01:59203453-59210681	8.40717	10.9442	0.380479	0.45165	no	AKINbetagamma
XLOC_004957	PGSC0003DMG401010657	chr01:59210874-59215533	1.43742	2.24804	0.645187	0.3361	no	AMP-activated protein kinase, gamma regulatory subunit
XLOC_004958	PGSC0003DMG401010667	chr01:59266476-59268042	2.2911	2.32061	0.0184652	0.9735	no	Gene of unknown function
XLOC_004959	PGSC0003DMG400010656	chr01:59286190-59290096	73.4908	50.1043	-0.55263	0.27215	no	Conserved gene of unknown function
XLOC_004960	PGSC0003DMG400010655	chr01:59369740-59373248	11.9994	14.0861	0.231312	0.6343	no	Phosphoric diester hydrolase
XLOC_004961	PGSC0003DMG403010654	chr01:59385399-59386723	10.729	6.79942	-0.658033	0.2637	no	Gene of unknown function
XLOC_004962	PGSC0003DMG402010654	chr01:59392076-59392396	3.53195	0.570441	-2.63031	0.2491	no	Gene of unknown function
XLOC_004963	PGSC0003DMG401010654	chr01:59403004-59405556	1.24051	1.00272	-0.307014	0.80275	no	Conserved gene of unknown function
XLOC_004964	PGSC0003DMG400010653	chr01:59447171-59455298	4.16838	3.31642	-0.329863	0.53155	no	VAP27-2
XLOC_004965	PGSC0003DMG400022853	chr01:59849013-59857112	23.8496	19.5843	-0.284268	0.61985	no	Zinc finger family protein
XLOC_004966	PGSC0003DMG400040401	chr01:59864496-59865186	0.72633	0.509104	-0.512665	0.7555	no	Gene of unknown function
XLOC_004967	PGSC0003DMG400022854	chr01:59879337-59883767	10.7108	12.2408	0.192638	0.7043	no	Putative C-type U1 snRNP
XLOC_004969	PGSC0003DMG400022855	chr01:59973727-59978058	83.1008	58.9969	-0.494223	0.37235	no	1-D-deoxyxylulose 5-phosphate synthase
XLOC_004970	PGSC0003DMG400022856	chr01:60014215-60015817	37.7172	20.5446	-0.876463	0.15525	no	Conserved gene of unknown function
XLOC_004972	PGSC0003DMG400022858	chr01:60036804-60038756	0.625246	0.744551	0.251946	0.71335	no	F-box family protein
XLOC_004977	PGSC0003DMG400006289	chr01:60201009-60223597	47.8015	38.5272	-0.311178	0.5646	no	Isoleucyl-tRNA synthetase
XLOC_004978	PGSC0003DMG400006290	chr01:60247609-60248203	0.183726	0.370125	1.01046	0.48305	no	Mads box protein
XLOC_004981	PGSC0003DMG400006301	chr01:60303047-60307615	8.73956	12.9925	0.572046	0.25115	no	Translocase of chloroplast 159, chloroplastic
XLOC_004984	PGSC0003DMG400006293	chr01:60422084-60423307	0.498948	0.843277	0.757117	0.3867	no	F-box/kelch-repeat protein
XLOC_004985	PGSC0003DMG400006292	chr01:60425237-60426736	2.10537	3.58459	0.767735	0.2775	no	Ubiquitin-protein ligase
XLOC_004986	PGSC0003DMG400006294	chr01:60439378-60440825	32.9789	25.9852	-0.343857	0.4807	no	Clasp
XLOC_004987	PGSC0003DMG400006295	chr01:60441673-60447358	0.835901	1.21695	0.54186	0.32975	no	Pentatricopeptide repeat-containing protein
XLOC_004990	PGSC0003DMG400006298	chr01:60520316-60527111	6.42061	6.72148	0.0660694	0.8945	no	Serine/arginine rich splicing factor
XLOC_004991	PGSC0003DMG402006284	chr01:60546881-60555723	8.72183	6.83741	-0.351181	0.7585	no	Gene of unknown function
XLOC_004992	PGSC0003DMG400032112	chr01:60659528-60660241	134.885	130.922	-0.0430242	0.931	no	Histone H3.2
XLOC_004993	PGSC0003DMG400032101	chr01:60730421-60732793	55.1732	46.1016	-0.259153	0.5888	no	Histidine-containing phosphotransfer protein
XLOC_004994	PGSC0003DMG400032102	chr01:60742567-60749977	10.9896	13.9154	0.340543	0.48495	no	Type 2 proly 4-hydroxylase
XLOC_004996	PGSC0003DMG400032104	chr01:60810120-60814678	78.8395	52.9877	-0.573262	0.2648	no	Conserved gene of unknown function
XLOC_004997	PGSC0003DMG400032106	chr01:60870569-60874931	6.43765	9.58835	0.574748	0.24265	no	RRNA methylase
XLOC_004998	PGSC0003DMG400032098	chr01:60879885-60881699	1.41139	0.886247	-0.671339	0.32895	no	Gene of unknown function
XLOC_004999	PGSC0003DMG400032107	chr01:60887135-60895016	2.90203	1.23183	-1.23626	0.02785	Yes	Pyruvate, phosphate dikinase, chloroplastic
XLOC_005000	PGSC0003DMG400032108	chr01:60918993-60924835	2.72974	2.34705	-0.217916	0.66215	no	Conserved gene of unknown function
XLOC_005001	PGSC0003DMG400032110	chr01:60945179-60952491	8.12647	7.15315	-0.184049	0.69755	no	Protein phosphatase 2c
XLOC_005002	PGSC0003DMG400032117	chr01:60966086-60967367	0.348539	0.285997	-0.285319	0.77815	no	S-adenosylmethionine decarboxylase proenzyme
XLOC_005003	PGSC0003DMG400012777	chr01:61104198-61106597	92.5695	88.0268	-0.0725934	0.8915	no	BI1
XLOC_005004	PGSC0003DMG400004352	chr01:61124612-61127621	3.76464	5.48676	0.543442	0.2786	no	Pentatricopeptide repeat-containing protein
XLOC_005005	PGSC0003DMG400004353	chr01:61134804-61144098	14.8987	18.6893	0.327026	0.48845	no	Protein ABCI12, chloroplastic
XLOC_005006	PGSC0003DMG400004354	chr01:61145598-61146720	40.8863	43.9371	0.103821	0.82755	no	Plasma membrane associated protein
XLOC_005007	PGSC0003DMG400004355	chr01:61147269-61152558	1496.24	1280.85	-0.224239	0.7528	no	Glutamine synthetase
XLOC_005010	PGSC0003DMG400004357	chr01:61220212-61228175	39.4436	33.4736	-0.236767	0.64325	no	Big map kinase/bmk
XLOC_005012	PGSC0003DMG402004358	chr01:61277914-61280193	6.09771	7.24611	0.24894	0.6331	no	Endo-1,3-1,4-beta-d-glucanase
XLOC_005013	PGSC0003DMG400004359	chr01:61309504-61311730	1.06231	3.16073	1.57305	0.0078	Yes	Pentatricopeptide repeat-containing protein
XLOC_005014	PGSC0003DMG400004360	chr01:61313182-61319379	7.42299	4.03894	-0.878023	0.11365	no	60S ribosomal protein L34
XLOC_005015	PGSC0003DMG400033114	chr01:61326005-61335998	9.67322	4.50243	-1.10329	0.04885	Yes	Hydroxymethylglutaryl-CoA lyase
XLOC_005016	PGSC0003DMG400033115	chr01:61358450-61367392	8.74095	7.42946	-0.234532	0.6262	no	MRNA, clone: RAFL25-31-I24
XLOC_005017	PGSC0003DMG400033116	chr01:61389335-61393183	0.316886	0.360312	0.185281	0.84285	no	Adenylate isopentenyltransferase
XLOC_005026	PGSC0003DMG400009024	chr01:62010496-62018230	11.4248	11.2712	-0.0195359	0.96805	no	Carbohydrate kinase family
XLOC_005029	PGSC0003DMG400009025	chr01:62120519-62130285	6.97388	4.60565	-0.598556	0.23535	no	E3 ubiquitin-protein ligase RHF1A
XLOC_005030	PGSC0003DMG400009026	chr01:62144767-62149133	388.014	331.303	-0.227961	0.71625	no	Glucose-1-phosphate adenylyltransferase
XLOC_005031	PGSC0003DMG402008996	chr01:62152538-62156705	6.93561	6.16744	-0.169351	0.79235	no	Conserved gene of unknown function
XLOC_005032	PGSC0003DMG400009027	chr01:62157378-62166089	8.19326	9.46263	0.207803	0.6673	no	Peroxisomal membrane protein pmp34
XLOC_005033	PGSC0003DMG400009028	chr01:62202312-62203540	2.35244	3.60518	0.615917	0.29685	no	Conserved gene of unknown function
XLOC_005035	PGSC0003DMG400009029	chr01:62287773-62290829	20.348	27.9863	0.459833	0.35055	no	Ran GTPase-activating protein 2
XLOC_005036	PGSC0003DMG400009031	chr01:62314616-62324202	10.3694	15.1622	0.548143	0.2468	no	Ctp synthase
XLOC_005038	PGSC0003DMG400009033	chr01:62413413-62416529	2.26519	2.97721	0.39433	0.50545	no	Myb 12 transcription factor
XLOC_005039	PGSC0003DMG400009034	chr01:62459581-62466747	59.8355	56.4668	-0.0835996	0.86475	no	Conserved gene of unknown function
XLOC_005040	PGSC0003DMG400009035	chr01:62507591-62510277	7.96777	15.1903	0.930899	0.0581	no	Heat shock protein binding protein
XLOC_005041	PGSC0003DMG400009036	chr01:62538804-62543846	0.91742	1.73396	0.918418	0.1204	no	Beta-glucosidase
XLOC_005043	PGSC0003DMG400009037	chr01:62565293-62566538	0.650557	0.336895	-0.949376	0.31885	no	Multidrug resistance protein ABC transporter family protein
XLOC_005044	PGSC0003DMG400009038	chr01:62566946-62572637	130.83	162.529	0.313003	0.55655	no	NtSar1 protein
XLOC_005045	PGSC0003DMG400009040	chr01:62643588-62650139	11.326	11.1116	-0.027563	0.95465	no	DNA replication licensing factor MCM7
XLOC_005047	PGSC0003DMG400009042	chr01:62723717-62724360	2438.93	1963.57	-0.312774	0.6366	no	CP12
XLOC_005048	PGSC0003DMG400009043	chr01:62746190-62749689	240.557	235.269	-0.0320662	0.95425	no	Cytochrome c oxidase polypeptide Vc
XLOC_005049	PGSC0003DMG400009044	chr01:62769499-62783915	7.09365	5.7176	-0.311119	0.5238	no	EZ1
XLOC_005052	PGSC0003DMG400009046	chr01:62805754-62810826	8.46418	7.69987	-0.136536	0.772	no	Conserved gene of unknown function
XLOC_005053	PGSC0003DMG400009047	chr01:62813274-62822152	11.1158	12.4788	0.166871	0.7299	no	NAK-like ser/thr protein kinase
XLOC_005054	PGSC0003DMG400009049	chr01:62875753-62881503	3.81651	2.76311	-0.465962	0.40975	no	Conserved gene of unknown function
XLOC_005055	PGSC0003DMG400009051	chr01:62914547-62917002	0.592547	1.70681	1.5263	0.0694	no	WRKY transcription factor 4
XLOC_005056	PGSC0003DMG400009052	chr01:62934656-62940557	37.0331	39.9964	0.111054	0.82325	no	Long-chain-fatty-acid CoA ligase
XLOC_005057	PGSC0003DMG400009053	chr01:62945592-62952823	16.5758	17.7578	0.0993745	0.8501	no	RNA binding protein
XLOC_005058	PGSC0003DMG400009054	chr01:62973294-62981497	24.7515	19.8551	-0.318005	0.5264	no	DNA methyltransferase 1-associated protein
XLOC_005060	PGSC0003DMG400005206	chr01:63019684-63022961	5.31752	7.0031	0.397239	0.4897	no	Pectinesterase
XLOC_005061	PGSC0003DMG400005205	chr01:63064505-63065233	0.232314	0.990997	2.09281	0.11995	no	Gene of unknown function
XLOC_005064	PGSC0003DMG400005219	chr01:63118525-63120143	3.91929	5.42615	0.469337	0.38845	no	Gene of unknown function
XLOC_005065	PGSC0003DMG400005200	chr01:63196414-63206338	86.6962	57.3934	-0.595085	0.2595	no	Cyclase/dehydrase
XLOC_005066	PGSC0003DMG400005199	chr01:63211723-63212425	1322.5	2264.27	0.775779	0.22855	no	Ubiquitin-40S ribosomal protein S27a
XLOC_005067	PGSC0003DMG400005198	chr01:63220826-63226940	90.7465	49.6673	-0.869545	0.07475	no	Autophagy 8h
XLOC_005068	PGSC0003DMG400005197	chr01:63254445-63257869	11.6306	14.1934	0.287291	0.55715	no	Cinnamoyl-CoA reductase
XLOC_005069	PGSC0003DMG400005196	chr01:63268558-63276236	20.8816	20.3905	-0.0343338	0.94595	no	Ankyrin
XLOC_005070	PGSC0003DMG401005194	chr01:63314038-63318276	3.97436	6.0752	0.612209	0.21505	no	Conserved gene of unknown function
XLOC_005071	PGSC0003DMG400005192	chr01:63341621-63342184	336.993	644.192	0.934775	0.09625	no	40S ribosomal protein S11
XLOC_005072	PGSC0003DMG400001121	chr01:63359236-63365739	8.54399	10.5599	0.305611	0.51185	no	Cysteine desulfurylase
XLOC_005075	PGSC0003DMG400001120	chr01:63428992-63448660	6.33448	5.40447	-0.229074	0.91555	no	Ribonuclease P
XLOC_005076	PGSC0003DMG400001119	chr01:63451346-63452002	307.103	279.329	-0.136758	0.7986	no	Histone H3.2
XLOC_005077	PGSC0003DMG400001118	chr01:63464446-63468323	3.22302	2.12604	-0.600245	0.27595	no	Zinc finger protein
XLOC_005078	PGSC0003DMG400001117	chr01:63469096-63474666	153.783	121.846	-0.335836	0.55285	no	Protoporphyrinogen oxidase
XLOC_005079	PGSC0003DMG401001116	chr01:63483891-63490979	14.2851	8.91865	-0.679619	0.1805	no	Protein CHMP7
XLOC_005083	PGSC0003DMG400000846	chr01:63638868-63639286	36.6752	22.8675	-0.68151	0.2162	no	Binding protein
[truncated: 17,732 more rows]

## Sheet: exclusive_KJHighNShoot
Table S3_DEG in Shoot
Geneid	GeneName	Locus	FPKM_KJHighNShoot	FPKM_KJLowNShoot	log2Foldchange	Pvalue	Gene_Description
XLOC_000770	PGSC0003DMG400001290	chr00:982048-983054	0.458168	0	inf	0.0508	Cytochrome P450 92B1
XLOC_000916	PGSC0003DMG400044212	chr00:10905360-10905678	0.817005	0	inf	0.086	Gene of unknown function
XLOC_001170	PGSC0003DMG400021031	chr00:24393931-24394267	0.666537	0	inf	0.03755	Conserved gene of unknown function
XLOC_001285	PGSC0003DMG400015129	chr00:29275118-29276986	16.4081	0	inf	0.07985	Defensin protein
XLOC_001352	PGSC0003DMG400035737	chr00:33005977-33006484	0.925076	0	inf	0.02945	RRNA intron-encoded homing endonuclease
XLOC_001834	PGSC0003DMG400014953	chr01:9643032-9643624	0.608891	0	inf	0.00685	Gene of unknown function
XLOC_002410	PGSC0003DMG400019929	chr01:49490537-49491110	0.569675	0	inf	0.00685	Resistance gene
XLOC_003067	PGSC0003DMG400036166	chr01:72048977-72049400	0.353706	0	inf	0.086	NAC transcription factor
XLOC_003079	PGSC0003DMG400000261	chr01:72323478-72323913	0.492124	0	inf	0.0508	Transferase, transferring glycosyl groups
XLOC_003525	PGSC0003DMG400023778,PGSC0003DMG400023779	chr01:81099131-81104831	1.12586	0	inf	0.00785	Please refer to the Supplement_sheet
XLOC_004237	PGSC0003DMG400006248	chr01:11373715-11378702	0.430889	0	inf	0.001	KS1 protein
XLOC_004607	PGSC0003DMG400017904	chr01:35580993-35581331	0.378122	0	inf	0.03755	Auxin-induced SAUR
XLOC_004837	PGSC0003DMG400007751	chr01:51979209-51979611	0.390454	0	inf	0.086	Conserved gene of unknown function
XLOC_004855	PGSC0003DMG401004219	chr01:53657174-53663417	0.486757	0	inf	0.21985	Gene of unknown function
XLOC_004900	PGSC0003DMG400034469	chr01:57164346-57165296	0.364004	0	inf	0.086	Gene of unknown function
XLOC_005442	PGSC0003DMG400000200	chr01:72902378-72904385	0.661576	0	inf	0.02945	Acyl-CoA thioesterase family protein
XLOC_005460	PGSC0003DMG400000212	chr01:73235458-73236438	0.563097	0	inf	0.0508	Triptychon and cpc
XLOC_005552	PGSC0003DMG400022522	chr01:75486170-75493001	0.703355	0	inf	0.2149	Gene of unknown function
XLOC_005711	PGSC0003DMG400018242	chr01:78963519-78963828	0.412328	0	inf	0.03755	Type I MADS box transcription factor
XLOC_006540	PGSC0003DMG400024191	chr02:21940302-21940948	0.445745	0	inf	0.01585	Gene of unknown function
XLOC_006830	PGSC0003DMG400008293	chr02:29974420-29975488	7.13981	0	inf	0.0508	Conserved gene of unknown function
XLOC_007289	PGSC0003DMG400003638	chr02:39427028-39427346	0.417981	0	inf	0.03755	Conserved gene of unknown function
XLOC_007482	PGSC0003DMG400024992	chr02:43268636-43279711	0.435386	0	inf	0.2343	Gene of unknown function
XLOC_007583	PGSC0003DMG400001471	chr02:45263134-45264644	0.751664	0	inf	0.03755	Gene of unknown function
XLOC_007895	PGSC0003DMG400038498	chr02:10072281-10072716	0.411192	0	inf	0.0508	Gene of unknown function
XLOC_008430	PGSC0003DMG401021183	chr02:29139178-29143017	0.481103	0	inf	0.2141	TGF-beta receptor, type I/II extracellular region
XLOC_008491	PGSC0003DMG402009709	chr02:30305443-30314962	0.715878	0	inf	0.2324	Gene of unknown function
XLOC_008965	PGSC0003DMG400026396	chr02:41271383-41272722	1.31772	0	inf	0.00285	Gene of unknown function
XLOC_009496	PGSC0003DMG400024067	chr03:2851934-2853380	0.760055	0	inf	0.03685	Trypsin proteinase inhibitor
XLOC_009682	PGSC0003DMG402019042	chr03:12476213-12478289	0.361816	0	inf	0.0013	Cytochrome P450 like_TBP
XLOC_010213	PGSC0003DMG400007561	chr03:41219597-41221134	0.369999	0	inf	0.0508	Protein phosphatase 2c
XLOC_010337	PGSC0003DMG402009127	chr03:45438803-45442941	2.77857	0	inf	0.1248	Gene of unknown function
XLOC_010817	PGSC0003DMG403000594	chr03:56342570-56343429	0.41141	0	inf	0.0043	Flavonol synthase/flavanone 3-hydroxylase
XLOC_010942	PGSC0003DMG403005658	chr03:58600701-58607998	0.597354	0	inf	0.23055	Conserved gene of unknown function
XLOC_011160	PGSC0003DMG400013441	chr03:351464-351845	0.592962	0	inf	0.086	Extracellular matrix glycoprotein pherophorin-V32
XLOC_011323	PGSC0003DMG400044751	chr03:3997314-3997626	1.03533	0	inf	0.086	ATP binding protein
XLOC_011343	PGSC0003DMG400019586	chr03:4649574-4650773	0.662352	0	inf	0.03755	Gene of unknown function
XLOC_011578	PGSC0003DMG400043907	chr03:17984304-17984613	0.457463	0	inf	0.03755	Gene of unknown function
XLOC_011695	PGSC0003DMG400012379	chr03:28509239-28509976	2.45545	0	inf	0.03755	Kinesin heavy chain
XLOC_011868	PGSC0003DMG401008332	chr03:36814058-36815753	2.72923	0	inf	0.0508	Mediator of RNA polymerase II transcription subunit
XLOC_011960	PGSC0003DMG400023016	chr03:40366346-40367355	0.892786	0	inf	5e-05	Conserved gene of unknown function
XLOC_012266	PGSC0003DMG400031059	chr03:48982746-48987087	1.16313	0	inf	0.086	Conserved gene of unknown function
XLOC_012299	PGSC0003DMG400010186	chr03:49773997-49774469	0.724809	0	inf	0.01585	Kunitz-type enzyme inhibitor S9C11
XLOC_012346	PGSC0003DMG401015193	chr03:50844029-50844353	0.410841	0	inf	0.03755	Malate synthase
XLOC_012619	PGSC0003DMG400000628	chr03:56420225-56421126	0.77777	0	inf	5e-05	Late embryogenesis abundant protein
XLOC_013694	PGSC0003DMG400042640	chr04:35301781-35302114	0.357465	0	inf	0.03755	Ribosomal protein L16
XLOC_013759	PGSC0003DMG402008799	chr04:41427518-41428854	0.467555	0	inf	0.0305	Signal transducer
XLOC_013778	PGSC0003DMG400017972	chr04:42918857-42919184	0.391961	0	inf	0.03755	Gene of unknown function
XLOC_014097	PGSC0003DMG400024844	chr04:58553749-58554907	0.803539	0	inf	0.0508	Gene of unknown function
XLOC_014212	PGSC0003DMG402027553	chr04:62296856-62297206	0.665024	0	inf	0.086	Conserved gene of unknown function
XLOC_014696	PGSC0003DMG400017088	chr04:940452-940888	0.360436	0	inf	0.03755	Gene of unknown function
XLOC_014778	PGSC0003DMG400038250	chr04:3157052-3157412	0.59893	0	inf	0.086	Gene of unknown function
XLOC_016452	PGSC0003DMG400025128	chr05:1530525-1531396	0.362046	0	inf	0.0043	Conserved gene of unknown function
XLOC_016691	PGSC0003DMG402015590	chr05:7442429-7442974	0.361713	0	inf	0.0508	Nitrate transporter
XLOC_016692	PGSC0003DMG401015590	chr05:7443315-7444178	0.539906	0	inf	0.0009	Nitrate transporter
XLOC_016716	PGSC0003DMG400030980	chr05:8259998-8268810	0.998436	0	inf	0.13475	Polygalacturonase non-catalytic subunit AroGP3
XLOC_016791	PGSC0003DMG402018603	chr05:10418734-10422776	0.496188	0	inf	0.1747	Gene of unknown function
XLOC_016922	PGSC0003DMG400039100	chr05:18279592-18279919	0.783982	0	inf	0.086	Conserved gene of unknown function
XLOC_017127	PGSC0003DMG400019924	chr05:32422267-32424080	0.497517	0	inf	0.03755	Gene of unknown function
XLOC_017138	PGSC0003DMG400018829	chr05:33774965-33775477	0.627585	0	inf	0.086	Kinesin heavy chain
XLOC_017578	PGSC0003DMG400023543	chr05:50792816-50793332	0.489694	0	inf	0.02945	Conserved gene of unknown function
XLOC_017813	PGSC0003DMG400030530	chr05:3438946-3442612	0.534176	0	inf	0.01645	Gamma-glutamyl-gamma-aminobutyrate hydrolase
XLOC_018780	PGSC0003DMG400027191	chr05:48180807-48182363	1.77382	0	inf	0.00175	Conserved gene of unknown function
XLOC_018786	PGSC0003DMG400027224	chr05:48323804-48324282	0.767461	0	inf	0.01585	Conserved gene of unknown function
XLOC_018817	PGSC0003DMG400013114	chr05:48992722-48993463	1.00615	0	inf	0.03755	Pleiotropic drug resistance protein 1
XLOC_018969	PGSC0003DMG401023446	chr05:51908486-51912633	0.588298	0	inf	0.21355	2-oxoisovalerate dehydrogenase
XLOC_019575	PGSC0003DMG400006648	chr06:34543784-34544352	0.690648	0	inf	0.00285	Embryonic abundant protein 1
XLOC_019612	PGSC0003DMG400025271	chr06:36717955-36719196	0.373195	0	inf	0.03755	Gene of unknown function
XLOC_019820	PGSC0003DMG400035312	chr06:43704516-43704855	1.95133	0	inf	0.02945	Conserved gene of unknown function
XLOC_019882	PGSC0003DMG400020452	chr06:45418975-45419546	0.429581	0	inf	0.01585	Geraniol 10-hydroxylase
XLOC_019885	PGSC0003DMG403020453	chr06:45529929-45530553	0.591496	0	inf	0.00285	Cytochrome P450 71D7
XLOC_019996	PGSC0003DMG400004897	chr06:48385839-48387479	0.371141	0	inf	0.00285	Auxin-repressed protein
XLOC_020839	PGSC0003DMG401008771	chr06:11287180-11291598	0.492665	0	inf	0.1816	Conserved gene of unknown function
XLOC_021514	PGSC0003DMG400020468	chr06:45428540-45428891	1.23887	0	inf	0.0508	Cytochrome P450
XLOC_022191	PGSC0003DMG400020081	chr06:58562359-58563128	1.68728	0	inf	0.03755	Gene of unknown function
XLOC_022685	PGSC0003DMG400005376	chr07:20497469-20498915	0.436098	0	inf	0.00285	ST225
XLOC_023176	PGSC0003DMG400018396	chr07:48373831-48374465	0.553455	0	inf	0.0043	Conserved gene of unknown function
XLOC_023352	PGSC0003DMG400007102	chr07:52100360-52100963	0.83423	0	inf	0.0009	Gene of unknown function
XLOC_023355	PGSC0003DMG400007103	chr07:52113218-52113819	0.442842	0	inf	0.01585	Virus-specific-signaling-pathway regulated protein
XLOC_023861	PGSC0003DMG400020698	chr07:7770971-7773841	1.32407	0	inf	0.10785	Gene of unknown function
XLOC_024701	PGSC0003DMG400044408	chr07:52520368-52520716	1.47254	0	inf	0.02945	Conserved gene of unknown function
XLOC_024866	PGSC0003DMG400022332	chr07:55410407-55416693	1.2122	0	inf	0.1982	Gene of unknown function
XLOC_024998	PGSC0003DMG400020504	chr08:1297422-1297825	0.533347	0	inf	0.0508	F-box family protein
XLOC_025180	PGSC0003DMG400013712	chr08:8295198-8299761	0.404328	0	inf	0.03755	Gene of unknown function
XLOC_025375	PGSC0003DMG400004305	chr08:22324243-22329436	1.26476	0	inf	0.086	DWARF1/DIMINUTO
XLOC_025560	PGSC0003DMG400029939	chr08:36060881-36061389	0.595531	0	inf	0.0508	Kinase family protein
XLOC_025667	PGSC0003DMG400044717	chr08:41117521-41117842	0.398134	0	inf	0.03755	Non-specific lipid-transfer protein
XLOC_025766	PGSC0003DMG400029559	chr08:44983196-44983820	0.464122	0	inf	0.0508	Conserved gene of unknown function
XLOC_025788	PGSC0003DMG400018923	chr08:45806484-45806979	0.587907	0	inf	0.02945	Catechol oxidase B, chloroplastic
XLOC_026181	PGSC0003DMG400012302	chr08:55690373-55690703	0.802571	0	inf	0.086	Conserved gene of unknown function
XLOC_026306	PGSC0003DMG403002270	chr08:814538-815485	0.555551	0	inf	0.0662	Mutt domain protein
XLOC_026322	PGSC0003DMG400020521	chr08:1343128-1344357	1.40807	0	inf	0.02945	Gene of unknown function
XLOC_026328	PGSC0003DMG400017092	chr08:1552045-1552607	0.599693	0	inf	0.03755	Patatin homolog
XLOC_026477	PGSC0003DMG400005841	chr08:5201265-5202159	0.587899	0	inf	0.03755	Calcineurin B
XLOC_026573	PGSC0003DMG400005591	chr08:9801823-9802189	0.787188	0	inf	0.0508	Conserved gene of unknown function
XLOC_026998	PGSC0003DMG400004540	chr08:38513806-38520700	0.442543	0	inf	0.0508	Gene of unknown function
XLOC_027176	PGSC0003DMG400037980	chr08:46171801-46172227	1.06302	0	inf	0.00685	TGACG-sequence-specific DNA-binding protein TGA-1B
XLOC_027270	PGSC0003DMG401009322	chr08:48691485-48698039	0.427832	0	inf	0.2308	Protein FAM96B
XLOC_027630	PGSC0003DMG402008494	chr09:196334-196801	0.520816	0	inf	0.0508	Gene of unknown function
XLOC_028403	PGSC0003DMG400017676	chr09:40434006-40436527	1.55466	0	inf	0.03755	Gene of unknown function
XLOC_028578	PGSC0003DMG400007540	chr09:48979988-48981649	0.392144	0	inf	0.086	Conserved gene of unknown function
XLOC_028609	PGSC0003DMG400010297	chr09:50132509-50132998	0.524998	0	inf	0.01585	11S globulin seed storage protein 2 basic chain
XLOC_028807	PGSC0003DMG400017272	chr09:55967562-55968022	0.530851	0	inf	0.0508	Gene of unknown function
XLOC_028832	PGSC0003DMG400043938	chr09:56283173-56283494	0.668062	0	inf	0.086	Conserved gene of unknown function
XLOC_029255	PGSC0003DMG402002654	chr09:3051941-3060272	0.80703	0	inf	0.2319	Gene of unknown function
XLOC_029269	PGSC0003DMG400002706	chr09:3432259-3434590	0.954846	0	inf	0.086	Vacuolar protein sorting 13C protein
XLOC_029319	PGSC0003DMG400003877	chr09:4665315-4669503	0.412268	0	inf	0.0108	Gene of unknown function
XLOC_029790	PGSC0003DMG400042011	chr09:30826033-30826531	0.364658	0	inf	0.0508	Gene of unknown function
XLOC_029894	PGSC0003DMG400020290	chr09:36017124-36018856	0.820124	0	inf	0.01585	Conserved gene of unknown function
XLOC_029996	PGSC0003DMG400023099	chr09:43006423-43007381	1.55297	0	inf	0.086	WRKY transcription factor
XLOC_030598	PGSC0003DMG400011294	chr10:147112-148195	4.50256	0	inf	0.03755	MYB transcription factor MYB114
XLOC_031017	PGSC0003DMG400009751	chr10:17585966-17586620	0.401711	0	inf	0.086	Gene of unknown function
XLOC_032037	PGSC0003DMG400007194	chr10:59725343-59725670	0.378386	0	inf	0.03755	Conserved gene of unknown function
XLOC_032530	PGSC0003DMG400046669	chr10:23278229-23278778	0.649065	0	inf	0.086	Conserved gene of unknown function
XLOC_032590	PGSC0003DMG400024166	chr10:27594808-27595114	1.21344	0	inf	0.086	Gene of unknown function
XLOC_032935	PGSC0003DMG402027691	chr10:48437557-48439258	0.550596	0	inf	0.0381	Harpin-induced 1
XLOC_032950	PGSC0003DMG400031236	chr10:48904345-48905134	0.498333	0	inf	0.11265	Non-specific lipid-transfer protein
XLOC_033030	PGSC0003DMG400019217	chr10:51469784-51470105	0.721421	0	inf	0.086	AN2
XLOC_033559	PGSC0003DMG401016146	chr11:2566544-2575125	0.456385	0	inf	0.22995	Conserved gene of unknown function
XLOC_034142	PGSC0003DMG402008784	chr11:28535491-28536104	0.639697	0	inf	0.00685	Conserved gene of unknown function
XLOC_034676	PGSC0003DMG400013257	chr11:989758-990268	0.424471	0	inf	0.02945	ERF transcription factor 5
XLOC_036486	PGSC0003DMG400008670	chr12:28493038-28493347	2.20981	0	inf	0.03755	Translin associated factor X
XLOC_037184	PGSC0003DMG400004638	chr12:60248654-60249116	0.577913	0	inf	0.0508	Flowering promoting factor-like 1
XLOC_037285	PGSC0003DMG400015310	chr12:829144-830080	0.447591	0	inf	0.0009	Calmodulin-binding protein
XLOC_037488	PGSC0003DMG400000370	chr12:4313998-4314323	0.39186	0	inf	0.03755	Gene of unknown function
XLOC_037494	PGSC0003DMG400000377	chr12:4434784-4442256	0.40256	0	inf	0.172	Pollen-specific kinase partner protein
XLOC_037529	PGSC0003DMG402020664	chr12:5344677-5345729	1.80881	0	inf	5e-05	Binding protein
XLOC_038320	PGSC0003DMG400028866	chr12:53126186-53126505	0.534557	0	inf	0.03755	Gene of unknown function

## Sheet: exclusive_KJLowNShoot
Table S3_DEG in Shoot
Geneid	GeneName	Locus	FPKM_KJHighNShoot	FPKM_KJLowNShoot	log2Foldchange	Pvalue	Gene_Description
XLOC_000381	PGSC0003DMG400010888	chr00:23143071-23143431	0	0.668189	inf	0.05725	GTP-binding protein
XLOC_000505	PGSC0003DMG400018056	chr00:31025343-31025813	0	0.388518	inf	0.05725	Gene of unknown function
XLOC_000746	PGSC0003DMG400033543	chr00:45269984-45270400	0	0.775357	inf	0.02775	Gene of unknown function
XLOC_000759	PGSC0003DMG400019995	chr00:459563-459881	0	0.527486	inf	0.1154	Protein SSU72
XLOC_000852	PGSC0003DMG400037278	chr00:6473683-6474022	0	1.21867	inf	0.05725	Gene of unknown function
XLOC_000950	PGSC0003DMG400001925	chr00:12337905-12338214	0	0.583167	inf	0.1154	Conserved gene of unknown function
XLOC_001221	PGSC0003DMG402009791	chr00:26504570-26505977	0	0.39165	inf	0.00085	Cytochrome P450 hydroxylase
XLOC_001251	PGSC0003DMG400018048	chr00:27942372-27944804	0	0.362109	inf	0.09185	Conserved gene of unknown function
XLOC_001340	PGSC0003DMG402026894	chr00:32454919-32455275	0	0.388984	inf	0.1154	Gene of unknown function
XLOC_001378	PGSC0003DMG400015124	chr00:34237819-34238608	0	0.67255	inf	0.1154	BZIP transcription factor bZIP109
XLOC_001456	PGSC0003DMG400046620	chr00:38127020-38129943	0	0.392052	inf	0.1154	Gene of unknown function
XLOC_001470	PGSC0003DMG400002473	chr00:38937604-38938488	0	0.493414	inf	0.05725	Glutamate decarboxylase 4a
XLOC_001724	PGSC0003DMG400043075	chr01:4693738-4694199	0	0.41489	inf	0.1154	ZIP transporter
XLOC_001927	PGSC0003DMG400019846	chr01:14640859-14641258	0	0.444562	inf	0.1154	Gene of unknown function
XLOC_002131	PGSC0003DMG400031464	chr01:29068310-29068673	0	0.410471	inf	0.1154	Conserved gene of unknown function
XLOC_002411	PGSC0003DMG400019932	chr01:49506219-49506673	0	0.617931	inf	0.02775	Conserved gene of unknown function
XLOC_002480	PGSC0003DMG400031468	chr01:53990789-53991744	0	30.9025	inf	0.1154	Gene of unknown function
XLOC_002851	PGSC0003DMG400031126	chr01:67141269-67142003	0	0.426232	inf	0.1154	Non-specific lipid-transfer protein
XLOC_002893	PGSC0003DMG400001678	chr01:68279097-68282671	0	0.557753	inf	0.1154	Dead box ATP-dependent RNA helicase
XLOC_003115	PGSC0003DMG401000083	chr01:72985517-72987694	0	0.621363	inf	0.21925	Conserved gene of unknown function
XLOC_003335	PGSC0003DMG400024788	chr01:77269231-77269540	0	1.36446	inf	0.05725	ATP-dependent DNA helicase Q-like SIM
XLOC_003435	PGSC0003DMG402018218	chr01:79471582-79477144	0	1.53998	inf	0.1234	Gene of unknown function
XLOC_003618	PGSC0003DMG400005105	chr01:83158259-83161917	0	1.75896	inf	0.08915	Squalene monooxygenase
XLOC_003828	PGSC0003DMG400001657	chr01:86900478-86900853	0	0.553416	inf	0.05725	Conserved gene of unknown function
XLOC_004096	PGSC0003DMG400010488	chr01:4493343-4493679	0	0.468336	inf	0.1154	Conserved gene of unknown function
XLOC_004240	PGSC0003DMG400001189	chr01:11737487-11744611	0	0.390964	inf	0.17415	Heat shock protein binding protein
XLOC_004540	PGSC0003DMG400021490	chr01:31245226-31245744	0	0.504966	inf	0.05725	Gene of unknown function
XLOC_005196	PGSC0003DMG402028974	chr01:66951118-66959864	0	0.909371	inf	0.2171	Gene of unknown function
XLOC_006245	PGSC0003DMG400043252	chr02:4359098-4359644	0	1.47008	inf	0.05725	Gene of unknown function
XLOC_006694	PGSC0003DMG400037530	chr02:26618545-26618893	0	0.529702	inf	0.1154	PGPS/D11
XLOC_008416	PGSC0003DMG400021230	chr02:28901297-28909906	0	0.413439	inf	0.2279	Gene of unknown function
XLOC_010177	PGSC0003DMG400047096	chr03:40190614-40191094	0	0.422508	inf	0.05725	Gene of unknown function
XLOC_010376	PGSC0003DMG400043889	chr03:46317593-46322270	0	7.11194	inf	0.13155	Avr9/Cf-9 rapidly elicited protein 65
XLOC_010444	PGSC0003DMG400004330	chr03:47989955-47990672	0	0.357936	inf	0.02775	Ulp1 protease family, C-terminal catalytic domain containing protein
XLOC_011788	PGSC0003DMG400016741	chr03:33761924-33762353	0	1.11117	inf	0.0051	Conserved gene of unknown function
XLOC_012136	PGSC0003DMG400018526	chr03:45703823-45705709	0	2.31589	inf	5e-05	Conserved gene of unknown function
XLOC_012242	PGSC0003DMG400004343	chr03:48129665-48130040	0	0.368051	inf	0.1154	Flavonoid 8-O-methyltransferase
XLOC_012786	PGSC0003DMG400042951	chr03:59183835-59190781	0	0.364836	inf	0.2192	GRAS family transcription factor
XLOC_012869	PGSC0003DMG402002516	chr03:60610000-60610547	0	0.360652	inf	0.1154	Conserved gene of unknown function
XLOC_013013	PGSC0003DMG400035020	chr04:1550679-1559669	0	0.815594	inf	0.05725	Gene of unknown function
XLOC_013061	PGSC0003DMG400029509	chr04:2915696-2916856	0	2.83448	inf	0.05725	Gene of unknown function
XLOC_013481	PGSC0003DMG400027923	chr04:19618106-19618486	0	0.692876	inf	0.05725	Gag-pol polyprotein
XLOC_014105	PGSC0003DMG400039374	chr04:58944930-58945233	0	0.660437	inf	0.1154	Gene of unknown function
XLOC_014216	PGSC0003DMG400027551	chr04:62328962-62329405	0	0.475369	inf	0.05725	Gene of unknown function
XLOC_014743	PGSC0003DMG400029479	chr04:2479863-2480457	0	0.422727	inf	0.02775	Gamma-gliadin
XLOC_014838	PGSC0003DMG401011505	chr04:4685191-4685496	0	0.767739	inf	0.1154	DECOY
XLOC_014863	PGSC0003DMG400025453	chr04:5347553-5348044	0	0.383755	inf	0.05725	Gene of unknown function
XLOC_015340	PGSC0003DMG400038055	chr04:32524382-32524706	0	1.58776	inf	0.02775	Gene of unknown function
XLOC_015648	PGSC0003DMG400008702	chr04:52520464-52522435	0	72.5456	inf	0.1154	Gene of unknown function
XLOC_016034	PGSC0003DMG400006400	chr04:65533306-65538392	0	0.432309	inf	0.1945	Conserved gene of unknown function
XLOC_016221	PGSC0003DMG400003742	chr04:70043389-70043811	0	2.08001	inf	0.01315	Cytochrome P450
XLOC_016460	PGSC0003DMG401025107	chr05:1670361-1672809	0	0.42278	inf	0.05725	Gene of unknown function
XLOC_016639	PGSC0003DMG400022602	chr05:6526380-6526863	0	0.37409	inf	0.05725	Tir-nbs-lrr resistance protein
XLOC_016644	PGSC0003DMG400022605	chr05:6578440-6578989	0	0.485093	inf	0.02775	Conserved gene of unknown function
XLOC_016949	PGSC0003DMG400043591	chr05:19663012-19663364	0	1.90902	inf	0.1154	MADS-box protein 9
XLOC_017178	PGSC0003DMG400013051	chr05:36703113-36703580	0	1.63048	inf	0.00155	Gene of unknown function
XLOC_017908	PGSC0003DMG400003383	chr05:5340402-5341296	0	0.377293	inf	0.0051	Protein SUR2
XLOC_017939	PGSC0003DMG400035139	chr05:6128126-6128519	0	0.544878	inf	0.05725	Cyclin-like F-box
XLOC_018015	PGSC0003DMG400017005	chr05:8018694-8022801	0	0.377876	inf	0.1154	Aldehyde dehydrogenase (NAD+)
XLOC_019339	PGSC0003DMG400015841	chr06:17942898-17951090	0	0.726589	inf	0.0003	Pentatricopeptide repeat-containing protein
XLOC_019734	PGSC0003DMG400030796	chr06:40715733-40716069	0	0.526824	inf	0.1154	Gene of unknown function
XLOC_019754	PGSC0003DMG400030778	chr06:41081480-41081967	0	0.378508	inf	0.05725	Conserved gene of unknown function
XLOC_019773	PGSC0003DMG400009832	chr06:41785382-41785817	0	0.4289	inf	0.1154	Sesquiterpene synthase 2
XLOC_020397	PGSC0003DMG400030311	chr06:56379374-56379923	0	0.390876	inf	0.02775	ZPT2-8
XLOC_021711	PGSC0003DMG400038940	chr06:49825893-49828122	0	0.707379	inf	0.02775	Gene of unknown function
XLOC_021994	PGSC0003DMG400007162	chr06:55477007-55477373	0	0.56242	inf	0.05725	SAUR family protein
XLOC_023033	PGSC0003DMG402029181	chr07:43968122-43970076	0	0.568903	inf	0.02775	EMB1968
XLOC_023148	PGSC0003DMG400026184	chr07:47737360-47738286	0	0.359045	inf	0.01315	Conserved gene of unknown function
XLOC_023161	PGSC0003DMG400005451	chr07:48132316-48132891	0	0.40479	inf	0.1154	Leucoanthocyanidin dioxygenase
XLOC_023339	PGSC0003DMG400027649	chr07:51841041-51841537	0	0.925017	inf	0.0051	Avr9/Cf-9 rapidly elicited protein 169
XLOC_023498	PGSC0003DMG400001039	chr07:54521922-54522773	0	0.37521	inf	0.02775	Hypothetical repeat protein
XLOC_023633	PGSC0003DMG400003186	chr07:465024-469157	0	0.488741	inf	0.1154	Gene of unknown function
XLOC_023661	PGSC0003DMG400011190	chr07:1028359-1028866	0	0.363221	inf	0.05725	Pectinesterase inhibitor
XLOC_023664	PGSC0003DMG400011194	chr07:1071667-1072006	0	0.878117	inf	0.05725	60s acidic ribosomal protein
XLOC_023820	PGSC0003DMG400022998	chr07:6052354-6062667	0	0.945498	inf	0.22885	Gene of unknown function
XLOC_024559	PGSC0003DMG400045812	chr07:49565799-49566144	0	0.713049	inf	0.05725	Tyrosine aminotransferase
XLOC_024597	PGSC0003DMG400020450	chr07:50284044-50284703	0	0.660738	inf	0.00275	Cytochrome c oxidase subunit 2
XLOC_024660	PGSC0003DMG400031106	chr07:51560220-51560771	0	1.46257	inf	0.00085	Gene of unknown function
XLOC_024794	PGSC0003DMG400013925	chr07:54563791-54564666	0	0.41733	inf	0.0051	Conserved gene of unknown function
XLOC_025025	PGSC0003DMG401026306	chr08:2007201-2012936	0	0.664496	inf	0.21325	Gene of unknown function
XLOC_025126	PGSC0003DMG400005801	chr08:5417047-5417401	0	0.422983	inf	0.1154	Gene of unknown function
XLOC_025234	PGSC0003DMG400008782	chr08:12051012-12052531	0	0.576822	inf	0.0051	Conserved gene of unknown function
XLOC_025246	PGSC0003DMG400017885	chr08:12735340-12735778	0	0.462943	inf	0.05725	Conserved gene of unknown function
XLOC_025382	PGSC0003DMG400029126	chr08:22874257-22874614	0	0.43134	inf	0.1154	EDGP
XLOC_025703	PGSC0003DMG400014488	chr08:42713587-42714238	0	2.58389	inf	0.1154	Conserved gene of unknown function
XLOC_026359	PGSC0003DMG400044444	chr08:2319909-2320269	0	0.356587	inf	0.1154	Gene of unknown function
XLOC_026622	PGSC0003DMG400019052	chr08:13938203-13942165	0	1.08764	inf	0.05725	Conserved gene of unknown function
XLOC_027540	PGSC0003DMG400012176	chr08:55328681-55330581	0	0.422973	inf	0.0008	GTP binding protein
XLOC_027873	PGSC0003DMG400001763	chr09:6471765-6472311	0	0.434788	inf	0.02775	Ubiquitin-protein ligase
XLOC_028126	PGSC0003DMG400041418	chr09:20802056-20802523	0	0.711136	inf	0.1154	Gene of unknown function
XLOC_028181	PGSC0003DMG400015027	chr09:25724874-25725182	0	0.598299	inf	0.1154	Gene of unknown function
XLOC_029200	PGSC0003DMG400008923	chr09:2060410-2060800	0	2.06949	inf	0.00275	Conserved gene of unknown function
XLOC_029464	PGSC0003DMG400011795	chr09:8839523-8839829	0	0.686459	inf	0.1154	Conserved gene of unknown function
XLOC_030614	PGSC0003DMG400011281	chr10:394896-395799	0	0.498399	inf	0.1154	Xyloglucan endotransglucosylase/hydrolase protein A
XLOC_031399	PGSC0003DMG400034380	chr10:43345913-43346353	0	0.374783	inf	0.1154	Gene of unknown function
XLOC_031614	PGSC0003DMG400031363	chr10:51914209-51914578	0	0.353833	inf	0.1154	Indole-3-acetic acid-induced protein ARG7
XLOC_032203	PGSC0003DMG400010551	chr10:3081087-3087006	0	0.506736	inf	0.0115	Gene of unknown function
XLOC_032204	PGSC0003DMG400010552	chr10:3103016-3103487	0	0.693249	inf	0.03985	Gene of unknown function
[truncated: 16 more rows]

## Sheet: Supplement_sheet
Table S3_DEG in Shoot
[truncated: 478 more rows]
