# Supplementary material for: Transcriptome analysis of potato shoots, roots and stolons under nitrogen stress
Source: Sci Rep. 2020 Jan 24;10:1152. doi: 10.1038/s41598-020-58167-4 (PMC6981199; doi:10.1038/s41598-020-58167-4)
Supplement: Supplementary file 3 — Dataset 4. [file 41598_2020_58167_MOESM3_ESM.xls]

## Sheet: Upregulated
Table S6_GO in Shoot
GeneID	GO.Accession	GO.term.name	GO.domain
PGSC0003DMG400042500	GO:0008270	zinc ion binding	molecular_function
PGSC0003DMG400042500	GO:0005515	protein binding	molecular_function
PGSC0003DMG400043560	GO:0005730	nucleolus	cellular_component
PGSC0003DMG400043560	GO:0006364	rRNA processing	biological_process
PGSC0003DMG400043560	GO:0005515	protein binding	molecular_function
PGSC0003DMG400044092	GO:0008270	zinc ion binding	molecular_function
PGSC0003DMG400044092	GO:0005739	mitochondrion	cellular_component
PGSC0003DMG400044092	GO:0080156	mitochondrial mRNA modification	biological_process
PGSC0003DMG400044092	GO:0016554	cytidine to uridine editing	biological_process
PGSC0003DMG400044092	GO:0005515	protein binding	molecular_function
PGSC0003DMG400035823	GO:0016020	membrane	cellular_component
PGSC0003DMG400035823	GO:0016021	integral component of membrane	cellular_component
PGSC0003DMG400036477	GO:0009658	chloroplast organization	biological_process
PGSC0003DMG400036477	GO:0009507	chloroplast	cellular_component
PGSC0003DMG400036477	GO:0009536	plastid	cellular_component
PGSC0003DMG400036477	GO:0009941	chloroplast envelope	cellular_component
PGSC0003DMG400036477	GO:0005515	protein binding	molecular_function
PGSC0003DMG400045602	GO:0005515	protein binding	molecular_function
PGSC0003DMG400046223	GO:0005515	protein binding	molecular_function
PGSC0003DMG400037242	GO:0008270	zinc ion binding	molecular_function
PGSC0003DMG400037242	GO:0005515	protein binding	molecular_function
PGSC0003DMG400046574	GO:0008270	zinc ion binding	molecular_function
PGSC0003DMG400046574	GO:0005515	protein binding	molecular_function
PGSC0003DMG400046940	GO:0009793	embryo development ending in seed dormancy	biological_process
PGSC0003DMG400046940	GO:0009507	chloroplast	cellular_component
PGSC0003DMG400046968	GO:0005515	protein binding	molecular_function
PGSC0003DMG400047204	GO:0005840	ribosome	cellular_component
PGSC0003DMG400047204	GO:0005622	intracellular	cellular_component
PGSC0003DMG400047204	GO:0003735	structural constituent of ribosome	molecular_function
PGSC0003DMG400047204	GO:0006412	translation	biological_process
PGSC0003DMG400038162	GO:0032259	methylation	biological_process
PGSC0003DMG400038162	GO:0003723	RNA binding	molecular_function
PGSC0003DMG400038162	GO:0008168	methyltransferase activity	molecular_function
PGSC0003DMG400038162	GO:0006396	RNA processing	biological_process
PGSC0003DMG400038162	GO:0008173	RNA methyltransferase activity	molecular_function
PGSC0003DMG400038162	GO:0001510	RNA methylation	biological_process
PGSC0003DMG400038162	GO:0009507	chloroplast	cellular_component
PGSC0003DMG400038387	GO:0008270	zinc ion binding	molecular_function
PGSC0003DMG400038387	GO:0016554	cytidine to uridine editing	biological_process
PGSC0003DMG400038387	GO:0005739	mitochondrion	cellular_component
PGSC0003DMG400038387	GO:0005515	protein binding	molecular_function
PGSC0003DMG400038663	GO:0005515	protein binding	molecular_function
PGSC0003DMG400039791	GO:0055114	oxidation-reduction process	biological_process
PGSC0003DMG400039791	GO:0004497	monooxygenase activity	molecular_function
PGSC0003DMG400039791	GO:0016491	oxidoreductase activity	molecular_function
PGSC0003DMG400039791	GO:0046872	metal ion binding	molecular_function
PGSC0003DMG400039791	GO:0020037	heme binding	molecular_function
PGSC0003DMG400039791	GO:0005506	iron ion binding	molecular_function
PGSC0003DMG400039791	GO:0016705	oxidoreductase activity, acting on paired donors, with incorporation or reduction of molecular oxygen	molecular_function
PGSC0003DMG400040010	GO:0005515	protein binding	molecular_function
PGSC0003DMG400040241	GO:0005515	protein binding	molecular_function
PGSC0003DMG400040850	GO:0005515	protein binding	molecular_function
PGSC0003DMG400028012	GO:0005525	GTP binding	molecular_function
PGSC0003DMG400028111	GO:0003723	RNA binding	molecular_function
PGSC0003DMG400028111	GO:0003676	nucleic acid binding	molecular_function
PGSC0003DMG400028174	GO:0019843	rRNA binding	molecular_function
PGSC0003DMG400028174	GO:0000027	ribosomal large subunit assembly	biological_process
PGSC0003DMG400028174	GO:0005730	nucleolus	cellular_component
PGSC0003DMG400028174	GO:0000470	maturation of LSU-rRNA	biological_process
PGSC0003DMG400028259	GO:0006351	transcription, DNA-templated	biological_process
PGSC0003DMG400028259	GO:0006355	regulation of transcription, DNA-templated	biological_process
PGSC0003DMG400028259	GO:0005634	nucleus	cellular_component
PGSC0003DMG400028259	GO:0005524	ATP binding	molecular_function
PGSC0003DMG400028259	GO:0032502	developmental process	biological_process
PGSC0003DMG400028267	GO:0016020	membrane	cellular_component
PGSC0003DMG400028267	GO:0016021	integral component of membrane	cellular_component
PGSC0003DMG400028280	GO:0005515	protein binding	molecular_function
PGSC0003DMG400028306	GO:0008270	zinc ion binding	molecular_function
PGSC0003DMG400028311	GO:0016020	membrane	cellular_component
PGSC0003DMG400028311	GO:0016021	integral component of membrane	cellular_component
PGSC0003DMG400028311	GO:0000427	plastid-encoded plastid RNA polymerase complex	cellular_component
PGSC0003DMG400028311	GO:0042644	chloroplast nucleoid	cellular_component
PGSC0003DMG400028311	GO:0006355	regulation of transcription, DNA-templated	biological_process
PGSC0003DMG400028311	GO:0042793	plastid transcription	biological_process
PGSC0003DMG400028311	GO:0009658	chloroplast organization	biological_process
PGSC0003DMG400028311	GO:0009662	etioplast organization	biological_process
PGSC0003DMG400028311	GO:0009295	nucleoid	cellular_component
PGSC0003DMG400028314	GO:0006529	asparagine biosynthetic process	biological_process
PGSC0003DMG400028314	GO:0004066	asparagine synthase (glutamine-hydrolyzing) activity	molecular_function
PGSC0003DMG400028317	GO:0005524	ATP binding	molecular_function
PGSC0003DMG400028317	GO:0006526	arginine biosynthetic process	biological_process
PGSC0003DMG400028317	GO:0004055	argininosuccinate synthase activity	molecular_function
PGSC0003DMG400028317	GO:0009507	chloroplast	cellular_component
PGSC0003DMG400028317	GO:0009536	plastid	cellular_component
PGSC0003DMG400028317	GO:0009570	chloroplast stroma	cellular_component
PGSC0003DMG400028320	GO:0005739	mitochondrion	cellular_component
PGSC0003DMG400028320	GO:0005515	protein binding	molecular_function
PGSC0003DMG400028356	GO:0032040	small-subunit processome	cellular_component
PGSC0003DMG400028368	GO:0000166	nucleotide binding	molecular_function
PGSC0003DMG400028368	GO:0005524	ATP binding	molecular_function
PGSC0003DMG400028368	GO:0016020	membrane	cellular_component
PGSC0003DMG400028368	GO:0016021	integral component of membrane	cellular_component
PGSC0003DMG402028370	GO:0005515	protein binding	molecular_function
PGSC0003DMG400028373	GO:0005515	protein binding	molecular_function
PGSC0003DMG400028377	GO:0019904	protein domain specific binding	molecular_function
PGSC0003DMG400028414	GO:0003700	DNA-binding transcription factor activity	molecular_function
PGSC0003DMG400028414	GO:0003677	DNA binding	molecular_function
PGSC0003DMG400028414	GO:0006355	regulation of transcription, DNA-templated	biological_process
PGSC0003DMG400028414	GO:0005634	nucleus	cellular_component
PGSC0003DMG400028414	GO:0043565	sequence-specific DNA binding	molecular_function
PGSC0003DMG400028414	GO:0005515	protein binding	molecular_function
PGSC0003DMG400028426	GO:0006970	response to osmotic stress	biological_process
PGSC0003DMG400028426	GO:0009834	plant-type secondary cell wall biogenesis	biological_process
PGSC0003DMG400028426	GO:0016740	transferase activity	molecular_function
PGSC0003DMG400028426	GO:0016020	membrane	cellular_component
PGSC0003DMG400028426	GO:0016021	integral component of membrane	cellular_component
PGSC0003DMG400028426	GO:0046872	metal ion binding	molecular_function
PGSC0003DMG400028426	GO:0071555	cell wall organization	biological_process
PGSC0003DMG400028426	GO:0016757	transferase activity, transferring glycosyl groups	molecular_function
PGSC0003DMG400028426	GO:0005886	plasma membrane	cellular_component
PGSC0003DMG400028426	GO:0030244	cellulose biosynthetic process	biological_process
PGSC0003DMG400028426	GO:0016760	cellulose synthase (UDP-forming) activity	molecular_function
PGSC0003DMG400028426	GO:0005618	cell wall	cellular_component
PGSC0003DMG400028426	GO:0042742	defense response to bacterium	biological_process
PGSC0003DMG400028426	GO:0050832	defense response to fungus	biological_process
PGSC0003DMG400028426	GO:0009414	response to water deprivation	biological_process
PGSC0003DMG400028524	GO:0005840	ribosome	cellular_component
PGSC0003DMG400028540	GO:0003676	nucleic acid binding	molecular_function
PGSC0003DMG400028541	GO:0016798	hydrolase activity, acting on glycosyl bonds	molecular_function
PGSC0003DMG400028541	GO:0016787	hydrolase activity	molecular_function
PGSC0003DMG400028541	GO:0005975	carbohydrate metabolic process	biological_process
PGSC0003DMG400028541	GO:0004650	polygalacturonase activity	molecular_function
PGSC0003DMG400028541	GO:0008152	metabolic process	biological_process
PGSC0003DMG401028572	GO:0000166	nucleotide binding	molecular_function
PGSC0003DMG401028572	GO:0005524	ATP binding	molecular_function
PGSC0003DMG401028572	GO:0005737	cytoplasm	cellular_component
PGSC0003DMG401028572	GO:0006457	protein folding	biological_process
PGSC0003DMG401028572	GO:0051082	unfolded protein binding	molecular_function
PGSC0003DMG401028572	GO:0005829	cytosol	cellular_component
PGSC0003DMG401028572	GO:0005886	plasma membrane	cellular_component
PGSC0003DMG401028572	GO:0009506	plasmodesma	cellular_component
PGSC0003DMG400028601	GO:0016788	hydrolase activity, acting on ester bonds	molecular_function
PGSC0003DMG400028631	GO:0005840	ribosome	cellular_component
PGSC0003DMG400028631	GO:0005622	intracellular	cellular_component
PGSC0003DMG400028631	GO:0003735	structural constituent of ribosome	molecular_function
PGSC0003DMG400028631	GO:0006412	translation	biological_process
PGSC0003DMG400028631	GO:0030529	intracellular ribonucleoprotein complex	cellular_component
PGSC0003DMG400028632	GO:0016740	transferase activity	molecular_function
PGSC0003DMG400028632	GO:0008152	metabolic process	biological_process
PGSC0003DMG400028632	GO:0016757	transferase activity, transferring glycosyl groups	molecular_function
PGSC0003DMG400028632	GO:0016758	transferase activity, transferring hexosyl groups	molecular_function
PGSC0003DMG400028684	GO:0008270	zinc ion binding	molecular_function
PGSC0003DMG400028684	GO:0005515	protein binding	molecular_function
PGSC0003DMG400028735	GO:0005515	protein binding	molecular_function
PGSC0003DMG400028744	GO:0005737	cytoplasm	cellular_component
PGSC0003DMG400028744	GO:0006457	protein folding	biological_process
PGSC0003DMG400028809	GO:0055114	oxidation-reduction process	biological_process
PGSC0003DMG400028809	GO:0016491	oxidoreductase activity	molecular_function
PGSC0003DMG400028809	GO:0046872	metal ion binding	molecular_function
PGSC0003DMG400028818	GO:0005634	nucleus	cellular_component
PGSC0003DMG400028818	GO:0005622	intracellular	cellular_component
PGSC0003DMG400028818	GO:0008270	zinc ion binding	molecular_function
PGSC0003DMG400028818	GO:0005515	protein binding	molecular_function
PGSC0003DMG400029027	GO:0016020	membrane	cellular_component
PGSC0003DMG402029142	GO:0006952	defense response	biological_process
PGSC0003DMG402029142	GO:0042742	defense response to bacterium	biological_process
PGSC0003DMG402029142	GO:0050832	defense response to fungus	biological_process
PGSC0003DMG402029142	GO:0005739	mitochondrion	cellular_component
PGSC0003DMG402029142	GO:0048364	root development	biological_process
PGSC0003DMG402029142	GO:0071433	cell wall repair	biological_process
PGSC0003DMG400029268	GO:0008270	zinc ion binding	molecular_function
PGSC0003DMG400029268	GO:0009451	RNA modification	biological_process
PGSC0003DMG400029268	GO:0005739	mitochondrion	cellular_component
PGSC0003DMG400029268	GO:0005515	protein binding	molecular_function
PGSC0003DMG400029364	GO:0008270	zinc ion binding	molecular_function
PGSC0003DMG400029364	GO:0005515	protein binding	molecular_function
PGSC0003DMG400029381	GO:0005840	ribosome	cellular_component
PGSC0003DMG400029381	GO:0005622	intracellular	cellular_component
PGSC0003DMG400029381	GO:0003735	structural constituent of ribosome	molecular_function
PGSC0003DMG400029381	GO:0006412	translation	biological_process
PGSC0003DMG400029381	GO:0030529	intracellular ribonucleoprotein complex	cellular_component
PGSC0003DMG400029503	GO:0006073	cellular glucan metabolic process	biological_process
PGSC0003DMG400029503	GO:0005975	carbohydrate metabolic process	biological_process
PGSC0003DMG400029503	GO:0004553	hydrolase activity, hydrolyzing O-glycosyl compounds	molecular_function
PGSC0003DMG400029503	GO:0005618	cell wall	cellular_component
PGSC0003DMG400029503	GO:0016762	xyloglucan:xyloglucosyl transferase activity	molecular_function
PGSC0003DMG400029503	GO:0048046	apoplast	cellular_component
PGSC0003DMG400029503	GO:0016798	hydrolase activity, acting on glycosyl bonds	molecular_function
PGSC0003DMG400029503	GO:0016740	transferase activity	molecular_function
PGSC0003DMG400029503	GO:0016787	hydrolase activity	molecular_function
PGSC0003DMG400029503	GO:0008152	metabolic process	biological_process
PGSC0003DMG400029503	GO:0071555	cell wall organization	biological_process
PGSC0003DMG400029503	GO:0005576	extracellular region	cellular_component
PGSC0003DMG400029503	GO:0010411	xyloglucan metabolic process	biological_process
PGSC0003DMG400029503	GO:0042546	cell wall biogenesis	biological_process
PGSC0003DMG400029561	GO:0005840	ribosome	cellular_component
PGSC0003DMG400029561	GO:0005622	intracellular	cellular_component
PGSC0003DMG400029561	GO:0003735	structural constituent of ribosome	molecular_function
PGSC0003DMG400029561	GO:0006412	translation	biological_process
PGSC0003DMG400029694	GO:0033290	eukaryotic 48S preinitiation complex	cellular_component
PGSC0003DMG400029694	GO:0006413	translational initiation	biological_process
PGSC0003DMG400029694	GO:0001731	formation of translation preinitiation complex	biological_process
PGSC0003DMG400029694	GO:0003743	translation initiation factor activity	molecular_function
PGSC0003DMG400029694	GO:0003723	RNA binding	molecular_function
PGSC0003DMG400029694	GO:0005737	cytoplasm	cellular_component
PGSC0003DMG400029694	GO:0006412	translation	biological_process
PGSC0003DMG400029694	GO:0006446	regulation of translational initiation	biological_process
PGSC0003DMG400029694	GO:0005852	eukaryotic translation initiation factor 3 complex	cellular_component
PGSC0003DMG400029694	GO:0016282	eukaryotic 43S preinitiation complex	cellular_component
PGSC0003DMG400029694	GO:0098808	mRNA cap binding	molecular_function
PGSC0003DMG400029694	GO:0002191	cap-dependent translational initiation	biological_process
PGSC0003DMG400029694	GO:0001732	formation of cytoplasmic translation initiation complex	biological_process
PGSC0003DMG400029694	GO:0002183	cytoplasmic translational initiation	biological_process
PGSC0003DMG400029717	GO:0005515	protein binding	molecular_function
PGSC0003DMG400029760	GO:0005840	ribosome	cellular_component
PGSC0003DMG400029760	GO:0005622	intracellular	cellular_component
PGSC0003DMG400029760	GO:0003735	structural constituent of ribosome	molecular_function
PGSC0003DMG400029760	GO:0006412	translation	biological_process
PGSC0003DMG400029760	GO:0030529	intracellular ribonucleoprotein complex	cellular_component
PGSC0003DMG400029787	GO:0005524	ATP binding	molecular_function
PGSC0003DMG400029787	GO:0006950	response to stress	biological_process
PGSC0003DMG400029787	GO:0006457	protein folding	biological_process
PGSC0003DMG400029787	GO:0051082	unfolded protein binding	molecular_function
PGSC0003DMG400029791	GO:0006351	transcription, DNA-templated	biological_process
PGSC0003DMG400029791	GO:0003677	DNA binding	molecular_function
PGSC0003DMG400029791	GO:0046983	protein dimerization activity	molecular_function
PGSC0003DMG400029791	GO:0003899	DNA-directed 5'-3' RNA polymerase activity	molecular_function
PGSC0003DMG400029853	GO:0003677	DNA binding	molecular_function
PGSC0003DMG400029853	GO:0006357	regulation of transcription by RNA polymerase II	biological_process
PGSC0003DMG400029853	GO:0046983	protein dimerization activity	molecular_function
PGSC0003DMG400030062	GO:0005515	protein binding	molecular_function
PGSC0003DMG400030106	GO:0009055	electron transfer activity	molecular_function
PGSC0003DMG400030106	GO:0022900	electron transport chain	biological_process
PGSC0003DMG400030106	GO:0055114	oxidation-reduction process	biological_process
PGSC0003DMG400030106	GO:0005623	cell	cellular_component
PGSC0003DMG400030106	GO:0015035	protein disulfide oxidoreductase activity	molecular_function
PGSC0003DMG400030106	GO:0045454	cell redox homeostasis	biological_process
PGSC0003DMG400030172	GO:0016787	hydrolase activity	molecular_function
PGSC0003DMG400030172	GO:0004190	aspartic-type endopeptidase activity	molecular_function
PGSC0003DMG400030172	GO:0008233	peptidase activity	molecular_function
PGSC0003DMG400030172	GO:0006508	proteolysis	biological_process
PGSC0003DMG400030172	GO:0006629	lipid metabolic process	biological_process
PGSC0003DMG400030362	GO:0055114	oxidation-reduction process	biological_process
PGSC0003DMG400030362	GO:0016491	oxidoreductase activity	molecular_function
PGSC0003DMG400030362	GO:0046872	metal ion binding	molecular_function
PGSC0003DMG400030412	GO:0031369	translation initiation factor binding	molecular_function
PGSC0003DMG400030412	GO:0033290	eukaryotic 48S preinitiation complex	cellular_component
PGSC0003DMG400030412	GO:0006413	translational initiation	biological_process
PGSC0003DMG400030412	GO:0001731	formation of translation preinitiation complex	biological_process
PGSC0003DMG400030412	GO:0003743	translation initiation factor activity	molecular_function
PGSC0003DMG400030412	GO:0003723	RNA binding	molecular_function
PGSC0003DMG400030412	GO:0006412	translation	biological_process
PGSC0003DMG400030412	GO:0005737	cytoplasm	cellular_component
PGSC0003DMG400030412	GO:0006446	regulation of translational initiation	biological_process
PGSC0003DMG400030412	GO:0005852	eukaryotic translation initiation factor 3 complex	cellular_component
PGSC0003DMG400030412	GO:0016282	eukaryotic 43S preinitiation complex	cellular_component
PGSC0003DMG400030412	GO:0001732	formation of cytoplasmic translation initiation complex	biological_process
PGSC0003DMG400030412	GO:0002183	cytoplasmic translational initiation	biological_process
PGSC0003DMG400030516	GO:0051726	regulation of cell cycle	biological_process
PGSC0003DMG400030554	GO:0005515	protein binding	molecular_function
PGSC0003DMG400030597	GO:0003743	translation initiation factor activity	molecular_function
PGSC0003DMG400030597	GO:0006413	translational initiation	biological_process
PGSC0003DMG400030597	GO:0005488	binding	molecular_function
PGSC0003DMG400030597	GO:0005515	protein binding	molecular_function
PGSC0003DMG400030722	GO:0016020	membrane	cellular_component
PGSC0003DMG400030722	GO:0016021	integral component of membrane	cellular_component
PGSC0003DMG400030784	GO:0009055	electron transfer activity	molecular_function
PGSC0003DMG400030784	GO:0022900	electron transport chain	biological_process
PGSC0003DMG400030784	GO:0055114	oxidation-reduction process	biological_process
PGSC0003DMG400030784	GO:0005623	cell	cellular_component
PGSC0003DMG400030784	GO:0015035	protein disulfide oxidoreductase activity	molecular_function
PGSC0003DMG400030784	GO:0045454	cell redox homeostasis	biological_process
PGSC0003DMG400030803	GO:0003723	RNA binding	molecular_function
PGSC0003DMG400030803	GO:0003676	nucleic acid binding	molecular_function
PGSC0003DMG400030810	GO:0005794	Golgi apparatus	cellular_component
PGSC0003DMG400030810	GO:0001666	response to hypoxia	biological_process
PGSC0003DMG400030810	GO:0009505	plant-type cell wall	cellular_component
PGSC0003DMG400030838	GO:0016763	transferase activity, transferring pentosyl groups	molecular_function
PGSC0003DMG400030838	GO:0006400	tRNA modification	biological_process
PGSC0003DMG400030838	GO:0008033	tRNA processing	biological_process
PGSC0003DMG400030838	GO:0016740	transferase activity	molecular_function
PGSC0003DMG400030838	GO:0046872	metal ion binding	molecular_function
PGSC0003DMG400030838	GO:0016757	transferase activity, transferring glycosyl groups	molecular_function
PGSC0003DMG400030838	GO:0005737	cytoplasm	cellular_component
PGSC0003DMG400030838	GO:0008479	queuine tRNA-ribosyltransferase activity	molecular_function
PGSC0003DMG400030838	GO:0101030	tRNA-guanine transglycosylation	biological_process
PGSC0003DMG400030873	GO:0005840	ribosome	cellular_component
PGSC0003DMG400030873	GO:0005622	intracellular	cellular_component
PGSC0003DMG400030873	GO:0003735	structural constituent of ribosome	molecular_function
PGSC0003DMG400030873	GO:0006412	translation	biological_process
PGSC0003DMG400030873	GO:0030529	intracellular ribonucleoprotein complex	cellular_component
PGSC0003DMG400030925	GO:0005515	protein binding	molecular_function
PGSC0003DMG400030953	GO:0003723	RNA binding	molecular_function
PGSC0003DMG400030953	GO:0003676	nucleic acid binding	molecular_function
PGSC0003DMG400031007	GO:0000413	protein peptidyl-prolyl isomerization	biological_process
PGSC0003DMG400031007	GO:0018208	peptidyl-proline modification	biological_process
PGSC0003DMG400031007	GO:0016853	isomerase activity	molecular_function
PGSC0003DMG400031007	GO:0005730	nucleolus	cellular_component
PGSC0003DMG400031007	GO:0003755	peptidyl-prolyl cis-trans isomerase activity	molecular_function
PGSC0003DMG400031007	GO:0005528	FK506 binding	molecular_function
PGSC0003DMG400031007	GO:0000412	histone peptidyl-prolyl isomerization	biological_process
PGSC0003DMG400031114	GO:0008270	zinc ion binding	molecular_function
PGSC0003DMG400031114	GO:0005515	protein binding	molecular_function
PGSC0003DMG400031164	GO:0016020	membrane	cellular_component
PGSC0003DMG400031164	GO:0016021	integral component of membrane	cellular_component
PGSC0003DMG400031164	GO:0005515	protein binding	molecular_function
PGSC0003DMG400031195	GO:0008033	tRNA processing	biological_process
PGSC0003DMG400031195	GO:0016746	transferase activity, transferring acyl groups	molecular_function
PGSC0003DMG400031195	GO:0000154	rRNA modification	biological_process
PGSC0003DMG400031195	GO:0016072	rRNA metabolic process	biological_process
PGSC0003DMG400031195	GO:0005634	nucleus	cellular_component
PGSC0003DMG400031195	GO:0016740	transferase activity	molecular_function
PGSC0003DMG400031195	GO:0000166	nucleotide binding	molecular_function
PGSC0003DMG400031195	GO:0005524	ATP binding	molecular_function
PGSC0003DMG400031195	GO:0008080	N-acetyltransferase activity	molecular_function
PGSC0003DMG400031195	GO:0006364	rRNA processing	biological_process
PGSC0003DMG400031195	GO:0005730	nucleolus	cellular_component
PGSC0003DMG400031195	GO:0034470	ncRNA processing	biological_process
PGSC0003DMG400031195	GO:0042274	ribosomal small subunit biogenesis	biological_process
PGSC0003DMG400031195	GO:0051391	tRNA acetylation	biological_process
PGSC0003DMG400031213	GO:0003723	RNA binding	molecular_function
PGSC0003DMG400031213	GO:0003676	nucleic acid binding	molecular_function
PGSC0003DMG400031213	GO:0008270	zinc ion binding	molecular_function
PGSC0003DMG400031213	GO:0003729	mRNA binding	molecular_function
PGSC0003DMG400031213	GO:0009920	cell plate formation involved in plant-type cell wall biogenesis	biological_process
PGSC0003DMG400031213	GO:0019898	extrinsic component of membrane	cellular_component
PGSC0003DMG401005658	GO:0005515	protein binding	molecular_function
PGSC0003DMG400005665	GO:0000166	nucleotide binding	molecular_function
PGSC0003DMG400005665	GO:0005524	ATP binding	molecular_function
PGSC0003DMG400005665	GO:0005737	cytoplasm	cellular_component
PGSC0003DMG400005665	GO:0006457	protein folding	biological_process
PGSC0003DMG400005665	GO:0051082	unfolded protein binding	molecular_function
PGSC0003DMG400005665	GO:0046686	response to cadmium ion	biological_process
PGSC0003DMG400005665	GO:0005829	cytosol	cellular_component
PGSC0003DMG400005673	GO:0046872	metal ion binding	molecular_function
PGSC0003DMG400005691	GO:0006364	rRNA processing	biological_process
PGSC0003DMG400005691	GO:0005730	nucleolus	cellular_component
PGSC0003DMG400005691	GO:0009744	response to sucrose	biological_process
PGSC0003DMG400005691	GO:0010119	regulation of stomatal movement	biological_process
PGSC0003DMG400005691	GO:0009553	embryo sac development	biological_process
PGSC0003DMG400005691	GO:0005515	protein binding	molecular_function
PGSC0003DMG400005691	GO:0005634	nucleus	cellular_component
PGSC0003DMG400031439	GO:0008270	zinc ion binding	molecular_function
PGSC0003DMG400031439	GO:0005515	protein binding	molecular_function
PGSC0003DMG400031472	GO:0006979	response to oxidative stress	biological_process
PGSC0003DMG400005747	GO:0005515	protein binding	molecular_function
PGSC0003DMG401031484	GO:0006281	DNA repair	biological_process
PGSC0003DMG401031484	GO:0000724	double-strand break repair via homologous recombination	biological_process
PGSC0003DMG401031484	GO:0005657	replication fork	cellular_component
PGSC0003DMG401031484	GO:0033063	Rad51B-Rad51C-Rad51D-XRCC2 complex	cellular_component
PGSC0003DMG401031484	GO:0016020	membrane	cellular_component
PGSC0003DMG401031484	GO:0016021	integral component of membrane	cellular_component
PGSC0003DMG400005837	GO:0003700	DNA-binding transcription factor activity	molecular_function
PGSC0003DMG400005837	GO:0003677	DNA binding	molecular_function
PGSC0003DMG400005837	GO:0006355	regulation of transcription, DNA-templated	biological_process
PGSC0003DMG400005837	GO:0005634	nucleus	cellular_component
PGSC0003DMG400005837	GO:0006351	transcription, DNA-templated	biological_process
PGSC0003DMG400005839	GO:0032977	membrane insertase activity	molecular_function
PGSC0003DMG400005839	GO:0016020	membrane	cellular_component
PGSC0003DMG400005839	GO:0016021	integral component of membrane	cellular_component
PGSC0003DMG400005839	GO:0051205	protein insertion into membrane	biological_process
PGSC0003DMG400005839	GO:0015031	protein transport	biological_process
PGSC0003DMG401031751	GO:0005515	protein binding	molecular_function
PGSC0003DMG400005898	GO:0016020	membrane	cellular_component
PGSC0003DMG400005898	GO:0016021	integral component of membrane	cellular_component
PGSC0003DMG400005901	GO:0016787	hydrolase activity	molecular_function
PGSC0003DMG400005901	GO:0004190	aspartic-type endopeptidase activity	molecular_function
PGSC0003DMG400005901	GO:0008233	peptidase activity	molecular_function
PGSC0003DMG400005901	GO:0006508	proteolysis	biological_process
PGSC0003DMG401005911	GO:0005840	ribosome	cellular_component
PGSC0003DMG401005911	GO:0005622	intracellular	cellular_component
PGSC0003DMG401005911	GO:0003735	structural constituent of ribosome	molecular_function
PGSC0003DMG401005911	GO:0006412	translation	biological_process
PGSC0003DMG401005911	GO:0030529	intracellular ribonucleoprotein complex	cellular_component
PGSC0003DMG402005911	GO:0005840	ribosome	cellular_component
PGSC0003DMG402005911	GO:0005622	intracellular	cellular_component
PGSC0003DMG402005911	GO:0003735	structural constituent of ribosome	molecular_function
PGSC0003DMG402005911	GO:0006412	translation	biological_process
PGSC0003DMG402005911	GO:0030529	intracellular ribonucleoprotein complex	cellular_component
PGSC0003DMG403005911	GO:0005840	ribosome	cellular_component
PGSC0003DMG403005911	GO:0005622	intracellular	cellular_component
PGSC0003DMG403005911	GO:0003735	structural constituent of ribosome	molecular_function
PGSC0003DMG403005911	GO:0006412	translation	biological_process
PGSC0003DMG403005911	GO:0030529	intracellular ribonucleoprotein complex	cellular_component
PGSC0003DMG400005917	GO:0005515	protein binding	molecular_function
PGSC0003DMG400031816	GO:0043086	negative regulation of catalytic activity	biological_process
PGSC0003DMG400031816	GO:0004857	enzyme inhibitor activity	molecular_function
PGSC0003DMG400031816	GO:0016787	hydrolase activity	molecular_function
PGSC0003DMG400031816	GO:0030599	pectinesterase activity	molecular_function
PGSC0003DMG400031816	GO:0045330	aspartyl esterase activity	molecular_function
PGSC0003DMG400031816	GO:0042545	cell wall modification	biological_process
PGSC0003DMG400031816	GO:0045490	pectin catabolic process	biological_process
PGSC0003DMG400031816	GO:0005618	cell wall	cellular_component
PGSC0003DMG402005959	GO:0005515	protein binding	molecular_function
PGSC0003DMG400031837	GO:0005515	protein binding	molecular_function
PGSC0003DMG400005967	GO:0016020	membrane	cellular_component
PGSC0003DMG400005967	GO:0016021	integral component of membrane	cellular_component
PGSC0003DMG400005967	GO:0055085	transmembrane transport	biological_process
PGSC0003DMG400005967	GO:0015238	drug transmembrane transporter activity	molecular_function
PGSC0003DMG400005967	GO:0015297	antiporter activity	molecular_function
PGSC0003DMG400005967	GO:0006855	drug transmembrane transport	biological_process
PGSC0003DMG400006026	GO:0005515	protein binding	molecular_function
PGSC0003DMG400032099	GO:0005515	protein binding	molecular_function
PGSC0003DMG400006101	GO:0008152	metabolic process	biological_process
PGSC0003DMG400006101	GO:0003824	catalytic activity	molecular_function
PGSC0003DMG400006101	GO:0016020	membrane	cellular_component
PGSC0003DMG400006101	GO:0006633	fatty acid biosynthetic process	biological_process
PGSC0003DMG400006101	GO:0016747	transferase activity, transferring acyl groups other than amino-acyl groups	molecular_function
PGSC0003DMG400006101	GO:0016746	transferase activity, transferring acyl groups	molecular_function
PGSC0003DMG400006101	GO:0016740	transferase activity	molecular_function
PGSC0003DMG400006101	GO:0016021	integral component of membrane	cellular_component
PGSC0003DMG400006122	GO:0005634	nucleus	cellular_component
PGSC0003DMG400006122	GO:0005730	nucleolus	cellular_component
PGSC0003DMG400006122	GO:0043021	ribonucleoprotein complex binding	molecular_function
PGSC0003DMG400006122	GO:0000463	maturation of LSU-rRNA from tricistronic rRNA transcript (SSU-rRNA, 5.8S rRNA, LSU-rRNA)	biological_process
PGSC0003DMG400006122	GO:0000466	maturation of 5.8S rRNA from tricistronic rRNA transcript (SSU-rRNA, 5.8S rRNA, LSU-rRNA)	biological_process
PGSC0003DMG400006122	GO:0006364	rRNA processing	biological_process
PGSC0003DMG400006122	GO:0042254	ribosome biogenesis	biological_process
PGSC0003DMG400006122	GO:0042273	ribosomal large subunit biogenesis	biological_process
PGSC0003DMG400006122	GO:0005654	nucleoplasm	cellular_component
PGSC0003DMG400006122	GO:0030687	preribosome, large subunit precursor	cellular_component
PGSC0003DMG400006122	GO:2000232	regulation of rRNA processing	biological_process
PGSC0003DMG401006147	GO:0005524	ATP binding	molecular_function
PGSC0003DMG401006147	GO:0006950	response to stress	biological_process
PGSC0003DMG401006147	GO:0006457	protein folding	biological_process
PGSC0003DMG401006147	GO:0051082	unfolded protein binding	molecular_function
PGSC0003DMG401006147	GO:0005618	cell wall	cellular_component
PGSC0003DMG401006147	GO:0005739	mitochondrion	cellular_component
PGSC0003DMG401006147	GO:0009570	chloroplast stroma	cellular_component
PGSC0003DMG400032157	GO:0055114	oxidation-reduction process	biological_process
PGSC0003DMG400032157	GO:0016491	oxidoreductase activity	molecular_function
PGSC0003DMG400006179	GO:0016020	membrane	cellular_component
PGSC0003DMG400006179	GO:0016021	integral component of membrane	cellular_component
PGSC0003DMG400032193	GO:0005525	GTP binding	molecular_function
PGSC0003DMG400032193	GO:0019843	rRNA binding	molecular_function
PGSC0003DMG400032193	GO:0006355	regulation of transcription, DNA-templated	biological_process
PGSC0003DMG400032193	GO:0009416	response to light stimulus	biological_process
PGSC0003DMG400032193	GO:0009646	response to absence of light	biological_process
PGSC0003DMG400032193	GO:0009651	response to salt stress	biological_process
PGSC0003DMG400032193	GO:0009658	chloroplast organization	biological_process
PGSC0003DMG400032193	GO:0009741	response to brassinosteroid	biological_process
PGSC0003DMG400032193	GO:0009742	brassinosteroid mediated signaling pathway	biological_process
PGSC0003DMG400032193	GO:0032502	developmental process	biological_process
PGSC0003DMG400032193	GO:1901259	chloroplast rRNA processing	biological_process
PGSC0003DMG400032193	GO:1902326	positive regulation of chlorophyll biosynthetic process	biological_process
PGSC0003DMG400032193	GO:1904143	positive regulation of carotenoid biosynthetic process	biological_process
PGSC0003DMG400032193	GO:0009507	chloroplast	cellular_component
PGSC0003DMG400032193	GO:0009570	chloroplast stroma	cellular_component
PGSC0003DMG400032261	GO:0008270	zinc ion binding	molecular_function
PGSC0003DMG400032261	GO:0005515	protein binding	molecular_function
PGSC0003DMG400006378	GO:0006970	response to osmotic stress	biological_process
PGSC0003DMG400006378	GO:0015238	drug transmembrane transporter activity	molecular_function
PGSC0003DMG400006378	GO:0022857	transmembrane transporter activity	molecular_function
PGSC0003DMG400006378	GO:0006810	transport	biological_process
PGSC0003DMG400006378	GO:0006855	drug transmembrane transport	biological_process
PGSC0003DMG400006378	GO:0010015	root morphogenesis	biological_process
PGSC0003DMG400006378	GO:0015893	drug transport	biological_process
PGSC0003DMG400006378	GO:0017119	Golgi transport complex	cellular_component
PGSC0003DMG400006378	GO:0043226	organelle	cellular_component
PGSC0003DMG400006378	GO:0016020	membrane	cellular_component
PGSC0003DMG400006378	GO:0016021	integral component of membrane	cellular_component
PGSC0003DMG400006378	GO:0055085	transmembrane transport	biological_process
PGSC0003DMG400006378	GO:0015297	antiporter activity	molecular_function
PGSC0003DMG400006378	GO:0009408	response to heat	biological_process
PGSC0003DMG400006378	GO:0009624	response to nematode	biological_process
PGSC0003DMG400006378	GO:0009646	response to absence of light	biological_process
PGSC0003DMG400006378	GO:0009737	response to abscisic acid	biological_process
PGSC0003DMG400006378	GO:0055072	iron ion homeostasis	biological_process
PGSC0003DMG400006378	GO:1905428	regulation of plant organ formation	biological_process
PGSC0003DMG400006378	GO:0005770	late endosome	cellular_component
PGSC0003DMG400006378	GO:0005794	Golgi apparatus	cellular_component
PGSC0003DMG400006378	GO:0005381	iron ion transmembrane transporter activity	molecular_function
PGSC0003DMG400006378	GO:0006826	iron ion transport	biological_process
PGSC0003DMG400006378	GO:0034755	iron ion transmembrane transport	biological_process
PGSC0003DMG400032564	GO:0005515	protein binding	molecular_function
PGSC0003DMG400006407	GO:0005515	protein binding	molecular_function
PGSC0003DMG400006429	GO:0016311	dephosphorylation	biological_process
PGSC0003DMG400006429	GO:0035335	peptidyl-tyrosine dephosphorylation	biological_process
PGSC0003DMG400006429	GO:0004725	protein tyrosine phosphatase activity	molecular_function
PGSC0003DMG400006429	GO:0016791	phosphatase activity	molecular_function
PGSC0003DMG400006487	GO:0005515	protein binding	molecular_function
PGSC0003DMG400006487	GO:0016020	membrane	cellular_component
PGSC0003DMG400006487	GO:0016021	integral component of membrane	cellular_component
PGSC0003DMG400006491	GO:0005840	ribosome	cellular_component
PGSC0003DMG400006491	GO:0005622	intracellular	cellular_component
PGSC0003DMG400006491	GO:0003735	structural constituent of ribosome	molecular_function
PGSC0003DMG400006491	GO:0006412	translation	biological_process
PGSC0003DMG400033071	GO:0006364	rRNA processing	biological_process
PGSC0003DMG400033071	GO:0005730	nucleolus	cellular_component
PGSC0003DMG400033079	GO:0005634	nucleus	cellular_component
PGSC0003DMG400033079	GO:0006334	nucleosome assembly	biological_process
PGSC0003DMG400033085	GO:0005623	cell	cellular_component
PGSC0003DMG400033085	GO:0045454	cell redox homeostasis	biological_process
PGSC0003DMG400006593	GO:0008270	zinc ion binding	molecular_function
PGSC0003DMG400006593	GO:0005515	protein binding	molecular_function
PGSC0003DMG400033123	GO:0004190	aspartic-type endopeptidase activity	molecular_function
PGSC0003DMG400033123	GO:0006508	proteolysis	biological_process
PGSC0003DMG400033341	GO:0005840	ribosome	cellular_component
PGSC0003DMG400033341	GO:0003735	structural constituent of ribosome	molecular_function
PGSC0003DMG400033341	GO:0006412	translation	biological_process
PGSC0003DMG400033341	GO:0030529	intracellular ribonucleoprotein complex	cellular_component
PGSC0003DMG400006784	GO:0006364	rRNA processing	biological_process
PGSC0003DMG400006784	GO:0032040	small-subunit processome	cellular_component
PGSC0003DMG400006784	GO:0005515	protein binding	molecular_function
PGSC0003DMG400033872	GO:0016020	membrane	cellular_component
PGSC0003DMG400033872	GO:0016021	integral component of membrane	cellular_component
PGSC0003DMG400033872	GO:0016491	oxidoreductase activity	molecular_function
PGSC0003DMG400033872	GO:0055114	oxidation-reduction process	biological_process
PGSC0003DMG400033872	GO:0006629	lipid metabolic process	biological_process
PGSC0003DMG400016815	GO:0016554	cytidine to uridine editing	biological_process
PGSC0003DMG400033904	GO:0003677	DNA binding	molecular_function
PGSC0003DMG400016893	GO:0016020	membrane	cellular_component
PGSC0003DMG400016893	GO:0016021	integral component of membrane	cellular_component
PGSC0003DMG400016893	GO:0009536	plastid	cellular_component
PGSC0003DMG400016893	GO:0009941	chloroplast envelope	cellular_component
PGSC0003DMG400007011	GO:0006777	Mo-molybdopterin cofactor biosynthetic process	biological_process
PGSC0003DMG400007011	GO:0005739	mitochondrion	cellular_component
PGSC0003DMG400007137	GO:0004180	carboxypeptidase activity	molecular_function
PGSC0003DMG400007137	GO:0016787	hydrolase activity	molecular_function
PGSC0003DMG400007137	GO:0008233	peptidase activity	molecular_function
PGSC0003DMG400007137	GO:0006508	proteolysis	biological_process
PGSC0003DMG400007137	GO:0004185	serine-type carboxypeptidase activity	molecular_function
PGSC0003DMG401007173	GO:0000166	nucleotide binding	molecular_function
PGSC0003DMG401007173	GO:0005524	ATP binding	molecular_function
PGSC0003DMG401007173	GO:0005516	calmodulin binding	molecular_function
PGSC0003DMG401007173	GO:0009535	chloroplast thylakoid membrane	cellular_component
PGSC0003DMG401007173	GO:0009507	chloroplast	cellular_component
PGSC0003DMG400017151	GO:0005840	ribosome	cellular_component
PGSC0003DMG400017151	GO:0003735	structural constituent of ribosome	molecular_function
PGSC0003DMG400017151	GO:0006412	translation	biological_process
PGSC0003DMG400017151	GO:0030529	intracellular ribonucleoprotein complex	cellular_component
PGSC0003DMG400017152	GO:0016311	dephosphorylation	biological_process
PGSC0003DMG400017152	GO:0003993	acid phosphatase activity	molecular_function
PGSC0003DMG400017207	GO:0044237	cellular metabolic process	biological_process
PGSC0003DMG400017215	GO:0003676	nucleic acid binding	molecular_function
PGSC0003DMG400007267	GO:0005515	protein binding	molecular_function
PGSC0003DMG400007282	GO:0005515	protein binding	molecular_function
PGSC0003DMG400007315	GO:0006396	RNA processing	biological_process
PGSC0003DMG400007315	GO:0001522	pseudouridine synthesis	biological_process
PGSC0003DMG400007315	GO:0003723	RNA binding	molecular_function
PGSC0003DMG400007315	GO:0009982	pseudouridine synthase activity	molecular_function
PGSC0003DMG400007315	GO:0009451	RNA modification	biological_process
PGSC0003DMG400007315	GO:0005730	nucleolus	cellular_component
PGSC0003DMG400007315	GO:0005829	cytosol	cellular_component
PGSC0003DMG400007315	GO:0009506	plasmodesma	cellular_component
PGSC0003DMG400007316	GO:0004605	phosphatidate cytidylyltransferase activity	molecular_function
PGSC0003DMG400007316	GO:0032049	cardiolipin biosynthetic process	biological_process
PGSC0003DMG400007320	GO:0016020	membrane	cellular_component
PGSC0003DMG400007320	GO:0016021	integral component of membrane	cellular_component
PGSC0003DMG400007320	GO:0003723	RNA binding	molecular_function
PGSC0003DMG400007320	GO:0003676	nucleic acid binding	molecular_function
PGSC0003DMG400017310	GO:0008270	zinc ion binding	molecular_function
PGSC0003DMG400017310	GO:0005515	protein binding	molecular_function
PGSC0003DMG400007415	GO:0008270	zinc ion binding	molecular_function
PGSC0003DMG400007415	GO:0005515	protein binding	molecular_function
PGSC0003DMG400017366	GO:0016020	membrane	cellular_component
PGSC0003DMG400017366	GO:0016021	integral component of membrane	cellular_component
PGSC0003DMG400017390	GO:0016740	transferase activity	molecular_function
PGSC0003DMG400017390	GO:0003723	RNA binding	molecular_function
PGSC0003DMG400017390	GO:0008168	methyltransferase activity	molecular_function
PGSC0003DMG400017390	GO:0032259	methylation	biological_process
PGSC0003DMG400017411	GO:0005634	nucleus	cellular_component
PGSC0003DMG400017411	GO:0005622	intracellular	cellular_component
PGSC0003DMG400017411	GO:0008270	zinc ion binding	molecular_function
PGSC0003DMG400017411	GO:0005515	protein binding	molecular_function
PGSC0003DMG400017432	GO:0000166	nucleotide binding	molecular_function
PGSC0003DMG400017432	GO:0005524	ATP binding	molecular_function
PGSC0003DMG400017432	GO:0016020	membrane	cellular_component
PGSC0003DMG400017432	GO:0016021	integral component of membrane	cellular_component
PGSC0003DMG400017432	GO:0055085	transmembrane transport	biological_process
PGSC0003DMG400017432	GO:0016887	ATPase activity	molecular_function
PGSC0003DMG400017432	GO:0042626	ATPase activity, coupled to transmembrane movement of substances	molecular_function
PGSC0003DMG400007598	GO:0008270	zinc ion binding	molecular_function
PGSC0003DMG400007598	GO:0009507	chloroplast	cellular_component
PGSC0003DMG400007598	GO:0005515	protein binding	molecular_function
PGSC0003DMG400007622	GO:0005524	ATP binding	molecular_function
PGSC0003DMG400007622	GO:0006457	protein folding	biological_process
PGSC0003DMG400007622	GO:0051082	unfolded protein binding	molecular_function
PGSC0003DMG400017608	GO:0005840	ribosome	cellular_component
PGSC0003DMG400017608	GO:0003735	structural constituent of ribosome	molecular_function
PGSC0003DMG400017608	GO:0006412	translation	biological_process
PGSC0003DMG400007742	GO:0043531	ADP binding	molecular_function
PGSC0003DMG400007783	GO:0005515	protein binding	molecular_function
PGSC0003DMG400017654	GO:0071901	negative regulation of protein serine/threonine kinase activity	biological_process
PGSC0003DMG400017654	GO:0005634	nucleus	cellular_component
PGSC0003DMG400017654	GO:0004861	cyclin-dependent protein serine/threonine kinase inhibitor activity	molecular_function
PGSC0003DMG400017654	GO:0007050	cell cycle arrest	biological_process
PGSC0003DMG400017654	GO:0006469	negative regulation of protein kinase activity	biological_process
PGSC0003DMG400017654	GO:0004860	protein kinase inhibitor activity	molecular_function
PGSC0003DMG400017654	GO:0045736	negative regulation of cyclin-dependent protein serine/threonine kinase activity	biological_process
PGSC0003DMG400017691	GO:0008168	methyltransferase activity	molecular_function
PGSC0003DMG400017691	GO:0003676	nucleic acid binding	molecular_function
PGSC0003DMG400017691	GO:0032259	methylation	biological_process
PGSC0003DMG400017691	GO:0006400	tRNA modification	biological_process
PGSC0003DMG400017691	GO:0080180	2-methylguanosine metabolic process	biological_process
PGSC0003DMG402007845	GO:0005622	intracellular	cellular_component
PGSC0003DMG402007845	GO:0006412	translation	biological_process
PGSC0003DMG402007845	GO:0005739	mitochondrion	cellular_component
PGSC0003DMG402007845	GO:0003746	translation elongation factor activity	molecular_function
PGSC0003DMG402007845	GO:0006414	translational elongation	biological_process
PGSC0003DMG402007845	GO:0005515	protein binding	molecular_function
PGSC0003DMG400007851	GO:0016020	membrane	cellular_component
PGSC0003DMG400007851	GO:0016021	integral component of membrane	cellular_component
PGSC0003DMG400017735	GO:0005525	GTP binding	molecular_function
PGSC0003DMG400017735	GO:0003723	RNA binding	molecular_function
PGSC0003DMG400017735	GO:0005622	intracellular	cellular_component
PGSC0003DMG400017735	GO:0000166	nucleotide binding	molecular_function
PGSC0003DMG400017735	GO:0005829	cytosol	cellular_component
PGSC0003DMG400017735	GO:0005739	mitochondrion	cellular_component
PGSC0003DMG400017735	GO:0097177	mitochondrial ribosome binding	molecular_function
PGSC0003DMG400017744	GO:0005829	cytosol	cellular_component
PGSC0003DMG400007963	GO:1902184	negative regulation of shoot apical meristem development	biological_process
PGSC0003DMG400007963	GO:0005515	protein binding	molecular_function
PGSC0003DMG400017812	GO:0003723	RNA binding	molecular_function
PGSC0003DMG400017812	GO:0003735	structural constituent of ribosome	molecular_function
PGSC0003DMG400017812	GO:0006412	translation	biological_process
PGSC0003DMG400017812	GO:0005840	ribosome	cellular_component
PGSC0003DMG400017812	GO:0030529	intracellular ribonucleoprotein complex	cellular_component
PGSC0003DMG400017812	GO:0015935	small ribosomal subunit	cellular_component
PGSC0003DMG400017838	GO:0004672	protein kinase activity	molecular_function
PGSC0003DMG400017838	GO:0005524	ATP binding	molecular_function
PGSC0003DMG400017838	GO:0006468	protein phosphorylation	biological_process
PGSC0003DMG400017838	GO:0004674	protein serine/threonine kinase activity	molecular_function
PGSC0003DMG400007990	GO:0003723	RNA binding	molecular_function
PGSC0003DMG400007990	GO:0003676	nucleic acid binding	molecular_function
PGSC0003DMG400007996	GO:0005615	extracellular space	cellular_component
PGSC0003DMG400008024	GO:0005515	protein binding	molecular_function
PGSC0003DMG400017910	GO:0005515	protein binding	molecular_function
PGSC0003DMG400017984	GO:0005840	ribosome	cellular_component
PGSC0003DMG400017984	GO:0005622	intracellular	cellular_component
PGSC0003DMG400017984	GO:0003735	structural constituent of ribosome	molecular_function
PGSC0003DMG400017984	GO:0006412	translation	biological_process
PGSC0003DMG400008141	GO:0099132	ATP hydrolysis coupled cation transmembrane transport	biological_process
PGSC0003DMG400008141	GO:0000166	nucleotide binding	molecular_function
PGSC0003DMG400008141	GO:0005524	ATP binding	molecular_function
PGSC0003DMG400008141	GO:0016020	membrane	cellular_component
PGSC0003DMG400008141	GO:0016021	integral component of membrane	cellular_component
PGSC0003DMG400008141	GO:0016787	hydrolase activity	molecular_function
PGSC0003DMG400008141	GO:0006811	ion transport	biological_process
PGSC0003DMG400008141	GO:0005388	calcium-transporting ATPase activity	molecular_function
PGSC0003DMG400008141	GO:0006816	calcium ion transport	biological_process
PGSC0003DMG400008141	GO:0070588	calcium ion transmembrane transport	biological_process
PGSC0003DMG400008142	GO:0019867	outer membrane	cellular_component
PGSC0003DMG400008142	GO:0009658	chloroplast organization	biological_process
PGSC0003DMG400008142	GO:0005739	mitochondrion	cellular_component
PGSC0003DMG400008142	GO:0009507	chloroplast	cellular_component
PGSC0003DMG400008142	GO:0009536	plastid	cellular_component
PGSC0003DMG400008142	GO:0009941	chloroplast envelope	cellular_component
PGSC0003DMG400008142	GO:0016020	membrane	cellular_component
PGSC0003DMG400018096	GO:0034457	Mpp10 complex	cellular_component
PGSC0003DMG400018096	GO:0005634	nucleus	cellular_component
PGSC0003DMG400018096	GO:0030529	intracellular ribonucleoprotein complex	cellular_component
PGSC0003DMG400018096	GO:0006364	rRNA processing	biological_process
PGSC0003DMG400018096	GO:0042254	ribosome biogenesis	biological_process
PGSC0003DMG400018096	GO:0005730	nucleolus	cellular_component
PGSC0003DMG400018096	GO:0005732	small nucleolar ribonucleoprotein complex	cellular_component
PGSC0003DMG400008193	GO:0005622	intracellular	cellular_component
PGSC0003DMG400008193	GO:0046907	intracellular transport	biological_process
PGSC0003DMG400018096	GO:0005829	cytosol	cellular_component
PGSC0003DMG400018107	GO:0005634	nucleus	cellular_component
PGSC0003DMG400018107	GO:0005730	nucleolus	cellular_component
PGSC0003DMG400018107	GO:0005515	protein binding	molecular_function
PGSC0003DMG400018107	GO:0009553	embryo sac development	biological_process
PGSC0003DMG400008291	GO:0016020	membrane	cellular_component
PGSC0003DMG400008291	GO:0016021	integral component of membrane	cellular_component
PGSC0003DMG400008314	GO:0016020	membrane	cellular_component
PGSC0003DMG400008314	GO:0016021	integral component of membrane	cellular_component
PGSC0003DMG400008314	GO:0005635	nuclear envelope	cellular_component
PGSC0003DMG400008314	GO:0005783	endoplasmic reticulum	cellular_component
PGSC0003DMG400018187	GO:0005739	mitochondrion	cellular_component
PGSC0003DMG400018187	GO:0008380	RNA splicing	biological_process
PGSC0003DMG400018187	GO:0005515	protein binding	molecular_function
PGSC0003DMG400008360	GO:0015801	aromatic amino acid transport	biological_process
PGSC0003DMG400008360	GO:0016020	membrane	cellular_component
PGSC0003DMG400008360	GO:0016021	integral component of membrane	cellular_component
PGSC0003DMG400008360	GO:0003333	amino acid transmembrane transport	biological_process
PGSC0003DMG400008360	GO:0005887	integral component of plasma membrane	cellular_component
PGSC0003DMG400008360	GO:0015173	aromatic amino acid transmembrane transporter activity	molecular_function
PGSC0003DMG400008366	GO:0001522	pseudouridine synthesis	biological_process
PGSC0003DMG400008366	GO:0005634	nucleus	cellular_component
PGSC0003DMG400008366	GO:0003723	RNA binding	molecular_function
PGSC0003DMG400008366	GO:0030529	intracellular ribonucleoprotein complex	cellular_component
PGSC0003DMG400008366	GO:0006364	rRNA processing	biological_process
PGSC0003DMG400008366	GO:0042254	ribosome biogenesis	biological_process
PGSC0003DMG400008366	GO:0005730	nucleolus	cellular_component
PGSC0003DMG400008366	GO:0031429	box H/ACA snoRNP complex	cellular_component
PGSC0003DMG400008375	GO:0005515	protein binding	molecular_function
PGSC0003DMG400018230	GO:0005515	protein binding	molecular_function
PGSC0003DMG400008398	GO:0003676	nucleic acid binding	molecular_function
PGSC0003DMG400008431	GO:0016740	transferase activity	molecular_function
PGSC0003DMG400008431	GO:0008168	methyltransferase activity	molecular_function
PGSC0003DMG400008431	GO:0032259	methylation	biological_process
PGSC0003DMG400008431	GO:0006479	protein methylation	biological_process
PGSC0003DMG400018278	GO:0016020	membrane	cellular_component
PGSC0003DMG400018278	GO:0016021	integral component of membrane	cellular_component
PGSC0003DMG400018278	GO:0090305	nucleic acid phosphodiester bond hydrolysis	biological_process
PGSC0003DMG400018278	GO:0003677	DNA binding	molecular_function
PGSC0003DMG400018278	GO:0003824	catalytic activity	molecular_function
PGSC0003DMG400018278	GO:0006281	DNA repair	biological_process
PGSC0003DMG400018278	GO:0004518	nuclease activity	molecular_function
PGSC0003DMG400018278	GO:0005634	nucleus	cellular_component
PGSC0003DMG400018278	GO:0005829	cytosol	cellular_component
PGSC0003DMG400018278	GO:0048256	flap endonuclease activity	molecular_function
PGSC0003DMG400018315	GO:0016020	membrane	cellular_component
PGSC0003DMG400018315	GO:0016021	integral component of membrane	cellular_component
PGSC0003DMG400018364	GO:0001522	pseudouridine synthesis	biological_process
PGSC0003DMG400018364	GO:0042254	ribosome biogenesis	biological_process
PGSC0003DMG400018365	GO:0005515	protein binding	molecular_function
PGSC0003DMG400018409	GO:0003723	RNA binding	molecular_function
PGSC0003DMG400018409	GO:0003676	nucleic acid binding	molecular_function
PGSC0003DMG400018422	GO:1902358	sulfate transmembrane transport	biological_process
PGSC0003DMG400018422	GO:0008271	secondary active sulfate transmembrane transporter activity	molecular_function
PGSC0003DMG400018422	GO:0016020	membrane	cellular_component
PGSC0003DMG400018422	GO:0016021	integral component of membrane	cellular_component
PGSC0003DMG400018422	GO:0055085	transmembrane transport	biological_process
PGSC0003DMG400018422	GO:0015116	sulfate transmembrane transporter activity	molecular_function
PGSC0003DMG400018422	GO:0008272	sulfate transport	biological_process
PGSC0003DMG400008644	GO:0005634	nucleus	cellular_component
PGSC0003DMG400008644	GO:0006397	mRNA processing	biological_process
PGSC0003DMG400008644	GO:0003676	nucleic acid binding	molecular_function
PGSC0003DMG400008644	GO:0006396	RNA processing	biological_process
PGSC0003DMG400008644	GO:0005515	protein binding	molecular_function
PGSC0003DMG400018525	GO:0005634	nucleus	cellular_component
PGSC0003DMG400018525	GO:0006886	intracellular protein transport	biological_process
PGSC0003DMG400018525	GO:0008536	Ran GTPase binding	molecular_function
PGSC0003DMG400018525	GO:0008565	protein transporter activity	molecular_function
PGSC0003DMG400018525	GO:0006913	nucleocytoplasmic transport	biological_process
PGSC0003DMG400018525	GO:0005488	binding	molecular_function
PGSC0003DMG400018569	GO:0009451	RNA modification	biological_process
PGSC0003DMG400018569	GO:0009507	chloroplast	cellular_component
PGSC0003DMG400018569	GO:0005515	protein binding	molecular_function
PGSC0003DMG400008773	GO:0005515	protein binding	molecular_function
PGSC0003DMG400008796	GO:0005975	carbohydrate metabolic process	biological_process
PGSC0003DMG400008796	GO:0008061	chitin binding	molecular_function
PGSC0003DMG400008796	GO:0004568	chitinase activity	molecular_function
PGSC0003DMG400008796	GO:0006032	chitin catabolic process	biological_process
PGSC0003DMG400008796	GO:0016998	cell wall macromolecule catabolic process	biological_process
PGSC0003DMG400008801	GO:0003924	GTPase activity	molecular_function
PGSC0003DMG400008801	GO:0005525	GTP binding	molecular_function
PGSC0003DMG400008802	GO:0008270	zinc ion binding	molecular_function
PGSC0003DMG400008802	GO:0005515	protein binding	molecular_function
PGSC0003DMG400018680	GO:0016020	membrane	cellular_component
PGSC0003DMG400018680	GO:0016021	integral component of membrane	cellular_component
PGSC0003DMG400018681	GO:0005634	nucleus	cellular_component
PGSC0003DMG400018681	GO:0000166	nucleotide binding	molecular_function
PGSC0003DMG400018681	GO:0005524	ATP binding	molecular_function
PGSC0003DMG400018681	GO:0003678	DNA helicase activity	molecular_function
PGSC0003DMG400018681	GO:0004386	helicase activity	molecular_function
PGSC0003DMG400018681	GO:0016787	hydrolase activity	molecular_function
PGSC0003DMG400018681	GO:0032508	DNA duplex unwinding	biological_process
PGSC0003DMG400018681	GO:0006351	transcription, DNA-templated	biological_process
PGSC0003DMG400018681	GO:0006355	regulation of transcription, DNA-templated	biological_process
PGSC0003DMG400018681	GO:0031011	Ino80 complex	cellular_component
PGSC0003DMG400018681	GO:0043141	ATP-dependent 5'-3' DNA helicase activity	molecular_function
PGSC0003DMG400018681	GO:0035267	NuA4 histone acetyltransferase complex	cellular_component
PGSC0003DMG400018681	GO:0097255	R2TP complex	cellular_component
PGSC0003DMG401018790	GO:0016020	membrane	cellular_component
PGSC0003DMG401018790	GO:0016021	integral component of membrane	cellular_component
PGSC0003DMG401018790	GO:0022857	transmembrane transporter activity	molecular_function
PGSC0003DMG401018790	GO:0055085	transmembrane transport	biological_process
PGSC0003DMG401018797	GO:0008270	zinc ion binding	molecular_function
PGSC0003DMG401018797	GO:0005515	protein binding	molecular_function
PGSC0003DMG400008926	GO:0033290	eukaryotic 48S preinitiation complex	cellular_component
PGSC0003DMG400008926	GO:0006413	translational initiation	biological_process
PGSC0003DMG400008926	GO:0001731	formation of translation preinitiation complex	biological_process
PGSC0003DMG400008926	GO:0003723	RNA binding	molecular_function
PGSC0003DMG400008926	GO:0003743	translation initiation factor activity	molecular_function
PGSC0003DMG400008926	GO:0006412	translation	biological_process
PGSC0003DMG400008926	GO:0005737	cytoplasm	cellular_component
PGSC0003DMG400008926	GO:0006446	regulation of translational initiation	biological_process
PGSC0003DMG400008926	GO:0005852	eukaryotic translation initiation factor 3 complex	cellular_component
PGSC0003DMG400008926	GO:0016282	eukaryotic 43S preinitiation complex	cellular_component
PGSC0003DMG400008926	GO:0001732	formation of cytoplasmic translation initiation complex	biological_process
PGSC0003DMG400008926	GO:0002183	cytoplasmic translational initiation	biological_process
PGSC0003DMG400008926	GO:0003729	mRNA binding	molecular_function
PGSC0003DMG400008926	GO:0005829	cytosol	cellular_component
PGSC0003DMG400008926	GO:0005886	plasma membrane	cellular_component
PGSC0003DMG400018930	GO:0016020	membrane	cellular_component
PGSC0003DMG400018930	GO:0016021	integral component of membrane	cellular_component
PGSC0003DMG400018964	GO:0005634	nucleus	cellular_component
PGSC0003DMG400018964	GO:0042254	ribosome biogenesis	biological_process
PGSC0003DMG402018966	GO:0008270	zinc ion binding	molecular_function
PGSC0003DMG402018966	GO:0005515	protein binding	molecular_function
PGSC0003DMG400009016	GO:0005515	protein binding	molecular_function
PGSC0003DMG400019006	GO:0005515	protein binding	molecular_function
PGSC0003DMG400019006	GO:0008270	zinc ion binding	molecular_function
PGSC0003DMG400019006	GO:0005739	mitochondrion	cellular_component
PGSC0003DMG400019006	GO:0019288	isopentenyl diphosphate biosynthetic process, methylerythritol 4-phosphate pathway	biological_process
PGSC0003DMG400019006	GO:0016125	sterol metabolic process	biological_process
PGSC0003DMG400019006	GO:0019287	isopentenyl diphosphate biosynthetic process, mevalonate pathway	biological_process
PGSC0003DMG400019006	GO:0048364	root development	biological_process
PGSC0003DMG400019006	GO:0050790	regulation of catalytic activity	biological_process
PGSC0003DMG400019006	GO:0034046	poly(G) binding	molecular_function
PGSC0003DMG400019029	GO:0005524	ATP binding	molecular_function
PGSC0003DMG400019029	GO:0003824	catalytic activity	molecular_function
PGSC0003DMG400019029	GO:0006464	cellular protein modification process	biological_process
PGSC0003DMG400019029	GO:0009507	chloroplast	cellular_component
PGSC0003DMG400009084	GO:0005524	ATP binding	molecular_function
PGSC0003DMG400009084	GO:0006349	regulation of gene expression by genetic imprinting	biological_process
PGSC0003DMG400009084	GO:0009793	embryo development ending in seed dormancy	biological_process
PGSC0003DMG400009084	GO:0009960	endosperm development	biological_process
PGSC0003DMG400009084	GO:0005739	mitochondrion	cellular_component
PGSC0003DMG400009084	GO:0009507	chloroplast	cellular_component
PGSC0003DMG400009084	GO:0005515	protein binding	molecular_function
PGSC0003DMG400019147	GO:0006508	proteolysis	biological_process
PGSC0003DMG400019147	GO:0004252	serine-type endopeptidase activity	molecular_function
PGSC0003DMG400009104	GO:0005515	protein binding	molecular_function
PGSC0003DMG400009145	GO:0005730	nucleolus	cellular_component
PGSC0003DMG400009145	GO:0010197	polar nucleus fusion	biological_process
PGSC0003DMG400009145	GO:0009553	embryo sac development	biological_process
PGSC0003DMG400019243	GO:0005509	calcium ion binding	molecular_function
PGSC0003DMG402019252	GO:0016740	transferase activity	molecular_function
PGSC0003DMG402019252	GO:0000166	nucleotide binding	molecular_function
PGSC0003DMG402019252	GO:0004672	protein kinase activity	molecular_function
PGSC0003DMG402019252	GO:0004674	protein serine/threonine kinase activity	molecular_function
PGSC0003DMG402019252	GO:0005524	ATP binding	molecular_function
PGSC0003DMG402019252	GO:0016301	kinase activity	molecular_function
PGSC0003DMG402019252	GO:0006468	protein phosphorylation	biological_process
PGSC0003DMG402019252	GO:0016310	phosphorylation	biological_process
PGSC0003DMG402019252	GO:0016020	membrane	cellular_component
PGSC0003DMG402019252	GO:0016021	integral component of membrane	cellular_component
PGSC0003DMG400019271	GO:0003723	RNA binding	molecular_function
PGSC0003DMG400019271	GO:0003676	nucleic acid binding	molecular_function
PGSC0003DMG400019272	GO:0005840	ribosome	cellular_component
PGSC0003DMG400019272	GO:0009507	chloroplast	cellular_component
PGSC0003DMG400019272	GO:0009536	plastid	cellular_component
PGSC0003DMG400019272	GO:0003723	RNA binding	molecular_function
PGSC0003DMG400019272	GO:0016740	transferase activity	molecular_function
PGSC0003DMG400019272	GO:0005622	intracellular	cellular_component
PGSC0003DMG400019272	GO:0003735	structural constituent of ribosome	molecular_function
PGSC0003DMG400019272	GO:0019843	rRNA binding	molecular_function
PGSC0003DMG400019272	GO:0006412	translation	biological_process
PGSC0003DMG400019272	GO:0015934	large ribosomal subunit	cellular_component
PGSC0003DMG400019272	GO:0030529	intracellular ribonucleoprotein complex	cellular_component
PGSC0003DMG400009239	GO:0005515	protein binding	molecular_function
PGSC0003DMG400009295	GO:0000166	nucleotide binding	molecular_function
PGSC0003DMG400009295	GO:0005524	ATP binding	molecular_function
PGSC0003DMG400009295	GO:0004386	helicase activity	molecular_function
PGSC0003DMG400009295	GO:0016787	hydrolase activity	molecular_function
PGSC0003DMG400009295	GO:0003676	nucleic acid binding	molecular_function
PGSC0003DMG400009295	GO:0005829	cytosol	cellular_component
PGSC0003DMG400009303	GO:0016020	membrane	cellular_component
PGSC0003DMG400009303	GO:0016021	integral component of membrane	cellular_component
PGSC0003DMG403019442	GO:0042254	ribosome biogenesis	biological_process
PGSC0003DMG400019515	GO:0005634	nucleus	cellular_component
PGSC0003DMG400019515	GO:0006334	nucleosome assembly	biological_process
PGSC0003DMG400019518	GO:0005634	nucleus	cellular_component
PGSC0003DMG400019518	GO:0005515	protein binding	molecular_function
PGSC0003DMG400019518	GO:0000160	phosphorelay signal transduction system	biological_process
PGSC0003DMG400009372	GO:0005515	protein binding	molecular_function
PGSC0003DMG400009402	GO:0003924	GTPase activity	molecular_function
PGSC0003DMG400009402	GO:0005525	GTP binding	molecular_function
PGSC0003DMG400009402	GO:0005739	mitochondrion	cellular_component
PGSC0003DMG400019637	GO:0005524	ATP binding	molecular_function
PGSC0003DMG400019637	GO:0006457	protein folding	biological_process
PGSC0003DMG400019637	GO:0051082	unfolded protein binding	molecular_function
PGSC0003DMG400019647	GO:0010157	response to chlorate	biological_process
PGSC0003DMG400019647	GO:0045037	protein import into chloroplast stroma	biological_process
PGSC0003DMG400019647	GO:0005524	ATP binding	molecular_function
PGSC0003DMG400019647	GO:0006950	response to stress	biological_process
PGSC0003DMG400019647	GO:0006457	protein folding	biological_process
PGSC0003DMG400019647	GO:0051082	unfolded protein binding	molecular_function
PGSC0003DMG400019647	GO:0042803	protein homodimerization activity	molecular_function
PGSC0003DMG400019647	GO:0009408	response to heat	biological_process
PGSC0003DMG400019647	GO:0009414	response to water deprivation	biological_process
PGSC0003DMG400019647	GO:0009651	response to salt stress	biological_process
PGSC0003DMG400019647	GO:0009704	de-etiolation	biological_process
PGSC0003DMG400019647	GO:0005739	mitochondrion	cellular_component
PGSC0003DMG400019647	GO:0005774	vacuolar membrane	cellular_component
PGSC0003DMG400019647	GO:0009507	chloroplast	cellular_component
PGSC0003DMG400019647	GO:0009536	plastid	cellular_component
PGSC0003DMG400019647	GO:0009570	chloroplast stroma	cellular_component
PGSC0003DMG400019647	GO:0009941	chloroplast envelope	cellular_component
PGSC0003DMG400019658	GO:0008270	zinc ion binding	molecular_function
PGSC0003DMG400019658	GO:0005515	protein binding	molecular_function
PGSC0003DMG400019758	GO:0008152	metabolic process	biological_process
PGSC0003DMG400019758	GO:0016829	lyase activity	molecular_function
PGSC0003DMG400019758	GO:0003824	catalytic activity	molecular_function
PGSC0003DMG400019758	GO:0009089	lysine biosynthetic process via diaminopimelate	biological_process
PGSC0003DMG400019758	GO:0008840	4-hydroxy-tetrahydrodipicolinate synthase	molecular_function
PGSC0003DMG400019764	GO:0005840	ribosome	cellular_component
PGSC0003DMG400019764	GO:0005622	intracellular	cellular_component
PGSC0003DMG400019764	GO:0003735	structural constituent of ribosome	molecular_function
PGSC0003DMG400019764	GO:0006412	translation	biological_process
PGSC0003DMG400019764	GO:0030529	intracellular ribonucleoprotein complex	cellular_component
PGSC0003DMG400019816	GO:0003677	DNA binding	molecular_function
PGSC0003DMG400019816	GO:0046983	protein dimerization activity	molecular_function
PGSC0003DMG400019856	GO:0016740	transferase activity	molecular_function
PGSC0003DMG400019856	GO:0003723	RNA binding	molecular_function
PGSC0003DMG400019856	GO:0016779	nucleotidyltransferase activity	molecular_function
PGSC0003DMG400019856	GO:0006396	RNA processing	biological_process
PGSC0003DMG400019858	GO:0008270	zinc ion binding	molecular_function
PGSC0003DMG400019858	GO:0005515	protein binding	molecular_function
PGSC0003DMG400019897	GO:0005730	nucleolus	cellular_component
PGSC0003DMG400019897	GO:0005515	protein binding	molecular_function
PGSC0003DMG400009714	GO:0005515	protein binding	molecular_function
PGSC0003DMG400019960	GO:0016020	membrane	cellular_component
PGSC0003DMG400019960	GO:0016021	integral component of membrane	cellular_component
PGSC0003DMG400019960	GO:0055085	transmembrane transport	biological_process
PGSC0003DMG400019960	GO:0005623	cell	cellular_component
PGSC0003DMG400019960	GO:0008308	voltage-gated anion channel activity	molecular_function
PGSC0003DMG400019960	GO:0006873	cellular ion homeostasis	biological_process
PGSC0003DMG400019960	GO:0098656	anion transmembrane transport	biological_process
PGSC0003DMG400019960	GO:0015698	inorganic anion transport	biological_process
PGSC0003DMG400009843	GO:0000166	nucleotide binding	molecular_function
PGSC0003DMG400009843	GO:0004672	protein kinase activity	molecular_function
PGSC0003DMG400009843	GO:0005524	ATP binding	molecular_function
PGSC0003DMG400009843	GO:0006468	protein phosphorylation	biological_process
PGSC0003DMG400009843	GO:0016020	membrane	cellular_component
PGSC0003DMG400009843	GO:0016021	integral component of membrane	cellular_component
PGSC0003DMG400009843	GO:0005515	protein binding	molecular_function
PGSC0003DMG400020084	GO:0016788	hydrolase activity, acting on ester bonds	molecular_function
PGSC0003DMG400009873	GO:0000166	nucleotide binding	molecular_function
PGSC0003DMG400009873	GO:0005524	ATP binding	molecular_function
PGSC0003DMG400009873	GO:0004386	helicase activity	molecular_function
PGSC0003DMG400009873	GO:0016787	hydrolase activity	molecular_function
PGSC0003DMG400009873	GO:0003676	nucleic acid binding	molecular_function
PGSC0003DMG400009877	GO:0009055	electron transfer activity	molecular_function
PGSC0003DMG400009877	GO:0022900	electron transport chain	biological_process
PGSC0003DMG400009877	GO:0055114	oxidation-reduction process	biological_process
PGSC0003DMG400009877	GO:0005623	cell	cellular_component
PGSC0003DMG400009877	GO:0015035	protein disulfide oxidoreductase activity	molecular_function
PGSC0003DMG400009877	GO:0045454	cell redox homeostasis	biological_process
PGSC0003DMG400009877	GO:0050220	prostaglandin-E synthase activity	molecular_function
PGSC0003DMG400009877	GO:0005515	protein binding	molecular_function
PGSC0003DMG401020090	GO:0003676	nucleic acid binding	molecular_function
PGSC0003DMG401020090	GO:0016020	membrane	cellular_component
PGSC0003DMG401020090	GO:0016021	integral component of membrane	cellular_component
PGSC0003DMG400020159	GO:0005525	GTP binding	molecular_function
PGSC0003DMG400009961	GO:0001522	pseudouridine synthesis	biological_process
PGSC0003DMG400009961	GO:0003723	RNA binding	molecular_function
PGSC0003DMG400009961	GO:0009982	pseudouridine synthase activity	molecular_function
PGSC0003DMG400009961	GO:0009451	RNA modification	biological_process
PGSC0003DMG400009964	GO:0001522	pseudouridine synthesis	biological_process
PGSC0003DMG400009964	GO:0003723	RNA binding	molecular_function
PGSC0003DMG400009964	GO:0009982	pseudouridine synthase activity	molecular_function
PGSC0003DMG400009964	GO:0009451	RNA modification	biological_process
PGSC0003DMG400009965	GO:0055114	oxidation-reduction process	biological_process
PGSC0003DMG400009965	GO:0016491	oxidoreductase activity	molecular_function
PGSC0003DMG400009965	GO:0005507	copper ion binding	molecular_function
PGSC0003DMG400009978	GO:0005634	nucleus	cellular_component
PGSC0003DMG400009978	GO:0042254	ribosome biogenesis	biological_process
PGSC0003DMG400010006	GO:0008270	zinc ion binding	molecular_function
PGSC0003DMG400010006	GO:0005515	protein binding	molecular_function
PGSC0003DMG400010043	GO:0016020	membrane	cellular_component
PGSC0003DMG400010043	GO:0016021	integral component of membrane	cellular_component
PGSC0003DMG400010049	GO:0016020	membrane	cellular_component
PGSC0003DMG400010049	GO:0016021	integral component of membrane	cellular_component
PGSC0003DMG400010049	GO:0042803	protein homodimerization activity	molecular_function
PGSC0003DMG400010049	GO:0005768	endosome	cellular_component
PGSC0003DMG400010049	GO:0005794	Golgi apparatus	cellular_component
PGSC0003DMG400010049	GO:0005802	trans-Golgi network	cellular_component
PGSC0003DMG400010049	GO:0005886	plasma membrane	cellular_component
PGSC0003DMG400010050	GO:0006560	proline metabolic process	biological_process
PGSC0003DMG400010050	GO:0016491	oxidoreductase activity	molecular_function
PGSC0003DMG400010050	GO:0055114	oxidation-reduction process	biological_process
PGSC0003DMG400010050	GO:0004657	proline dehydrogenase activity	molecular_function
PGSC0003DMG400010050	GO:0006562	proline catabolic process	biological_process
PGSC0003DMG400010054	GO:0005515	protein binding	molecular_function
PGSC0003DMG400010066	GO:0005840	ribosome	cellular_component
PGSC0003DMG400010066	GO:0003735	structural constituent of ribosome	molecular_function
PGSC0003DMG400010066	GO:0006412	translation	biological_process
PGSC0003DMG400010066	GO:0008097	5S rRNA binding	molecular_function
PGSC0003DMG400010066	GO:0003729	mRNA binding	molecular_function
PGSC0003DMG400010066	GO:0005739	mitochondrion	cellular_component
PGSC0003DMG400010077	GO:0006508	proteolysis	biological_process
PGSC0003DMG400010077	GO:0004252	serine-type endopeptidase activity	molecular_function
PGSC0003DMG400010077	GO:0008236	serine-type peptidase activity	molecular_function
PGSC0003DMG400010077	GO:0070008	serine-type exopeptidase activity	molecular_function
PGSC0003DMG400010077	GO:0016020	membrane	cellular_component
PGSC0003DMG400010119	GO:0032259	methylation	biological_process
PGSC0003DMG400010119	GO:0003723	RNA binding	molecular_function
PGSC0003DMG400010119	GO:0008168	methyltransferase activity	molecular_function
PGSC0003DMG400010119	GO:0008033	tRNA processing	biological_process
PGSC0003DMG400010119	GO:0006364	rRNA processing	biological_process
PGSC0003DMG400020392	GO:0003729	mRNA binding	molecular_function
PGSC0003DMG400020392	GO:0009535	chloroplast thylakoid membrane	cellular_component
PGSC0003DMG400020392	GO:0009409	response to cold	biological_process
PGSC0003DMG400020392	GO:0005515	protein binding	molecular_function
PGSC0003DMG400020392	GO:0009534	chloroplast thylakoid	cellular_component
PGSC0003DMG400010169	GO:0055114	oxidation-reduction process	biological_process
PGSC0003DMG400010169	GO:0016020	membrane	cellular_component
PGSC0003DMG400010169	GO:0016021	integral component of membrane	cellular_component
PGSC0003DMG400010169	GO:0016491	oxidoreductase activity	molecular_function
PGSC0003DMG400010169	GO:0005506	iron ion binding	molecular_function
PGSC0003DMG400010169	GO:0008610	lipid biosynthetic process	biological_process
PGSC0003DMG400010174	GO:0016020	membrane	cellular_component
PGSC0003DMG400010174	GO:0016021	integral component of membrane	cellular_component
PGSC0003DMG400010174	GO:0009941	chloroplast envelope	cellular_component
PGSC0003DMG400010174	GO:0009507	chloroplast	cellular_component
PGSC0003DMG400010177	GO:0005515	protein binding	molecular_function
PGSC0003DMG400020434	GO:0005840	ribosome	cellular_component
PGSC0003DMG400020434	GO:0005622	intracellular	cellular_component
PGSC0003DMG400020434	GO:0003735	structural constituent of ribosome	molecular_function
PGSC0003DMG400020434	GO:0006412	translation	biological_process
PGSC0003DMG400020434	GO:0030529	intracellular ribonucleoprotein complex	cellular_component
PGSC0003DMG400020461	GO:0008270	zinc ion binding	molecular_function
PGSC0003DMG400020461	GO:0005515	protein binding	molecular_function
PGSC0003DMG400020487	GO:0016787	hydrolase activity	molecular_function
PGSC0003DMG400020487	GO:0006629	lipid metabolic process	biological_process
PGSC0003DMG400020564	GO:0016740	transferase activity	molecular_function
PGSC0003DMG400020564	GO:0000166	nucleotide binding	molecular_function
PGSC0003DMG400020564	GO:0004672	protein kinase activity	molecular_function
PGSC0003DMG400020564	GO:0004674	protein serine/threonine kinase activity	molecular_function
PGSC0003DMG400020564	GO:0005524	ATP binding	molecular_function
PGSC0003DMG400020564	GO:0016301	kinase activity	molecular_function
PGSC0003DMG400020564	GO:0006468	protein phosphorylation	biological_process
PGSC0003DMG400020564	GO:0007165	signal transduction	biological_process
PGSC0003DMG400020564	GO:0016310	phosphorylation	biological_process
PGSC0003DMG400011212	GO:0031080	nuclear pore outer ring	cellular_component
PGSC0003DMG400011212	GO:0005515	protein binding	molecular_function
PGSC0003DMG400011212	GO:0005635	nuclear envelope	cellular_component
PGSC0003DMG400011212	GO:0009507	chloroplast	cellular_component
PGSC0003DMG400020576	GO:0003723	RNA binding	molecular_function
PGSC0003DMG400020576	GO:0003676	nucleic acid binding	molecular_function
PGSC0003DMG400020583	GO:0008270	zinc ion binding	molecular_function
PGSC0003DMG400020583	GO:0016554	cytidine to uridine editing	biological_process
PGSC0003DMG400020583	GO:0016020	membrane	cellular_component
PGSC0003DMG400020583	GO:0005515	protein binding	molecular_function
PGSC0003DMG400010364	GO:0046982	protein heterodimerization activity	molecular_function
PGSC0003DMG400020636	GO:0005840	ribosome	cellular_component
PGSC0003DMG400020636	GO:0005622	intracellular	cellular_component
PGSC0003DMG400020636	GO:0003735	structural constituent of ribosome	molecular_function
PGSC0003DMG400020636	GO:0006412	translation	biological_process
PGSC0003DMG400010442	GO:0005515	protein binding	molecular_function
PGSC0003DMG400010450	GO:0002949	tRNA threonylcarbamoyladenosine modification	biological_process
PGSC0003DMG400010450	GO:0008033	tRNA processing	biological_process
PGSC0003DMG400010450	GO:0016746	transferase activity, transferring acyl groups	molecular_function
PGSC0003DMG400010450	GO:0005634	nucleus	cellular_component
PGSC0003DMG400010450	GO:0016740	transferase activity	molecular_function
PGSC0003DMG400010450	GO:0046872	metal ion binding	molecular_function
PGSC0003DMG400010450	GO:0005737	cytoplasm	cellular_component
PGSC0003DMG400010450	GO:0016747	transferase activity, transferring acyl groups other than amino-acyl groups	molecular_function
PGSC0003DMG400010450	GO:0061711	N(6)-L-threonylcarbamoyladenine synthase activity	molecular_function
PGSC0003DMG400010450	GO:0000408	EKC/KEOPS complex	cellular_component
PGSC0003DMG400010550	GO:0003676	nucleic acid binding	molecular_function
PGSC0003DMG400011285	GO:0005515	protein binding	molecular_function
PGSC0003DMG400020742	GO:0016020	membrane	cellular_component
PGSC0003DMG400020742	GO:0016021	integral component of membrane	cellular_component
PGSC0003DMG400020742	GO:0055085	transmembrane transport	biological_process
PGSC0003DMG400020742	GO:0015267	channel activity	molecular_function
PGSC0003DMG401010623	GO:0005515	protein binding	molecular_function
PGSC0003DMG400010676	GO:0006351	transcription, DNA-templated	biological_process
PGSC0003DMG400010676	GO:0003677	DNA binding	molecular_function
PGSC0003DMG400010676	GO:0006355	regulation of transcription, DNA-templated	biological_process
PGSC0003DMG400010676	GO:0005730	nucleolus	cellular_component
PGSC0003DMG400010676	GO:0003887	DNA-directed DNA polymerase activity	molecular_function
PGSC0003DMG400010676	GO:0071897	DNA biosynthetic process	biological_process
PGSC0003DMG400010676	GO:0005829	cytosol	cellular_component
PGSC0003DMG400010676	GO:0008134	transcription factor binding	molecular_function
PGSC0003DMG400010677	GO:0000166	nucleotide binding	molecular_function
PGSC0003DMG400010677	GO:0005524	ATP binding	molecular_function
PGSC0003DMG400010677	GO:0006457	protein folding	biological_process
PGSC0003DMG400010677	GO:0051082	unfolded protein binding	molecular_function
PGSC0003DMG400010677	GO:0005739	mitochondrion	cellular_component
PGSC0003DMG400010698	GO:0009055	electron transfer activity	molecular_function
PGSC0003DMG400010698	GO:0022900	electron transport chain	biological_process
PGSC0003DMG400010698	GO:0051536	iron-sulfur cluster binding	molecular_function
PGSC0003DMG400010698	GO:0051537	2 iron, 2 sulfur cluster binding	molecular_function
PGSC0003DMG400020831	GO:0090305	nucleic acid phosphodiester bond hydrolysis	biological_process
PGSC0003DMG400020831	GO:0005634	nucleus	cellular_component
PGSC0003DMG400020831	GO:0005737	cytoplasm	cellular_component
PGSC0003DMG400020831	GO:0008408	3'-5' exonuclease activity	molecular_function
PGSC0003DMG400020831	GO:0009845	seed germination	biological_process
PGSC0003DMG400020831	GO:0090351	seedling development	biological_process
PGSC0003DMG400011311	GO:0003824	catalytic activity	molecular_function
PGSC0003DMG400010718	GO:0016788	hydrolase activity, acting on ester bonds	molecular_function
PGSC0003DMG400010728	GO:0008970	phosphatidylcholine 1-acylhydrolase activity	molecular_function
PGSC0003DMG400010735	GO:0032259	methylation	biological_process
PGSC0003DMG400010735	GO:0008152	metabolic process	biological_process
PGSC0003DMG400010735	GO:0016020	membrane	cellular_component
PGSC0003DMG400010735	GO:0016021	integral component of membrane	cellular_component
PGSC0003DMG400010735	GO:0008168	methyltransferase activity	molecular_function
PGSC0003DMG400010751	GO:0005488	binding	molecular_function
PGSC0003DMG400010763	GO:0009055	electron transfer activity	molecular_function
PGSC0003DMG400010763	GO:0022900	electron transport chain	biological_process
PGSC0003DMG400010763	GO:0055114	oxidation-reduction process	biological_process
PGSC0003DMG400010763	GO:0005623	cell	cellular_component
PGSC0003DMG400010763	GO:0015035	protein disulfide oxidoreductase activity	molecular_function
PGSC0003DMG400010763	GO:0045454	cell redox homeostasis	biological_process
PGSC0003DMG400010764	GO:0009055	electron transfer activity	molecular_function
PGSC0003DMG400010764	GO:0022900	electron transport chain	biological_process
PGSC0003DMG400010764	GO:0055114	oxidation-reduction process	biological_process
PGSC0003DMG400010764	GO:0005623	cell	cellular_component
PGSC0003DMG400010764	GO:0015035	protein disulfide oxidoreductase activity	molecular_function
PGSC0003DMG400010764	GO:0045454	cell redox homeostasis	biological_process
PGSC0003DMG400010765	GO:0009055	electron transfer activity	molecular_function
PGSC0003DMG400010765	GO:0022900	electron transport chain	biological_process
PGSC0003DMG400010765	GO:0055114	oxidation-reduction process	biological_process
PGSC0003DMG400010765	GO:0005623	cell	cellular_component
PGSC0003DMG400010765	GO:0015035	protein disulfide oxidoreductase activity	molecular_function
PGSC0003DMG400010765	GO:0045454	cell redox homeostasis	biological_process
PGSC0003DMG400010766	GO:0009055	electron transfer activity	molecular_function
PGSC0003DMG400010766	GO:0022900	electron transport chain	biological_process
PGSC0003DMG400010766	GO:0055114	oxidation-reduction process	biological_process
PGSC0003DMG400010766	GO:0005623	cell	cellular_component
PGSC0003DMG400010766	GO:0015035	protein disulfide oxidoreductase activity	molecular_function
PGSC0003DMG400010766	GO:0045454	cell redox homeostasis	biological_process
PGSC0003DMG400010767	GO:0009055	electron transfer activity	molecular_function
PGSC0003DMG400010767	GO:0022900	electron transport chain	biological_process
PGSC0003DMG400010767	GO:0055114	oxidation-reduction process	biological_process
PGSC0003DMG400010767	GO:0005623	cell	cellular_component
PGSC0003DMG400010767	GO:0015035	protein disulfide oxidoreductase activity	molecular_function
PGSC0003DMG400010767	GO:0045454	cell redox homeostasis	biological_process
PGSC0003DMG400010768	GO:0009055	electron transfer activity	molecular_function
PGSC0003DMG400010768	GO:0022900	electron transport chain	biological_process
PGSC0003DMG400010768	GO:0055114	oxidation-reduction process	biological_process
PGSC0003DMG400010768	GO:0005623	cell	cellular_component
PGSC0003DMG400010768	GO:0015035	protein disulfide oxidoreductase activity	molecular_function
PGSC0003DMG400010768	GO:0045454	cell redox homeostasis	biological_process
PGSC0003DMG400010776	GO:0005524	ATP binding	molecular_function
PGSC0003DMG400010776	GO:0005737	cytoplasm	cellular_component
PGSC0003DMG400010776	GO:0006457	protein folding	biological_process
PGSC0003DMG400010776	GO:0051082	unfolded protein binding	molecular_function
PGSC0003DMG400020916	GO:0032259	methylation	biological_process
PGSC0003DMG400020916	GO:0003723	RNA binding	molecular_function
PGSC0003DMG400020916	GO:0008168	methyltransferase activity	molecular_function
PGSC0003DMG400020916	GO:0008033	tRNA processing	biological_process
PGSC0003DMG400020916	GO:0006364	rRNA processing	biological_process
PGSC0003DMG400010836	GO:1990904	ribonucleoprotein complex	cellular_component
PGSC0003DMG400010836	GO:0005634	nucleus	cellular_component
PGSC0003DMG400010836	GO:0003723	RNA binding	molecular_function
PGSC0003DMG400010836	GO:0003676	nucleic acid binding	molecular_function
PGSC0003DMG400010836	GO:0006396	RNA processing	biological_process
PGSC0003DMG400010836	GO:0030529	intracellular ribonucleoprotein complex	cellular_component
PGSC0003DMG400021104	GO:0046872	metal ion binding	molecular_function
PGSC0003DMG400011374	GO:0000166	nucleotide binding	molecular_function
PGSC0003DMG400011374	GO:0005524	ATP binding	molecular_function
PGSC0003DMG400011374	GO:0016020	membrane	cellular_component
PGSC0003DMG400011374	GO:0016021	integral component of membrane	cellular_component
PGSC0003DMG400011374	GO:0055085	transmembrane transport	biological_process
PGSC0003DMG400011374	GO:0016887	ATPase activity	molecular_function
PGSC0003DMG400011374	GO:0042626	ATPase activity, coupled to transmembrane movement of substances	molecular_function
PGSC0003DMG400011042	GO:0055114	oxidation-reduction process	biological_process
PGSC0003DMG400011042	GO:0004497	monooxygenase activity	molecular_function
PGSC0003DMG400011042	GO:0016491	oxidoreductase activity	molecular_function
PGSC0003DMG400011042	GO:0046872	metal ion binding	molecular_function
PGSC0003DMG400011042	GO:0020037	heme binding	molecular_function
PGSC0003DMG400011042	GO:0005506	iron ion binding	molecular_function
PGSC0003DMG400011042	GO:0016705	oxidoreductase activity, acting on paired donors, with incorporation or reduction of molecular oxygen	molecular_function
PGSC0003DMG400021177	GO:0005524	ATP binding	molecular_function
PGSC0003DMG400021177	GO:0003676	nucleic acid binding	molecular_function
PGSC0003DMG400011047	GO:0005840	ribosome	cellular_component
PGSC0003DMG400011047	GO:0003735	structural constituent of ribosome	molecular_function
PGSC0003DMG400011047	GO:0006412	translation	biological_process
PGSC0003DMG402021193	GO:0034511	U3 snoRNA binding	molecular_function
PGSC0003DMG402021193	GO:0006364	rRNA processing	biological_process
PGSC0003DMG402021193	GO:0005515	protein binding	molecular_function
PGSC0003DMG400011058	GO:0003723	RNA binding	molecular_function
PGSC0003DMG400011058	GO:0003676	nucleic acid binding	molecular_function
PGSC0003DMG400011083	GO:0022857	transmembrane transporter activity	molecular_function
PGSC0003DMG400011083	GO:0055085	transmembrane transport	biological_process
PGSC0003DMG400011083	GO:0016020	membrane	cellular_component
PGSC0003DMG400011083	GO:0016021	integral component of membrane	cellular_component
PGSC0003DMG400011083	GO:0005215	transporter activity	molecular_function
PGSC0003DMG400011083	GO:0006857	oligopeptide transport	biological_process
PGSC0003DMG400011397	GO:0010029	regulation of seed germination	biological_process
PGSC0003DMG400011397	GO:0040008	regulation of growth	biological_process
PGSC0003DMG400011397	GO:0005515	protein binding	molecular_function
PGSC0003DMG400021248	GO:0055114	oxidation-reduction process	biological_process
PGSC0003DMG400021248	GO:0050665	hydrogen peroxide biosynthetic process	biological_process
PGSC0003DMG400021248	GO:0003824	catalytic activity	molecular_function
PGSC0003DMG400021248	GO:0016491	oxidoreductase activity	molecular_function
PGSC0003DMG400021248	GO:0010181	FMN binding	molecular_function
PGSC0003DMG400021248	GO:0010204	defense response signaling pathway, resistance gene-independent	biological_process
PGSC0003DMG400021248	GO:0042742	defense response to bacterium	biological_process
PGSC0003DMG400021248	GO:0005777	peroxisome	cellular_component
PGSC0003DMG400011145	GO:0005515	protein binding	molecular_function
PGSC0003DMG400021272	GO:0016554	cytidine to uridine editing	biological_process
PGSC0003DMG400021367	GO:0005515	protein binding	molecular_function
PGSC0003DMG400021371	GO:0005515	protein binding	molecular_function
PGSC0003DMG400011444	GO:0006351	transcription, DNA-templated	biological_process
PGSC0003DMG400011444	GO:0003677	DNA binding	molecular_function
PGSC0003DMG400011444	GO:0016740	transferase activity	molecular_function
PGSC0003DMG400011444	GO:0003899	DNA-directed 5'-3' RNA polymerase activity	molecular_function
PGSC0003DMG400011444	GO:0016779	nucleotidyltransferase activity	molecular_function
PGSC0003DMG400011444	GO:0032549	ribonucleoside binding	molecular_function
PGSC0003DMG400021581	GO:0005739	mitochondrion	cellular_component
PGSC0003DMG400022458	GO:0008270	zinc ion binding	molecular_function
PGSC0003DMG400022458	GO:0009793	embryo development ending in seed dormancy	biological_process
PGSC0003DMG400022458	GO:0005515	protein binding	molecular_function
PGSC0003DMG402022480	GO:0006351	transcription, DNA-templated	biological_process
PGSC0003DMG402022480	GO:0003677	DNA binding	molecular_function
PGSC0003DMG402022480	GO:0005634	nucleus	cellular_component
PGSC0003DMG402022480	GO:0003899	DNA-directed 5'-3' RNA polymerase activity	molecular_function
PGSC0003DMG400021701	GO:0005759	mitochondrial matrix	cellular_component
PGSC0003DMG400021711	GO:0005515	protein binding	molecular_function
PGSC0003DMG400021712	GO:0005515	protein binding	molecular_function
PGSC0003DMG400022496	GO:0042255	ribosome assembly	biological_process
PGSC0003DMG400022496	GO:0005634	nucleus	cellular_component
PGSC0003DMG400022496	GO:0003723	RNA binding	molecular_function
PGSC0003DMG400022496	GO:0042254	ribosome biogenesis	biological_process
PGSC0003DMG400021814	GO:0047746	chlorophyllase activity	molecular_function
PGSC0003DMG400021814	GO:0015996	chlorophyll catabolic process	biological_process
PGSC0003DMG400022608	GO:0016740	transferase activity	molecular_function
PGSC0003DMG400022608	GO:0016020	membrane	cellular_component
PGSC0003DMG400022608	GO:0016021	integral component of membrane	cellular_component
PGSC0003DMG400022608	GO:0016757	transferase activity, transferring glycosyl groups	molecular_function
PGSC0003DMG400021877	GO:0006073	cellular glucan metabolic process	biological_process
PGSC0003DMG400021877	GO:0016798	hydrolase activity, acting on glycosyl bonds	molecular_function
PGSC0003DMG400021877	GO:0016740	transferase activity	molecular_function
PGSC0003DMG400021877	GO:0016787	hydrolase activity	molecular_function
PGSC0003DMG400021877	GO:0005975	carbohydrate metabolic process	biological_process
PGSC0003DMG400021877	GO:0008152	metabolic process	biological_process
PGSC0003DMG400021877	GO:0071555	cell wall organization	biological_process
PGSC0003DMG400021877	GO:0005576	extracellular region	cellular_component
PGSC0003DMG400021877	GO:0004553	hydrolase activity, hydrolyzing O-glycosyl compounds	molecular_function
PGSC0003DMG400021877	GO:0005618	cell wall	cellular_component
PGSC0003DMG400021877	GO:0048046	apoplast	cellular_component
PGSC0003DMG400021877	GO:0016762	xyloglucan:xyloglucosyl transferase activity	molecular_function
PGSC0003DMG400021877	GO:0010411	xyloglucan metabolic process	biological_process
PGSC0003DMG400021877	GO:0042546	cell wall biogenesis	biological_process
PGSC0003DMG402022640	GO:0005622	intracellular	cellular_component
PGSC0003DMG402022640	GO:0000160	phosphorelay signal transduction system	biological_process
PGSC0003DMG400022725	GO:0016787	hydrolase activity	molecular_function
PGSC0003DMG400022725	GO:0006508	proteolysis	biological_process
PGSC0003DMG400022725	GO:0004252	serine-type endopeptidase activity	molecular_function
PGSC0003DMG400022038	GO:0006351	transcription, DNA-templated	biological_process
PGSC0003DMG400022038	GO:0046872	metal ion binding	molecular_function
PGSC0003DMG400022038	GO:0003676	nucleic acid binding	molecular_function
PGSC0003DMG400022038	GO:0008270	zinc ion binding	molecular_function
PGSC0003DMG400022038	GO:0006379	mRNA cleavage	biological_process
PGSC0003DMG400022038	GO:0005634	nucleus	cellular_component
PGSC0003DMG400022038	GO:0003899	DNA-directed 5'-3' RNA polymerase activity	molecular_function
PGSC0003DMG400022038	GO:0005730	nucleolus	cellular_component
PGSC0003DMG400022060	GO:0030515	snoRNA binding	molecular_function
PGSC0003DMG400022060	GO:0006396	RNA processing	biological_process
PGSC0003DMG400022060	GO:0000462	maturation of SSU-rRNA from tricistronic rRNA transcript (SSU-rRNA, 5.8S rRNA, LSU-rRNA)	biological_process
PGSC0003DMG400022060	GO:0005515	protein binding	molecular_function
PGSC0003DMG400000068	GO:0008270	zinc ion binding	molecular_function
PGSC0003DMG400000068	GO:0005515	protein binding	molecular_function
PGSC0003DMG402011559	GO:0016021	integral component of membrane	cellular_component
PGSC0003DMG401022150	GO:0010952	positive regulation of peptidase activity	biological_process
PGSC0003DMG401022150	GO:0016504	peptidase activator activity	molecular_function
PGSC0003DMG401022150	GO:0070577	lysine-acetylated histone binding	molecular_function
PGSC0003DMG401022150	GO:0070628	proteasome binding	molecular_function
PGSC0003DMG401022150	GO:0005488	binding	molecular_function
PGSC0003DMG400022163	GO:0008270	zinc ion binding	molecular_function
PGSC0003DMG400022163	GO:0005515	protein binding	molecular_function
PGSC0003DMG400022808	GO:0000741	karyogamy	biological_process
PGSC0003DMG400022820	GO:0016788	hydrolase activity, acting on ester bonds	molecular_function
PGSC0003DMG400011575	GO:0005524	ATP binding	molecular_function
PGSC0003DMG400011575	GO:0005737	cytoplasm	cellular_component
PGSC0003DMG400011575	GO:0006457	protein folding	biological_process
PGSC0003DMG400011575	GO:0042026	protein refolding	biological_process
PGSC0003DMG400000152	GO:0055114	oxidation-reduction process	biological_process
PGSC0003DMG400000152	GO:0003824	catalytic activity	molecular_function
PGSC0003DMG400000152	GO:0004488	methylenetetrahydrofolate dehydrogenase (NADP+) activity	molecular_function
PGSC0003DMG400022192	GO:0005840	ribosome	cellular_component
PGSC0003DMG400022192	GO:0005622	intracellular	cellular_component
PGSC0003DMG400022192	GO:0003735	structural constituent of ribosome	molecular_function
PGSC0003DMG400022192	GO:0006412	translation	biological_process
PGSC0003DMG400022192	GO:0030529	intracellular ribonucleoprotein complex	cellular_component
PGSC0003DMG400000184	GO:0055114	oxidation-reduction process	biological_process
PGSC0003DMG400000184	GO:0016020	membrane	cellular_component
PGSC0003DMG400000184	GO:0016021	integral component of membrane	cellular_component
PGSC0003DMG400000184	GO:0016491	oxidoreductase activity	molecular_function
PGSC0003DMG400000195	GO:0005515	protein binding	molecular_function
PGSC0003DMG400022219	GO:0000166	nucleotide binding	molecular_function
PGSC0003DMG400022219	GO:0005524	ATP binding	molecular_function
PGSC0003DMG400022219	GO:0003723	RNA binding	molecular_function
PGSC0003DMG400022219	GO:0004386	helicase activity	molecular_function
PGSC0003DMG400022219	GO:0016787	hydrolase activity	molecular_function
PGSC0003DMG400022219	GO:0003676	nucleic acid binding	molecular_function
PGSC0003DMG400000203	GO:0005762	mitochondrial large ribosomal subunit	cellular_component
PGSC0003DMG400000240	GO:0005515	protein binding	molecular_function
PGSC0003DMG400000296	GO:0006679	glucosylceramide biosynthetic process	biological_process
PGSC0003DMG400000296	GO:0016020	membrane	cellular_component
PGSC0003DMG400000296	GO:0016021	integral component of membrane	cellular_component
PGSC0003DMG400000296	GO:0016757	transferase activity, transferring glycosyl groups	molecular_function
PGSC0003DMG400000337	GO:0006541	glutamine metabolic process	biological_process
PGSC0003DMG400000337	GO:0004088	carbamoyl-phosphate synthase (glutamine-hydrolyzing) activity	molecular_function
PGSC0003DMG400000337	GO:0006207	'de novo' pyrimidine nucleobase biosynthetic process	biological_process
PGSC0003DMG400022353	GO:0016554	cytidine to uridine editing	biological_process
PGSC0003DMG400000343	GO:0016740	transferase activity	molecular_function
PGSC0003DMG400000343	GO:0008168	methyltransferase activity	molecular_function
PGSC0003DMG400000343	GO:0032259	methylation	biological_process
PGSC0003DMG400000343	GO:0006479	protein methylation	biological_process
PGSC0003DMG400022369	GO:0000166	nucleotide binding	molecular_function
PGSC0003DMG400022369	GO:0005524	ATP binding	molecular_function
PGSC0003DMG400022369	GO:0003723	RNA binding	molecular_function
PGSC0003DMG400022369	GO:0004386	helicase activity	molecular_function
PGSC0003DMG400022369	GO:0016787	hydrolase activity	molecular_function
PGSC0003DMG400022369	GO:0003676	nucleic acid binding	molecular_function
PGSC0003DMG400000353	GO:0009505	plant-type cell wall	cellular_component
PGSC0003DMG400022408	GO:0005515	protein binding	molecular_function
PGSC0003DMG400000394	GO:0016020	membrane	cellular_component
PGSC0003DMG400000394	GO:0016021	integral component of membrane	cellular_component
PGSC0003DMG400022420	GO:0005730	nucleolus	cellular_component
PGSC0003DMG400022420	GO:0080008	Cul4-RING E3 ubiquitin ligase complex	cellular_component
PGSC0003DMG400022420	GO:0005515	protein binding	molecular_function
PGSC0003DMG400023145	GO:0005515	protein binding	molecular_function
PGSC0003DMG400023146	GO:0035242	protein-arginine omega-N asymmetric methyltransferase activity	molecular_function
PGSC0003DMG400023146	GO:0035241	protein-arginine omega-N monomethyltransferase activity	molecular_function
PGSC0003DMG400023146	GO:0016277	[myelin basic protein]-arginine N-methyltransferase activity	molecular_function
PGSC0003DMG400023146	GO:0008469	histone-arginine N-methyltransferase activity	molecular_function
PGSC0003DMG400023146	GO:0034969	histone arginine methylation	biological_process
PGSC0003DMG400023146	GO:0016740	transferase activity	molecular_function
PGSC0003DMG400023146	GO:0008168	methyltransferase activity	molecular_function
PGSC0003DMG400023146	GO:0032259	methylation	biological_process
PGSC0003DMG400023146	GO:0006479	protein methylation	biological_process
PGSC0003DMG400023146	GO:0005829	cytosol	cellular_component
PGSC0003DMG400023146	GO:0010228	vegetative to reproductive phase transition of meristem	biological_process
PGSC0003DMG400023146	GO:0019919	peptidyl-arginine methylation, to asymmetrical-dimethyl arginine	biological_process
PGSC0003DMG400000462	GO:0003723	RNA binding	molecular_function
PGSC0003DMG400000462	GO:0003676	nucleic acid binding	molecular_function
PGSC0003DMG400023272	GO:0000166	nucleotide binding	molecular_function
PGSC0003DMG400023272	GO:0003924	GTPase activity	molecular_function
PGSC0003DMG400023272	GO:0005525	GTP binding	molecular_function
PGSC0003DMG400023272	GO:0005737	cytoplasm	cellular_component
PGSC0003DMG400023272	GO:0003746	translation elongation factor activity	molecular_function
PGSC0003DMG400023272	GO:0006414	translational elongation	biological_process
PGSC0003DMG400000516	GO:0003723	RNA binding	molecular_function
PGSC0003DMG400000516	GO:0003676	nucleic acid binding	molecular_function
PGSC0003DMG400000516	GO:0004654	polyribonucleotide nucleotidyltransferase activity	molecular_function
PGSC0003DMG400000516	GO:0006402	mRNA catabolic process	biological_process
PGSC0003DMG400000516	GO:0006396	RNA processing	biological_process
PGSC0003DMG400000519	GO:0016798	hydrolase activity, acting on glycosyl bonds	molecular_function
PGSC0003DMG400000519	GO:0016787	hydrolase activity	molecular_function
PGSC0003DMG400000519	GO:0005975	carbohydrate metabolic process	biological_process
PGSC0003DMG400000519	GO:0008152	metabolic process	biological_process
PGSC0003DMG400000519	GO:0004553	hydrolase activity, hydrolyzing O-glycosyl compounds	molecular_function
PGSC0003DMG400011746	GO:0016787	hydrolase activity	molecular_function
PGSC0003DMG400011746	GO:0030599	pectinesterase activity	molecular_function
PGSC0003DMG400011746	GO:0045330	aspartyl esterase activity	molecular_function
PGSC0003DMG400011746	GO:0042545	cell wall modification	biological_process
PGSC0003DMG400011746	GO:0045490	pectin catabolic process	biological_process
PGSC0003DMG400011746	GO:0005618	cell wall	cellular_component
PGSC0003DMG400023358	GO:0003677	DNA binding	molecular_function
PGSC0003DMG400023358	GO:0000166	nucleotide binding	molecular_function
PGSC0003DMG400023358	GO:0005524	ATP binding	molecular_function
PGSC0003DMG400023358	GO:0003697	single-stranded DNA binding	molecular_function
PGSC0003DMG400023358	GO:0006974	cellular response to DNA damage stimulus	biological_process
PGSC0003DMG400023358	GO:0008094	DNA-dependent ATPase activity	molecular_function
PGSC0003DMG400023358	GO:0006281	DNA repair	biological_process
PGSC0003DMG400023358	GO:0006310	DNA recombination	biological_process
PGSC0003DMG400023358	GO:0006259	DNA metabolic process	biological_process
PGSC0003DMG400023367	GO:0008033	tRNA processing	biological_process
PGSC0003DMG400023367	GO:0016740	transferase activity	molecular_function
PGSC0003DMG400023367	GO:0005515	protein binding	molecular_function
PGSC0003DMG400023383	GO:0006364	rRNA processing	biological_process
PGSC0003DMG400023383	GO:0042254	ribosome biogenesis	biological_process
PGSC0003DMG400023392	GO:0030529	intracellular ribonucleoprotein complex	cellular_component
PGSC0003DMG400023392	GO:0005681	spliceosomal complex	cellular_component
PGSC0003DMG400023392	GO:0000387	spliceosomal snRNP assembly	biological_process
PGSC0003DMG400000602	GO:0005515	protein binding	molecular_function
PGSC0003DMG400000632	GO:0005515	protein binding	molecular_function
PGSC0003DMG400000654	GO:0003723	RNA binding	molecular_function
PGSC0003DMG400000654	GO:0005730	nucleolus	cellular_component
PGSC0003DMG400011805	GO:0006364	rRNA processing	biological_process
PGSC0003DMG400011805	GO:0005634	nucleus	cellular_component
PGSC0003DMG400011805	GO:0005730	nucleolus	cellular_component
PGSC0003DMG400011805	GO:0005515	protein binding	molecular_function
PGSC0003DMG402000669	GO:0003723	RNA binding	molecular_function
PGSC0003DMG402000669	GO:0003676	nucleic acid binding	molecular_function
PGSC0003DMG400011817	GO:0016020	membrane	cellular_component
PGSC0003DMG400011817	GO:0016021	integral component of membrane	cellular_component
PGSC0003DMG400023453	GO:0000166	nucleotide binding	molecular_function
PGSC0003DMG400023453	GO:0005524	ATP binding	molecular_function
PGSC0003DMG400023453	GO:0005737	cytoplasm	cellular_component
PGSC0003DMG400023453	GO:0006457	protein folding	biological_process
PGSC0003DMG400023453	GO:0051082	unfolded protein binding	molecular_function
PGSC0003DMG400023460	GO:0016020	membrane	cellular_component
PGSC0003DMG400023460	GO:0016021	integral component of membrane	cellular_component
PGSC0003DMG400023502	GO:0016554	cytidine to uridine editing	biological_process
PGSC0003DMG400000776	GO:0009664	plant-type cell wall organization	biological_process
PGSC0003DMG400000776	GO:0005199	structural constituent of cell wall	molecular_function
PGSC0003DMG400000783	GO:0009664	plant-type cell wall organization	biological_process
PGSC0003DMG400000783	GO:0005199	structural constituent of cell wall	molecular_function
PGSC0003DMG400023520	GO:0005634	nucleus	cellular_component
PGSC0003DMG400023520	GO:0002098	tRNA wobble uridine modification	biological_process
PGSC0003DMG400023520	GO:0033588	Elongator holoenzyme complex	cellular_component
PGSC0003DMG400023520	GO:0006351	transcription, DNA-templated	biological_process
PGSC0003DMG400023520	GO:0006355	regulation of transcription, DNA-templated	biological_process
PGSC0003DMG400023520	GO:0005737	cytoplasm	cellular_component
PGSC0003DMG400023520	GO:0005515	protein binding	molecular_function
PGSC0003DMG400023520	GO:0048530	fruit morphogenesis	biological_process
PGSC0003DMG400023520	GO:0009787	regulation of abscisic acid-activated signaling pathway	biological_process
PGSC0003DMG400023520	GO:0080178	5-carbamoylmethyl uridine residue modification	biological_process
PGSC0003DMG400023520	GO:2000024	regulation of leaf development	biological_process
PGSC0003DMG400023520	GO:0031538	negative regulation of anthocyanin metabolic process	biological_process
PGSC0003DMG400023520	GO:0035265	organ growth	biological_process
PGSC0003DMG400023520	GO:0005829	cytosol	cellular_component
PGSC0003DMG400023520	GO:0006979	response to oxidative stress	biological_process
PGSC0003DMG400023520	GO:0008283	cell proliferation	biological_process
PGSC0003DMG400023520	GO:0009965	leaf morphogenesis	biological_process
PGSC0003DMG400023520	GO:0010928	regulation of auxin mediated signaling pathway	biological_process
PGSC0003DMG400023520	GO:0008284	positive regulation of cell proliferation	biological_process
PGSC0003DMG400023520	GO:0071215	cellular response to abscisic acid stimulus	biological_process
PGSC0003DMG400023520	GO:0006400	tRNA modification	biological_process
PGSC0003DMG400023520	GO:0009737	response to abscisic acid	biological_process
PGSC0003DMG400000818	GO:0016020	membrane	cellular_component
PGSC0003DMG400000818	GO:0016021	integral component of membrane	cellular_component
PGSC0003DMG400000824	GO:0046983	protein dimerization activity	molecular_function
PGSC0003DMG400011914	GO:0003723	RNA binding	molecular_function
PGSC0003DMG400011914	GO:0003676	nucleic acid binding	molecular_function
PGSC0003DMG400023568	GO:0005515	protein binding	molecular_function
PGSC0003DMG400000893	GO:0005840	ribosome	cellular_component
PGSC0003DMG400000893	GO:0003735	structural constituent of ribosome	molecular_function
PGSC0003DMG400000893	GO:0006412	translation	biological_process
PGSC0003DMG400000893	GO:0008097	5S rRNA binding	molecular_function
PGSC0003DMG400000919	GO:0016020	membrane	cellular_component
PGSC0003DMG400000919	GO:0016021	integral component of membrane	cellular_component
PGSC0003DMG400000919	GO:0022857	transmembrane transporter activity	molecular_function
PGSC0003DMG400000919	GO:0055085	transmembrane transport	biological_process
PGSC0003DMG400023661	GO:0005524	ATP binding	molecular_function
PGSC0003DMG400023661	GO:0003676	nucleic acid binding	molecular_function
PGSC0003DMG400023661	GO:0005737	cytoplasm	cellular_component
PGSC0003DMG400023661	GO:0000166	nucleotide binding	molecular_function
PGSC0003DMG400023661	GO:0004812	aminoacyl-tRNA ligase activity	molecular_function
PGSC0003DMG400023661	GO:0006418	tRNA aminoacylation for protein translation	biological_process
PGSC0003DMG400023661	GO:0004816	asparagine-tRNA ligase activity	molecular_function
PGSC0003DMG400023661	GO:0006421	asparaginyl-tRNA aminoacylation	biological_process
PGSC0003DMG400000944	GO:0009658	chloroplast organization	biological_process
PGSC0003DMG400000944	GO:0010239	chloroplast mRNA processing	biological_process
PGSC0003DMG400000944	GO:0048366	leaf development	biological_process
PGSC0003DMG400000944	GO:0009507	chloroplast	cellular_component
PGSC0003DMG400000944	GO:0009536	plastid	cellular_component
PGSC0003DMG400000944	GO:0009513	etioplast	cellular_component
PGSC0003DMG400000944	GO:0009537	proplastid	cellular_component
PGSC0003DMG400000944	GO:0009509	chromoplast	cellular_component
PGSC0003DMG400000944	GO:0042644	chloroplast nucleoid	cellular_component
PGSC0003DMG400000944	GO:0003723	RNA binding	molecular_function
PGSC0003DMG400000944	GO:0043621	protein self-association	molecular_function
PGSC0003DMG400000944	GO:0009965	leaf morphogenesis	biological_process
PGSC0003DMG400000944	GO:0042254	ribosome biogenesis	biological_process
PGSC0003DMG400000944	GO:0071482	cellular response to light stimulus	biological_process
PGSC0003DMG400000944	GO:0009501	amyloplast	cellular_component
PGSC0003DMG400000944	GO:0019843	rRNA binding	molecular_function
PGSC0003DMG400000944	GO:0016070	RNA metabolic process	biological_process
PGSC0003DMG400000944	GO:0009570	chloroplast stroma	cellular_component
PGSC0003DMG400023680	GO:0016020	membrane	cellular_component
PGSC0003DMG400023680	GO:0016021	integral component of membrane	cellular_component
PGSC0003DMG400023683	GO:0044208	'de novo' AMP biosynthetic process	biological_process
PGSC0003DMG400023683	GO:0000166	nucleotide binding	molecular_function
PGSC0003DMG400023683	GO:0009507	chloroplast	cellular_component
PGSC0003DMG400023683	GO:0009536	plastid	cellular_component
PGSC0003DMG400023683	GO:0046872	metal ion binding	molecular_function
PGSC0003DMG400023683	GO:0016874	ligase activity	molecular_function
PGSC0003DMG400023683	GO:0005525	GTP binding	molecular_function
PGSC0003DMG400023683	GO:0000287	magnesium ion binding	molecular_function
PGSC0003DMG400023683	GO:0005737	cytoplasm	cellular_component
PGSC0003DMG400023683	GO:0006164	purine nucleotide biosynthetic process	biological_process
PGSC0003DMG400023683	GO:0004019	adenylosuccinate synthase activity	molecular_function
PGSC0003DMG400023683	GO:0006167	AMP biosynthetic process	biological_process
PGSC0003DMG400023686	GO:0005515	protein binding	molecular_function
PGSC0003DMG400000980	GO:0006520	cellular amino acid metabolic process	biological_process
PGSC0003DMG400000980	GO:0016740	transferase activity	molecular_function
PGSC0003DMG400000980	GO:0006207	'de novo' pyrimidine nucleobase biosynthetic process	biological_process
PGSC0003DMG400000980	GO:0004070	aspartate carbamoyltransferase activity	molecular_function
PGSC0003DMG400000980	GO:0016597	amino acid binding	molecular_function
PGSC0003DMG400000980	GO:0016743	carboxyl- or carbamoyltransferase activity	molecular_function
PGSC0003DMG400000993	GO:0005515	protein binding	molecular_function
PGSC0003DMG400023722	GO:0008270	zinc ion binding	molecular_function
PGSC0003DMG400023722	GO:0005515	protein binding	molecular_function
PGSC0003DMG400023726	GO:0005525	GTP binding	molecular_function
PGSC0003DMG400023726	GO:0005739	mitochondrion	cellular_component
PGSC0003DMG400023726	GO:0009507	chloroplast	cellular_component
PGSC0003DMG400023745	GO:0005634	nucleus	cellular_component
PGSC0003DMG400023745	GO:0005622	intracellular	cellular_component
PGSC0003DMG400023745	GO:0005737	cytoplasm	cellular_component
PGSC0003DMG400023745	GO:0042254	ribosome biogenesis	biological_process
PGSC0003DMG400023745	GO:0005730	nucleolus	cellular_component
PGSC0003DMG400023745	GO:0000027	ribosomal large subunit assembly	biological_process
PGSC0003DMG400023745	GO:0005840	ribosome	cellular_component
PGSC0003DMG400023745	GO:0003735	structural constituent of ribosome	molecular_function
PGSC0003DMG400023745	GO:0022626	cytosolic ribosome	cellular_component
PGSC0003DMG400023745	GO:0005829	cytosol	cellular_component
PGSC0003DMG400023766	GO:0005622	intracellular	cellular_component
PGSC0003DMG400023766	GO:0006886	intracellular protein transport	biological_process
PGSC0003DMG400023766	GO:0008536	Ran GTPase binding	molecular_function
PGSC0003DMG400023766	GO:0005488	binding	molecular_function
PGSC0003DMG400023766	GO:0005515	protein binding	molecular_function
PGSC0003DMG400001094	GO:0003824	catalytic activity	molecular_function
PGSC0003DMG400001184	GO:0005515	protein binding	molecular_function
PGSC0003DMG400001186	GO:0005515	protein binding	molecular_function
PGSC0003DMG400001190	GO:0003723	RNA binding	molecular_function
PGSC0003DMG400001190	GO:0005730	nucleolus	cellular_component
PGSC0003DMG400001190	GO:0009793	embryo development ending in seed dormancy	biological_process
PGSC0003DMG400001190	GO:0005488	binding	molecular_function
PGSC0003DMG400001191	GO:0003723	RNA binding	molecular_function
PGSC0003DMG400001191	GO:0003676	nucleic acid binding	molecular_function
PGSC0003DMG400023937	GO:0005515	protein binding	molecular_function
PGSC0003DMG402001308	GO:0005515	protein binding	molecular_function
PGSC0003DMG400023975	GO:0055114	oxidation-reduction process	biological_process
PGSC0003DMG400023975	GO:0006784	heme a biosynthetic process	biological_process
PGSC0003DMG400023975	GO:0016020	membrane	cellular_component
PGSC0003DMG400023975	GO:0016021	integral component of membrane	cellular_component
PGSC0003DMG400023975	GO:0016627	oxidoreductase activity, acting on the CH-CH group of donors	molecular_function
PGSC0003DMG400023975	GO:0005739	mitochondrion	cellular_component
PGSC0003DMG400023977	GO:0005488	binding	molecular_function
PGSC0003DMG401001383	GO:0006351	transcription, DNA-templated	biological_process
PGSC0003DMG401001383	GO:0003677	DNA binding	molecular_function
PGSC0003DMG401001383	GO:0003899	DNA-directed 5'-3' RNA polymerase activity	molecular_function
PGSC0003DMG400012093	GO:0031625	ubiquitin protein ligase binding	molecular_function
PGSC0003DMG400012093	GO:0015631	tubulin binding	molecular_function
PGSC0003DMG400012093	GO:0044548	S100 protein binding	molecular_function
PGSC0003DMG400012109	GO:0072321	chaperone-mediated protein transport	biological_process
PGSC0003DMG400012109	GO:0046872	metal ion binding	molecular_function
PGSC0003DMG400012109	GO:0015031	protein transport	biological_process
PGSC0003DMG400012109	GO:0005739	mitochondrion	cellular_component
PGSC0003DMG400012109	GO:0005758	mitochondrial intermembrane space	cellular_component
PGSC0003DMG400001400	GO:0000166	nucleotide binding	molecular_function
PGSC0003DMG400001400	GO:0005524	ATP binding	molecular_function
PGSC0003DMG400001400	GO:0016020	membrane	cellular_component
PGSC0003DMG400001400	GO:0016021	integral component of membrane	cellular_component
PGSC0003DMG400001400	GO:0055085	transmembrane transport	biological_process
PGSC0003DMG400001400	GO:0016887	ATPase activity	molecular_function
PGSC0003DMG400001400	GO:0042626	ATPase activity, coupled to transmembrane movement of substances	molecular_function
PGSC0003DMG403024074	GO:0005840	ribosome	cellular_component
PGSC0003DMG403024074	GO:0005622	intracellular	cellular_component
PGSC0003DMG403024074	GO:0003735	structural constituent of ribosome	molecular_function
PGSC0003DMG403024074	GO:0006412	translation	biological_process
PGSC0003DMG400001446	GO:0005515	protein binding	molecular_function
PGSC0003DMG400001452	GO:0005634	nucleus	cellular_component
PGSC0003DMG400001452	GO:0043021	ribonucleoprotein complex binding	molecular_function
PGSC0003DMG400001452	GO:0000463	maturation of LSU-rRNA from tricistronic rRNA transcript (SSU-rRNA, 5.8S rRNA, LSU-rRNA)	biological_process
PGSC0003DMG400001452	GO:0000466	maturation of 5.8S rRNA from tricistronic rRNA transcript (SSU-rRNA, 5.8S rRNA, LSU-rRNA)	biological_process
PGSC0003DMG400001452	GO:0006364	rRNA processing	biological_process
PGSC0003DMG400001452	GO:0042254	ribosome biogenesis	biological_process
PGSC0003DMG400001452	GO:0042273	ribosomal large subunit biogenesis	biological_process
PGSC0003DMG400001452	GO:0005654	nucleoplasm	cellular_component
PGSC0003DMG400001452	GO:0005730	nucleolus	cellular_component
PGSC0003DMG400001452	GO:0030687	preribosome, large subunit precursor	cellular_component
PGSC0003DMG400001452	GO:0005515	protein binding	molecular_function
PGSC0003DMG400001453	GO:0016020	membrane	cellular_component
PGSC0003DMG400001453	GO:0016021	integral component of membrane	cellular_component
PGSC0003DMG400001453	GO:0003723	RNA binding	molecular_function
PGSC0003DMG400001453	GO:0003676	nucleic acid binding	molecular_function
PGSC0003DMG400001453	GO:0003697	single-stranded DNA binding	molecular_function
PGSC0003DMG400001453	GO:0005507	copper ion binding	molecular_function
PGSC0003DMG400001453	GO:0005524	ATP binding	molecular_function
PGSC0003DMG400001453	GO:0009409	response to cold	biological_process
PGSC0003DMG400001453	GO:0016554	cytidine to uridine editing	biological_process
PGSC0003DMG400001453	GO:0080156	mitochondrial mRNA modification	biological_process
PGSC0003DMG400001453	GO:0005739	mitochondrion	cellular_component
PGSC0003DMG400024100	GO:0016020	membrane	cellular_component
PGSC0003DMG400024100	GO:0016021	integral component of membrane	cellular_component
PGSC0003DMG400001460	GO:0007165	signal transduction	biological_process
PGSC0003DMG400024120	GO:0016020	membrane	cellular_component
PGSC0003DMG400024120	GO:0016021	integral component of membrane	cellular_component
PGSC0003DMG400024120	GO:0022857	transmembrane transporter activity	molecular_function
PGSC0003DMG400024120	GO:0055085	transmembrane transport	biological_process
PGSC0003DMG400001477	GO:0016020	membrane	cellular_component
PGSC0003DMG400001477	GO:0016021	integral component of membrane	cellular_component
PGSC0003DMG402001494	GO:0006952	defense response	biological_process
PGSC0003DMG402001494	GO:0009607	response to biotic stimulus	biological_process
PGSC0003DMG400001506	GO:0000166	nucleotide binding	molecular_function
PGSC0003DMG400001506	GO:0005524	ATP binding	molecular_function
PGSC0003DMG400001506	GO:0004386	helicase activity	molecular_function
PGSC0003DMG400001506	GO:0016787	hydrolase activity	molecular_function
PGSC0003DMG400001506	GO:0003676	nucleic acid binding	molecular_function
PGSC0003DMG400001559	GO:0016020	membrane	cellular_component
PGSC0003DMG400001559	GO:0016021	integral component of membrane	cellular_component
PGSC0003DMG400024180	GO:0000166	nucleotide binding	molecular_function
PGSC0003DMG400024180	GO:0005524	ATP binding	molecular_function
PGSC0003DMG400024180	GO:0005737	cytoplasm	cellular_component
PGSC0003DMG400024180	GO:0006457	protein folding	biological_process
PGSC0003DMG400024180	GO:0051082	unfolded protein binding	molecular_function
PGSC0003DMG400001590	GO:0003677	DNA binding	molecular_function
PGSC0003DMG400001590	GO:0006355	regulation of transcription, DNA-templated	biological_process
PGSC0003DMG400001590	GO:0003676	nucleic acid binding	molecular_function
PGSC0003DMG400001591	GO:0003677	DNA binding	molecular_function
PGSC0003DMG400001591	GO:0006355	regulation of transcription, DNA-templated	biological_process
PGSC0003DMG400001591	GO:0003676	nucleic acid binding	molecular_function
PGSC0003DMG400001591	GO:0008270	zinc ion binding	molecular_function
PGSC0003DMG400024200	GO:0008270	zinc ion binding	molecular_function
PGSC0003DMG400024200	GO:0005515	protein binding	molecular_function
PGSC0003DMG400001598	GO:0006952	defense response	biological_process
PGSC0003DMG400001598	GO:0005576	extracellular region	cellular_component
PGSC0003DMG400001598	GO:0005618	cell wall	cellular_component
PGSC0003DMG400001639	GO:0005515	protein binding	molecular_function
PGSC0003DMG400001639	GO:0005634	nucleus	cellular_component
PGSC0003DMG400001639	GO:0043021	ribonucleoprotein complex binding	molecular_function
PGSC0003DMG400001639	GO:0000463	maturation of LSU-rRNA from tricistronic rRNA transcript (SSU-rRNA, 5.8S rRNA, LSU-rRNA)	biological_process
PGSC0003DMG400001639	GO:0000466	maturation of 5.8S rRNA from tricistronic rRNA transcript (SSU-rRNA, 5.8S rRNA, LSU-rRNA)	biological_process
PGSC0003DMG400001639	GO:0006364	rRNA processing	biological_process
PGSC0003DMG400001639	GO:0042254	ribosome biogenesis	biological_process
PGSC0003DMG400001639	GO:0042273	ribosomal large subunit biogenesis	biological_process
PGSC0003DMG400001639	GO:0005654	nucleoplasm	cellular_component
PGSC0003DMG400001639	GO:0005730	nucleolus	cellular_component
PGSC0003DMG400001639	GO:0030687	preribosome, large subunit precursor	cellular_component
PGSC0003DMG400001671	GO:0016020	membrane	cellular_component
PGSC0003DMG400001671	GO:0016021	integral component of membrane	cellular_component
PGSC0003DMG400001671	GO:0022857	transmembrane transporter activity	molecular_function
PGSC0003DMG400001671	GO:0055085	transmembrane transport	biological_process
PGSC0003DMG400001689	GO:0005515	protein binding	molecular_function
PGSC0003DMG400012205	GO:0006177	GMP biosynthetic process	biological_process
PGSC0003DMG400012205	GO:0006541	glutamine metabolic process	biological_process
PGSC0003DMG400012205	GO:0000166	nucleotide binding	molecular_function
PGSC0003DMG400012205	GO:0005524	ATP binding	molecular_function
PGSC0003DMG400012205	GO:0006164	purine nucleotide biosynthetic process	biological_process
PGSC0003DMG400012205	GO:0003922	GMP synthase (glutamine-hydrolyzing) activity	molecular_function
PGSC0003DMG400012205	GO:0016462	pyrophosphatase activity	molecular_function
PGSC0003DMG400012205	GO:0005829	cytosol	cellular_component
PGSC0003DMG400024264	GO:1990904	ribonucleoprotein complex	cellular_component
PGSC0003DMG400024264	GO:0003723	RNA binding	molecular_function
PGSC0003DMG400024264	GO:0005730	nucleolus	cellular_component
PGSC0003DMG400024264	GO:0042254	ribosome biogenesis	biological_process
PGSC0003DMG400024264	GO:0030529	intracellular ribonucleoprotein complex	cellular_component
PGSC0003DMG400024266	GO:0016020	membrane	cellular_component
PGSC0003DMG400024266	GO:0016021	integral component of membrane	cellular_component
PGSC0003DMG400024266	GO:0022857	transmembrane transporter activity	molecular_function
PGSC0003DMG400024266	GO:0055085	transmembrane transport	biological_process
PGSC0003DMG400024286	GO:0016020	membrane	cellular_component
PGSC0003DMG400024286	GO:0016021	integral component of membrane	cellular_component
PGSC0003DMG400024286	GO:0055085	transmembrane transport	biological_process
PGSC0003DMG400001765	GO:0005515	protein binding	molecular_function
PGSC0003DMG400001770	GO:0003677	DNA binding	molecular_function
PGSC0003DMG400001770	GO:0003697	single-stranded DNA binding	molecular_function
PGSC0003DMG400001771	GO:0005524	ATP binding	molecular_function
PGSC0003DMG400001771	GO:0003676	nucleic acid binding	molecular_function
PGSC0003DMG400012250	GO:0032259	methylation	biological_process
PGSC0003DMG400012250	GO:0008168	methyltransferase activity	molecular_function
PGSC0003DMG400012250	GO:0006412	translation	biological_process
PGSC0003DMG400001844	GO:0043086	negative regulation of catalytic activity	biological_process
PGSC0003DMG400001844	GO:0004857	enzyme inhibitor activity	molecular_function
PGSC0003DMG400001845	GO:0005215	transporter activity	molecular_function
PGSC0003DMG400001845	GO:0016020	membrane	cellular_component
PGSC0003DMG400001845	GO:0016021	integral component of membrane	cellular_component
PGSC0003DMG400001855	GO:0016161	beta-amylase activity	molecular_function
PGSC0003DMG400001855	GO:0016798	hydrolase activity, acting on glycosyl bonds	molecular_function
PGSC0003DMG400001855	GO:0102229	amylopectin maltohydrolase activity	molecular_function
PGSC0003DMG400001855	GO:0016787	hydrolase activity	molecular_function
PGSC0003DMG400001855	GO:0008152	metabolic process	biological_process
PGSC0003DMG400001855	GO:0005975	carbohydrate metabolic process	biological_process
PGSC0003DMG400001855	GO:0000272	polysaccharide catabolic process	biological_process
PGSC0003DMG400001864	GO:0090615	mitochondrial mRNA processing	biological_process
PGSC0003DMG400001864	GO:1990904	ribonucleoprotein complex	cellular_component
PGSC0003DMG400001864	GO:0006397	mRNA processing	biological_process
PGSC0003DMG400001864	GO:0000373	Group II intron splicing	biological_process
PGSC0003DMG400001864	GO:0007005	mitochondrion organization	biological_process
PGSC0003DMG400001864	GO:0005739	mitochondrion	cellular_component
PGSC0003DMG400024421	GO:0008270	zinc ion binding	molecular_function
PGSC0003DMG400024421	GO:0005515	protein binding	molecular_function
PGSC0003DMG400012305	GO:0003700	DNA-binding transcription factor activity	molecular_function
PGSC0003DMG400012305	GO:0003677	DNA binding	molecular_function
PGSC0003DMG400012305	GO:0006355	regulation of transcription, DNA-templated	biological_process
PGSC0003DMG400012305	GO:0005634	nucleus	cellular_component
PGSC0003DMG400012305	GO:0006351	transcription, DNA-templated	biological_process
PGSC0003DMG400012320	GO:0003676	nucleic acid binding	molecular_function
PGSC0003DMG401012327	GO:0016020	membrane	cellular_component
PGSC0003DMG401012327	GO:0016021	integral component of membrane	cellular_component
PGSC0003DMG401012327	GO:0030150	protein import into mitochondrial matrix	biological_process
PGSC0003DMG401012327	GO:0005744	mitochondrial inner membrane presequence translocase complex	cellular_component
PGSC0003DMG402024472	GO:0003676	nucleic acid binding	molecular_function
PGSC0003DMG400001965	GO:0005515	protein binding	molecular_function
PGSC0003DMG400012402	GO:1900865	chloroplast RNA modification	biological_process
PGSC0003DMG400012402	GO:0008380	RNA splicing	biological_process
PGSC0003DMG400012402	GO:0009507	chloroplast	cellular_component
PGSC0003DMG400012402	GO:0005515	protein binding	molecular_function
PGSC0003DMG400012426	GO:0003824	catalytic activity	molecular_function
PGSC0003DMG400012426	GO:0010427	abscisic acid binding	molecular_function
PGSC0003DMG400012426	GO:0010231	maintenance of seed dormancy	biological_process
PGSC0003DMG400012426	GO:0009787	regulation of abscisic acid-activated signaling pathway	biological_process
PGSC0003DMG400012426	GO:0005886	plasma membrane	cellular_component
PGSC0003DMG400024541	GO:0046872	metal ion binding	molecular_function
PGSC0003DMG400024541	GO:0003676	nucleic acid binding	molecular_function
PGSC0003DMG400024541	GO:0008270	zinc ion binding	molecular_function
PGSC0003DMG400002087	GO:0001522	pseudouridine synthesis	biological_process
PGSC0003DMG400002087	GO:0003723	RNA binding	molecular_function
PGSC0003DMG400002087	GO:0009982	pseudouridine synthase activity	molecular_function
PGSC0003DMG400002087	GO:0009451	RNA modification	biological_process
PGSC0003DMG401002121	GO:0005840	ribosome	cellular_component
PGSC0003DMG401002121	GO:0005622	intracellular	cellular_component
PGSC0003DMG401002121	GO:0003735	structural constituent of ribosome	molecular_function
PGSC0003DMG401002121	GO:0006412	translation	biological_process
PGSC0003DMG401002121	GO:0030529	intracellular ribonucleoprotein complex	cellular_component
PGSC0003DMG400002143	GO:0003723	RNA binding	molecular_function
PGSC0003DMG400002143	GO:0005488	binding	molecular_function
PGSC0003DMG400024601	GO:0000166	nucleotide binding	molecular_function
PGSC0003DMG400024601	GO:0005524	ATP binding	molecular_function
PGSC0003DMG400024601	GO:0003723	RNA binding	molecular_function
PGSC0003DMG400024601	GO:0004386	helicase activity	molecular_function
PGSC0003DMG400024601	GO:0016787	hydrolase activity	molecular_function
PGSC0003DMG400024601	GO:0003676	nucleic acid binding	molecular_function
PGSC0003DMG400024601	GO:0005730	nucleolus	cellular_component
PGSC0003DMG400002200	GO:0003824	catalytic activity	molecular_function
PGSC0003DMG400002200	GO:0030170	pyridoxal phosphate binding	molecular_function
PGSC0003DMG400002200	GO:0006545	glycine biosynthetic process	biological_process
PGSC0003DMG400002200	GO:0004372	glycine hydroxymethyltransferase activity	molecular_function
PGSC0003DMG400002200	GO:0035999	tetrahydrofolate interconversion	biological_process
PGSC0003DMG400002200	GO:0019264	glycine biosynthetic process from serine	biological_process
PGSC0003DMG400002200	GO:0016740	transferase activity	molecular_function
PGSC0003DMG400002200	GO:0006730	one-carbon metabolic process	biological_process
PGSC0003DMG400024629	GO:0003723	RNA binding	molecular_function
PGSC0003DMG400024629	GO:0003729	mRNA binding	molecular_function
PGSC0003DMG400024629	GO:0005634	nucleus	cellular_component
PGSC0003DMG400024629	GO:0005739	mitochondrion	cellular_component
PGSC0003DMG400024629	GO:0005515	protein binding	molecular_function
PGSC0003DMG401024691	GO:0046872	metal ion binding	molecular_function
PGSC0003DMG401024691	GO:0051213	dioxygenase activity	molecular_function
PGSC0003DMG401024691	GO:0055114	oxidation-reduction process	biological_process
PGSC0003DMG401024691	GO:0016491	oxidoreductase activity	molecular_function
PGSC0003DMG401024691	GO:0006633	fatty acid biosynthetic process	biological_process
PGSC0003DMG401024691	GO:0016702	oxidoreductase activity, acting on single donors with incorporation of molecular oxygen, incorporation of two atoms of oxygen	molecular_function
PGSC0003DMG401024691	GO:0031408	oxylipin biosynthetic process	biological_process
PGSC0003DMG401024691	GO:0005515	protein binding	molecular_function
PGSC0003DMG400024695	GO:0046872	metal ion binding	molecular_function
PGSC0003DMG400024695	GO:0005634	nucleus	cellular_component
PGSC0003DMG400024695	GO:0005739	mitochondrion	cellular_component
PGSC0003DMG400024695	GO:0009793	embryo development ending in seed dormancy	biological_process
PGSC0003DMG400024695	GO:0048046	apoplast	cellular_component
PGSC0003DMG400002350	GO:0003700	DNA-binding transcription factor activity	molecular_function
PGSC0003DMG400002350	GO:0003677	DNA binding	molecular_function
PGSC0003DMG400002350	GO:0006355	regulation of transcription, DNA-templated	biological_process
PGSC0003DMG400002350	GO:0005634	nucleus	cellular_component
PGSC0003DMG400002350	GO:0006351	transcription, DNA-templated	biological_process
PGSC0003DMG400012601	GO:0003723	RNA binding	molecular_function
PGSC0003DMG400012601	GO:0003676	nucleic acid binding	molecular_function
PGSC0003DMG400012601	GO:0097157	pre-mRNA intronic binding	molecular_function
PGSC0003DMG400012601	GO:0048576	positive regulation of short-day photoperiodism, flowering	biological_process
PGSC0003DMG400012601	GO:0005829	cytosol	cellular_component
PGSC0003DMG400012601	GO:0006378	mRNA polyadenylation	biological_process
PGSC0003DMG400012601	GO:0048578	positive regulation of long-day photoperiodism, flowering	biological_process
PGSC0003DMG400012601	GO:0003730	mRNA 3'-UTR binding	molecular_function
PGSC0003DMG400012601	GO:0003729	mRNA binding	molecular_function
PGSC0003DMG400024729	GO:0003677	DNA binding	molecular_function
PGSC0003DMG400024729	GO:0003697	single-stranded DNA binding	molecular_function
PGSC0003DMG400002405	GO:0005840	ribosome	cellular_component
PGSC0003DMG400002405	GO:0005622	intracellular	cellular_component
PGSC0003DMG400002405	GO:0003735	structural constituent of ribosome	molecular_function
PGSC0003DMG400002405	GO:0006412	translation	biological_process
PGSC0003DMG400024783	GO:0003700	DNA-binding transcription factor activity	molecular_function
PGSC0003DMG400024783	GO:0006355	regulation of transcription, DNA-templated	biological_process
PGSC0003DMG400024783	GO:0043565	sequence-specific DNA binding	molecular_function
PGSC0003DMG400024783	GO:0046872	metal ion binding	molecular_function
PGSC0003DMG400024783	GO:0008270	zinc ion binding	molecular_function
PGSC0003DMG400024783	GO:0009416	response to light stimulus	biological_process
PGSC0003DMG400024783	GO:0048527	lateral root development	biological_process
PGSC0003DMG400012686	GO:0006351	transcription, DNA-templated	biological_process
PGSC0003DMG400012686	GO:0005634	nucleus	cellular_component
PGSC0003DMG400012686	GO:0003899	DNA-directed 5'-3' RNA polymerase activity	molecular_function
PGSC0003DMG400002534	GO:0005634	nucleus	cellular_component
PGSC0003DMG400002534	GO:0003676	nucleic acid binding	molecular_function
PGSC0003DMG400002534	GO:0015031	protein transport	biological_process
PGSC0003DMG400002534	GO:0006810	transport	biological_process
PGSC0003DMG400002534	GO:0006913	nucleocytoplasmic transport	biological_process
PGSC0003DMG400002534	GO:0051028	mRNA transport	biological_process
PGSC0003DMG400002534	GO:0005643	nuclear pore	cellular_component
PGSC0003DMG400002534	GO:0031965	nuclear membrane	cellular_component
PGSC0003DMG400012727	GO:0000166	nucleotide binding	molecular_function
PGSC0003DMG400012727	GO:0005524	ATP binding	molecular_function
PGSC0003DMG400012727	GO:0005737	cytoplasm	cellular_component
PGSC0003DMG400012727	GO:0006457	protein folding	biological_process
PGSC0003DMG400012727	GO:0051082	unfolded protein binding	molecular_function
PGSC0003DMG400024862	GO:0005515	protein binding	molecular_function
PGSC0003DMG400002585	GO:0005524	ATP binding	molecular_function
PGSC0003DMG400002585	GO:0005737	cytoplasm	cellular_component
PGSC0003DMG400002585	GO:0006457	protein folding	biological_process
PGSC0003DMG400002585	GO:0042026	protein refolding	biological_process
PGSC0003DMG400002585	GO:0046686	response to cadmium ion	biological_process
PGSC0003DMG400002585	GO:0005739	mitochondrion	cellular_component
PGSC0003DMG400002585	GO:0005774	vacuolar membrane	cellular_component
PGSC0003DMG400002586	GO:0016020	membrane	cellular_component
PGSC0003DMG400002586	GO:0016021	integral component of membrane	cellular_component
PGSC0003DMG400002586	GO:0005886	plasma membrane	cellular_component
PGSC0003DMG400002586	GO:0009506	plasmodesma	cellular_component
PGSC0003DMG402002606	GO:0016020	membrane	cellular_component
PGSC0003DMG402002606	GO:0016021	integral component of membrane	cellular_component
PGSC0003DMG402002606	GO:0032040	small-subunit processome	cellular_component
PGSC0003DMG400024905	GO:0009793	embryo development ending in seed dormancy	biological_process
PGSC0003DMG400024905	GO:0051301	cell division	biological_process
PGSC0003DMG400024905	GO:0005634	nucleus	cellular_component
PGSC0003DMG400024905	GO:0005739	mitochondrion	cellular_component
PGSC0003DMG400024905	GO:0005515	protein binding	molecular_function
PGSC0003DMG400012829	GO:0000741	karyogamy	biological_process
PGSC0003DMG400024925	GO:0042254	ribosome biogenesis	biological_process
PGSC0003DMG400024925	GO:0005515	protein binding	molecular_function
PGSC0003DMG400024925	GO:0005634	nucleus	cellular_component
PGSC0003DMG400024925	GO:0006364	rRNA processing	biological_process
PGSC0003DMG400024925	GO:0043021	ribonucleoprotein complex binding	molecular_function
PGSC0003DMG400024925	GO:0000463	maturation of LSU-rRNA from tricistronic rRNA transcript (SSU-rRNA, 5.8S rRNA, LSU-rRNA)	biological_process
PGSC0003DMG400024925	GO:0000466	maturation of 5.8S rRNA from tricistronic rRNA transcript (SSU-rRNA, 5.8S rRNA, LSU-rRNA)	biological_process
PGSC0003DMG400024925	GO:0042273	ribosomal large subunit biogenesis	biological_process
PGSC0003DMG400024925	GO:0005654	nucleoplasm	cellular_component
PGSC0003DMG400024925	GO:0005730	nucleolus	cellular_component
PGSC0003DMG400024925	GO:0030687	preribosome, large subunit precursor	cellular_component
PGSC0003DMG400024925	GO:0007276	gamete generation	biological_process
PGSC0003DMG400024925	GO:0051302	regulation of cell division	biological_process
PGSC0003DMG400002684	GO:0003676	nucleic acid binding	molecular_function
PGSC0003DMG400002757	GO:0009651	response to salt stress	biological_process
PGSC0003DMG400002757	GO:0009737	response to abscisic acid	biological_process
PGSC0003DMG400002757	GO:0009749	response to glucose	biological_process
PGSC0003DMG400002757	GO:0050832	defense response to fungus	biological_process
PGSC0003DMG400002757	GO:0005739	mitochondrion	cellular_component
PGSC0003DMG400002757	GO:0005515	protein binding	molecular_function
PGSC0003DMG400002773	GO:0001708	cell fate specification	biological_process
PGSC0003DMG400002773	GO:0000179	rRNA (adenine-N6,N6-)-dimethyltransferase activity	molecular_function
PGSC0003DMG400002773	GO:0016740	transferase activity	molecular_function
PGSC0003DMG400002773	GO:0003723	RNA binding	molecular_function
PGSC0003DMG400002773	GO:0008168	methyltransferase activity	molecular_function
PGSC0003DMG400002773	GO:0032259	methylation	biological_process
PGSC0003DMG400002773	GO:0006364	rRNA processing	biological_process
PGSC0003DMG400002773	GO:0008649	rRNA methyltransferase activity	molecular_function
PGSC0003DMG400002773	GO:0000154	rRNA modification	biological_process
PGSC0003DMG400002773	GO:0031167	rRNA methylation	biological_process
PGSC0003DMG400002773	GO:0051301	cell division	biological_process
PGSC0003DMG400002773	GO:0005634	nucleus	cellular_component
PGSC0003DMG400002773	GO:0005730	nucleolus	cellular_component
PGSC0003DMG400025015	GO:0005840	ribosome	cellular_component
PGSC0003DMG400025015	GO:0005622	intracellular	cellular_component
PGSC0003DMG400025015	GO:0003735	structural constituent of ribosome	molecular_function
PGSC0003DMG400025015	GO:0006412	translation	biological_process
PGSC0003DMG400002798	GO:0005515	protein binding	molecular_function
PGSC0003DMG401002803	GO:0006415	translational termination	biological_process
PGSC0003DMG401002803	GO:0003747	translation release factor activity	molecular_function
PGSC0003DMG401002803	GO:0005737	cytoplasm	cellular_component
PGSC0003DMG401002803	GO:0016149	translation release factor activity, codon specific	molecular_function
PGSC0003DMG400002805	GO:0005515	protein binding	molecular_function
PGSC0003DMG400012987	GO:0006520	cellular amino acid metabolic process	biological_process
PGSC0003DMG400012987	GO:0009507	chloroplast	cellular_component
PGSC0003DMG400012987	GO:0009536	plastid	cellular_component
PGSC0003DMG400012987	GO:0016829	lyase activity	molecular_function
PGSC0003DMG400012987	GO:0008152	metabolic process	biological_process
PGSC0003DMG400012987	GO:0008652	cellular amino acid biosynthetic process	biological_process
PGSC0003DMG400012987	GO:0009082	branched-chain amino acid biosynthetic process	biological_process
PGSC0003DMG400012987	GO:0009097	isoleucine biosynthetic process	biological_process
PGSC0003DMG400012987	GO:0030170	pyridoxal phosphate binding	molecular_function
PGSC0003DMG400012987	GO:0003824	catalytic activity	molecular_function
PGSC0003DMG400012987	GO:0004794	L-threonine ammonia-lyase activity	molecular_function
PGSC0003DMG400002848	GO:0005515	protein binding	molecular_function
PGSC0003DMG400002951	GO:0005515	protein binding	molecular_function
PGSC0003DMG400002995	GO:0003676	nucleic acid binding	molecular_function
PGSC0003DMG400002995	GO:0008270	zinc ion binding	molecular_function
PGSC0003DMG400013161	GO:0005515	protein binding	molecular_function
PGSC0003DMG400013187	GO:0016740	transferase activity	molecular_function
PGSC0003DMG400013187	GO:0000166	nucleotide binding	molecular_function
PGSC0003DMG400013187	GO:0005524	ATP binding	molecular_function
PGSC0003DMG400013187	GO:0016301	kinase activity	molecular_function
PGSC0003DMG400013187	GO:0016310	phosphorylation	biological_process
PGSC0003DMG400013187	GO:0016020	membrane	cellular_component
PGSC0003DMG400013187	GO:0016021	integral component of membrane	cellular_component
PGSC0003DMG400013187	GO:0005975	carbohydrate metabolic process	biological_process
PGSC0003DMG400013187	GO:0005623	cell	cellular_component
PGSC0003DMG400013187	GO:0006096	glycolytic process	biological_process
PGSC0003DMG400013187	GO:0046835	carbohydrate phosphorylation	biological_process
PGSC0003DMG400013187	GO:0016773	phosphotransferase activity, alcohol group as acceptor	molecular_function
PGSC0003DMG400013187	GO:0004396	hexokinase activity	molecular_function
PGSC0003DMG400013187	GO:0005536	glucose binding	molecular_function
PGSC0003DMG400013187	GO:0001678	cellular glucose homeostasis	biological_process
PGSC0003DMG400025212	GO:0019843	rRNA binding	molecular_function
PGSC0003DMG400025212	GO:0005840	ribosome	cellular_component
PGSC0003DMG400025212	GO:0005622	intracellular	cellular_component
PGSC0003DMG400025212	GO:0003735	structural constituent of ribosome	molecular_function
PGSC0003DMG400025212	GO:0006412	translation	biological_process
PGSC0003DMG401013246	GO:0005515	protein binding	molecular_function
PGSC0003DMG400013262	GO:1900865	chloroplast RNA modification	biological_process
PGSC0003DMG400013262	GO:0016554	cytidine to uridine editing	biological_process
PGSC0003DMG400013262	GO:0008270	zinc ion binding	molecular_function
PGSC0003DMG400013262	GO:0009507	chloroplast	cellular_component
PGSC0003DMG400013262	GO:0005515	protein binding	molecular_function
PGSC0003DMG400013288	GO:0009157	deoxyribonucleoside monophosphate biosynthetic process	biological_process
PGSC0003DMG400013288	GO:0005524	ATP binding	molecular_function
PGSC0003DMG400013288	GO:0004797	thymidine kinase activity	molecular_function
PGSC0003DMG400013288	GO:0005515	protein binding	molecular_function
PGSC0003DMG400013288	GO:0016740	transferase activity	molecular_function
PGSC0003DMG400013288	GO:0000166	nucleotide binding	molecular_function
PGSC0003DMG400013288	GO:0016301	kinase activity	molecular_function
PGSC0003DMG400013288	GO:0016310	phosphorylation	biological_process
PGSC0003DMG400013288	GO:0071897	DNA biosynthetic process	biological_process
PGSC0003DMG400003122	GO:0000166	nucleotide binding	molecular_function
PGSC0003DMG400003122	GO:0005524	ATP binding	molecular_function
PGSC0003DMG400003122	GO:0006457	protein folding	biological_process
PGSC0003DMG400003122	GO:0051082	unfolded protein binding	molecular_function
PGSC0003DMG400013296	GO:0046872	metal ion binding	molecular_function
PGSC0003DMG400013296	GO:0030001	metal ion transport	biological_process
PGSC0003DMG401003154	GO:0005524	ATP binding	molecular_function
PGSC0003DMG401003154	GO:0005739	mitochondrion	cellular_component
PGSC0003DMG401003154	GO:0007005	mitochondrion organization	biological_process
PGSC0003DMG402003154	GO:0005739	mitochondrion	cellular_component
PGSC0003DMG402003154	GO:0007005	mitochondrion organization	biological_process
PGSC0003DMG403003154	GO:0005739	mitochondrion	cellular_component
PGSC0003DMG403003154	GO:0007005	mitochondrion organization	biological_process
PGSC0003DMG401003169	GO:0003723	RNA binding	molecular_function
PGSC0003DMG401003169	GO:0003676	nucleic acid binding	molecular_function
PGSC0003DMG400025303	GO:1905615	positive regulation of developmental vegetative growth	biological_process
PGSC0003DMG400025303	GO:1901371	regulation of leaf morphogenesis	biological_process
PGSC0003DMG400025303	GO:0010116	positive regulation of abscisic acid biosynthetic process	biological_process
PGSC0003DMG400025303	GO:0009787	regulation of abscisic acid-activated signaling pathway	biological_process
PGSC0003DMG400025303	GO:0003677	DNA binding	molecular_function
PGSC0003DMG400025303	GO:0005634	nucleus	cellular_component
PGSC0003DMG400025303	GO:0006351	transcription, DNA-templated	biological_process
PGSC0003DMG400025303	GO:0006355	regulation of transcription, DNA-templated	biological_process
PGSC0003DMG400025303	GO:0003700	DNA-binding transcription factor activity	molecular_function
PGSC0003DMG400025303	GO:0009414	response to water deprivation	biological_process
PGSC0003DMG400025303	GO:0009651	response to salt stress	biological_process
PGSC0003DMG400025303	GO:0009739	response to gibberellin	biological_process
PGSC0003DMG400025303	GO:0009751	response to salicylic acid	biological_process
PGSC0003DMG400025303	GO:0045893	positive regulation of transcription, DNA-templated	biological_process
PGSC0003DMG400025303	GO:1901001	negative regulation of response to salt stress	biological_process
PGSC0003DMG400013346	GO:0006351	transcription, DNA-templated	biological_process
PGSC0003DMG400013346	GO:0003677	DNA binding	molecular_function
PGSC0003DMG400013346	GO:0046983	protein dimerization activity	molecular_function
PGSC0003DMG400013346	GO:0003899	DNA-directed 5'-3' RNA polymerase activity	molecular_function
PGSC0003DMG400025346	GO:0098656	anion transmembrane transport	biological_process
PGSC0003DMG400025346	GO:0055085	transmembrane transport	biological_process
PGSC0003DMG400025346	GO:0008308	voltage-gated anion channel activity	molecular_function
PGSC0003DMG400025346	GO:0005741	mitochondrial outer membrane	cellular_component
PGSC0003DMG400025346	GO:0015698	inorganic anion transport	biological_process
PGSC0003DMG400013392	GO:0016740	transferase activity	molecular_function
PGSC0003DMG400013392	GO:0000166	nucleotide binding	molecular_function
PGSC0003DMG400013392	GO:0004672	protein kinase activity	molecular_function
PGSC0003DMG400013392	GO:0004674	protein serine/threonine kinase activity	molecular_function
PGSC0003DMG400013392	GO:0005524	ATP binding	molecular_function
PGSC0003DMG400013392	GO:0016301	kinase activity	molecular_function
PGSC0003DMG400013392	GO:0006468	protein phosphorylation	biological_process
PGSC0003DMG400013392	GO:0007165	signal transduction	biological_process
PGSC0003DMG400013392	GO:0016310	phosphorylation	biological_process
PGSC0003DMG400025348	GO:0016020	membrane	cellular_component
PGSC0003DMG400025348	GO:0016021	integral component of membrane	cellular_component
PGSC0003DMG401003285	GO:0016740	transferase activity	molecular_function
PGSC0003DMG401003285	GO:0008168	methyltransferase activity	molecular_function
PGSC0003DMG401003285	GO:0032259	methylation	biological_process
PGSC0003DMG401003285	GO:0006479	protein methylation	biological_process
PGSC0003DMG401003285	GO:0005829	cytosol	cellular_component
PGSC0003DMG401013422	GO:0016788	hydrolase activity, acting on ester bonds	molecular_function
PGSC0003DMG400013439	GO:0016787	hydrolase activity	molecular_function
PGSC0003DMG400013439	GO:0004190	aspartic-type endopeptidase activity	molecular_function
PGSC0003DMG400013439	GO:0008233	peptidase activity	molecular_function
PGSC0003DMG400013439	GO:0006508	proteolysis	biological_process
PGSC0003DMG400013439	GO:0006629	lipid metabolic process	biological_process
PGSC0003DMG400013443	GO:0008152	metabolic process	biological_process
PGSC0003DMG400013443	GO:0003824	catalytic activity	molecular_function
PGSC0003DMG400013443	GO:0016020	membrane	cellular_component
PGSC0003DMG400013443	GO:0006633	fatty acid biosynthetic process	biological_process
PGSC0003DMG400013443	GO:0016747	transferase activity, transferring acyl groups other than amino-acyl groups	molecular_function
PGSC0003DMG400013443	GO:0016746	transferase activity, transferring acyl groups	molecular_function
PGSC0003DMG400013443	GO:0016740	transferase activity	molecular_function
PGSC0003DMG400013443	GO:0016021	integral component of membrane	cellular_component
PGSC0003DMG400013457	GO:0016020	membrane	cellular_component
PGSC0003DMG400013457	GO:0016021	integral component of membrane	cellular_component
PGSC0003DMG400013457	GO:0006886	intracellular protein transport	biological_process
PGSC0003DMG400013457	GO:0005741	mitochondrial outer membrane	cellular_component
PGSC0003DMG400003412	GO:0003723	RNA binding	molecular_function
PGSC0003DMG400003412	GO:0003676	nucleic acid binding	molecular_function
PGSC0003DMG400025470	GO:0016787	hydrolase activity	molecular_function
PGSC0003DMG400025470	GO:0004190	aspartic-type endopeptidase activity	molecular_function
PGSC0003DMG400025470	GO:0008233	peptidase activity	molecular_function
PGSC0003DMG400025470	GO:0006508	proteolysis	biological_process
PGSC0003DMG400025475	GO:0005515	protein binding	molecular_function
PGSC0003DMG400025487	GO:0008152	metabolic process	biological_process
PGSC0003DMG400025487	GO:0016829	lyase activity	molecular_function
PGSC0003DMG400025487	GO:0046872	metal ion binding	molecular_function
PGSC0003DMG400025487	GO:0003824	catalytic activity	molecular_function
PGSC0003DMG400025487	GO:0019752	carboxylic acid metabolic process	biological_process
PGSC0003DMG400025487	GO:0004451	isocitrate lyase activity	molecular_function
PGSC0003DMG400025487	GO:0009514	glyoxysome	cellular_component
PGSC0003DMG400003462	GO:0005515	protein binding	molecular_function
PGSC0003DMG400025515	GO:0046872	metal ion binding	molecular_function
PGSC0003DMG400013634	GO:0006221	pyrimidine nucleotide biosynthetic process	biological_process
PGSC0003DMG400013634	GO:0006541	glutamine metabolic process	biological_process
PGSC0003DMG400013634	GO:0044210	'de novo' CTP biosynthetic process	biological_process
PGSC0003DMG400013634	GO:0000166	nucleotide binding	molecular_function
PGSC0003DMG400013634	GO:0005524	ATP binding	molecular_function
PGSC0003DMG400013634	GO:0016874	ligase activity	molecular_function
PGSC0003DMG400013634	GO:0006241	CTP biosynthetic process	biological_process
PGSC0003DMG400013634	GO:0003883	CTP synthase activity	molecular_function
PGSC0003DMG400003559	GO:0030529	intracellular ribonucleoprotein complex	cellular_component
PGSC0003DMG400003559	GO:0005681	spliceosomal complex	cellular_component
PGSC0003DMG400003559	GO:0006396	RNA processing	biological_process
PGSC0003DMG400003559	GO:0000387	spliceosomal snRNP assembly	biological_process
PGSC0003DMG400003588	GO:0005634	nucleus	cellular_component
PGSC0003DMG400003588	GO:0016020	membrane	cellular_component
PGSC0003DMG400003588	GO:0016021	integral component of membrane	cellular_component
PGSC0003DMG400003590	GO:0006366	transcription by RNA polymerase II	biological_process
PGSC0003DMG400003590	GO:0006351	transcription, DNA-templated	biological_process
PGSC0003DMG400003590	GO:0033009	nucleomorph	cellular_component
PGSC0003DMG400003590	GO:0003677	DNA binding	molecular_function
PGSC0003DMG400003590	GO:0016740	transferase activity	molecular_function
PGSC0003DMG400003590	GO:0003899	DNA-directed 5'-3' RNA polymerase activity	molecular_function
PGSC0003DMG400003590	GO:0016779	nucleotidyltransferase activity	molecular_function
PGSC0003DMG400003590	GO:0005665	RNA polymerase II, core complex	cellular_component
PGSC0003DMG400003607	GO:0032259	methylation	biological_process
PGSC0003DMG400003607	GO:0008168	methyltransferase activity	molecular_function
PGSC0003DMG400003626	GO:0046872	metal ion binding	molecular_function
PGSC0003DMG400003626	GO:0004462	lactoylglutathione lyase activity	molecular_function
PGSC0003DMG400003655	GO:0016020	membrane	cellular_component
PGSC0003DMG400003655	GO:0016021	integral component of membrane	cellular_component
PGSC0003DMG400003655	GO:0016787	hydrolase activity	molecular_function
PGSC0003DMG400003655	GO:0004190	aspartic-type endopeptidase activity	molecular_function
PGSC0003DMG400003655	GO:0008233	peptidase activity	molecular_function
PGSC0003DMG400003655	GO:0006508	proteolysis	biological_process
PGSC0003DMG400025700	GO:0005515	protein binding	molecular_function
PGSC0003DMG400025734	GO:0016740	transferase activity	molecular_function
PGSC0003DMG400025734	GO:0016301	kinase activity	molecular_function
PGSC0003DMG400025734	GO:0016310	phosphorylation	biological_process
PGSC0003DMG400025734	GO:0000287	magnesium ion binding	molecular_function
PGSC0003DMG400025734	GO:0003824	catalytic activity	molecular_function
PGSC0003DMG400025734	GO:0006096	glycolytic process	biological_process
PGSC0003DMG400025734	GO:0004743	pyruvate kinase activity	molecular_function
PGSC0003DMG400025734	GO:0030955	potassium ion binding	molecular_function
PGSC0003DMG400013829	GO:0005840	ribosome	cellular_component
PGSC0003DMG400013829	GO:0005622	intracellular	cellular_component
PGSC0003DMG400013829	GO:0003735	structural constituent of ribosome	molecular_function
PGSC0003DMG400013829	GO:0006412	translation	biological_process
PGSC0003DMG400003779	GO:0008033	tRNA processing	biological_process
PGSC0003DMG400003779	GO:0005634	nucleus	cellular_component
PGSC0003DMG400003779	GO:0030488	tRNA methylation	biological_process
PGSC0003DMG400003779	GO:0031515	tRNA (m1A) methyltransferase complex	cellular_component
PGSC0003DMG400003807	GO:0060149	negative regulation of posttranscriptional gene silencing	biological_process
PGSC0003DMG400003807	GO:0000460	maturation of 5.8S rRNA	biological_process
PGSC0003DMG400003807	GO:0003723	RNA binding	molecular_function
PGSC0003DMG400003807	GO:0000178	exosome (RNase complex)	cellular_component
PGSC0003DMG400003807	GO:0005654	nucleoplasm	cellular_component
PGSC0003DMG400003807	GO:0005730	nucleolus	cellular_component
PGSC0003DMG400003807	GO:0005737	cytoplasm	cellular_component
PGSC0003DMG400013918	GO:0005829	cytosol	cellular_component
[truncated: 477 more rows]

## Sheet: Downregulated
Table S6_GO in Shoot
GeneID	GO.Accession	GO.term.name	GO.domain
PGSC0003DMG400043108	GO:0005576	extracellular region	cellular_component
PGSC0003DMG400046676	GO:0044375	regulation of peroxisome size	biological_process
PGSC0003DMG400046676	GO:0016020	membrane	cellular_component
PGSC0003DMG400046676	GO:0016021	integral component of membrane	cellular_component
PGSC0003DMG400046676	GO:0005779	integral component of peroxisomal membrane	cellular_component
PGSC0003DMG400046676	GO:0016559	peroxisome fission	biological_process
PGSC0003DMG400046676	GO:0042802	identical protein binding	molecular_function
PGSC0003DMG400046676	GO:0007031	peroxisome organization	biological_process
PGSC0003DMG400046676	GO:0005777	peroxisome	cellular_component
PGSC0003DMG400046676	GO:0005778	peroxisomal membrane	cellular_component
PGSC0003DMG400038897	GO:0055114	oxidation-reduction process	biological_process
PGSC0003DMG400038897	GO:0005840	ribosome	cellular_component
PGSC0003DMG400038897	GO:0003735	structural constituent of ribosome	molecular_function
PGSC0003DMG400038897	GO:0006412	translation	biological_process
PGSC0003DMG400038897	GO:0005507	copper ion binding	molecular_function
PGSC0003DMG400040677	GO:0090502	RNA phosphodiester bond hydrolysis, endonucleolytic	biological_process
PGSC0003DMG400040677	GO:0003723	RNA binding	molecular_function
PGSC0003DMG400040677	GO:0033897	ribonuclease T2 activity	molecular_function
PGSC0003DMG400028167	GO:0003677	DNA binding	molecular_function
PGSC0003DMG400028167	GO:0046872	metal ion binding	molecular_function
PGSC0003DMG400028167	GO:0008270	zinc ion binding	molecular_function
PGSC0003DMG400028593	GO:0005622	intracellular	cellular_component
PGSC0003DMG400028593	GO:0000160	phosphorelay signal transduction system	biological_process
PGSC0003DMG400028593	GO:0004871	obsolete signal transducer activity	molecular_function
PGSC0003DMG400029207	GO:0003700	DNA-binding transcription factor activity	molecular_function
PGSC0003DMG400029207	GO:0003677	DNA binding	molecular_function
PGSC0003DMG400029207	GO:0006355	regulation of transcription, DNA-templated	biological_process
PGSC0003DMG400029207	GO:0005634	nucleus	cellular_component
PGSC0003DMG400029207	GO:0043565	sequence-specific DNA binding	molecular_function
PGSC0003DMG400029207	GO:0006351	transcription, DNA-templated	biological_process
PGSC0003DMG400029226	GO:0016740	transferase activity	molecular_function
PGSC0003DMG400029226	GO:0008152	metabolic process	biological_process
PGSC0003DMG400029226	GO:0016758	transferase activity, transferring hexosyl groups	molecular_function
PGSC0003DMG400029269	GO:0016020	membrane	cellular_component
PGSC0003DMG400029269	GO:0016021	integral component of membrane	cellular_component
PGSC0003DMG400029269	GO:0005515	protein binding	molecular_function
PGSC0003DMG400029450	GO:0016798	hydrolase activity, acting on glycosyl bonds	molecular_function
PGSC0003DMG400029450	GO:0016787	hydrolase activity	molecular_function
PGSC0003DMG400029450	GO:0005975	carbohydrate metabolic process	biological_process
PGSC0003DMG400029450	GO:0004650	polygalacturonase activity	molecular_function
PGSC0003DMG400029450	GO:0008152	metabolic process	biological_process
PGSC0003DMG400029450	GO:0009831	plant-type cell wall modification involved in multidimensional cell growth	biological_process
PGSC0003DMG400029450	GO:0005618	cell wall	cellular_component
PGSC0003DMG400029591	GO:0006281	DNA repair	biological_process
PGSC0003DMG400029591	GO:0003913	DNA photolyase activity	molecular_function
PGSC0003DMG400030335	GO:0016020	membrane	cellular_component
PGSC0003DMG400030335	GO:0016021	integral component of membrane	cellular_component
PGSC0003DMG400030352	GO:0016491	oxidoreductase activity	molecular_function
PGSC0003DMG400030352	GO:0055114	oxidation-reduction process	biological_process
PGSC0003DMG400030352	GO:0010181	FMN binding	molecular_function
PGSC0003DMG400030352	GO:0003955	NAD(P)H dehydrogenase (quinone) activity	molecular_function
PGSC0003DMG400030352	GO:0005886	plasma membrane	cellular_component
PGSC0003DMG403030532	GO:0004672	protein kinase activity	molecular_function
PGSC0003DMG403030532	GO:0005524	ATP binding	molecular_function
PGSC0003DMG403030532	GO:0006468	protein phosphorylation	biological_process
PGSC0003DMG403030532	GO:0016740	transferase activity	molecular_function
PGSC0003DMG403030532	GO:0000166	nucleotide binding	molecular_function
PGSC0003DMG403030532	GO:0004674	protein serine/threonine kinase activity	molecular_function
PGSC0003DMG403030532	GO:0016301	kinase activity	molecular_function
PGSC0003DMG403030532	GO:0016310	phosphorylation	biological_process
PGSC0003DMG403030532	GO:0016020	membrane	cellular_component
PGSC0003DMG403030532	GO:0016021	integral component of membrane	cellular_component
PGSC0003DMG400030547	GO:0005488	binding	molecular_function
PGSC0003DMG400030547	GO:0005515	protein binding	molecular_function
PGSC0003DMG400030547	GO:0016740	transferase activity	molecular_function
PGSC0003DMG400030547	GO:0004842	ubiquitin-protein transferase activity	molecular_function
PGSC0003DMG400030547	GO:0016567	protein ubiquitination	biological_process
PGSC0003DMG400030714	GO:0046872	metal ion binding	molecular_function
PGSC0003DMG400030762	GO:0046872	metal ion binding	molecular_function
PGSC0003DMG400030762	GO:0016567	protein ubiquitination	biological_process
PGSC0003DMG400030762	GO:0008270	zinc ion binding	molecular_function
PGSC0003DMG401031064	GO:0003924	GTPase activity	molecular_function
PGSC0003DMG401031064	GO:0005525	GTP binding	molecular_function
PGSC0003DMG400031131	GO:0016020	membrane	cellular_component
PGSC0003DMG400031131	GO:0016021	integral component of membrane	cellular_component
PGSC0003DMG401031196	GO:0003700	DNA-binding transcription factor activity	molecular_function
PGSC0003DMG401031196	GO:0003677	DNA binding	molecular_function
PGSC0003DMG401031196	GO:0006355	regulation of transcription, DNA-templated	biological_process
PGSC0003DMG401031196	GO:0005634	nucleus	cellular_component
PGSC0003DMG401031196	GO:0043565	sequence-specific DNA binding	molecular_function
PGSC0003DMG401031196	GO:0006351	transcription, DNA-templated	biological_process
PGSC0003DMG400031261	GO:0031047	gene silencing by RNA	biological_process
PGSC0003DMG400031261	GO:0001172	transcription, RNA-templated	biological_process
PGSC0003DMG400031261	GO:0003968	RNA-directed 5'-3' RNA polymerase activity	molecular_function
PGSC0003DMG400031261	GO:0016740	transferase activity	molecular_function
PGSC0003DMG400031261	GO:0003723	RNA binding	molecular_function
PGSC0003DMG400031261	GO:0016779	nucleotidyltransferase activity	molecular_function
PGSC0003DMG400031269	GO:0031047	gene silencing by RNA	biological_process
PGSC0003DMG400031269	GO:0001172	transcription, RNA-templated	biological_process
PGSC0003DMG400031269	GO:0003968	RNA-directed 5'-3' RNA polymerase activity	molecular_function
PGSC0003DMG400031269	GO:0016740	transferase activity	molecular_function
PGSC0003DMG400031269	GO:0003723	RNA binding	molecular_function
PGSC0003DMG400031269	GO:0016779	nucleotidyltransferase activity	molecular_function
PGSC0003DMG400031313	GO:0016020	membrane	cellular_component
PGSC0003DMG400031313	GO:0016021	integral component of membrane	cellular_component
PGSC0003DMG400031313	GO:0016788	hydrolase activity, acting on ester bonds	molecular_function
PGSC0003DMG400005668	GO:0006508	proteolysis	biological_process
PGSC0003DMG400005668	GO:0004252	serine-type endopeptidase activity	molecular_function
PGSC0003DMG400031518	GO:0055114	oxidation-reduction process	biological_process
PGSC0003DMG400031518	GO:0004497	monooxygenase activity	molecular_function
PGSC0003DMG400031518	GO:0016491	oxidoreductase activity	molecular_function
PGSC0003DMG400031518	GO:0046872	metal ion binding	molecular_function
PGSC0003DMG400031518	GO:0020037	heme binding	molecular_function
PGSC0003DMG400031518	GO:0005506	iron ion binding	molecular_function
PGSC0003DMG400031518	GO:0016705	oxidoreductase activity, acting on paired donors, with incorporation or reduction of molecular oxygen	molecular_function
PGSC0003DMG400005925	GO:0055114	oxidation-reduction process	biological_process
PGSC0003DMG400005925	GO:0004497	monooxygenase activity	molecular_function
PGSC0003DMG400005925	GO:0016491	oxidoreductase activity	molecular_function
PGSC0003DMG400005925	GO:0046872	metal ion binding	molecular_function
PGSC0003DMG400005925	GO:0020037	heme binding	molecular_function
PGSC0003DMG400005925	GO:0005506	iron ion binding	molecular_function
PGSC0003DMG400005925	GO:0016705	oxidoreductase activity, acting on paired donors, with incorporation or reduction of molecular oxygen	molecular_function
PGSC0003DMG400005930	GO:0003677	DNA binding	molecular_function
PGSC0003DMG400005930	GO:0006355	regulation of transcription, DNA-templated	biological_process
PGSC0003DMG400005930	GO:0005634	nucleus	cellular_component
PGSC0003DMG400032107	GO:0005524	ATP binding	molecular_function
PGSC0003DMG400032107	GO:0046872	metal ion binding	molecular_function
PGSC0003DMG400032107	GO:0003824	catalytic activity	molecular_function
PGSC0003DMG400032107	GO:0016301	kinase activity	molecular_function
PGSC0003DMG400032107	GO:0016310	phosphorylation	biological_process
PGSC0003DMG400032107	GO:0016772	transferase activity, transferring phosphorus-containing groups	molecular_function
PGSC0003DMG400032107	GO:0006090	pyruvate metabolic process	biological_process
PGSC0003DMG400032107	GO:0050242	pyruvate, phosphate dikinase activity	molecular_function
PGSC0003DMG400032107	GO:0005634	nucleus	cellular_component
PGSC0003DMG400032107	GO:0005829	cytosol	cellular_component
PGSC0003DMG400032107	GO:0009570	chloroplast stroma	cellular_component
PGSC0003DMG400032107	GO:0009507	chloroplast	cellular_component
PGSC0003DMG400006106	GO:0006508	proteolysis	biological_process
PGSC0003DMG400006106	GO:0008236	serine-type peptidase activity	molecular_function
PGSC0003DMG400032159	GO:0005737	cytoplasm	cellular_component
PGSC0003DMG400032159	GO:0007017	microtubule-based process	biological_process
PGSC0003DMG400032159	GO:0005874	microtubule	cellular_component
PGSC0003DMG400032159	GO:0005856	cytoskeleton	cellular_component
PGSC0003DMG400032159	GO:0003774	motor activity	molecular_function
PGSC0003DMG400032159	GO:0030286	dynein complex	cellular_component
PGSC0003DMG400032183	GO:0009941	chloroplast envelope	cellular_component
PGSC0003DMG400006242	GO:0004722	protein serine/threonine phosphatase activity	molecular_function
PGSC0003DMG400006242	GO:0003824	catalytic activity	molecular_function
PGSC0003DMG400006242	GO:0006470	protein dephosphorylation	biological_process
PGSC0003DMG400006242	GO:0000226	microtubule cytoskeleton organization	biological_process
PGSC0003DMG400006242	GO:0009819	drought recovery	biological_process
PGSC0003DMG400006242	GO:0045926	negative regulation of growth	biological_process
PGSC0003DMG400006242	GO:0005634	nucleus	cellular_component
PGSC0003DMG400006242	GO:0005737	cytoplasm	cellular_component
PGSC0003DMG400006319	GO:0005975	carbohydrate metabolic process	biological_process
PGSC0003DMG400006319	GO:0004553	hydrolase activity, hydrolyzing O-glycosyl compounds	molecular_function
PGSC0003DMG400006431	GO:0005515	protein binding	molecular_function
PGSC0003DMG400033037	GO:0009507	chloroplast	cellular_component
PGSC0003DMG400033037	GO:0009536	plastid	cellular_component
PGSC0003DMG400033037	GO:0000287	magnesium ion binding	molecular_function
PGSC0003DMG400033037	GO:0004497	monooxygenase activity	molecular_function
PGSC0003DMG400033037	GO:0016491	oxidoreductase activity	molecular_function
PGSC0003DMG400033037	GO:0016829	lyase activity	molecular_function
PGSC0003DMG400033037	GO:0016984	ribulose-bisphosphate carboxylase activity	molecular_function
PGSC0003DMG400033037	GO:0046872	metal ion binding	molecular_function
PGSC0003DMG400033037	GO:0009853	photorespiration	biological_process
PGSC0003DMG400033037	GO:0015977	carbon fixation	biological_process
PGSC0003DMG400033037	GO:0015979	photosynthesis	biological_process
PGSC0003DMG400033037	GO:0019253	reductive pentose-phosphate cycle	biological_process
PGSC0003DMG400033037	GO:0055114	oxidation-reduction process	biological_process
PGSC0003DMG400033037	GO:0005618	cell wall	cellular_component
PGSC0003DMG400033037	GO:0048046	apoplast	cellular_component
PGSC0003DMG400033037	GO:0009737	response to abscisic acid	biological_process
PGSC0003DMG400033037	GO:0009535	chloroplast thylakoid membrane	cellular_component
PGSC0003DMG400033037	GO:0022626	cytosolic ribosome	cellular_component
PGSC0003DMG400033037	GO:0046686	response to cadmium ion	biological_process
PGSC0003DMG400033037	GO:0010287	plastoglobule	cellular_component
PGSC0003DMG400033037	GO:0009941	chloroplast envelope	cellular_component
PGSC0003DMG400033037	GO:0009570	chloroplast stroma	cellular_component
PGSC0003DMG400033037	GO:0009579	thylakoid	cellular_component
PGSC0003DMG400033037	GO:0016020	membrane	cellular_component
PGSC0003DMG400033039	GO:0016740	transferase activity	molecular_function
PGSC0003DMG400033039	GO:0000166	nucleotide binding	molecular_function
PGSC0003DMG400033039	GO:0005524	ATP binding	molecular_function
PGSC0003DMG400006530	GO:0016020	membrane	cellular_component
PGSC0003DMG400006530	GO:0016021	integral component of membrane	cellular_component
PGSC0003DMG400033114	GO:0003824	catalytic activity	molecular_function
PGSC0003DMG400033114	GO:0005739	mitochondrion	cellular_component
PGSC0003DMG400033114	GO:0004419	hydroxymethylglutaryl-CoA lyase activity	molecular_function
PGSC0003DMG400033114	GO:0046951	ketone body biosynthetic process	biological_process
PGSC0003DMG400033354	GO:0006952	defense response	biological_process
PGSC0003DMG400033354	GO:0009607	response to biotic stimulus	biological_process
PGSC0003DMG400033567	GO:0055114	oxidation-reduction process	biological_process
PGSC0003DMG400033567	GO:0016491	oxidoreductase activity	molecular_function
PGSC0003DMG400033567	GO:0046872	metal ion binding	molecular_function
PGSC0003DMG400033632	GO:0016020	membrane	cellular_component
PGSC0003DMG400033632	GO:0016021	integral component of membrane	cellular_component
PGSC0003DMG400033632	GO:0005515	protein binding	molecular_function
PGSC0003DMG400006842	GO:0006508	proteolysis	biological_process
PGSC0003DMG400006842	GO:0004252	serine-type endopeptidase activity	molecular_function
PGSC0003DMG400033683	GO:0055114	oxidation-reduction process	biological_process
PGSC0003DMG400033683	GO:0003824	catalytic activity	molecular_function
PGSC0003DMG400033683	GO:0005737	cytoplasm	cellular_component
PGSC0003DMG400033683	GO:0016627	oxidoreductase activity, acting on the CH-CH group of donors	molecular_function
PGSC0003DMG400033683	GO:0004152	dihydroorotate dehydrogenase activity	molecular_function
PGSC0003DMG400033683	GO:0006222	UMP biosynthetic process	biological_process
PGSC0003DMG400033688	GO:0016311	dephosphorylation	biological_process
PGSC0003DMG400033688	GO:0016787	hydrolase activity	molecular_function
PGSC0003DMG400033688	GO:0003993	acid phosphatase activity	molecular_function
PGSC0003DMG400006924	GO:0006629	lipid metabolic process	biological_process
PGSC0003DMG400006924	GO:0016787	hydrolase activity	molecular_function
PGSC0003DMG400006924	GO:0016788	hydrolase activity, acting on ester bonds	molecular_function
PGSC0003DMG400006924	GO:0016042	lipid catabolic process	biological_process
PGSC0003DMG400016915	GO:0006631	fatty acid metabolic process	biological_process
PGSC0003DMG400016915	GO:0046872	metal ion binding	molecular_function
PGSC0003DMG400016915	GO:0020037	heme binding	molecular_function
PGSC0003DMG400016915	GO:0006810	transport	biological_process
PGSC0003DMG400016915	GO:0019825	oxygen binding	molecular_function
PGSC0003DMG400016915	GO:0005344	oxygen carrier activity	molecular_function
PGSC0003DMG400016915	GO:0015671	oxygen transport	biological_process
PGSC0003DMG400016915	GO:0019432	triglyceride biosynthetic process	biological_process
PGSC0003DMG400007053	GO:0016020	membrane	cellular_component
PGSC0003DMG400007053	GO:0016021	integral component of membrane	cellular_component
PGSC0003DMG400017012	GO:0016020	membrane	cellular_component
PGSC0003DMG400017012	GO:0016021	integral component of membrane	cellular_component
PGSC0003DMG400007131	GO:0005694	chromosome	cellular_component
PGSC0003DMG400007131	GO:0003677	DNA binding	molecular_function
PGSC0003DMG400007131	GO:0005634	nucleus	cellular_component
PGSC0003DMG400007131	GO:0046982	protein heterodimerization activity	molecular_function
PGSC0003DMG400007131	GO:0000786	nucleosome	cellular_component
PGSC0003DMG400007171	GO:0016747	transferase activity, transferring acyl groups other than amino-acyl groups	molecular_function
PGSC0003DMG401007298	GO:0046983	protein dimerization activity	molecular_function
PGSC0003DMG401017288	GO:0005777	peroxisome	cellular_component
PGSC0003DMG400017327	GO:0016740	transferase activity	molecular_function
PGSC0003DMG400017327	GO:0000166	nucleotide binding	molecular_function
PGSC0003DMG400017327	GO:0004672	protein kinase activity	molecular_function
PGSC0003DMG400017327	GO:0004674	protein serine/threonine kinase activity	molecular_function
PGSC0003DMG400017327	GO:0005524	ATP binding	molecular_function
PGSC0003DMG400017327	GO:0016301	kinase activity	molecular_function
PGSC0003DMG400017327	GO:0006468	protein phosphorylation	biological_process
PGSC0003DMG400017327	GO:0016310	phosphorylation	biological_process
PGSC0003DMG400017327	GO:0016020	membrane	cellular_component
PGSC0003DMG400017327	GO:0016021	integral component of membrane	cellular_component
PGSC0003DMG400017327	GO:0048544	recognition of pollen	biological_process
PGSC0003DMG400017344	GO:0046983	protein dimerization activity	molecular_function
PGSC0003DMG400007466	GO:0015977	carbon fixation	biological_process
PGSC0003DMG400007466	GO:0003824	catalytic activity	molecular_function
PGSC0003DMG400007466	GO:0008964	phosphoenolpyruvate carboxylase activity	molecular_function
PGSC0003DMG400007466	GO:0006099	tricarboxylic acid cycle	biological_process
PGSC0003DMG400017413	GO:0061615	glycolytic process through fructose-6-phosphate	biological_process
PGSC0003DMG400017413	GO:0016740	transferase activity	molecular_function
PGSC0003DMG400017413	GO:0000166	nucleotide binding	molecular_function
PGSC0003DMG400017413	GO:0005524	ATP binding	molecular_function
PGSC0003DMG400017413	GO:0016301	kinase activity	molecular_function
PGSC0003DMG400017413	GO:0016310	phosphorylation	biological_process
PGSC0003DMG400017413	GO:0046872	metal ion binding	molecular_function
PGSC0003DMG400017413	GO:0008152	metabolic process	biological_process
PGSC0003DMG400017413	GO:0005737	cytoplasm	cellular_component
PGSC0003DMG400017413	GO:0006096	glycolytic process	biological_process
PGSC0003DMG400017413	GO:0003824	catalytic activity	molecular_function
PGSC0003DMG400017413	GO:0003872	6-phosphofructokinase activity	molecular_function
PGSC0003DMG400017413	GO:0006002	fructose 6-phosphate metabolic process	biological_process
PGSC0003DMG400007572	GO:0055114	oxidation-reduction process	biological_process
PGSC0003DMG400007572	GO:0051287	NAD binding	molecular_function
PGSC0003DMG400007572	GO:0008152	metabolic process	biological_process
PGSC0003DMG400007572	GO:0016491	oxidoreductase activity	molecular_function
PGSC0003DMG400007572	GO:0016616	oxidoreductase activity, acting on the CH-OH group of donors, NAD or NADP as acceptor	molecular_function
PGSC0003DMG400007572	GO:0016618	hydroxypyruvate reductase activity	molecular_function
PGSC0003DMG400007572	GO:0030267	glyoxylate reductase (NADP) activity	molecular_function
PGSC0003DMG400007572	GO:0009854	oxidative photosynthetic carbon pathway	biological_process
PGSC0003DMG400007572	GO:0005737	cytoplasm	cellular_component
PGSC0003DMG400007572	GO:0005829	cytosol	cellular_component
PGSC0003DMG400017568	GO:0055114	oxidation-reduction process	biological_process
PGSC0003DMG400017568	GO:0008152	metabolic process	biological_process
PGSC0003DMG400017568	GO:0016491	oxidoreductase activity	molecular_function
PGSC0003DMG400017568	GO:0004030	aldehyde dehydrogenase [NAD(P)+] activity	molecular_function
PGSC0003DMG400017568	GO:0016620	oxidoreductase activity, acting on the aldehyde or oxo group of donors, NAD or NADP as acceptor	molecular_function
PGSC0003DMG400017568	GO:0006081	cellular aldehyde metabolic process	biological_process
PGSC0003DMG400017568	GO:0004029	aldehyde dehydrogenase (NAD) activity	molecular_function
PGSC0003DMG400017568	GO:0009269	response to desiccation	biological_process
PGSC0003DMG400017568	GO:0009651	response to salt stress	biological_process
PGSC0003DMG400017568	GO:0009737	response to abscisic acid	biological_process
PGSC0003DMG400017568	GO:0005773	vacuole	cellular_component
PGSC0003DMG400017568	GO:0005783	endoplasmic reticulum	cellular_component
PGSC0003DMG400017568	GO:0005794	Golgi apparatus	cellular_component
PGSC0003DMG400017568	GO:0009506	plasmodesma	cellular_component
PGSC0003DMG400017568	GO:0016020	membrane	cellular_component
PGSC0003DMG400007794	GO:0005975	carbohydrate metabolic process	biological_process
PGSC0003DMG400007794	GO:0004553	hydrolase activity, hydrolyzing O-glycosyl compounds	molecular_function
PGSC0003DMG400007794	GO:0006073	cellular glucan metabolic process	biological_process
PGSC0003DMG400007794	GO:0016798	hydrolase activity, acting on glycosyl bonds	molecular_function
PGSC0003DMG400007794	GO:0016740	transferase activity	molecular_function
PGSC0003DMG400007794	GO:0016787	hydrolase activity	molecular_function
PGSC0003DMG400007794	GO:0008152	metabolic process	biological_process
PGSC0003DMG400007794	GO:0071555	cell wall organization	biological_process
PGSC0003DMG400007794	GO:0005576	extracellular region	cellular_component
PGSC0003DMG400007794	GO:0005618	cell wall	cellular_component
PGSC0003DMG400007794	GO:0048046	apoplast	cellular_component
PGSC0003DMG400007794	GO:0016762	xyloglucan:xyloglucosyl transferase activity	molecular_function
PGSC0003DMG400007794	GO:0010411	xyloglucan metabolic process	biological_process
PGSC0003DMG400007794	GO:0042546	cell wall biogenesis	biological_process
PGSC0003DMG400017680	GO:0000166	nucleotide binding	molecular_function
PGSC0003DMG400017680	GO:0004672	protein kinase activity	molecular_function
PGSC0003DMG400017680	GO:0004674	protein serine/threonine kinase activity	molecular_function
PGSC0003DMG400017680	GO:0005524	ATP binding	molecular_function
PGSC0003DMG400017680	GO:0006468	protein phosphorylation	biological_process
PGSC0003DMG400017680	GO:0016020	membrane	cellular_component
PGSC0003DMG400017680	GO:0016021	integral component of membrane	cellular_component
PGSC0003DMG400017680	GO:0018108	peptidyl-tyrosine phosphorylation	biological_process
PGSC0003DMG400017680	GO:0004713	protein tyrosine kinase activity	molecular_function
PGSC0003DMG400007951	GO:0003700	DNA-binding transcription factor activity	molecular_function
PGSC0003DMG400007951	GO:0003677	DNA binding	molecular_function
PGSC0003DMG400007951	GO:0006355	regulation of transcription, DNA-templated	biological_process
PGSC0003DMG400007951	GO:0005634	nucleus	cellular_component
PGSC0003DMG400007951	GO:0006351	transcription, DNA-templated	biological_process
PGSC0003DMG400018004	GO:0043169	cation binding	molecular_function
PGSC0003DMG400018004	GO:0004722	protein serine/threonine phosphatase activity	molecular_function
PGSC0003DMG400018004	GO:0046872	metal ion binding	molecular_function
PGSC0003DMG400018004	GO:0016787	hydrolase activity	molecular_function
PGSC0003DMG400018004	GO:0003824	catalytic activity	molecular_function
PGSC0003DMG400018004	GO:0004721	phosphoprotein phosphatase activity	molecular_function
PGSC0003DMG400018004	GO:0006470	protein dephosphorylation	biological_process
PGSC0003DMG400018004	GO:0016020	membrane	cellular_component
PGSC0003DMG400018004	GO:0016021	integral component of membrane	cellular_component
PGSC0003DMG400018134	GO:0055114	oxidation-reduction process	biological_process
PGSC0003DMG400018134	GO:0020037	heme binding	molecular_function
PGSC0003DMG400018134	GO:0005506	iron ion binding	molecular_function
PGSC0003DMG400018134	GO:0016705	oxidoreductase activity, acting on paired donors, with incorporation or reduction of molecular oxygen	molecular_function
PGSC0003DMG400008299	GO:0016020	membrane	cellular_component
PGSC0003DMG400008299	GO:0016021	integral component of membrane	cellular_component
PGSC0003DMG400008299	GO:0009507	chloroplast	cellular_component
PGSC0003DMG400008299	GO:0009536	plastid	cellular_component
PGSC0003DMG400008299	GO:0015979	photosynthesis	biological_process
PGSC0003DMG400008299	GO:0009535	chloroplast thylakoid membrane	cellular_component
PGSC0003DMG400008299	GO:0009579	thylakoid	cellular_component
PGSC0003DMG400008299	GO:0016168	chlorophyll binding	molecular_function
PGSC0003DMG400008299	GO:0009765	photosynthesis, light harvesting	biological_process
PGSC0003DMG400008299	GO:0018298	protein-chromophore linkage	biological_process
PGSC0003DMG400008299	GO:0009522	photosystem I	cellular_component
PGSC0003DMG400008299	GO:0009523	photosystem II	cellular_component
PGSC0003DMG400008300	GO:0016020	membrane	cellular_component
PGSC0003DMG400008300	GO:0016021	integral component of membrane	cellular_component
PGSC0003DMG400008300	GO:0009507	chloroplast	cellular_component
PGSC0003DMG400008300	GO:0009536	plastid	cellular_component
PGSC0003DMG400008300	GO:0015979	photosynthesis	biological_process
PGSC0003DMG400008300	GO:0009535	chloroplast thylakoid membrane	cellular_component
PGSC0003DMG400008300	GO:0009579	thylakoid	cellular_component
PGSC0003DMG400008300	GO:0016168	chlorophyll binding	molecular_function
PGSC0003DMG400008300	GO:0009765	photosynthesis, light harvesting	biological_process
PGSC0003DMG400008300	GO:0018298	protein-chromophore linkage	biological_process
PGSC0003DMG400008300	GO:0009522	photosystem I	cellular_component
PGSC0003DMG400008300	GO:0009523	photosystem II	cellular_component
PGSC0003DMG400008309	GO:0016020	membrane	cellular_component
PGSC0003DMG400008309	GO:0016021	integral component of membrane	cellular_component
PGSC0003DMG400008309	GO:0009507	chloroplast	cellular_component
PGSC0003DMG400008309	GO:0009536	plastid	cellular_component
PGSC0003DMG400008309	GO:0015979	photosynthesis	biological_process
PGSC0003DMG400008309	GO:0009535	chloroplast thylakoid membrane	cellular_component
PGSC0003DMG400008309	GO:0009579	thylakoid	cellular_component
PGSC0003DMG400008309	GO:0016168	chlorophyll binding	molecular_function
PGSC0003DMG400008309	GO:0009765	photosynthesis, light harvesting	biological_process
PGSC0003DMG400008309	GO:0018298	protein-chromophore linkage	biological_process
PGSC0003DMG400008309	GO:0009522	photosystem I	cellular_component
PGSC0003DMG400008309	GO:0009523	photosystem II	cellular_component
PGSC0003DMG400008344	GO:0006520	cellular amino acid metabolic process	biological_process
PGSC0003DMG400008344	GO:0055114	oxidation-reduction process	biological_process
PGSC0003DMG400008344	GO:0016491	oxidoreductase activity	molecular_function
PGSC0003DMG400008344	GO:0016639	oxidoreductase activity, acting on the CH-NH2 group of donors, NAD or NADP as acceptor	molecular_function
PGSC0003DMG400008427	GO:0016020	membrane	cellular_component
PGSC0003DMG400008427	GO:0016021	integral component of membrane	cellular_component
PGSC0003DMG400018312	GO:0005576	extracellular region	cellular_component
PGSC0003DMG400018312	GO:0016020	membrane	cellular_component
PGSC0003DMG400018312	GO:0016021	integral component of membrane	cellular_component
PGSC0003DMG400018312	GO:0019953	sexual reproduction	biological_process
PGSC0003DMG400018312	GO:0006949	syncytium formation	biological_process
PGSC0003DMG400018312	GO:0009506	plasmodesma	cellular_component
PGSC0003DMG400018321	GO:0008152	metabolic process	biological_process
PGSC0003DMG400018321	GO:0016740	transferase activity	molecular_function
PGSC0003DMG400018321	GO:0005542	folic acid binding	molecular_function
PGSC0003DMG400018349	GO:0005905	clathrin-coated pit	cellular_component
PGSC0003DMG400018349	GO:0016020	membrane	cellular_component
PGSC0003DMG400018349	GO:0005198	structural molecule activity	molecular_function
PGSC0003DMG400018349	GO:0006886	intracellular protein transport	biological_process
PGSC0003DMG400018349	GO:0016192	vesicle-mediated transport	biological_process
PGSC0003DMG400018349	GO:0031410	cytoplasmic vesicle	cellular_component
PGSC0003DMG400018349	GO:0030130	clathrin coat of trans-Golgi network vesicle	cellular_component
PGSC0003DMG400018349	GO:0030132	clathrin coat of coated pit	cellular_component
PGSC0003DMG400018349	GO:0030659	cytoplasmic vesicle membrane	cellular_component
PGSC0003DMG400018349	GO:0005829	cytosol	cellular_component
PGSC0003DMG400018349	GO:0005886	plasma membrane	cellular_component
PGSC0003DMG400018349	GO:0072583	clathrin-dependent endocytosis	biological_process
PGSC0003DMG400018819	GO:0005623	cell	cellular_component
PGSC0003DMG400018819	GO:0045454	cell redox homeostasis	biological_process
PGSC0003DMG400018939	GO:0004672	protein kinase activity	molecular_function
PGSC0003DMG400018939	GO:0005524	ATP binding	molecular_function
PGSC0003DMG400018939	GO:0006468	protein phosphorylation	biological_process
PGSC0003DMG400019124	GO:0046872	metal ion binding	molecular_function
PGSC0003DMG400019150	GO:0016020	membrane	cellular_component
PGSC0003DMG400019150	GO:0016021	integral component of membrane	cellular_component
PGSC0003DMG400019150	GO:0009535	chloroplast thylakoid membrane	cellular_component
PGSC0003DMG400019150	GO:0032055	negative regulation of translation in response to stress	biological_process
PGSC0003DMG400019189	GO:0016311	dephosphorylation	biological_process
PGSC0003DMG400019189	GO:0016787	hydrolase activity	molecular_function
PGSC0003DMG400019189	GO:0005975	carbohydrate metabolic process	biological_process
PGSC0003DMG400019189	GO:0016791	phosphatase activity	molecular_function
PGSC0003DMG400019189	GO:0042578	phosphoric ester hydrolase activity	molecular_function
PGSC0003DMG400019189	GO:0042132	fructose 1,6-bisphosphate 1-phosphatase activity	molecular_function
PGSC0003DMG400019189	GO:0005985	sucrose metabolic process	biological_process
PGSC0003DMG400019189	GO:0048046	apoplast	cellular_component
PGSC0003DMG400019189	GO:0009773	photosynthetic electron transport in photosystem I	biological_process
PGSC0003DMG400019189	GO:0030388	fructose 1,6-bisphosphate metabolic process	biological_process
PGSC0003DMG400019189	GO:0009735	response to cytokinin	biological_process
PGSC0003DMG400019189	GO:0010319	stromule	cellular_component
PGSC0003DMG400019189	GO:0009409	response to cold	biological_process
PGSC0003DMG400019189	GO:0009570	chloroplast stroma	cellular_component
PGSC0003DMG400019189	GO:0015979	photosynthesis	biological_process
PGSC0003DMG400019189	GO:0009507	chloroplast	cellular_component
PGSC0003DMG400019347	GO:0047746	chlorophyllase activity	molecular_function
PGSC0003DMG400019347	GO:0015996	chlorophyll catabolic process	biological_process
PGSC0003DMG400009268	GO:0010951	negative regulation of endopeptidase activity	biological_process
PGSC0003DMG400009268	GO:0004867	serine-type endopeptidase inhibitor activity	molecular_function
PGSC0003DMG400009514	GO:0010951	negative regulation of endopeptidase activity	biological_process
PGSC0003DMG400009514	GO:0004866	endopeptidase inhibitor activity	molecular_function
PGSC0003DMG400020042	GO:0005525	GTP binding	molecular_function
PGSC0003DMG400009846	GO:0042753	positive regulation of circadian rhythm	biological_process
PGSC0003DMG400009928	GO:0071454	cellular response to anoxia	biological_process
PGSC0003DMG400009928	GO:0032991	protein-containing complex	cellular_component
PGSC0003DMG400009928	GO:0080153	negative regulation of reductive pentose-phosphate cycle	biological_process
PGSC0003DMG400009928	GO:0034605	cellular response to heat	biological_process
PGSC0003DMG400009928	GO:0009507	chloroplast	cellular_component
PGSC0003DMG400009928	GO:0043234	protein complex eco	cellular_component
PGSC0003DMG400009958	GO:0046872	metal ion binding	molecular_function
PGSC0003DMG400009958	GO:0008270	zinc ion binding	molecular_function
PGSC0003DMG400020215	GO:0034220	ion transmembrane transport	biological_process
PGSC0003DMG400020215	GO:1902476	chloride transmembrane transport	biological_process
PGSC0003DMG400020215	GO:0016020	membrane	cellular_component
PGSC0003DMG400020215	GO:0016021	integral component of membrane	cellular_component
PGSC0003DMG400020215	GO:0055085	transmembrane transport	biological_process
PGSC0003DMG400020215	GO:0006811	ion transport	biological_process
PGSC0003DMG400020215	GO:0005216	ion channel activity	molecular_function
PGSC0003DMG400020215	GO:0005247	voltage-gated chloride channel activity	molecular_function
PGSC0003DMG400020215	GO:0006821	chloride transport	biological_process
PGSC0003DMG403020240	GO:0008081	phosphoric diester hydrolase activity	molecular_function
PGSC0003DMG403020240	GO:0006629	lipid metabolic process	biological_process
PGSC0003DMG402010026	GO:0055114	oxidation-reduction process	biological_process
PGSC0003DMG402010026	GO:0004497	monooxygenase activity	molecular_function
PGSC0003DMG402010026	GO:0016491	oxidoreductase activity	molecular_function
PGSC0003DMG402010026	GO:0046872	metal ion binding	molecular_function
PGSC0003DMG402010026	GO:0020037	heme binding	molecular_function
PGSC0003DMG402010026	GO:0005506	iron ion binding	molecular_function
PGSC0003DMG402010026	GO:0016705	oxidoreductase activity, acting on paired donors, with incorporation or reduction of molecular oxygen	molecular_function
PGSC0003DMG400020364	GO:0005515	protein binding	molecular_function
PGSC0003DMG400020364	GO:0004672	protein kinase activity	molecular_function
PGSC0003DMG400020364	GO:0005524	ATP binding	molecular_function
PGSC0003DMG400020364	GO:0006468	protein phosphorylation	biological_process
PGSC0003DMG400010170	GO:0010951	negative regulation of endopeptidase activity	biological_process
PGSC0003DMG400010170	GO:0004866	endopeptidase inhibitor activity	molecular_function
PGSC0003DMG402020453	GO:0055114	oxidation-reduction process	biological_process
PGSC0003DMG402020453	GO:0046872	metal ion binding	molecular_function
PGSC0003DMG402020453	GO:0020037	heme binding	molecular_function
PGSC0003DMG402020453	GO:0004497	monooxygenase activity	molecular_function
PGSC0003DMG402020453	GO:0005506	iron ion binding	molecular_function
PGSC0003DMG402020453	GO:0016705	oxidoreductase activity, acting on paired donors, with incorporation or reduction of molecular oxygen	molecular_function
PGSC0003DMG402020463	GO:0005515	protein binding	molecular_function
PGSC0003DMG400020608	GO:0003700	DNA-binding transcription factor activity	molecular_function
PGSC0003DMG400020608	GO:0003677	DNA binding	molecular_function
PGSC0003DMG400020608	GO:0006355	regulation of transcription, DNA-templated	biological_process
PGSC0003DMG400020608	GO:0005634	nucleus	cellular_component
PGSC0003DMG400020608	GO:0043565	sequence-specific DNA binding	molecular_function
PGSC0003DMG400020608	GO:0006351	transcription, DNA-templated	biological_process
PGSC0003DMG400010401	GO:0003700	DNA-binding transcription factor activity	molecular_function
PGSC0003DMG400010401	GO:0006355	regulation of transcription, DNA-templated	biological_process
PGSC0003DMG400010401	GO:0043565	sequence-specific DNA binding	molecular_function
PGSC0003DMG400010401	GO:0003677	DNA binding	molecular_function
PGSC0003DMG400010401	GO:0005634	nucleus	cellular_component
PGSC0003DMG403011252	GO:0000287	magnesium ion binding	molecular_function
PGSC0003DMG403011252	GO:0010333	terpene synthase activity	molecular_function
PGSC0003DMG403011252	GO:0016829	lyase activity	molecular_function
PGSC0003DMG401020664	GO:0046872	metal ion binding	molecular_function
PGSC0003DMG400020679	GO:0007017	microtubule-based process	biological_process
PGSC0003DMG400020679	GO:0030286	dynein complex	cellular_component
PGSC0003DMG400020777	GO:0016020	membrane	cellular_component
PGSC0003DMG400020777	GO:0016021	integral component of membrane	cellular_component
PGSC0003DMG400020909	GO:0000166	nucleotide binding	molecular_function
PGSC0003DMG400020909	GO:0004672	protein kinase activity	molecular_function
PGSC0003DMG400020909	GO:0004674	protein serine/threonine kinase activity	molecular_function
PGSC0003DMG400020909	GO:0005524	ATP binding	molecular_function
PGSC0003DMG400020909	GO:0006468	protein phosphorylation	biological_process
PGSC0003DMG400020909	GO:0016020	membrane	cellular_component
PGSC0003DMG400020909	GO:0016021	integral component of membrane	cellular_component
PGSC0003DMG400010788	GO:0016311	dephosphorylation	biological_process
PGSC0003DMG400010788	GO:0016787	hydrolase activity	molecular_function
PGSC0003DMG400010788	GO:0005975	carbohydrate metabolic process	biological_process
PGSC0003DMG400010788	GO:0016791	phosphatase activity	molecular_function
PGSC0003DMG400010788	GO:0042578	phosphoric ester hydrolase activity	molecular_function
PGSC0003DMG400010788	GO:0042132	fructose 1,6-bisphosphate 1-phosphatase activity	molecular_function
PGSC0003DMG400010816	GO:0016020	membrane	cellular_component
PGSC0003DMG400010816	GO:0016021	integral component of membrane	cellular_component
PGSC0003DMG400021116	GO:0016740	transferase activity	molecular_function
PGSC0003DMG400021116	GO:0008152	metabolic process	biological_process
PGSC0003DMG400021116	GO:0016758	transferase activity, transferring hexosyl groups	molecular_function
PGSC0003DMG400021116	GO:0005829	cytosol	cellular_component
PGSC0003DMG400011072	GO:0005524	ATP binding	molecular_function
PGSC0003DMG400021558	GO:0005515	protein binding	molecular_function
PGSC0003DMG400011538	GO:0016020	membrane	cellular_component
PGSC0003DMG400011538	GO:0016021	integral component of membrane	cellular_component
PGSC0003DMG400000149	GO:0055114	oxidation-reduction process	biological_process
PGSC0003DMG400000149	GO:0016020	membrane	cellular_component
PGSC0003DMG400000149	GO:0016021	integral component of membrane	cellular_component
PGSC0003DMG400000149	GO:0004497	monooxygenase activity	molecular_function
PGSC0003DMG400000149	GO:0016491	oxidoreductase activity	molecular_function
PGSC0003DMG400000149	GO:0046872	metal ion binding	molecular_function
PGSC0003DMG400000149	GO:0020037	heme binding	molecular_function
PGSC0003DMG400000149	GO:0005506	iron ion binding	molecular_function
PGSC0003DMG400000149	GO:0016705	oxidoreductase activity, acting on paired donors, with incorporation or reduction of molecular oxygen	molecular_function
PGSC0003DMG400022263	GO:0003824	catalytic activity	molecular_function
PGSC0003DMG400022263	GO:0004332	fructose-bisphosphate aldolase activity	molecular_function
PGSC0003DMG400022263	GO:0006096	glycolytic process	biological_process
PGSC0003DMG400022263	GO:0016829	lyase activity	molecular_function
PGSC0003DMG400000293	GO:0016787	hydrolase activity	molecular_function
PGSC0003DMG400000293	GO:0030599	pectinesterase activity	molecular_function
PGSC0003DMG400000293	GO:0045330	aspartyl esterase activity	molecular_function
PGSC0003DMG400000293	GO:0042545	cell wall modification	biological_process
PGSC0003DMG400000293	GO:0045490	pectin catabolic process	biological_process
PGSC0003DMG400000293	GO:0005618	cell wall	cellular_component
PGSC0003DMG400000293	GO:0005737	cytoplasm	cellular_component
PGSC0003DMG400000325	GO:0016020	membrane	cellular_component
PGSC0003DMG400000325	GO:0016021	integral component of membrane	cellular_component
PGSC0003DMG400000325	GO:0015979	photosynthesis	biological_process
PGSC0003DMG400000325	GO:0009523	photosystem II	cellular_component
PGSC0003DMG400022438	GO:0003676	nucleic acid binding	molecular_function
PGSC0003DMG400022438	GO:0005634	nucleus	cellular_component
PGSC0003DMG400022438	GO:0003723	RNA binding	molecular_function
PGSC0003DMG400022438	GO:0006397	mRNA processing	biological_process
PGSC0003DMG400022438	GO:0008380	RNA splicing	biological_process
PGSC0003DMG400000460	GO:0046872	metal ion binding	molecular_function
PGSC0003DMG400000460	GO:0008270	zinc ion binding	molecular_function
PGSC0003DMG400023319	GO:0055114	oxidation-reduction process	biological_process
PGSC0003DMG400023319	GO:0016491	oxidoreductase activity	molecular_function
PGSC0003DMG400023319	GO:0008270	zinc ion binding	molecular_function
PGSC0003DMG400023319	GO:0010033	response to organic substance	biological_process
PGSC0003DMG400023319	GO:0050897	cobalt ion binding	molecular_function
PGSC0003DMG400023319	GO:0046872	metal ion binding	molecular_function
PGSC0003DMG400023319	GO:0005739	mitochondrion	cellular_component
PGSC0003DMG400000578	GO:0030246	carbohydrate binding	molecular_function
PGSC0003DMG400000578	GO:0004672	protein kinase activity	molecular_function
PGSC0003DMG400000578	GO:0005524	ATP binding	molecular_function
PGSC0003DMG400000578	GO:0006468	protein phosphorylation	biological_process
PGSC0003DMG400000578	GO:0016020	membrane	cellular_component
PGSC0003DMG400000578	GO:0016021	integral component of membrane	cellular_component
PGSC0003DMG400023393	GO:0032780	negative regulation of ATPase activity	biological_process
PGSC0003DMG400023393	GO:0005739	mitochondrion	cellular_component
PGSC0003DMG400023393	GO:0042030	ATPase inhibitor activity	molecular_function
PGSC0003DMG400000619	GO:0003677	DNA binding	molecular_function
PGSC0003DMG400000619	GO:0005634	nucleus	cellular_component
PGSC0003DMG400011815	GO:0005215	transporter activity	molecular_function
PGSC0003DMG400011815	GO:0016020	membrane	cellular_component
PGSC0003DMG400011815	GO:0016021	integral component of membrane	cellular_component
PGSC0003DMG400011815	GO:0022857	transmembrane transporter activity	molecular_function
PGSC0003DMG400011815	GO:0055085	transmembrane transport	biological_process
PGSC0003DMG400023659	GO:0005623	cell	cellular_component
PGSC0003DMG400023659	GO:0045454	cell redox homeostasis	biological_process
PGSC0003DMG400000942	GO:0003676	nucleic acid binding	molecular_function
PGSC0003DMG400023700	GO:0016020	membrane	cellular_component
PGSC0003DMG400023700	GO:0016021	integral component of membrane	cellular_component
PGSC0003DMG400023703	GO:0005515	protein binding	molecular_function
PGSC0003DMG400012063	GO:0016020	membrane	cellular_component
PGSC0003DMG400012063	GO:0016021	integral component of membrane	cellular_component
PGSC0003DMG400012063	GO:0004553	hydrolase activity, hydrolyzing O-glycosyl compounds	molecular_function
PGSC0003DMG400001340	GO:0016036	cellular response to phosphate starvation	biological_process
PGSC0003DMG400024003	GO:0055114	oxidation-reduction process	biological_process
PGSC0003DMG400024003	GO:0016020	membrane	cellular_component
PGSC0003DMG400024003	GO:0050660	flavin adenine dinucleotide binding	molecular_function
PGSC0003DMG400024003	GO:0016491	oxidoreductase activity	molecular_function
PGSC0003DMG400024003	GO:0016614	oxidoreductase activity, acting on CH-OH group of donors	molecular_function
PGSC0003DMG400024003	GO:0071949	FAD binding	molecular_function
PGSC0003DMG400024003	GO:0003885	D-arabinono-1,4-lactone oxidase activity	molecular_function
PGSC0003DMG400024003	GO:0003824	catalytic activity	molecular_function
PGSC0003DMG400024109	GO:0016311	dephosphorylation	biological_process
PGSC0003DMG400024109	GO:0016787	hydrolase activity	molecular_function
PGSC0003DMG400024109	GO:0005975	carbohydrate metabolic process	biological_process
PGSC0003DMG400024109	GO:0016791	phosphatase activity	molecular_function
PGSC0003DMG400024109	GO:0042578	phosphoric ester hydrolase activity	molecular_function
PGSC0003DMG400024109	GO:0042132	fructose 1,6-bisphosphate 1-phosphatase activity	molecular_function
PGSC0003DMG400024109	GO:0046872	metal ion binding	molecular_function
PGSC0003DMG400024109	GO:0005737	cytoplasm	cellular_component
PGSC0003DMG400024152	GO:0016020	membrane	cellular_component
PGSC0003DMG400024152	GO:0016021	integral component of membrane	cellular_component
PGSC0003DMG400024152	GO:0012511	monolayer-surrounded lipid storage body	cellular_component
PGSC0003DMG400001692	GO:0055114	oxidation-reduction process	biological_process
PGSC0003DMG400001692	GO:0016020	membrane	cellular_component
PGSC0003DMG400001692	GO:0016021	integral component of membrane	cellular_component
PGSC0003DMG400001692	GO:0004497	monooxygenase activity	molecular_function
PGSC0003DMG400001692	GO:0016491	oxidoreductase activity	molecular_function
PGSC0003DMG400001692	GO:0046872	metal ion binding	molecular_function
PGSC0003DMG400001692	GO:0020037	heme binding	molecular_function
PGSC0003DMG400001692	GO:0005506	iron ion binding	molecular_function
PGSC0003DMG400001692	GO:0016705	oxidoreductase activity, acting on paired donors, with incorporation or reduction of molecular oxygen	molecular_function
PGSC0003DMG400001804	GO:0005515	protein binding	molecular_function
PGSC0003DMG400001812	GO:0016020	membrane	cellular_component
PGSC0003DMG400001812	GO:0016021	integral component of membrane	cellular_component
PGSC0003DMG400012263	GO:0009055	electron transfer activity	molecular_function
PGSC0003DMG400012263	GO:0022900	electron transport chain	biological_process
PGSC0003DMG400012263	GO:0055114	oxidation-reduction process	biological_process
PGSC0003DMG400012263	GO:0005623	cell	cellular_component
PGSC0003DMG400012263	GO:0015035	protein disulfide oxidoreductase activity	molecular_function
PGSC0003DMG400012263	GO:0045454	cell redox homeostasis	biological_process
PGSC0003DMG400012263	GO:0005884	actin filament	cellular_component
PGSC0003DMG400012263	GO:0051017	actin filament bundle assembly	biological_process
PGSC0003DMG400012263	GO:0009902	chloroplast relocation	biological_process
PGSC0003DMG400024468	GO:0016020	membrane	cellular_component
PGSC0003DMG400024468	GO:0016021	integral component of membrane	cellular_component
PGSC0003DMG400001934	GO:0008168	methyltransferase activity	molecular_function
PGSC0003DMG400001934	GO:0006306	DNA methylation	biological_process
PGSC0003DMG400002046	GO:0016787	hydrolase activity	molecular_function
PGSC0003DMG400002046	GO:0004190	aspartic-type endopeptidase activity	molecular_function
PGSC0003DMG400002046	GO:0008233	peptidase activity	molecular_function
PGSC0003DMG400002046	GO:0006508	proteolysis	biological_process
PGSC0003DMG400024580	GO:0004733	pyridoxamine-phosphate oxidase activity	molecular_function
PGSC0003DMG400024580	GO:0042823	pyridoxal phosphate biosynthetic process	biological_process
PGSC0003DMG400024580	GO:0010181	FMN binding	molecular_function
PGSC0003DMG400024580	GO:0048037	cofactor binding	molecular_function
PGSC0003DMG400024580	GO:0008615	pyridoxine biosynthetic process	biological_process
PGSC0003DMG400002161	GO:0009651	response to salt stress	biological_process
PGSC0003DMG400002472	GO:0006351	transcription, DNA-templated	biological_process
PGSC0003DMG400002472	GO:0003677	DNA binding	molecular_function
PGSC0003DMG400002472	GO:0046983	protein dimerization activity	molecular_function
PGSC0003DMG400002472	GO:0003899	DNA-directed 5'-3' RNA polymerase activity	molecular_function
PGSC0003DMG400002487	GO:0009627	systemic acquired resistance	biological_process
PGSC0003DMG400002487	GO:0005504	fatty acid binding	molecular_function
PGSC0003DMG400012704	GO:0016020	membrane	cellular_component
PGSC0003DMG400012704	GO:0016021	integral component of membrane	cellular_component
PGSC0003DMG400002566	GO:0005515	protein binding	molecular_function
PGSC0003DMG400012988	GO:0003723	RNA binding	molecular_function
PGSC0003DMG400012988	GO:0003676	nucleic acid binding	molecular_function
PGSC0003DMG400012988	GO:0005737	cytoplasm	cellular_component
PGSC0003DMG400002890	GO:0016036	cellular response to phosphate starvation	biological_process
PGSC0003DMG401025083	GO:0098869	cellular oxidant detoxification	biological_process
PGSC0003DMG401025083	GO:0004601	peroxidase activity	molecular_function
PGSC0003DMG401025083	GO:0055114	oxidation-reduction process	biological_process
PGSC0003DMG401025083	GO:0020037	heme binding	molecular_function
PGSC0003DMG401025083	GO:0006979	response to oxidative stress	biological_process
PGSC0003DMG401025083	GO:0042744	hydrogen peroxide catabolic process	biological_process
PGSC0003DMG401025083	GO:0016491	oxidoreductase activity	molecular_function
PGSC0003DMG401025083	GO:0046872	metal ion binding	molecular_function
PGSC0003DMG401025083	GO:0005576	extracellular region	cellular_component
PGSC0003DMG400013169	GO:0016747	transferase activity, transferring acyl groups other than amino-acyl groups	molecular_function
PGSC0003DMG400003115	GO:0055114	oxidation-reduction process	biological_process
PGSC0003DMG400003115	GO:0006979	response to oxidative stress	biological_process
PGSC0003DMG400003115	GO:0016671	oxidoreductase activity, acting on a sulfur group of donors, disulfide as acceptor	molecular_function
PGSC0003DMG400003115	GO:0033743	peptide-methionine (R)-S-oxide reductase activity	molecular_function
PGSC0003DMG400003115	GO:0030091	protein repair	biological_process
PGSC0003DMG400013282	GO:0006814	sodium ion transport	biological_process
PGSC0003DMG400013282	GO:0005215	transporter activity	molecular_function
PGSC0003DMG400013282	GO:0071423	malate transmembrane transport	biological_process
PGSC0003DMG400013282	GO:0016020	membrane	cellular_component
PGSC0003DMG400013282	GO:0016021	integral component of membrane	cellular_component
PGSC0003DMG400013282	GO:0055085	transmembrane transport	biological_process
PGSC0003DMG400013282	GO:0015140	malate transmembrane transporter activity	molecular_function
PGSC0003DMG400013282	GO:0005773	vacuole	cellular_component
PGSC0003DMG400025322	GO:0055114	oxidation-reduction process	biological_process
PGSC0003DMG400025322	GO:0016020	membrane	cellular_component
PGSC0003DMG400025322	GO:0016021	integral component of membrane	cellular_component
PGSC0003DMG400025334	GO:0016020	membrane	cellular_component
PGSC0003DMG400025334	GO:0016021	integral component of membrane	cellular_component
PGSC0003DMG400025334	GO:0022857	transmembrane transporter activity	molecular_function
PGSC0003DMG400025334	GO:0055085	transmembrane transport	biological_process
PGSC0003DMG400013414	GO:0016020	membrane	cellular_component
PGSC0003DMG400013414	GO:0016021	integral component of membrane	cellular_component
PGSC0003DMG400013414	GO:0009507	chloroplast	cellular_component
PGSC0003DMG400013414	GO:0009536	plastid	cellular_component
PGSC0003DMG400013414	GO:0015979	photosynthesis	biological_process
PGSC0003DMG400013414	GO:0009535	chloroplast thylakoid membrane	cellular_component
PGSC0003DMG400013414	GO:0009579	thylakoid	cellular_component
PGSC0003DMG400013414	GO:0016168	chlorophyll binding	molecular_function
PGSC0003DMG400013414	GO:0009765	photosynthesis, light harvesting	biological_process
PGSC0003DMG400013414	GO:0018298	protein-chromophore linkage	biological_process
PGSC0003DMG400013414	GO:0009522	photosystem I	cellular_component
PGSC0003DMG400013414	GO:0009523	photosystem II	cellular_component
PGSC0003DMG400013415	GO:0016020	membrane	cellular_component
PGSC0003DMG400013415	GO:0016021	integral component of membrane	cellular_component
PGSC0003DMG400013415	GO:0009507	chloroplast	cellular_component
PGSC0003DMG400013415	GO:0009536	plastid	cellular_component
PGSC0003DMG400013415	GO:0015979	photosynthesis	biological_process
PGSC0003DMG400013415	GO:0009535	chloroplast thylakoid membrane	cellular_component
PGSC0003DMG400013415	GO:0009579	thylakoid	cellular_component
PGSC0003DMG400013415	GO:0016168	chlorophyll binding	molecular_function
PGSC0003DMG400013415	GO:0009765	photosynthesis, light harvesting	biological_process
PGSC0003DMG400013415	GO:0018298	protein-chromophore linkage	biological_process
PGSC0003DMG400013415	GO:0009522	photosystem I	cellular_component
PGSC0003DMG400013415	GO:0009523	photosystem II	cellular_component
PGSC0003DMG400013417	GO:0016020	membrane	cellular_component
PGSC0003DMG400013417	GO:0016021	integral component of membrane	cellular_component
PGSC0003DMG400013417	GO:0009507	chloroplast	cellular_component
PGSC0003DMG400013417	GO:0009536	plastid	cellular_component
PGSC0003DMG400013417	GO:0015979	photosynthesis	biological_process
PGSC0003DMG400013417	GO:0009535	chloroplast thylakoid membrane	cellular_component
PGSC0003DMG400013417	GO:0009579	thylakoid	cellular_component
PGSC0003DMG400013417	GO:0016168	chlorophyll binding	molecular_function
PGSC0003DMG400013417	GO:0009765	photosynthesis, light harvesting	biological_process
PGSC0003DMG400013417	GO:0018298	protein-chromophore linkage	biological_process
PGSC0003DMG400013417	GO:0009522	photosystem I	cellular_component
PGSC0003DMG400013417	GO:0009523	photosystem II	cellular_component
PGSC0003DMG400003305	GO:0055114	oxidation-reduction process	biological_process
PGSC0003DMG400003305	GO:0004497	monooxygenase activity	molecular_function
PGSC0003DMG400003305	GO:0016491	oxidoreductase activity	molecular_function
PGSC0003DMG400003305	GO:0046872	metal ion binding	molecular_function
PGSC0003DMG400003305	GO:0020037	heme binding	molecular_function
PGSC0003DMG400003305	GO:0005506	iron ion binding	molecular_function
PGSC0003DMG400003305	GO:0016705	oxidoreductase activity, acting on paired donors, with incorporation or reduction of molecular oxygen	molecular_function
PGSC0003DMG400013488	GO:0005634	nucleus	cellular_component
PGSC0003DMG400013488	GO:0005829	cytosol	cellular_component
PGSC0003DMG400013488	GO:0043161	proteasome-mediated ubiquitin-dependent protein catabolic process	biological_process
PGSC0003DMG400013488	GO:0005515	protein binding	molecular_function
PGSC0003DMG400025459	GO:0046872	metal ion binding	molecular_function
PGSC0003DMG400013552	GO:0016020	membrane	cellular_component
PGSC0003DMG400013552	GO:0016021	integral component of membrane	cellular_component
PGSC0003DMG400013557	GO:0016740	transferase activity	molecular_function
PGSC0003DMG400013557	GO:0008152	metabolic process	biological_process
PGSC0003DMG400013557	GO:0016757	transferase activity, transferring glycosyl groups	molecular_function
PGSC0003DMG400013557	GO:0016758	transferase activity, transferring hexosyl groups	molecular_function
PGSC0003DMG400013559	GO:0016740	transferase activity	molecular_function
PGSC0003DMG400013559	GO:0008152	metabolic process	biological_process
PGSC0003DMG400013559	GO:0016757	transferase activity, transferring glycosyl groups	molecular_function
PGSC0003DMG400013559	GO:0016758	transferase activity, transferring hexosyl groups	molecular_function
PGSC0003DMG400013696	GO:0055114	oxidation-reduction process	biological_process
PGSC0003DMG400013696	GO:0004497	monooxygenase activity	molecular_function
PGSC0003DMG400013696	GO:0016491	oxidoreductase activity	molecular_function
PGSC0003DMG400013696	GO:0046872	metal ion binding	molecular_function
PGSC0003DMG400013696	GO:0020037	heme binding	molecular_function
PGSC0003DMG400013696	GO:0005506	iron ion binding	molecular_function
PGSC0003DMG400013696	GO:0016705	oxidoreductase activity, acting on paired donors, with incorporation or reduction of molecular oxygen	molecular_function
PGSC0003DMG400025632	GO:0003677	DNA binding	molecular_function
PGSC0003DMG400025632	GO:0005634	nucleus	cellular_component
PGSC0003DMG400025632	GO:0006351	transcription, DNA-templated	biological_process
PGSC0003DMG400025632	GO:0006355	regulation of transcription, DNA-templated	biological_process
PGSC0003DMG400003621	GO:0016020	membrane	cellular_component
PGSC0003DMG400003621	GO:0016021	integral component of membrane	cellular_component
PGSC0003DMG400025737	GO:0016020	membrane	cellular_component
PGSC0003DMG400025737	GO:0016021	integral component of membrane	cellular_component
PGSC0003DMG400025737	GO:0009408	response to heat	biological_process
PGSC0003DMG400025737	GO:0009644	response to high light intensity	biological_process
PGSC0003DMG400025737	GO:0042542	response to hydrogen peroxide	biological_process
PGSC0003DMG400003737	GO:0003677	DNA binding	molecular_function
PGSC0003DMG400003737	GO:0005634	nucleus	cellular_component
PGSC0003DMG402003745	GO:0090305	nucleic acid phosphodiester bond hydrolysis	biological_process
PGSC0003DMG402003745	GO:0004518	nuclease activity	molecular_function
PGSC0003DMG400025815	GO:0008152	metabolic process	biological_process
PGSC0003DMG400025815	GO:0016787	hydrolase activity	molecular_function
PGSC0003DMG400014002	GO:0090502	RNA phosphodiester bond hydrolysis, endonucleolytic	biological_process
PGSC0003DMG400014002	GO:0003676	nucleic acid binding	molecular_function
PGSC0003DMG400014002	GO:0004523	RNA-DNA hybrid ribonuclease activity	molecular_function
PGSC0003DMG400014124	GO:0003676	nucleic acid binding	molecular_function
PGSC0003DMG400004064	GO:0010951	negative regulation of endopeptidase activity	biological_process
PGSC0003DMG400004064	GO:0004867	serine-type endopeptidase inhibitor activity	molecular_function
PGSC0003DMG400004064	GO:0009611	response to wounding	biological_process
PGSC0003DMG401026044	GO:0098734	macromolecule depalmitoylation	biological_process
PGSC0003DMG401026044	GO:0098599	palmitoyl hydrolase activity	molecular_function
PGSC0003DMG401026044	GO:0005773	vacuole	cellular_component
PGSC0003DMG401026044	GO:0005829	cytosol	cellular_component
PGSC0003DMG400014219	GO:0000166	nucleotide binding	molecular_function
PGSC0003DMG400014219	GO:0005524	ATP binding	molecular_function
PGSC0003DMG400014219	GO:0016020	membrane	cellular_component
PGSC0003DMG400014219	GO:0016887	ATPase activity	molecular_function
PGSC0003DMG400014219	GO:0005315	inorganic phosphate transmembrane transporter activity	molecular_function
PGSC0003DMG400014219	GO:0035435	phosphate ion transmembrane transport	biological_process
PGSC0003DMG400026148	GO:0008152	metabolic process	biological_process
PGSC0003DMG400026148	GO:0003824	catalytic activity	molecular_function
PGSC0003DMG400026148	GO:0016788	hydrolase activity, acting on ester bonds	molecular_function
PGSC0003DMG400026148	GO:0006950	response to stress	biological_process
PGSC0003DMG400026275	GO:0016740	transferase activity	molecular_function
PGSC0003DMG400026275	GO:0008168	methyltransferase activity	molecular_function
PGSC0003DMG400026275	GO:0032259	methylation	biological_process
PGSC0003DMG400026275	GO:0046983	protein dimerization activity	molecular_function
PGSC0003DMG400026275	GO:0008171	O-methyltransferase activity	molecular_function
PGSC0003DMG400014345	GO:0008152	metabolic process	biological_process
PGSC0003DMG400014345	GO:0003824	catalytic activity	molecular_function
PGSC0003DMG400026337	GO:0016020	membrane	cellular_component
PGSC0003DMG400026337	GO:0016021	integral component of membrane	cellular_component
PGSC0003DMG400026417	GO:0098807	chloroplast thylakoid membrane protein complex	cellular_component
PGSC0003DMG400026417	GO:0009507	chloroplast	cellular_component
PGSC0003DMG400026417	GO:0007623	circadian rhythm	biological_process
PGSC0003DMG400026417	GO:0071482	cellular response to light stimulus	biological_process
PGSC0003DMG400026417	GO:0009535	chloroplast thylakoid membrane	cellular_component
PGSC0003DMG400026417	GO:0009570	chloroplast stroma	cellular_component
PGSC0003DMG400026417	GO:0009941	chloroplast envelope	cellular_component
PGSC0003DMG400026477	GO:0005515	protein binding	molecular_function
PGSC0003DMG400014487	GO:0008270	zinc ion binding	molecular_function
PGSC0003DMG400026563	GO:0000977	RNA polymerase II regulatory region sequence-specific DNA binding	molecular_function
PGSC0003DMG400026563	GO:0003700	DNA-binding transcription factor activity	molecular_function
PGSC0003DMG400026563	GO:0003677	DNA binding	molecular_function
PGSC0003DMG400026563	GO:0006355	regulation of transcription, DNA-templated	biological_process
PGSC0003DMG400026563	GO:0005634	nucleus	cellular_component
PGSC0003DMG400026563	GO:0046983	protein dimerization activity	molecular_function
PGSC0003DMG400026563	GO:0006351	transcription, DNA-templated	biological_process
PGSC0003DMG400026563	GO:0045944	positive regulation of transcription by RNA polymerase II	biological_process
PGSC0003DMG400014558	GO:0010112	regulation of systemic acquired resistance	biological_process
PGSC0003DMG400004629	GO:0003824	catalytic activity	molecular_function
PGSC0003DMG400026758	GO:0003677	DNA binding	molecular_function
PGSC0003DMG400004655	GO:0005515	protein binding	molecular_function
PGSC0003DMG400026854	GO:0006952	defense response	biological_process
PGSC0003DMG400026854	GO:0016798	hydrolase activity, acting on glycosyl bonds	molecular_function
PGSC0003DMG400026854	GO:0004568	chitinase activity	molecular_function
PGSC0003DMG400026854	GO:0016787	hydrolase activity	molecular_function
PGSC0003DMG400026854	GO:0005975	carbohydrate metabolic process	biological_process
PGSC0003DMG400026854	GO:0008152	metabolic process	biological_process
PGSC0003DMG400026854	GO:0008061	chitin binding	molecular_function
PGSC0003DMG400026854	GO:0000272	polysaccharide catabolic process	biological_process
PGSC0003DMG400026854	GO:0006032	chitin catabolic process	biological_process
PGSC0003DMG400026854	GO:0016998	cell wall macromolecule catabolic process	biological_process
PGSC0003DMG400026854	GO:0005773	vacuole	cellular_component
PGSC0003DMG400027021	GO:0005840	ribosome	cellular_component
PGSC0003DMG400027021	GO:0044238	primary metabolic process	biological_process
PGSC0003DMG400027021	GO:0009534	chloroplast thylakoid	cellular_component
PGSC0003DMG400027021	GO:0009570	chloroplast stroma	cellular_component
PGSC0003DMG400027021	GO:0009507	chloroplast	cellular_component
PGSC0003DMG400027038	GO:0003700	DNA-binding transcription factor activity	molecular_function
PGSC0003DMG400027038	GO:0003677	DNA binding	molecular_function
PGSC0003DMG400027038	GO:0006355	regulation of transcription, DNA-templated	biological_process
PGSC0003DMG400027038	GO:0006352	DNA-templated transcription, initiation	biological_process
PGSC0003DMG400027038	GO:0016987	sigma factor activity	molecular_function
PGSC0003DMG400027038	GO:2000142	regulation of DNA-templated transcription, initiation	biological_process
PGSC0003DMG401004840	GO:0016311	dephosphorylation	biological_process
PGSC0003DMG401004840	GO:0016791	phosphatase activity	molecular_function
PGSC0003DMG400014824	GO:0005215	transporter activity	molecular_function
PGSC0003DMG400014824	GO:0016020	membrane	cellular_component
PGSC0003DMG400014824	GO:0016021	integral component of membrane	cellular_component
PGSC0003DMG400014824	GO:0022857	transmembrane transporter activity	molecular_function
PGSC0003DMG400014824	GO:0055085	transmembrane transport	biological_process
PGSC0003DMG400014824	GO:0006810	transport	biological_process
PGSC0003DMG400004875	GO:0046983	protein dimerization activity	molecular_function
PGSC0003DMG400027103	GO:0045892	negative regulation of transcription, DNA-templated	biological_process
PGSC0003DMG400027196	GO:0043169	cation binding	molecular_function
PGSC0003DMG400027196	GO:0004722	protein serine/threonine phosphatase activity	molecular_function
PGSC0003DMG400027196	GO:0003824	catalytic activity	molecular_function
PGSC0003DMG400027196	GO:0006470	protein dephosphorylation	biological_process
PGSC0003DMG400027196	GO:0046872	metal ion binding	molecular_function
PGSC0003DMG400027196	GO:0016787	hydrolase activity	molecular_function
PGSC0003DMG400027196	GO:0004721	phosphoprotein phosphatase activity	molecular_function
PGSC0003DMG400027211	GO:0023014	signal transduction by protein phosphorylation	biological_process
PGSC0003DMG400027211	GO:0006355	regulation of transcription, DNA-templated	biological_process
PGSC0003DMG400027211	GO:0007165	signal transduction	biological_process
PGSC0003DMG400027211	GO:0005622	intracellular	cellular_component
PGSC0003DMG400027211	GO:0000155	phosphorelay sensor kinase activity	molecular_function
PGSC0003DMG400027211	GO:0000160	phosphorelay signal transduction system	biological_process
PGSC0003DMG400027211	GO:0050896	response to stimulus	biological_process
PGSC0003DMG400027211	GO:0006351	transcription, DNA-templated	biological_process
PGSC0003DMG400027211	GO:0018298	protein-chromophore linkage	biological_process
PGSC0003DMG400027211	GO:0009584	detection of visible light	biological_process
PGSC0003DMG400027211	GO:0009881	photoreceptor activity	molecular_function
PGSC0003DMG400027211	GO:0042803	protein homodimerization activity	molecular_function
PGSC0003DMG400027211	GO:0009585	red, far-red light phototransduction	biological_process
PGSC0003DMG400027211	GO:0017006	protein-tetrapyrrole linkage	biological_process
PGSC0003DMG400027211	GO:0005515	protein binding	molecular_function
PGSC0003DMG400005036	GO:0016020	membrane	cellular_component
PGSC0003DMG400005036	GO:0016021	integral component of membrane	cellular_component
PGSC0003DMG400027423	GO:0055114	oxidation-reduction process	biological_process
PGSC0003DMG400027423	GO:0016491	oxidoreductase activity	molecular_function
PGSC0003DMG400027423	GO:0046872	metal ion binding	molecular_function
PGSC0003DMG402027501	GO:0005215	transporter activity	molecular_function
PGSC0003DMG402027501	GO:0016020	membrane	cellular_component
PGSC0003DMG402027501	GO:0016021	integral component of membrane	cellular_component
PGSC0003DMG402027501	GO:0022857	transmembrane transporter activity	molecular_function
PGSC0003DMG402027501	GO:0006857	oligopeptide transport	biological_process
PGSC0003DMG402027501	GO:0055085	transmembrane transport	biological_process
PGSC0003DMG402027501	GO:0009611	response to wounding	biological_process
PGSC0003DMG402027501	GO:0009753	response to jasmonic acid	biological_process
PGSC0003DMG400027577	GO:0046872	metal ion binding	molecular_function
PGSC0003DMG400027577	GO:0055114	oxidation-reduction process	biological_process
PGSC0003DMG400027577	GO:0016491	oxidoreductase activity	molecular_function
PGSC0003DMG400027577	GO:0004784	superoxide dismutase activity	molecular_function
PGSC0003DMG400027577	GO:0006801	superoxide metabolic process	biological_process
PGSC0003DMG400027577	GO:0019430	removal of superoxide radicals	biological_process
PGSC0003DMG400005216	GO:0047216	inositol 3-alpha-galactosyltransferase activity	molecular_function
PGSC0003DMG400005216	GO:0006012	galactose metabolic process	biological_process
PGSC0003DMG400005216	GO:0016740	transferase activity	molecular_function
PGSC0003DMG400005216	GO:0016757	transferase activity, transferring glycosyl groups	molecular_function
PGSC0003DMG400005216	GO:0006979	response to oxidative stress	biological_process
PGSC0003DMG400005216	GO:0009408	response to heat	biological_process
PGSC0003DMG400005216	GO:0009409	response to cold	biological_process
PGSC0003DMG400005216	GO:0009414	response to water deprivation	biological_process
PGSC0003DMG400005216	GO:0009644	response to high light intensity	biological_process
PGSC0003DMG400005216	GO:0009651	response to salt stress	biological_process
PGSC0003DMG400005216	GO:0009737	response to abscisic acid	biological_process
PGSC0003DMG400005216	GO:0042542	response to hydrogen peroxide	biological_process
PGSC0003DMG400027761	GO:0008080	N-acetyltransferase activity	molecular_function
PGSC0003DMG400015241	GO:0009505	plant-type cell wall	cellular_component
PGSC0003DMG400015241	GO:0045859	regulation of protein kinase activity	biological_process
PGSC0003DMG400015241	GO:0019887	protein kinase regulator activity	molecular_function
PGSC0003DMG402015259	GO:0005634	nucleus	cellular_component
PGSC0003DMG402015259	GO:0046982	protein heterodimerization activity	molecular_function
PGSC0003DMG402015259	GO:0048579	negative regulation of long-day photoperiodism, flowering	biological_process
PGSC0003DMG402015259	GO:0005737	cytoplasm	cellular_component
PGSC0003DMG400027856	GO:0008299	isoprenoid biosynthetic process	biological_process
PGSC0003DMG400027856	GO:0016740	transferase activity	molecular_function
PGSC0003DMG400015342	GO:0003677	DNA binding	molecular_function
PGSC0003DMG400015342	GO:0006355	regulation of transcription, DNA-templated	biological_process
PGSC0003DMG400015342	GO:0005634	nucleus	cellular_component
PGSC0003DMG400015342	GO:0006351	transcription, DNA-templated	biological_process
PGSC0003DMG400015464	GO:0090305	nucleic acid phosphodiester bond hydrolysis	biological_process
PGSC0003DMG400015464	GO:0004518	nuclease activity	molecular_function
PGSC0003DMG400015464	GO:0016020	membrane	cellular_component
PGSC0003DMG400015464	GO:0016021	integral component of membrane	cellular_component
PGSC0003DMG400015645	GO:0009058	biosynthetic process	biological_process
PGSC0003DMG400015645	GO:0016779	nucleotidyltransferase activity	molecular_function
PGSC0003DMG400015799	GO:0016020	membrane	cellular_component
PGSC0003DMG400015799	GO:0016021	integral component of membrane	cellular_component
PGSC0003DMG400015799	GO:0005773	vacuole	cellular_component
PGSC0003DMG400015799	GO:0005886	plasma membrane	cellular_component
PGSC0003DMG400015850	GO:0016036	cellular response to phosphate starvation	biological_process
PGSC0003DMG400016115	GO:0055114	oxidation-reduction process	biological_process
PGSC0003DMG400016115	GO:0046872	metal ion binding	molecular_function
PGSC0003DMG400016115	GO:0016491	oxidoreductase activity	molecular_function
PGSC0003DMG400016115	GO:0008270	zinc ion binding	molecular_function
PGSC0003DMG400016282	GO:0003677	DNA binding	molecular_function
PGSC0003DMG400016282	GO:0005634	nucleus	cellular_component
PGSC0003DMG400016282	GO:0006310	DNA recombination	biological_process
PGSC0003DMG400016282	GO:0006302	double-strand break repair	biological_process
PGSC0003DMG400016410	GO:0003677	DNA binding	molecular_function
PGSC0003DMG400016410	GO:0046983	protein dimerization activity	molecular_function
PGSC0003DMG400016625	GO:0016020	membrane	cellular_component
PGSC0003DMG400016625	GO:0016021	integral component of membrane	cellular_component
PGSC0003DMG400016625	GO:0003676	nucleic acid binding	molecular_function
PGSC0003DMG400016625	GO:0003729	mRNA binding	molecular_function
PGSC0003DMG400016625	GO:0000481	maturation of 5S rRNA	biological_process
PGSC0003DMG400016625	GO:0009409	response to cold	biological_process
PGSC0003DMG400016625	GO:0009737	response to abscisic acid	biological_process
PGSC0003DMG400016625	GO:0032508	DNA duplex unwinding	biological_process
PGSC0003DMG400016625	GO:0034337	RNA folding	biological_process
PGSC0003DMG400016625	GO:0005634	nucleus	cellular_component
PGSC0003DMG400016625	GO:0009507	chloroplast	cellular_component
PGSC0003DMG400016625	GO:0009570	chloroplast stroma	cellular_component
PGSC0003DMG400016678	GO:0016020	membrane	cellular_component
PGSC0003DMG400016678	GO:0016021	integral component of membrane	cellular_component
PGSC0003DMG400016776	GO:0055114	oxidation-reduction process	biological_process
PGSC0003DMG400016776	GO:0004497	monooxygenase activity	molecular_function
PGSC0003DMG400016776	GO:0016491	oxidoreductase activity	molecular_function
PGSC0003DMG400016776	GO:0046872	metal ion binding	molecular_function
PGSC0003DMG400016776	GO:0020037	heme binding	molecular_function
PGSC0003DMG400016776	GO:0005506	iron ion binding	molecular_function
PGSC0003DMG400016776	GO:0016705	oxidoreductase activity, acting on paired donors, with incorporation or reduction of molecular oxygen	molecular_function

## Sheet: Expressed_both
Table S6_GO in Shoot
GeneID	GO.Accession	GO.term.name	GO.domain
PGSC0003DMG400042093	GO:0016020	membrane	cellular_component
PGSC0003DMG400042093	GO:0016021	integral component of membrane	cellular_component
PGSC0003DMG400042093	GO:0015979	photosynthesis	biological_process
PGSC0003DMG400042093	GO:0009523	photosystem II	cellular_component
PGSC0003DMG400042273	GO:0055114	oxidation-reduction process	biological_process
PGSC0003DMG400042273	GO:0016491	oxidoreductase activity	molecular_function
PGSC0003DMG400042273	GO:0008270	zinc ion binding	molecular_function
PGSC0003DMG400042273	GO:0016701	oxidoreductase activity, acting on single donors with incorporation of molecular oxygen	molecular_function
PGSC0003DMG400042273	GO:0006725	cellular aromatic compound metabolic process	biological_process
PGSC0003DMG400042273	GO:0008198	ferrous iron binding	molecular_function
PGSC0003DMG400042292	GO:0016020	membrane	cellular_component
PGSC0003DMG400042292	GO:0016021	integral component of membrane	cellular_component
PGSC0003DMG400042297	GO:0055114	oxidation-reduction process	biological_process
PGSC0003DMG400042297	GO:0016491	oxidoreductase activity	molecular_function
PGSC0003DMG400042297	GO:0046872	metal ion binding	molecular_function
PGSC0003DMG400042340	GO:0005634	nucleus	cellular_component
PGSC0003DMG400042340	GO:0005515	protein binding	molecular_function
PGSC0003DMG400042445	GO:0016787	hydrolase activity	molecular_function
PGSC0003DMG400042445	GO:0008233	peptidase activity	molecular_function
PGSC0003DMG400042445	GO:0006508	proteolysis	biological_process
PGSC0003DMG400042445	GO:0004252	serine-type endopeptidase activity	molecular_function
PGSC0003DMG400042445	GO:0008236	serine-type peptidase activity	molecular_function
PGSC0003DMG400042498	GO:0016020	membrane	cellular_component
PGSC0003DMG400042498	GO:0016021	integral component of membrane	cellular_component
PGSC0003DMG400042498	GO:0009507	chloroplast	cellular_component
PGSC0003DMG400042498	GO:0009536	plastid	cellular_component
PGSC0003DMG400042498	GO:0015979	photosynthesis	biological_process
PGSC0003DMG400042498	GO:0009535	chloroplast thylakoid membrane	cellular_component
PGSC0003DMG400042498	GO:0009579	thylakoid	cellular_component
PGSC0003DMG400042498	GO:0016168	chlorophyll binding	molecular_function
PGSC0003DMG400042498	GO:0009765	photosynthesis, light harvesting	biological_process
PGSC0003DMG400042498	GO:0018298	protein-chromophore linkage	biological_process
PGSC0003DMG400042498	GO:0009522	photosystem I	cellular_component
PGSC0003DMG400042498	GO:0009523	photosystem II	cellular_component
PGSC0003DMG400042500	GO:0008270	zinc ion binding	molecular_function
PGSC0003DMG400042500	GO:0005515	protein binding	molecular_function
PGSC0003DMG400042669	GO:0006952	defense response	biological_process
PGSC0003DMG400042669	GO:0009607	response to biotic stimulus	biological_process
PGSC0003DMG400042814	GO:0016740	transferase activity	molecular_function
PGSC0003DMG400042814	GO:0000166	nucleotide binding	molecular_function
PGSC0003DMG400042814	GO:0004672	protein kinase activity	molecular_function
PGSC0003DMG400042814	GO:0004674	protein serine/threonine kinase activity	molecular_function
PGSC0003DMG400042814	GO:0005524	ATP binding	molecular_function
PGSC0003DMG400042814	GO:0016301	kinase activity	molecular_function
PGSC0003DMG400042814	GO:0006468	protein phosphorylation	biological_process
PGSC0003DMG400042814	GO:0016310	phosphorylation	biological_process
PGSC0003DMG400042814	GO:0016020	membrane	cellular_component
PGSC0003DMG400042814	GO:0016021	integral component of membrane	cellular_component
PGSC0003DMG400042814	GO:0048544	recognition of pollen	biological_process
PGSC0003DMG400042837	GO:0009561	megagametogenesis	biological_process
PGSC0003DMG400042837	GO:0009793	embryo development ending in seed dormancy	biological_process
PGSC0003DMG400042840	GO:0009733	response to auxin	biological_process
PGSC0003DMG400042954	GO:0005515	protein binding	molecular_function
PGSC0003DMG400042965	GO:0003743	translation initiation factor activity	molecular_function
PGSC0003DMG400042965	GO:0006413	translational initiation	biological_process
PGSC0003DMG400042965	GO:0005840	ribosome	cellular_component
PGSC0003DMG400042965	GO:0030529	intracellular ribonucleoprotein complex	cellular_component
PGSC0003DMG400042965	GO:0005737	cytoplasm	cellular_component
PGSC0003DMG400042968	GO:0016020	membrane	cellular_component
PGSC0003DMG400042968	GO:0016021	integral component of membrane	cellular_component
PGSC0003DMG400042975	GO:0016747	transferase activity, transferring acyl groups other than amino-acyl groups	molecular_function
PGSC0003DMG400042999	GO:0005515	protein binding	molecular_function
PGSC0003DMG400043045	GO:0005515	protein binding	molecular_function
PGSC0003DMG400043061	GO:0016020	membrane	cellular_component
PGSC0003DMG400043061	GO:0016021	integral component of membrane	cellular_component
PGSC0003DMG400043108	GO:0005576	extracellular region	cellular_component
PGSC0003DMG400043193	GO:0016020	membrane	cellular_component
PGSC0003DMG400043193	GO:0016021	integral component of membrane	cellular_component
PGSC0003DMG400043220	GO:0016020	membrane	cellular_component
PGSC0003DMG400043220	GO:0016021	integral component of membrane	cellular_component
PGSC0003DMG400043267	GO:0008299	isoprenoid biosynthetic process	biological_process
PGSC0003DMG400043267	GO:0016740	transferase activity	molecular_function
PGSC0003DMG400043373	GO:0006098	pentose-phosphate shunt	biological_process
PGSC0003DMG400043373	GO:0055114	oxidation-reduction process	biological_process
PGSC0003DMG400043373	GO:0016491	oxidoreductase activity	molecular_function
PGSC0003DMG400043373	GO:0050661	NADP binding	molecular_function
PGSC0003DMG400043373	GO:0004616	phosphogluconate dehydrogenase (decarboxylating) activity	molecular_function
PGSC0003DMG400043373	GO:0019521	D-gluconate metabolic process	biological_process
PGSC0003DMG400043373	GO:0009409	response to cold	biological_process
PGSC0003DMG400043373	GO:0009414	response to water deprivation	biological_process
PGSC0003DMG400043373	GO:0009651	response to salt stress	biological_process
PGSC0003DMG400043373	GO:0009737	response to abscisic acid	biological_process
PGSC0003DMG400043394	GO:0009733	response to auxin	biological_process
PGSC0003DMG400043400	GO:0006952	defense response	biological_process
PGSC0003DMG400043400	GO:0043531	ADP binding	molecular_function
PGSC0003DMG400043400	GO:0005515	protein binding	molecular_function
PGSC0003DMG400043422	GO:0016020	membrane	cellular_component
PGSC0003DMG400043422	GO:0016021	integral component of membrane	cellular_component
PGSC0003DMG400043451	GO:0004040	amidase activity	molecular_function
PGSC0003DMG400043451	GO:0016810	hydrolase activity, acting on carbon-nitrogen (but not peptide) bonds	molecular_function
PGSC0003DMG400043451	GO:0043864	indoleacetamide hydrolase activity	molecular_function
PGSC0003DMG400043451	GO:0009684	indoleacetic acid biosynthetic process	biological_process
PGSC0003DMG400043451	GO:0009851	auxin biosynthetic process	biological_process
PGSC0003DMG400043451	GO:0005654	nucleoplasm	cellular_component
PGSC0003DMG400043451	GO:0005737	cytoplasm	cellular_component
PGSC0003DMG400043451	GO:0005829	cytosol	cellular_component
PGSC0003DMG400043471	GO:0005102	signaling receptor binding	molecular_function
PGSC0003DMG400043471	GO:0016020	membrane	cellular_component
PGSC0003DMG400043471	GO:0016021	integral component of membrane	cellular_component
PGSC0003DMG400043471	GO:0009405	pathogenesis	biological_process
PGSC0003DMG400043560	GO:0005730	nucleolus	cellular_component
PGSC0003DMG400043560	GO:0006364	rRNA processing	biological_process
PGSC0003DMG400043560	GO:0005515	protein binding	molecular_function
PGSC0003DMG400043590	GO:0016020	membrane	cellular_component
PGSC0003DMG400043590	GO:0016021	integral component of membrane	cellular_component
PGSC0003DMG400043599	GO:0016020	membrane	cellular_component
PGSC0003DMG400043599	GO:0016021	integral component of membrane	cellular_component
PGSC0003DMG400043641	GO:0003729	mRNA binding	molecular_function
PGSC0003DMG400043641	GO:0000245	spliceosomal complex assembly	biological_process
PGSC0003DMG400043641	GO:0005488	binding	molecular_function
PGSC0003DMG400043768	GO:0016020	membrane	cellular_component
PGSC0003DMG400043768	GO:0016021	integral component of membrane	cellular_component
PGSC0003DMG400043788	GO:0016020	membrane	cellular_component
PGSC0003DMG400043788	GO:0016021	integral component of membrane	cellular_component
PGSC0003DMG400043827	GO:0050790	regulation of catalytic activity	biological_process
PGSC0003DMG400043827	GO:0016020	membrane	cellular_component
PGSC0003DMG400043827	GO:0016021	integral component of membrane	cellular_component
PGSC0003DMG400043827	GO:0030176	integral component of endoplasmic reticulum membrane	cellular_component
PGSC0003DMG400043827	GO:0030234	enzyme regulator activity	molecular_function
PGSC0003DMG400043827	GO:0019348	dolichol metabolic process	biological_process
PGSC0003DMG400043962	GO:0016787	hydrolase activity	molecular_function
PGSC0003DMG400043962	GO:0030599	pectinesterase activity	molecular_function
PGSC0003DMG400043962	GO:0045330	aspartyl esterase activity	molecular_function
PGSC0003DMG400043962	GO:0042545	cell wall modification	biological_process
PGSC0003DMG400043962	GO:0005618	cell wall	cellular_component
PGSC0003DMG400044092	GO:0008270	zinc ion binding	molecular_function
PGSC0003DMG400044092	GO:0005739	mitochondrion	cellular_component
PGSC0003DMG400044092	GO:0080156	mitochondrial mRNA modification	biological_process
PGSC0003DMG400044092	GO:0016554	cytidine to uridine editing	biological_process
PGSC0003DMG400044092	GO:0005515	protein binding	molecular_function
PGSC0003DMG400044110	GO:0055114	oxidation-reduction process	biological_process
PGSC0003DMG400044110	GO:0016491	oxidoreductase activity	molecular_function
PGSC0003DMG400044116	GO:0052861	glucan endo-1,3-beta-glucanase activity, C-3 substituted reducing group	molecular_function
PGSC0003DMG400035539	GO:0016020	membrane	cellular_component
PGSC0003DMG400035539	GO:0016021	integral component of membrane	cellular_component
PGSC0003DMG400035539	GO:0022857	transmembrane transporter activity	molecular_function
PGSC0003DMG400035539	GO:0055085	transmembrane transport	biological_process
PGSC0003DMG400044149	GO:0016740	transferase activity	molecular_function
PGSC0003DMG400044149	GO:0008152	metabolic process	biological_process
PGSC0003DMG400044149	GO:0016757	transferase activity, transferring glycosyl groups	molecular_function
PGSC0003DMG400044149	GO:0016758	transferase activity, transferring hexosyl groups	molecular_function
PGSC0003DMG400044152	GO:0016740	transferase activity	molecular_function
PGSC0003DMG400044152	GO:0008152	metabolic process	biological_process
PGSC0003DMG400044152	GO:0016020	membrane	cellular_component
PGSC0003DMG400044152	GO:0016021	integral component of membrane	cellular_component
PGSC0003DMG400044152	GO:0016757	transferase activity, transferring glycosyl groups	molecular_function
PGSC0003DMG400044152	GO:0016758	transferase activity, transferring hexosyl groups	molecular_function
PGSC0003DMG400035559	GO:0016020	membrane	cellular_component
PGSC0003DMG400035559	GO:0016021	integral component of membrane	cellular_component
PGSC0003DMG400035559	GO:0009737	response to abscisic acid	biological_process
PGSC0003DMG400044171	GO:0016787	hydrolase activity	molecular_function
PGSC0003DMG400044171	GO:0006508	proteolysis	biological_process
PGSC0003DMG400044171	GO:0004252	serine-type endopeptidase activity	molecular_function
PGSC0003DMG400044197	GO:0005524	ATP binding	molecular_function
PGSC0003DMG400044242	GO:0005515	protein binding	molecular_function
PGSC0003DMG400044253	GO:0016747	transferase activity, transferring acyl groups other than amino-acyl groups	molecular_function
PGSC0003DMG400044295	GO:0007275	multicellular organism development	biological_process
PGSC0003DMG400044295	GO:0009908	flower development	biological_process
PGSC0003DMG400044295	GO:0030154	cell differentiation	biological_process
PGSC0003DMG400035647	GO:0016853	isomerase activity	molecular_function
PGSC0003DMG400035647	GO:0005576	extracellular region	cellular_component
PGSC0003DMG400035647	GO:0048046	apoplast	cellular_component
PGSC0003DMG400044320	GO:0016020	membrane	cellular_component
PGSC0003DMG400044320	GO:0016021	integral component of membrane	cellular_component
PGSC0003DMG400044320	GO:0022857	transmembrane transporter activity	molecular_function
PGSC0003DMG400044320	GO:0055085	transmembrane transport	biological_process
PGSC0003DMG400035666	GO:0016740	transferase activity	molecular_function
PGSC0003DMG400035666	GO:0008152	metabolic process	biological_process
PGSC0003DMG400035666	GO:0016020	membrane	cellular_component
PGSC0003DMG400035666	GO:0016021	integral component of membrane	cellular_component
PGSC0003DMG400035666	GO:0016757	transferase activity, transferring glycosyl groups	molecular_function
PGSC0003DMG400035666	GO:0016758	transferase activity, transferring hexosyl groups	molecular_function
PGSC0003DMG400035689	GO:0016740	transferase activity	molecular_function
PGSC0003DMG400035689	GO:0008152	metabolic process	biological_process
PGSC0003DMG400035689	GO:0016757	transferase activity, transferring glycosyl groups	molecular_function
PGSC0003DMG400035689	GO:0016758	transferase activity, transferring hexosyl groups	molecular_function
PGSC0003DMG400044420	GO:0003677	DNA binding	molecular_function
PGSC0003DMG400044420	GO:0005634	nucleus	cellular_component
PGSC0003DMG400044420	GO:0006260	DNA replication	biological_process
PGSC0003DMG400035711	GO:0009507	chloroplast	cellular_component
PGSC0003DMG400035711	GO:0009536	plastid	cellular_component
PGSC0003DMG400035711	GO:0046872	metal ion binding	molecular_function
PGSC0003DMG400035711	GO:0055114	oxidation-reduction process	biological_process
PGSC0003DMG400035711	GO:0009055	electron transfer activity	molecular_function
PGSC0003DMG400035711	GO:0051536	iron-sulfur cluster binding	molecular_function
PGSC0003DMG400035711	GO:0022900	electron transport chain	biological_process
PGSC0003DMG400035711	GO:0051537	2 iron, 2 sulfur cluster binding	molecular_function
PGSC0003DMG400035738	GO:0046710	GDP metabolic process	biological_process
PGSC0003DMG400035738	GO:0006163	purine nucleotide metabolic process	biological_process
PGSC0003DMG400035738	GO:0046037	GMP metabolic process	biological_process
PGSC0003DMG400035738	GO:0004385	guanylate kinase activity	molecular_function
PGSC0003DMG400035738	GO:0048638	regulation of developmental growth	biological_process
PGSC0003DMG400035743	GO:0016311	dephosphorylation	biological_process
PGSC0003DMG400035743	GO:0016791	phosphatase activity	molecular_function
PGSC0003DMG400035743	GO:0030145	manganese ion binding	molecular_function
PGSC0003DMG400035743	GO:0005829	cytosol	cellular_component
PGSC0003DMG400044580	GO:0006355	regulation of transcription, DNA-templated	biological_process
PGSC0003DMG400044580	GO:0005634	nucleus	cellular_component
PGSC0003DMG400044580	GO:0043565	sequence-specific DNA binding	molecular_function
PGSC0003DMG400044580	GO:0046982	protein heterodimerization activity	molecular_function
PGSC0003DMG400044580	GO:0005737	cytoplasm	cellular_component
PGSC0003DMG400044580	GO:0051512	positive regulation of unidimensional cell growth	biological_process
PGSC0003DMG400044580	GO:0048579	negative regulation of long-day photoperiodism, flowering	biological_process
PGSC0003DMG400035806	GO:0005840	ribosome	cellular_component
PGSC0003DMG400035806	GO:0005622	intracellular	cellular_component
PGSC0003DMG400035806	GO:0003735	structural constituent of ribosome	molecular_function
PGSC0003DMG400035806	GO:0006412	translation	biological_process
PGSC0003DMG400035823	GO:0016020	membrane	cellular_component
PGSC0003DMG400035823	GO:0016021	integral component of membrane	cellular_component
PGSC0003DMG400035836	GO:0052726	inositol-1,3,4-trisphosphate 5-kinase activity	molecular_function
PGSC0003DMG400035836	GO:0046872	metal ion binding	molecular_function
PGSC0003DMG400035836	GO:0016740	transferase activity	molecular_function
PGSC0003DMG400035836	GO:0000166	nucleotide binding	molecular_function
PGSC0003DMG400035836	GO:0005524	ATP binding	molecular_function
PGSC0003DMG400035836	GO:0016301	kinase activity	molecular_function
PGSC0003DMG400035836	GO:0016310	phosphorylation	biological_process
PGSC0003DMG400035836	GO:0000287	magnesium ion binding	molecular_function
PGSC0003DMG400035836	GO:0005622	intracellular	cellular_component
PGSC0003DMG400035836	GO:0047325	inositol tetrakisphosphate 1-kinase activity	molecular_function
PGSC0003DMG400035836	GO:0052725	inositol-1,3,4-trisphosphate 6-kinase activity	molecular_function
PGSC0003DMG400035836	GO:0032957	inositol trisphosphate metabolic process	biological_process
PGSC0003DMG400044699	GO:0003924	GTPase activity	molecular_function
PGSC0003DMG400044699	GO:0005525	GTP binding	molecular_function
PGSC0003DMG400035878	GO:0055114	oxidation-reduction process	biological_process
PGSC0003DMG400035878	GO:0016020	membrane	cellular_component
PGSC0003DMG400035878	GO:0016021	integral component of membrane	cellular_component
PGSC0003DMG400035878	GO:0006629	lipid metabolic process	biological_process
PGSC0003DMG400035878	GO:0016717	oxidoreductase activity, acting on paired donors, with oxidation of a pair of donors resulting in the reduction of molecular oxygen to two molecules of water	molecular_function
PGSC0003DMG400044745	GO:0004672	protein kinase activity	molecular_function
PGSC0003DMG400044745	GO:0005524	ATP binding	molecular_function
PGSC0003DMG400044745	GO:0006468	protein phosphorylation	biological_process
PGSC0003DMG400035893	GO:0005515	protein binding	molecular_function
PGSC0003DMG400035905	GO:0005509	calcium ion binding	molecular_function
PGSC0003DMG400044826	GO:0016491	oxidoreductase activity	molecular_function
PGSC0003DMG400044826	GO:0055114	oxidation-reduction process	biological_process
PGSC0003DMG400035938	GO:0016020	membrane	cellular_component
PGSC0003DMG400035938	GO:0016021	integral component of membrane	cellular_component
PGSC0003DMG400044864	GO:0055114	oxidation-reduction process	biological_process
PGSC0003DMG400044864	GO:0016575	histone deacetylation	biological_process
PGSC0003DMG400044864	GO:0051568	histone H3-K4 methylation	biological_process
PGSC0003DMG400044864	GO:0003677	DNA binding	molecular_function
PGSC0003DMG400044864	GO:0016491	oxidoreductase activity	molecular_function
PGSC0003DMG400044864	GO:0048364	root development	biological_process
PGSC0003DMG400044864	GO:0005634	nucleus	cellular_component
PGSC0003DMG400044864	GO:0005515	protein binding	molecular_function
PGSC0003DMG400035976	GO:0016740	transferase activity	molecular_function
PGSC0003DMG400035976	GO:0008152	metabolic process	biological_process
PGSC0003DMG400035976	GO:0016757	transferase activity, transferring glycosyl groups	molecular_function
PGSC0003DMG400035976	GO:0016758	transferase activity, transferring hexosyl groups	molecular_function
PGSC0003DMG400035996	GO:0008270	zinc ion binding	molecular_function
PGSC0003DMG400035996	GO:0005515	protein binding	molecular_function
PGSC0003DMG400036004	GO:0055114	oxidation-reduction process	biological_process
PGSC0003DMG400036004	GO:0016020	membrane	cellular_component
PGSC0003DMG400036004	GO:0016021	integral component of membrane	cellular_component
PGSC0003DMG400036004	GO:0006629	lipid metabolic process	biological_process
PGSC0003DMG400036004	GO:0016717	oxidoreductase activity, acting on paired donors, with oxidation of a pair of donors resulting in the reduction of molecular oxygen to two molecules of water	molecular_function
PGSC0003DMG400044958	GO:0009767	photosynthetic electron transport chain	biological_process
PGSC0003DMG400044958	GO:0009507	chloroplast	cellular_component
PGSC0003DMG400044958	GO:0009534	chloroplast thylakoid	cellular_component
PGSC0003DMG400044958	GO:0009535	chloroplast thylakoid membrane	cellular_component
PGSC0003DMG400044958	GO:0010598	NAD(P)H dehydrogenase complex (plastoquinone)	cellular_component
PGSC0003DMG400036059	GO:0016020	membrane	cellular_component
PGSC0003DMG400036059	GO:0016021	integral component of membrane	cellular_component
PGSC0003DMG400036082	GO:0005840	ribosome	cellular_component
PGSC0003DMG400036082	GO:0005622	intracellular	cellular_component
PGSC0003DMG400036082	GO:0003735	structural constituent of ribosome	molecular_function
PGSC0003DMG400036082	GO:0006412	translation	biological_process
PGSC0003DMG400045075	GO:0016020	membrane	cellular_component
PGSC0003DMG400045075	GO:0016021	integral component of membrane	cellular_component
PGSC0003DMG400045075	GO:0048868	pollen tube development	biological_process
PGSC0003DMG400045075	GO:0005768	endosome	cellular_component
PGSC0003DMG400045075	GO:0005794	Golgi apparatus	cellular_component
PGSC0003DMG400045075	GO:0005802	trans-Golgi network	cellular_component
PGSC0003DMG400045083	GO:0016020	membrane	cellular_component
PGSC0003DMG400045083	GO:0016021	integral component of membrane	cellular_component
PGSC0003DMG400045090	GO:0008270	zinc ion binding	molecular_function
PGSC0003DMG400045090	GO:0005515	protein binding	molecular_function
PGSC0003DMG400045101	GO:0007165	signal transduction	biological_process
PGSC0003DMG400045101	GO:0005515	protein binding	molecular_function
PGSC0003DMG400045235	GO:0006508	proteolysis	biological_process
PGSC0003DMG400045235	GO:0004252	serine-type endopeptidase activity	molecular_function
PGSC0003DMG400045331	GO:0045492	xylan biosynthetic process	biological_process
PGSC0003DMG400045331	GO:0005794	Golgi apparatus	cellular_component
PGSC0003DMG400045331	GO:1990538	xylan O-acetyltransferase activity	molecular_function
PGSC0003DMG400045338	GO:0055114	oxidation-reduction process	biological_process
PGSC0003DMG400045338	GO:0016670	oxidoreductase activity, acting on a sulfur group of donors, oxygen as acceptor	molecular_function
PGSC0003DMG400045338	GO:0001735	prenylcysteine oxidase activity	molecular_function
PGSC0003DMG400045338	GO:0030328	prenylcysteine catabolic process	biological_process
PGSC0003DMG400045338	GO:0009738	abscisic acid-activated signaling pathway	biological_process
PGSC0003DMG400045338	GO:0030327	prenylated protein catabolic process	biological_process
PGSC0003DMG400045338	GO:0045338	farnesyl diphosphate metabolic process	biological_process
PGSC0003DMG400045338	GO:0005773	vacuole	cellular_component
PGSC0003DMG400045338	GO:0005774	vacuolar membrane	cellular_component
PGSC0003DMG400036318	GO:0003677	DNA binding	molecular_function
PGSC0003DMG400036318	GO:0005634	nucleus	cellular_component
PGSC0003DMG400036318	GO:0006351	transcription, DNA-templated	biological_process
PGSC0003DMG400036318	GO:0006355	regulation of transcription, DNA-templated	biological_process
PGSC0003DMG400045417	GO:0008270	zinc ion binding	molecular_function
PGSC0003DMG400045417	GO:0005515	protein binding	molecular_function
PGSC0003DMG400045432	GO:0016740	transferase activity	molecular_function
PGSC0003DMG400045432	GO:0004842	ubiquitin-protein transferase activity	molecular_function
PGSC0003DMG400045432	GO:0016567	protein ubiquitination	biological_process
PGSC0003DMG400045432	GO:0005488	binding	molecular_function
PGSC0003DMG400045432	GO:0005515	protein binding	molecular_function
PGSC0003DMG400036477	GO:0009658	chloroplast organization	biological_process
PGSC0003DMG400036477	GO:0009507	chloroplast	cellular_component
PGSC0003DMG400036477	GO:0009536	plastid	cellular_component
PGSC0003DMG400036477	GO:0009941	chloroplast envelope	cellular_component
PGSC0003DMG400036477	GO:0005515	protein binding	molecular_function
PGSC0003DMG400036493	GO:0003700	DNA-binding transcription factor activity	molecular_function
PGSC0003DMG400036493	GO:0003677	DNA binding	molecular_function
PGSC0003DMG400036493	GO:0006355	regulation of transcription, DNA-templated	biological_process
PGSC0003DMG400036493	GO:0005634	nucleus	cellular_component
PGSC0003DMG400036493	GO:0006351	transcription, DNA-templated	biological_process
PGSC0003DMG400045602	GO:0005515	protein binding	molecular_function
PGSC0003DMG400036566	GO:0003700	DNA-binding transcription factor activity	molecular_function
PGSC0003DMG400036566	GO:0003677	DNA binding	molecular_function
PGSC0003DMG400036566	GO:0006355	regulation of transcription, DNA-templated	biological_process
PGSC0003DMG400036566	GO:0005634	nucleus	cellular_component
PGSC0003DMG400036566	GO:0006351	transcription, DNA-templated	biological_process
PGSC0003DMG400045775	GO:0052726	inositol-1,3,4-trisphosphate 5-kinase activity	molecular_function
PGSC0003DMG400045775	GO:0016740	transferase activity	molecular_function
PGSC0003DMG400045775	GO:0000166	nucleotide binding	molecular_function
PGSC0003DMG400045775	GO:0005524	ATP binding	molecular_function
PGSC0003DMG400045775	GO:0016301	kinase activity	molecular_function
PGSC0003DMG400045775	GO:0016310	phosphorylation	biological_process
PGSC0003DMG400045775	GO:0000287	magnesium ion binding	molecular_function
PGSC0003DMG400045775	GO:0046872	metal ion binding	molecular_function
PGSC0003DMG400045775	GO:0005622	intracellular	cellular_component
PGSC0003DMG400045775	GO:0047325	inositol tetrakisphosphate 1-kinase activity	molecular_function
PGSC0003DMG400045775	GO:0052725	inositol-1,3,4-trisphosphate 6-kinase activity	molecular_function
PGSC0003DMG400045775	GO:0032957	inositol trisphosphate metabolic process	biological_process
PGSC0003DMG400045810	GO:0003676	nucleic acid binding	molecular_function
PGSC0003DMG400045810	GO:0008270	zinc ion binding	molecular_function
PGSC0003DMG400036713	GO:0055114	oxidation-reduction process	biological_process
PGSC0003DMG400036713	GO:0016620	oxidoreductase activity, acting on the aldehyde or oxo group of donors, NAD or NADP as acceptor	molecular_function
PGSC0003DMG400036772	GO:0003677	DNA binding	molecular_function
PGSC0003DMG400036772	GO:0005634	nucleus	cellular_component
PGSC0003DMG400036772	GO:0006351	transcription, DNA-templated	biological_process
PGSC0003DMG400036772	GO:0006355	regulation of transcription, DNA-templated	biological_process
PGSC0003DMG400036772	GO:0005515	protein binding	molecular_function
PGSC0003DMG400036774	GO:0004672	protein kinase activity	molecular_function
PGSC0003DMG400036774	GO:0005524	ATP binding	molecular_function
PGSC0003DMG400036774	GO:0006468	protein phosphorylation	biological_process
PGSC0003DMG400036774	GO:0016020	membrane	cellular_component
PGSC0003DMG400036774	GO:0016021	integral component of membrane	cellular_component
PGSC0003DMG400036797	GO:0006508	proteolysis	biological_process
PGSC0003DMG400036797	GO:0004252	serine-type endopeptidase activity	molecular_function
PGSC0003DMG400036835	GO:0005515	protein binding	molecular_function
PGSC0003DMG400036851	GO:0003779	actin binding	molecular_function
PGSC0003DMG400036851	GO:0005622	intracellular	cellular_component
PGSC0003DMG400036851	GO:0030042	actin filament depolymerization	biological_process
PGSC0003DMG400036851	GO:0015629	actin cytoskeleton	cellular_component
PGSC0003DMG400036869	GO:0003743	translation initiation factor activity	molecular_function
PGSC0003DMG400036869	GO:0006413	translational initiation	biological_process
PGSC0003DMG400046044	GO:0003677	DNA binding	molecular_function
PGSC0003DMG400046044	GO:0006355	regulation of transcription, DNA-templated	biological_process
PGSC0003DMG400046044	GO:0003676	nucleic acid binding	molecular_function
PGSC0003DMG400046044	GO:0008270	zinc ion binding	molecular_function
PGSC0003DMG400046044	GO:0003729	mRNA binding	molecular_function
PGSC0003DMG400046044	GO:0009409	response to cold	biological_process
PGSC0003DMG400046044	GO:0009631	cold acclimation	biological_process
PGSC0003DMG400046044	GO:0009826	unidimensional cell growth	biological_process
PGSC0003DMG400046044	GO:0032508	DNA duplex unwinding	biological_process
PGSC0003DMG400046044	GO:0005634	nucleus	cellular_component
PGSC0003DMG400046044	GO:0005737	cytoplasm	cellular_component
PGSC0003DMG400036966	GO:0003979	UDP-glucose 6-dehydrogenase activity	molecular_function
PGSC0003DMG400036966	GO:0055114	oxidation-reduction process	biological_process
PGSC0003DMG400036966	GO:0051287	NAD binding	molecular_function
PGSC0003DMG400036966	GO:0016491	oxidoreductase activity	molecular_function
PGSC0003DMG400036966	GO:0016616	oxidoreductase activity, acting on the CH-OH group of donors, NAD or NADP as acceptor	molecular_function
PGSC0003DMG400036976	GO:0008152	metabolic process	biological_process
PGSC0003DMG400036976	GO:0016787	hydrolase activity	molecular_function
PGSC0003DMG400037029	GO:0003677	DNA binding	molecular_function
PGSC0003DMG400037029	GO:0006355	regulation of transcription, DNA-templated	biological_process
PGSC0003DMG400037029	GO:0005634	nucleus	cellular_component
PGSC0003DMG400046138	GO:0005515	protein binding	molecular_function
PGSC0003DMG400037053	GO:0046872	metal ion binding	molecular_function
PGSC0003DMG400046223	GO:0005515	protein binding	molecular_function
PGSC0003DMG400037159	GO:0006952	defense response	biological_process
PGSC0003DMG400037159	GO:0043531	ADP binding	molecular_function
PGSC0003DMG400037185	GO:0016020	membrane	cellular_component
PGSC0003DMG400037185	GO:0016021	integral component of membrane	cellular_component
PGSC0003DMG400037185	GO:0005515	protein binding	molecular_function
PGSC0003DMG400046292	GO:0016020	membrane	cellular_component
PGSC0003DMG400046292	GO:0016021	integral component of membrane	cellular_component
PGSC0003DMG400046303	GO:0016020	membrane	cellular_component
PGSC0003DMG400046303	GO:0016021	integral component of membrane	cellular_component
PGSC0003DMG400046303	GO:0009507	chloroplast	cellular_component
PGSC0003DMG400046303	GO:0009536	plastid	cellular_component
PGSC0003DMG400046303	GO:0015979	photosynthesis	biological_process
PGSC0003DMG400046303	GO:0009523	photosystem II	cellular_component
PGSC0003DMG400046303	GO:0009535	chloroplast thylakoid membrane	cellular_component
PGSC0003DMG400046303	GO:0009579	thylakoid	cellular_component
PGSC0003DMG400046303	GO:0016168	chlorophyll binding	molecular_function
PGSC0003DMG400046303	GO:0018298	protein-chromophore linkage	biological_process
PGSC0003DMG400046303	GO:0009767	photosynthetic electron transport chain	biological_process
PGSC0003DMG400046303	GO:0019684	photosynthesis, light reaction	biological_process
PGSC0003DMG400046303	GO:0045156	electron transporter, transferring electrons within the cyclic electron transport pathway of photosynthesis activity	molecular_function
PGSC0003DMG400046303	GO:0009772	photosynthetic electron transport in photosystem II	biological_process
PGSC0003DMG400046303	GO:0010207	photosystem II assembly	biological_process
PGSC0003DMG400046303	GO:0009521	photosystem	cellular_component
PGSC0003DMG400046303	GO:0009534	chloroplast thylakoid	cellular_component
PGSC0003DMG400046303	GO:0010287	plastoglobule	cellular_component
PGSC0003DMG400046324	GO:0016740	transferase activity	molecular_function
PGSC0003DMG400046324	GO:0000166	nucleotide binding	molecular_function
PGSC0003DMG400046324	GO:0004672	protein kinase activity	molecular_function
PGSC0003DMG400046324	GO:0004674	protein serine/threonine kinase activity	molecular_function
PGSC0003DMG400046324	GO:0005524	ATP binding	molecular_function
PGSC0003DMG400046324	GO:0016301	kinase activity	molecular_function
PGSC0003DMG400046324	GO:0006468	protein phosphorylation	biological_process
PGSC0003DMG400046324	GO:0016310	phosphorylation	biological_process
PGSC0003DMG400046324	GO:0016020	membrane	cellular_component
PGSC0003DMG400046324	GO:0016021	integral component of membrane	cellular_component
PGSC0003DMG400037227	GO:0003824	catalytic activity	molecular_function
PGSC0003DMG400037227	GO:0005992	trehalose biosynthetic process	biological_process
PGSC0003DMG400046345	GO:0005840	ribosome	cellular_component
PGSC0003DMG400046345	GO:0003735	structural constituent of ribosome	molecular_function
PGSC0003DMG400046345	GO:0006412	translation	biological_process
PGSC0003DMG400046345	GO:0015934	large ribosomal subunit	cellular_component
PGSC0003DMG400046345	GO:0030529	intracellular ribonucleoprotein complex	cellular_component
PGSC0003DMG400037242	GO:0008270	zinc ion binding	molecular_function
PGSC0003DMG400037242	GO:0005515	protein binding	molecular_function
PGSC0003DMG400037250	GO:0016740	transferase activity	molecular_function
PGSC0003DMG400037250	GO:0000166	nucleotide binding	molecular_function
PGSC0003DMG400037250	GO:0005524	ATP binding	molecular_function
PGSC0003DMG400037250	GO:0046872	metal ion binding	molecular_function
PGSC0003DMG400037250	GO:0005737	cytoplasm	cellular_component
PGSC0003DMG400037250	GO:0006730	one-carbon metabolic process	biological_process
PGSC0003DMG400037250	GO:0004478	methionine adenosyltransferase activity	molecular_function
PGSC0003DMG400037250	GO:0006556	S-adenosylmethionine biosynthetic process	biological_process
PGSC0003DMG400037251	GO:0003723	RNA binding	molecular_function
PGSC0003DMG400037251	GO:0003676	nucleic acid binding	molecular_function
PGSC0003DMG400037262	GO:0016020	membrane	cellular_component
PGSC0003DMG400037262	GO:0016021	integral component of membrane	cellular_component
PGSC0003DMG400046420	GO:0005515	protein binding	molecular_function
PGSC0003DMG400046427	GO:0016740	transferase activity	molecular_function
PGSC0003DMG400046427	GO:0008146	sulfotransferase activity	molecular_function
PGSC0003DMG400046446	GO:0006355	regulation of transcription, DNA-templated	biological_process
PGSC0003DMG400037332	GO:0005515	protein binding	molecular_function
PGSC0003DMG400046448	GO:0005525	GTP binding	molecular_function
PGSC0003DMG400046514	GO:0016020	membrane	cellular_component
PGSC0003DMG400046514	GO:0016021	integral component of membrane	cellular_component
PGSC0003DMG400046574	GO:0008270	zinc ion binding	molecular_function
PGSC0003DMG400046574	GO:0005515	protein binding	molecular_function
PGSC0003DMG400046579	GO:0005694	chromosome	cellular_component
PGSC0003DMG400046579	GO:0003677	DNA binding	molecular_function
PGSC0003DMG400046579	GO:0005634	nucleus	cellular_component
PGSC0003DMG400046579	GO:0006334	nucleosome assembly	biological_process
PGSC0003DMG400046579	GO:0046982	protein heterodimerization activity	molecular_function
PGSC0003DMG400046579	GO:0000786	nucleosome	cellular_component
PGSC0003DMG400037460	GO:0004672	protein kinase activity	molecular_function
PGSC0003DMG400037460	GO:0005524	ATP binding	molecular_function
PGSC0003DMG400037460	GO:0006468	protein phosphorylation	biological_process
PGSC0003DMG400046676	GO:0044375	regulation of peroxisome size	biological_process
PGSC0003DMG400046676	GO:0016020	membrane	cellular_component
PGSC0003DMG400046676	GO:0016021	integral component of membrane	cellular_component
PGSC0003DMG400046676	GO:0005779	integral component of peroxisomal membrane	cellular_component
PGSC0003DMG400046676	GO:0016559	peroxisome fission	biological_process
PGSC0003DMG400046676	GO:0042802	identical protein binding	molecular_function
PGSC0003DMG400046676	GO:0007031	peroxisome organization	biological_process
PGSC0003DMG400046676	GO:0005777	peroxisome	cellular_component
PGSC0003DMG400046676	GO:0005778	peroxisomal membrane	cellular_component
PGSC0003DMG400046726	GO:0005515	protein binding	molecular_function
PGSC0003DMG400037583	GO:0016787	hydrolase activity	molecular_function
PGSC0003DMG400037583	GO:0006508	proteolysis	biological_process
PGSC0003DMG400037583	GO:0004252	serine-type endopeptidase activity	molecular_function
PGSC0003DMG400046756	GO:0003682	chromatin binding	molecular_function
PGSC0003DMG400046756	GO:0045892	negative regulation of transcription, DNA-templated	biological_process
PGSC0003DMG400046756	GO:0007219	Notch signaling pathway	biological_process
PGSC0003DMG400046756	GO:0044030	regulation of DNA methylation	biological_process
PGSC0003DMG400046756	GO:2000232	regulation of rRNA processing	biological_process
PGSC0003DMG400046756	GO:0005634	nucleus	cellular_component
PGSC0003DMG400046756	GO:0005731	nucleolus organizer region	cellular_component
PGSC0003DMG400046768	GO:0005085	guanyl-nucleotide exchange factor activity	molecular_function
PGSC0003DMG400046768	GO:0005089	Rho guanyl-nucleotide exchange factor activity	molecular_function
PGSC0003DMG400046768	GO:0065009	regulation of molecular function	biological_process
PGSC0003DMG400046804	GO:0016020	membrane	cellular_component
PGSC0003DMG400046804	GO:0016021	integral component of membrane	cellular_component
PGSC0003DMG400046804	GO:0022857	transmembrane transporter activity	molecular_function
PGSC0003DMG400046804	GO:0055085	transmembrane transport	biological_process
PGSC0003DMG400046813	GO:0055114	oxidation-reduction process	biological_process
PGSC0003DMG400046813	GO:0004497	monooxygenase activity	molecular_function
PGSC0003DMG400046813	GO:0016491	oxidoreductase activity	molecular_function
PGSC0003DMG400046813	GO:0046872	metal ion binding	molecular_function
PGSC0003DMG400046813	GO:0020037	heme binding	molecular_function
PGSC0003DMG400046813	GO:0005506	iron ion binding	molecular_function
PGSC0003DMG400046813	GO:0016705	oxidoreductase activity, acting on paired donors, with incorporation or reduction of molecular oxygen	molecular_function
PGSC0003DMG400037662	GO:0005515	protein binding	molecular_function
PGSC0003DMG400046866	GO:0003676	nucleic acid binding	molecular_function
PGSC0003DMG400046866	GO:0008270	zinc ion binding	molecular_function
PGSC0003DMG400037697	GO:0016020	membrane	cellular_component
PGSC0003DMG400037697	GO:0016021	integral component of membrane	cellular_component
PGSC0003DMG400037705	GO:0005515	protein binding	molecular_function
PGSC0003DMG400037737	GO:0003700	DNA-binding transcription factor activity	molecular_function
PGSC0003DMG400037737	GO:0006355	regulation of transcription, DNA-templated	biological_process
PGSC0003DMG400046940	GO:0009793	embryo development ending in seed dormancy	biological_process
PGSC0003DMG400046940	GO:0009507	chloroplast	cellular_component
PGSC0003DMG400046968	GO:0005515	protein binding	molecular_function
PGSC0003DMG400047044	GO:0008299	isoprenoid biosynthetic process	biological_process
PGSC0003DMG400047044	GO:0016740	transferase activity	molecular_function
PGSC0003DMG400037840	GO:0016740	transferase activity	molecular_function
PGSC0003DMG400037840	GO:0008152	metabolic process	biological_process
PGSC0003DMG400037840	GO:0016757	transferase activity, transferring glycosyl groups	molecular_function
PGSC0003DMG400037840	GO:0016758	transferase activity, transferring hexosyl groups	molecular_function
PGSC0003DMG400037844	GO:0055114	oxidation-reduction process	biological_process
PGSC0003DMG400037844	GO:0016020	membrane	cellular_component
PGSC0003DMG400037844	GO:0016021	integral component of membrane	cellular_component
PGSC0003DMG400037844	GO:0004497	monooxygenase activity	molecular_function
PGSC0003DMG400037844	GO:0016491	oxidoreductase activity	molecular_function
PGSC0003DMG400037844	GO:0046872	metal ion binding	molecular_function
PGSC0003DMG400037844	GO:0020037	heme binding	molecular_function
PGSC0003DMG400037844	GO:0005506	iron ion binding	molecular_function
PGSC0003DMG400037844	GO:0016705	oxidoreductase activity, acting on paired donors, with incorporation or reduction of molecular oxygen	molecular_function
PGSC0003DMG400037851	GO:0016020	membrane	cellular_component
PGSC0003DMG400037851	GO:0016021	integral component of membrane	cellular_component
PGSC0003DMG400037851	GO:0005515	protein binding	molecular_function
PGSC0003DMG400037859	GO:0016020	membrane	cellular_component
PGSC0003DMG400037859	GO:0016021	integral component of membrane	cellular_component
PGSC0003DMG400037860	GO:0000166	nucleotide binding	molecular_function
PGSC0003DMG400037860	GO:0005524	ATP binding	molecular_function
PGSC0003DMG400037860	GO:0004386	helicase activity	molecular_function
PGSC0003DMG400037860	GO:0016787	hydrolase activity	molecular_function
PGSC0003DMG400037860	GO:0003676	nucleic acid binding	molecular_function
PGSC0003DMG400037865	GO:0016020	membrane	cellular_component
PGSC0003DMG400037865	GO:0016021	integral component of membrane	cellular_component
PGSC0003DMG400037865	GO:0050826	response to freezing	biological_process
PGSC0003DMG400047102	GO:0016020	membrane	cellular_component
PGSC0003DMG400047102	GO:0016021	integral component of membrane	cellular_component
PGSC0003DMG400037886	GO:0045735	nutrient reservoir activity	molecular_function
PGSC0003DMG400037894	GO:0016787	hydrolase activity	molecular_function
PGSC0003DMG400037894	GO:0004190	aspartic-type endopeptidase activity	molecular_function
PGSC0003DMG400037894	GO:0008233	peptidase activity	molecular_function
PGSC0003DMG400037894	GO:0006508	proteolysis	biological_process
PGSC0003DMG400047155	GO:0005515	protein binding	molecular_function
PGSC0003DMG400037923	GO:0016020	membrane	cellular_component
PGSC0003DMG400037923	GO:0016021	integral component of membrane	cellular_component
PGSC0003DMG400047204	GO:0005840	ribosome	cellular_component
PGSC0003DMG400047204	GO:0005622	intracellular	cellular_component
PGSC0003DMG400047204	GO:0003735	structural constituent of ribosome	molecular_function
PGSC0003DMG400047204	GO:0006412	translation	biological_process
PGSC0003DMG400047233	GO:0005509	calcium ion binding	molecular_function
PGSC0003DMG400038020	GO:0006952	defense response	biological_process
PGSC0003DMG400038020	GO:0043531	ADP binding	molecular_function
PGSC0003DMG400047327	GO:0006883	cellular sodium ion homeostasis	biological_process
PGSC0003DMG400047327	GO:0043433	negative regulation of DNA-binding transcription factor activity	biological_process
PGSC0003DMG400047327	GO:1901001	negative regulation of response to salt stress	biological_process
PGSC0003DMG400047327	GO:0030007	cellular potassium ion homeostasis	biological_process
PGSC0003DMG400047327	GO:0005634	nucleus	cellular_component
PGSC0003DMG400038079	GO:0016788	hydrolase activity, acting on ester bonds	molecular_function
PGSC0003DMG400047346	GO:0071219	cellular response to molecule of bacterial origin	biological_process
PGSC0003DMG400047346	GO:0071323	cellular response to chitin	biological_process
PGSC0003DMG400047346	GO:0004672	protein kinase activity	molecular_function
PGSC0003DMG400047346	GO:0005524	ATP binding	molecular_function
PGSC0003DMG400047346	GO:0006468	protein phosphorylation	biological_process
PGSC0003DMG400047346	GO:0016020	membrane	cellular_component
PGSC0003DMG400047346	GO:0016021	integral component of membrane	cellular_component
PGSC0003DMG400047346	GO:0008061	chitin binding	molecular_function
PGSC0003DMG400047346	GO:0045087	innate immune response	biological_process
PGSC0003DMG400047346	GO:0005886	plasma membrane	cellular_component
PGSC0003DMG400038126	GO:0005515	protein binding	molecular_function
PGSC0003DMG400038135	GO:0005525	GTP binding	molecular_function
PGSC0003DMG400038162	GO:0032259	methylation	biological_process
PGSC0003DMG400038162	GO:0003723	RNA binding	molecular_function
PGSC0003DMG400038162	GO:0008168	methyltransferase activity	molecular_function
PGSC0003DMG400038162	GO:0006396	RNA processing	biological_process
PGSC0003DMG400038162	GO:0008173	RNA methyltransferase activity	molecular_function
PGSC0003DMG400038162	GO:0001510	RNA methylation	biological_process
PGSC0003DMG400038162	GO:0009507	chloroplast	cellular_component
PGSC0003DMG400038172	GO:0009733	response to auxin	biological_process
PGSC0003DMG400038188	GO:0055114	oxidation-reduction process	biological_process
PGSC0003DMG400038188	GO:0016491	oxidoreductase activity	molecular_function
PGSC0003DMG400038200	GO:0003735	structural constituent of ribosome	molecular_function
PGSC0003DMG400038200	GO:0006412	translation	biological_process
PGSC0003DMG400038200	GO:0005840	ribosome	cellular_component
PGSC0003DMG400038200	GO:0015935	small ribosomal subunit	cellular_component
PGSC0003DMG400038305	GO:0016740	transferase activity	molecular_function
PGSC0003DMG400038305	GO:0008152	metabolic process	biological_process
PGSC0003DMG400038305	GO:0016757	transferase activity, transferring glycosyl groups	molecular_function
PGSC0003DMG400038305	GO:0016758	transferase activity, transferring hexosyl groups	molecular_function
PGSC0003DMG400038314	GO:0004672	protein kinase activity	molecular_function
PGSC0003DMG400038314	GO:0005524	ATP binding	molecular_function
PGSC0003DMG400038314	GO:0006468	protein phosphorylation	biological_process
PGSC0003DMG400038314	GO:0016020	membrane	cellular_component
PGSC0003DMG400038314	GO:0016021	integral component of membrane	cellular_component
PGSC0003DMG400038332	GO:0016787	hydrolase activity	molecular_function
PGSC0003DMG400038332	GO:0008233	peptidase activity	molecular_function
PGSC0003DMG400038332	GO:0006508	proteolysis	biological_process
PGSC0003DMG400038332	GO:0004252	serine-type endopeptidase activity	molecular_function
PGSC0003DMG400038332	GO:0008236	serine-type peptidase activity	molecular_function
PGSC0003DMG400038387	GO:0008270	zinc ion binding	molecular_function
PGSC0003DMG400038387	GO:0016554	cytidine to uridine editing	biological_process
PGSC0003DMG400038387	GO:0005739	mitochondrion	cellular_component
PGSC0003DMG400038387	GO:0005515	protein binding	molecular_function
PGSC0003DMG400038433	GO:0008152	metabolic process	biological_process
PGSC0003DMG400038433	GO:0016787	hydrolase activity	molecular_function
PGSC0003DMG400038453	GO:0055114	oxidation-reduction process	biological_process
PGSC0003DMG400038453	GO:0016491	oxidoreductase activity	molecular_function
PGSC0003DMG400038556	GO:0016020	membrane	cellular_component
PGSC0003DMG400038556	GO:0016021	integral component of membrane	cellular_component
PGSC0003DMG400038566	GO:0008270	zinc ion binding	molecular_function
PGSC0003DMG400038566	GO:0005515	protein binding	molecular_function
PGSC0003DMG400038589	GO:0003700	DNA-binding transcription factor activity	molecular_function
PGSC0003DMG400038589	GO:0003677	DNA binding	molecular_function
PGSC0003DMG400038589	GO:0006355	regulation of transcription, DNA-templated	biological_process
PGSC0003DMG400038589	GO:0005634	nucleus	cellular_component
PGSC0003DMG400038589	GO:0043565	sequence-specific DNA binding	molecular_function
PGSC0003DMG400038589	GO:0046872	metal ion binding	molecular_function
PGSC0003DMG400038589	GO:0006351	transcription, DNA-templated	biological_process
PGSC0003DMG400038589	GO:0008270	zinc ion binding	molecular_function
PGSC0003DMG400038589	GO:0045893	positive regulation of transcription, DNA-templated	biological_process
PGSC0003DMG400038641	GO:0005515	protein binding	molecular_function
PGSC0003DMG400038663	GO:0005515	protein binding	molecular_function
PGSC0003DMG400038720	GO:0005515	protein binding	molecular_function
PGSC0003DMG400038862	GO:0016020	membrane	cellular_component
PGSC0003DMG400038862	GO:0016021	integral component of membrane	cellular_component
PGSC0003DMG400038897	GO:0055114	oxidation-reduction process	biological_process
PGSC0003DMG400038897	GO:0005840	ribosome	cellular_component
PGSC0003DMG400038897	GO:0003735	structural constituent of ribosome	molecular_function
PGSC0003DMG400038897	GO:0006412	translation	biological_process
PGSC0003DMG400038897	GO:0005507	copper ion binding	molecular_function
PGSC0003DMG400038990	GO:0016020	membrane	cellular_component
PGSC0003DMG400038990	GO:0016021	integral component of membrane	cellular_component
PGSC0003DMG400038990	GO:0005515	protein binding	molecular_function
PGSC0003DMG400039047	GO:0016020	membrane	cellular_component
PGSC0003DMG400039047	GO:0016021	integral component of membrane	cellular_component
PGSC0003DMG400039263	GO:0006351	transcription, DNA-templated	biological_process
PGSC0003DMG400039263	GO:0006355	regulation of transcription, DNA-templated	biological_process
PGSC0003DMG400039297	GO:0005515	protein binding	molecular_function
PGSC0003DMG400039325	GO:0019789	SUMO transferase activity	molecular_function
PGSC0003DMG400039325	GO:0016925	protein sumoylation	biological_process
PGSC0003DMG400039347	GO:0055114	oxidation-reduction process	biological_process
PGSC0003DMG400039347	GO:0003824	catalytic activity	molecular_function
PGSC0003DMG400039347	GO:0050660	flavin adenine dinucleotide binding	molecular_function
PGSC0003DMG400039347	GO:0016491	oxidoreductase activity	molecular_function
PGSC0003DMG400039347	GO:0016614	oxidoreductase activity, acting on CH-OH group of donors	molecular_function
PGSC0003DMG400039347	GO:0071949	FAD binding	molecular_function
PGSC0003DMG400039355	GO:0005515	protein binding	molecular_function
PGSC0003DMG400039436	GO:0042753	positive regulation of circadian rhythm	biological_process
PGSC0003DMG400039453	GO:0016740	transferase activity	molecular_function
PGSC0003DMG400039453	GO:0008152	metabolic process	biological_process
PGSC0003DMG400039453	GO:0016757	transferase activity, transferring glycosyl groups	molecular_function
PGSC0003DMG400039453	GO:0016758	transferase activity, transferring hexosyl groups	molecular_function
PGSC0003DMG400039532	GO:0005509	calcium ion binding	molecular_function
PGSC0003DMG400039588	GO:0005515	protein binding	molecular_function
PGSC0003DMG400039680	GO:0004672	protein kinase activity	molecular_function
PGSC0003DMG400039680	GO:0005524	ATP binding	molecular_function
PGSC0003DMG400039680	GO:0006468	protein phosphorylation	biological_process
PGSC0003DMG400039680	GO:0016020	membrane	cellular_component
PGSC0003DMG400039680	GO:0016021	integral component of membrane	cellular_component
PGSC0003DMG400039680	GO:0005515	protein binding	molecular_function
PGSC0003DMG400039752	GO:0015031	protein transport	biological_process
PGSC0003DMG400039752	GO:0006887	exocytosis	biological_process
PGSC0003DMG400039752	GO:0000145	exocyst	cellular_component
PGSC0003DMG400039752	GO:0005829	cytosol	cellular_component
PGSC0003DMG400039752	GO:0005886	plasma membrane	cellular_component
PGSC0003DMG400039789	GO:0016740	transferase activity	molecular_function
PGSC0003DMG400039789	GO:0008152	metabolic process	biological_process
PGSC0003DMG400039789	GO:0016757	transferase activity, transferring glycosyl groups	molecular_function
PGSC0003DMG400039789	GO:0016758	transferase activity, transferring hexosyl groups	molecular_function
PGSC0003DMG400039791	GO:0055114	oxidation-reduction process	biological_process
PGSC0003DMG400039791	GO:0004497	monooxygenase activity	molecular_function
PGSC0003DMG400039791	GO:0016491	oxidoreductase activity	molecular_function
PGSC0003DMG400039791	GO:0046872	metal ion binding	molecular_function
PGSC0003DMG400039791	GO:0020037	heme binding	molecular_function
PGSC0003DMG400039791	GO:0005506	iron ion binding	molecular_function
PGSC0003DMG400039791	GO:0016705	oxidoreductase activity, acting on paired donors, with incorporation or reduction of molecular oxygen	molecular_function
PGSC0003DMG400039821	GO:0000398	mRNA splicing, via spliceosome	biological_process
PGSC0003DMG400039821	GO:0005681	spliceosomal complex	cellular_component
PGSC0003DMG400039856	GO:0052861	glucan endo-1,3-beta-glucanase activity, C-3 substituted reducing group	molecular_function
PGSC0003DMG400039862	GO:0008270	zinc ion binding	molecular_function
PGSC0003DMG400039862	GO:0005634	nucleus	cellular_component
PGSC0003DMG400039862	GO:0005737	cytoplasm	cellular_component
PGSC0003DMG400039862	GO:0009507	chloroplast	cellular_component
PGSC0003DMG400039862	GO:0005515	protein binding	molecular_function
PGSC0003DMG400039893	GO:0005515	protein binding	molecular_function
PGSC0003DMG400039917	GO:0016740	transferase activity	molecular_function
PGSC0003DMG400039917	GO:0008152	metabolic process	biological_process
PGSC0003DMG400039917	GO:0016758	transferase activity, transferring hexosyl groups	molecular_function
PGSC0003DMG400040010	GO:0005515	protein binding	molecular_function
PGSC0003DMG400040046	GO:0003700	DNA-binding transcription factor activity	molecular_function
PGSC0003DMG400040046	GO:0003677	DNA binding	molecular_function
PGSC0003DMG400040046	GO:0006355	regulation of transcription, DNA-templated	biological_process
PGSC0003DMG400040046	GO:0005634	nucleus	cellular_component
PGSC0003DMG400040046	GO:0006351	transcription, DNA-templated	biological_process
PGSC0003DMG400040194	GO:0005515	protein binding	molecular_function
PGSC0003DMG400040194	GO:0009793	embryo development ending in seed dormancy	biological_process
PGSC0003DMG400040194	GO:0005634	nucleus	cellular_component
PGSC0003DMG400040232	GO:0003677	DNA binding	molecular_function
PGSC0003DMG400040232	GO:0005634	nucleus	cellular_component
PGSC0003DMG400040232	GO:0006351	transcription, DNA-templated	biological_process
PGSC0003DMG400040232	GO:0006355	regulation of transcription, DNA-templated	biological_process
PGSC0003DMG400040241	GO:0005515	protein binding	molecular_function
PGSC0003DMG400040260	GO:0006952	defense response	biological_process
PGSC0003DMG400040260	GO:0016798	hydrolase activity, acting on glycosyl bonds	molecular_function
PGSC0003DMG400040260	GO:0042973	glucan endo-1,3-beta-D-glucosidase activity	molecular_function
PGSC0003DMG400040260	GO:0016787	hydrolase activity	molecular_function
PGSC0003DMG400040260	GO:0005975	carbohydrate metabolic process	biological_process
PGSC0003DMG400040260	GO:0008152	metabolic process	biological_process
PGSC0003DMG400040260	GO:0004553	hydrolase activity, hydrolyzing O-glycosyl compounds	molecular_function
PGSC0003DMG400040260	GO:0005773	vacuole	cellular_component
PGSC0003DMG400040483	GO:0005488	binding	molecular_function
PGSC0003DMG400040483	GO:0005515	protein binding	molecular_function
PGSC0003DMG400040510	GO:0005515	protein binding	molecular_function
PGSC0003DMG400040535	GO:0005784	Sec61 translocon complex	cellular_component
PGSC0003DMG400040535	GO:0016020	membrane	cellular_component
PGSC0003DMG400040535	GO:0016021	integral component of membrane	cellular_component
PGSC0003DMG400040535	GO:0015031	protein transport	biological_process
PGSC0003DMG400040535	GO:0005783	endoplasmic reticulum	cellular_component
PGSC0003DMG400040535	GO:0006886	intracellular protein transport	biological_process
PGSC0003DMG400040591	GO:0071805	potassium ion transmembrane transport	biological_process
PGSC0003DMG400040591	GO:0034220	ion transmembrane transport	biological_process
PGSC0003DMG400040591	GO:0005249	voltage-gated potassium channel activity	molecular_function
PGSC0003DMG400040591	GO:0016020	membrane	cellular_component
PGSC0003DMG400040591	GO:0016021	integral component of membrane	cellular_component
PGSC0003DMG400040591	GO:0055085	transmembrane transport	biological_process
PGSC0003DMG400040591	GO:0006811	ion transport	biological_process
PGSC0003DMG400040591	GO:0006813	potassium ion transport	biological_process
PGSC0003DMG400040591	GO:0005216	ion channel activity	molecular_function
PGSC0003DMG400040651	GO:0008152	metabolic process	biological_process
PGSC0003DMG400040651	GO:0016787	hydrolase activity	molecular_function
PGSC0003DMG400040663	GO:0003677	DNA binding	molecular_function
PGSC0003DMG400040663	GO:0005634	nucleus	cellular_component
PGSC0003DMG400040663	GO:0006351	transcription, DNA-templated	biological_process
PGSC0003DMG400040663	GO:0006355	regulation of transcription, DNA-templated	biological_process
PGSC0003DMG400040677	GO:0090502	RNA phosphodiester bond hydrolysis, endonucleolytic	biological_process
PGSC0003DMG400040677	GO:0003723	RNA binding	molecular_function
PGSC0003DMG400040677	GO:0033897	ribonuclease T2 activity	molecular_function
PGSC0003DMG400040729	GO:0004672	protein kinase activity	molecular_function
PGSC0003DMG400040729	GO:0005524	ATP binding	molecular_function
PGSC0003DMG400040729	GO:0006468	protein phosphorylation	biological_process
PGSC0003DMG400040850	GO:0005515	protein binding	molecular_function
PGSC0003DMG400040994	GO:0016020	membrane	cellular_component
PGSC0003DMG400040994	GO:0016021	integral component of membrane	cellular_component
PGSC0003DMG400041021	GO:0005694	chromosome	cellular_component
PGSC0003DMG400041021	GO:0003677	DNA binding	molecular_function
PGSC0003DMG400041021	GO:0005634	nucleus	cellular_component
PGSC0003DMG400041021	GO:0006334	nucleosome assembly	biological_process
PGSC0003DMG400041021	GO:0000786	nucleosome	cellular_component
PGSC0003DMG400041029	GO:0051087	chaperone binding	molecular_function
PGSC0003DMG400041029	GO:0005515	protein binding	molecular_function
PGSC0003DMG400041047	GO:0008033	tRNA processing	biological_process
PGSC0003DMG400041047	GO:0003723	RNA binding	molecular_function
PGSC0003DMG400041047	GO:0006397	mRNA processing	biological_process
PGSC0003DMG400041047	GO:0009507	chloroplast	cellular_component
PGSC0003DMG400041047	GO:0009536	plastid	cellular_component
PGSC0003DMG400041047	GO:0008380	RNA splicing	biological_process
PGSC0003DMG400041220	GO:0080167	response to karrikin	biological_process
PGSC0003DMG400041336	GO:0005515	protein binding	molecular_function
PGSC0003DMG400041402	GO:0016787	hydrolase activity	molecular_function
PGSC0003DMG400041402	GO:0004190	aspartic-type endopeptidase activity	molecular_function
PGSC0003DMG400041402	GO:0008233	peptidase activity	molecular_function
PGSC0003DMG400041402	GO:0006508	proteolysis	biological_process
PGSC0003DMG400041450	GO:0005524	ATP binding	molecular_function
PGSC0003DMG400041458	GO:0006952	defense response	biological_process
PGSC0003DMG400041458	GO:0043531	ADP binding	molecular_function
PGSC0003DMG400041467	GO:0003676	nucleic acid binding	molecular_function
PGSC0003DMG400041508	GO:0008299	isoprenoid biosynthetic process	biological_process
PGSC0003DMG400041508	GO:0016740	transferase activity	molecular_function
PGSC0003DMG400041620	GO:0016020	membrane	cellular_component
PGSC0003DMG400041620	GO:0009507	chloroplast	cellular_component
PGSC0003DMG400041620	GO:0009536	plastid	cellular_component
PGSC0003DMG400041620	GO:0046872	metal ion binding	molecular_function
PGSC0003DMG400041620	GO:0055114	oxidation-reduction process	biological_process
PGSC0003DMG400041620	GO:0009055	electron transfer activity	molecular_function
PGSC0003DMG400041620	GO:0022900	electron transport chain	biological_process
PGSC0003DMG400041620	GO:0009535	chloroplast thylakoid membrane	cellular_component
PGSC0003DMG400041620	GO:0009579	thylakoid	cellular_component
PGSC0003DMG400041620	GO:0005507	copper ion binding	molecular_function
PGSC0003DMG400041652	GO:0055114	oxidation-reduction process	biological_process
PGSC0003DMG400041652	GO:0016020	membrane	cellular_component
PGSC0003DMG400041652	GO:0016021	integral component of membrane	cellular_component
PGSC0003DMG400041652	GO:0006629	lipid metabolic process	biological_process
PGSC0003DMG400041652	GO:0016717	oxidoreductase activity, acting on paired donors, with oxidation of a pair of donors resulting in the reduction of molecular oxygen to two molecules of water	molecular_function
PGSC0003DMG400041767	GO:0000166	nucleotide binding	molecular_function
PGSC0003DMG400041767	GO:0003924	GTPase activity	molecular_function
PGSC0003DMG400041767	GO:0005525	GTP binding	molecular_function
PGSC0003DMG400041767	GO:0005622	intracellular	cellular_component
PGSC0003DMG400041767	GO:0003746	translation elongation factor activity	molecular_function
PGSC0003DMG400041767	GO:0006414	translational elongation	biological_process
PGSC0003DMG400041998	GO:0010223	secondary shoot formation	biological_process
PGSC0003DMG400041998	GO:1901601	strigolactone biosynthetic process	biological_process
PGSC0003DMG400041998	GO:1902348	cellular response to strigolactone	biological_process
PGSC0003DMG400028001	GO:0006952	defense response	biological_process
PGSC0003DMG400028001	GO:0043531	ADP binding	molecular_function
PGSC0003DMG400028009	GO:0009507	chloroplast	cellular_component
PGSC0003DMG400028009	GO:0009535	chloroplast thylakoid membrane	cellular_component
PGSC0003DMG400028009	GO:0009579	thylakoid	cellular_component
PGSC0003DMG400028009	GO:0010287	plastoglobule	cellular_component
PGSC0003DMG400028012	GO:0005525	GTP binding	molecular_function
PGSC0003DMG400028013	GO:0033612	receptor serine/threonine kinase binding	molecular_function
PGSC0003DMG400028013	GO:0010087	phloem or xylem histogenesis	biological_process
PGSC0003DMG400028013	GO:0010089	xylem development	biological_process
PGSC0003DMG400028026	GO:0005215	transporter activity	molecular_function
PGSC0003DMG400028026	GO:0016020	membrane	cellular_component
PGSC0003DMG400028026	GO:0016021	integral component of membrane	cellular_component
PGSC0003DMG400028026	GO:0022857	transmembrane transporter activity	molecular_function
PGSC0003DMG400028026	GO:0006857	oligopeptide transport	biological_process
PGSC0003DMG400028026	GO:0055085	transmembrane transport	biological_process
PGSC0003DMG401028027	GO:0000413	protein peptidyl-prolyl isomerization	biological_process
PGSC0003DMG401028027	GO:0016853	isomerase activity	molecular_function
PGSC0003DMG401028027	GO:0003755	peptidyl-prolyl cis-trans isomerase activity	molecular_function
PGSC0003DMG401028027	GO:0009507	chloroplast	cellular_component
PGSC0003DMG401028027	GO:0009535	chloroplast thylakoid membrane	cellular_component
PGSC0003DMG401028027	GO:0009579	thylakoid	cellular_component
PGSC0003DMG401028027	GO:0031977	thylakoid lumen	cellular_component
PGSC0003DMG402028027	GO:0003824	catalytic activity	molecular_function
PGSC0003DMG402028027	GO:0005975	carbohydrate metabolic process	biological_process
PGSC0003DMG402028027	GO:0005737	cytoplasm	cellular_component
PGSC0003DMG402028027	GO:0006098	pentose-phosphate shunt	biological_process
PGSC0003DMG402028027	GO:0004801	sedoheptulose-7-phosphate:D-glyceraldehyde-3-phosphate glyceronetransferase activity	molecular_function
PGSC0003DMG402028027	GO:0016740	transferase activity	molecular_function
PGSC0003DMG402028027	GO:0009809	lignin biosynthetic process	biological_process
PGSC0003DMG402028027	GO:0033587	shikimate biosynthetic process	biological_process
PGSC0003DMG402028027	GO:0046686	response to cadmium ion	biological_process
PGSC0003DMG402028027	GO:0005739	mitochondrion	cellular_component
PGSC0003DMG402028027	GO:0009507	chloroplast	cellular_component
PGSC0003DMG402028027	GO:0009536	plastid	cellular_component
PGSC0003DMG402028027	GO:0009570	chloroplast stroma	cellular_component
PGSC0003DMG400028036	GO:0016020	membrane	cellular_component
PGSC0003DMG400028036	GO:0016021	integral component of membrane	cellular_component
PGSC0003DMG400028048	GO:0043086	negative regulation of catalytic activity	biological_process
PGSC0003DMG400028048	GO:0004857	enzyme inhibitor activity	molecular_function
PGSC0003DMG400028053	GO:0055114	oxidation-reduction process	biological_process
PGSC0003DMG400028053	GO:0004497	monooxygenase activity	molecular_function
PGSC0003DMG400028053	GO:0016491	oxidoreductase activity	molecular_function
PGSC0003DMG400028053	GO:0046872	metal ion binding	molecular_function
PGSC0003DMG400028053	GO:0020037	heme binding	molecular_function
PGSC0003DMG400028053	GO:0005506	iron ion binding	molecular_function
PGSC0003DMG400028053	GO:0016705	oxidoreductase activity, acting on paired donors, with incorporation or reduction of molecular oxygen	molecular_function
PGSC0003DMG400028053	GO:0016020	membrane	cellular_component
PGSC0003DMG400028053	GO:0016021	integral component of membrane	cellular_component
PGSC0003DMG400028056	GO:0043531	ADP binding	molecular_function
PGSC0003DMG400028061	GO:0042793	plastid transcription	biological_process
PGSC0003DMG400028061	GO:0045893	positive regulation of transcription, DNA-templated	biological_process
PGSC0003DMG400028061	GO:0009295	nucleoid	cellular_component
PGSC0003DMG400028061	GO:0009507	chloroplast	cellular_component
PGSC0003DMG400028061	GO:0009508	plastid chromosome	cellular_component
PGSC0003DMG400028063	GO:0016020	membrane	cellular_component
PGSC0003DMG400028063	GO:0016021	integral component of membrane	cellular_component
PGSC0003DMG400028066	GO:0004672	protein kinase activity	molecular_function
PGSC0003DMG400028066	GO:0005524	ATP binding	molecular_function
PGSC0003DMG400028066	GO:0006468	protein phosphorylation	biological_process
PGSC0003DMG400028069	GO:0003824	catalytic activity	molecular_function
PGSC0003DMG400028069	GO:0050662	coenzyme binding	molecular_function
PGSC0003DMG400028073	GO:0004672	protein kinase activity	molecular_function
PGSC0003DMG400028073	GO:0005524	ATP binding	molecular_function
PGSC0003DMG400028073	GO:0006468	protein phosphorylation	biological_process
PGSC0003DMG400028073	GO:0016020	membrane	cellular_component
PGSC0003DMG400028073	GO:0016021	integral component of membrane	cellular_component
PGSC0003DMG400028077	GO:0006508	proteolysis	biological_process
PGSC0003DMG400028077	GO:0008234	cysteine-type peptidase activity	molecular_function
PGSC0003DMG400028078	GO:0016020	membrane	cellular_component
PGSC0003DMG400028078	GO:0016021	integral component of membrane	cellular_component
PGSC0003DMG400028078	GO:0009535	chloroplast thylakoid membrane	cellular_component
PGSC0003DMG400028078	GO:0009507	chloroplast	cellular_component
PGSC0003DMG400028081	GO:0043531	ADP binding	molecular_function
PGSC0003DMG400028096	GO:0055114	oxidation-reduction process	biological_process
PGSC0003DMG400028096	GO:0016020	membrane	cellular_component
PGSC0003DMG400028096	GO:0016021	integral component of membrane	cellular_component
PGSC0003DMG400028096	GO:0020037	heme binding	molecular_function
PGSC0003DMG400028096	GO:0005506	iron ion binding	molecular_function
PGSC0003DMG400028096	GO:0016705	oxidoreductase activity, acting on paired donors, with incorporation or reduction of molecular oxygen	molecular_function
PGSC0003DMG400028097	GO:0016491	oxidoreductase activity	molecular_function
PGSC0003DMG400028097	GO:0055114	oxidation-reduction process	biological_process
PGSC0003DMG400028098	GO:0003677	DNA binding	molecular_function
PGSC0003DMG400028098	GO:0005634	nucleus	cellular_component
PGSC0003DMG400028099	GO:0005634	nucleus	cellular_component
PGSC0003DMG400028100	GO:0003677	DNA binding	molecular_function
PGSC0003DMG400028100	GO:0005634	nucleus	cellular_component
PGSC0003DMG400028100	GO:0006351	transcription, DNA-templated	biological_process
PGSC0003DMG400028100	GO:0006355	regulation of transcription, DNA-templated	biological_process
PGSC0003DMG400028102	GO:0016020	membrane	cellular_component
PGSC0003DMG400028102	GO:0016021	integral component of membrane	cellular_component
PGSC0003DMG400028102	GO:0022857	transmembrane transporter activity	molecular_function
PGSC0003DMG400028102	GO:0055085	transmembrane transport	biological_process
PGSC0003DMG400028104	GO:0005854	nascent polypeptide-associated complex	cellular_component
PGSC0003DMG400028105	GO:0016020	membrane	cellular_component
PGSC0003DMG400028105	GO:0016021	integral component of membrane	cellular_component
PGSC0003DMG400028106	GO:0003729	mRNA binding	molecular_function
PGSC0003DMG400028106	GO:0000245	spliceosomal complex assembly	biological_process
PGSC0003DMG400028106	GO:0005488	binding	molecular_function
PGSC0003DMG400028108	GO:0019773	proteasome core complex, alpha-subunit complex	cellular_component
PGSC0003DMG400028108	GO:0004298	threonine-type endopeptidase activity	molecular_function
PGSC0003DMG400028108	GO:0005634	nucleus	cellular_component
PGSC0003DMG400028108	GO:0000502	proteasome complex	cellular_component
PGSC0003DMG400028108	GO:0016787	hydrolase activity	molecular_function
PGSC0003DMG400028108	GO:0008233	peptidase activity	molecular_function
PGSC0003DMG400028108	GO:0006508	proteolysis	biological_process
PGSC0003DMG400028108	GO:0005737	cytoplasm	cellular_component
PGSC0003DMG400028108	GO:0006511	ubiquitin-dependent protein catabolic process	biological_process
PGSC0003DMG400028108	GO:0004175	endopeptidase activity	molecular_function
PGSC0003DMG400028108	GO:0051603	proteolysis involved in cellular protein catabolic process	biological_process
PGSC0003DMG400028108	GO:0005839	proteasome core complex	cellular_component
PGSC0003DMG400028109	GO:0008180	COP9 signalosome	cellular_component
PGSC0003DMG400028110	GO:0016567	protein ubiquitination	biological_process
PGSC0003DMG400028110	GO:0016740	transferase activity	molecular_function
PGSC0003DMG400028110	GO:0000166	nucleotide binding	molecular_function
PGSC0003DMG400028110	GO:0005524	ATP binding	molecular_function
PGSC0003DMG400028110	GO:0006511	ubiquitin-dependent protein catabolic process	biological_process
PGSC0003DMG400028110	GO:0004842	ubiquitin-protein transferase activity	molecular_function
PGSC0003DMG400028111	GO:0003723	RNA binding	molecular_function
PGSC0003DMG400028111	GO:0003676	nucleic acid binding	molecular_function
PGSC0003DMG400028112	GO:0016301	kinase activity	molecular_function
PGSC0003DMG400028112	GO:0016310	phosphorylation	biological_process
PGSC0003DMG400028112	GO:0005515	protein binding	molecular_function
PGSC0003DMG400028113	GO:0003677	DNA binding	molecular_function
PGSC0003DMG400028113	GO:0005634	nucleus	cellular_component
PGSC0003DMG400028113	GO:0016020	membrane	cellular_component
PGSC0003DMG400028113	GO:0016021	integral component of membrane	cellular_component
PGSC0003DMG400028113	GO:0006260	DNA replication	biological_process
PGSC0003DMG400028113	GO:0006281	DNA repair	biological_process
PGSC0003DMG400028113	GO:0006310	DNA recombination	biological_process
PGSC0003DMG400028114	GO:0016020	membrane	cellular_component
PGSC0003DMG400028114	GO:0016021	integral component of membrane	cellular_component
PGSC0003DMG400028115	GO:0050790	regulation of catalytic activity	biological_process
PGSC0003DMG400028115	GO:0051087	chaperone binding	molecular_function
PGSC0003DMG400028115	GO:0006457	protein folding	biological_process
PGSC0003DMG400028115	GO:0042803	protein homodimerization activity	molecular_function
PGSC0003DMG400028115	GO:0000774	adenyl-nucleotide exchange factor activity	molecular_function
PGSC0003DMG400028115	GO:0005739	mitochondrion	cellular_component
PGSC0003DMG400028115	GO:0005759	mitochondrial matrix	cellular_component
PGSC0003DMG400028115	GO:0005507	copper ion binding	molecular_function
PGSC0003DMG400028115	GO:0009507	chloroplast	cellular_component
PGSC0003DMG400028115	GO:0009570	chloroplast stroma	cellular_component
PGSC0003DMG400028115	GO:0009579	thylakoid	cellular_component
PGSC0003DMG400028117	GO:0016020	membrane	cellular_component
PGSC0003DMG400028117	GO:0016021	integral component of membrane	cellular_component
PGSC0003DMG400028117	GO:0055085	transmembrane transport	biological_process
PGSC0003DMG400028117	GO:0015238	drug transmembrane transporter activity	molecular_function
PGSC0003DMG400028117	GO:0015297	antiporter activity	molecular_function
PGSC0003DMG400028117	GO:0006855	drug transmembrane transport	biological_process
PGSC0003DMG401028118	GO:0008152	metabolic process	biological_process
PGSC0003DMG401028118	GO:0016829	lyase activity	molecular_function
PGSC0003DMG401028118	GO:0003824	catalytic activity	molecular_function
PGSC0003DMG402028118	GO:0000413	protein peptidyl-prolyl isomerization	biological_process
PGSC0003DMG402028118	GO:0010951	negative regulation of endopeptidase activity	biological_process
PGSC0003DMG402028118	GO:0016853	isomerase activity	molecular_function
PGSC0003DMG402028118	GO:0003755	peptidyl-prolyl cis-trans isomerase activity	molecular_function
PGSC0003DMG402028118	GO:0004869	cysteine-type endopeptidase inhibitor activity	molecular_function
PGSC0003DMG400028121	GO:0003700	DNA-binding transcription factor activity	molecular_function
PGSC0003DMG400028121	GO:0006355	regulation of transcription, DNA-templated	biological_process
PGSC0003DMG401028122	GO:0005634	nucleus	cellular_component
PGSC0003DMG401028122	GO:0003723	RNA binding	molecular_function
PGSC0003DMG401028122	GO:0006397	mRNA processing	biological_process
PGSC0003DMG401028122	GO:0030529	intracellular ribonucleoprotein complex	cellular_component
PGSC0003DMG401028122	GO:0008380	RNA splicing	biological_process
PGSC0003DMG401028122	GO:0000398	mRNA splicing, via spliceosome	biological_process
PGSC0003DMG401028122	GO:0005681	spliceosomal complex	cellular_component
PGSC0003DMG401028122	GO:0000387	spliceosomal snRNP assembly	biological_process
PGSC0003DMG401028122	GO:0005732	small nucleolar ribonucleoprotein complex	cellular_component
PGSC0003DMG400028123	GO:0016020	membrane	cellular_component
PGSC0003DMG400028123	GO:0016021	integral component of membrane	cellular_component
PGSC0003DMG400028124	GO:0016020	membrane	cellular_component
PGSC0003DMG400028124	GO:0016021	integral component of membrane	cellular_component
PGSC0003DMG400028125	GO:0003677	DNA binding	molecular_function
PGSC0003DMG400028125	GO:0009737	response to abscisic acid	biological_process
PGSC0003DMG400028125	GO:0009416	response to light stimulus	biological_process
PGSC0003DMG400028125	GO:0009414	response to water deprivation	biological_process
PGSC0003DMG400028125	GO:0010118	stomatal movement	biological_process
PGSC0003DMG400028125	GO:0009753	response to jasmonic acid	biological_process
PGSC0003DMG400028125	GO:0009751	response to salicylic acid	biological_process
PGSC0003DMG400028127	GO:0032259	methylation	biological_process
PGSC0003DMG400028127	GO:0003871	5-methyltetrahydropteroyltriglutamate-homocysteine S-methyltransferase activity	molecular_function
PGSC0003DMG400028127	GO:0016740	transferase activity	molecular_function
PGSC0003DMG400028127	GO:0008168	methyltransferase activity	molecular_function
PGSC0003DMG400028127	GO:0008270	zinc ion binding	molecular_function
PGSC0003DMG400028127	GO:0008652	cellular amino acid biosynthetic process	biological_process
PGSC0003DMG400028127	GO:0009086	methionine biosynthetic process	biological_process
PGSC0003DMG400028128	GO:0061025	membrane fusion	biological_process
PGSC0003DMG400028128	GO:0016020	membrane	cellular_component
PGSC0003DMG400028128	GO:0016021	integral component of membrane	cellular_component
PGSC0003DMG400028128	GO:0005622	intracellular	cellular_component
PGSC0003DMG400028128	GO:0006886	intracellular protein transport	biological_process
PGSC0003DMG400028128	GO:0016192	vesicle-mediated transport	biological_process
PGSC0003DMG400028128	GO:0005484	SNAP receptor activity	molecular_function
PGSC0003DMG400028128	GO:0005886	plasma membrane	cellular_component
PGSC0003DMG400028128	GO:0009737	response to abscisic acid	biological_process
PGSC0003DMG400028128	GO:0009506	plasmodesma	cellular_component
PGSC0003DMG400028128	GO:0009504	cell plate	cellular_component
PGSC0003DMG400028128	GO:0005802	trans-Golgi network	cellular_component
PGSC0003DMG400028129	GO:0018022	peptidyl-lysine methylation	biological_process
PGSC0003DMG400028129	GO:0016740	transferase activity	molecular_function
PGSC0003DMG400028129	GO:0008168	methyltransferase activity	molecular_function
PGSC0003DMG400028129	GO:0003676	nucleic acid binding	molecular_function
PGSC0003DMG400028129	GO:0032259	methylation	biological_process
PGSC0003DMG400028129	GO:0005737	cytoplasm	cellular_component
PGSC0003DMG400028129	GO:0016279	protein-lysine N-methyltransferase activity	molecular_function
PGSC0003DMG400028130	GO:0016020	membrane	cellular_component
PGSC0003DMG400028130	GO:0016021	integral component of membrane	cellular_component
PGSC0003DMG400028130	GO:0004252	serine-type endopeptidase activity	molecular_function
PGSC0003DMG400028130	GO:0006508	proteolysis	biological_process
PGSC0003DMG400028130	GO:0005515	protein binding	molecular_function
PGSC0003DMG400028132	GO:0000987	proximal promoter sequence-specific DNA binding	molecular_function
PGSC0003DMG400028132	GO:0010030	positive regulation of seed germination	biological_process
PGSC0003DMG400028132	GO:0043985	histone H4-R3 methylation	biological_process
PGSC0003DMG400028132	GO:0005634	nucleus	cellular_component
PGSC0003DMG400028132	GO:0005515	protein binding	molecular_function
PGSC0003DMG400028134	GO:0016311	dephosphorylation	biological_process
PGSC0003DMG400028134	GO:0005986	sucrose biosynthetic process	biological_process
PGSC0003DMG400028134	GO:0000287	magnesium ion binding	molecular_function
PGSC0003DMG400028134	GO:0050307	sucrose-phosphate phosphatase activity	molecular_function
PGSC0003DMG400028134	GO:0016787	hydrolase activity	molecular_function
PGSC0003DMG402028141	GO:0005622	intracellular	cellular_component
PGSC0003DMG402028141	GO:0032366	intracellular sterol transport	biological_process
PGSC0003DMG400028142	GO:0005886	plasma membrane	cellular_component
PGSC0003DMG400028143	GO:0003677	DNA binding	molecular_function
PGSC0003DMG400028143	GO:0005634	nucleus	cellular_component
PGSC0003DMG400028143	GO:0006260	DNA replication	biological_process
PGSC0003DMG400028143	GO:0003676	nucleic acid binding	molecular_function
PGSC0003DMG400028143	GO:0006281	DNA repair	biological_process
PGSC0003DMG400028143	GO:0006310	DNA recombination	biological_process
PGSC0003DMG400028145	GO:0061025	membrane fusion	biological_process
PGSC0003DMG400028145	GO:0016020	membrane	cellular_component
PGSC0003DMG400028145	GO:0016021	integral component of membrane	cellular_component
PGSC0003DMG400028145	GO:0005622	intracellular	cellular_component
PGSC0003DMG400028145	GO:0006886	intracellular protein transport	biological_process
PGSC0003DMG400028145	GO:0016192	vesicle-mediated transport	biological_process
PGSC0003DMG400028145	GO:0005484	SNAP receptor activity	molecular_function
PGSC0003DMG400028147	GO:0016740	transferase activity	molecular_function
PGSC0003DMG400028147	GO:0000166	nucleotide binding	molecular_function
PGSC0003DMG400028147	GO:0004672	protein kinase activity	molecular_function
PGSC0003DMG400028147	GO:0004674	protein serine/threonine kinase activity	molecular_function
PGSC0003DMG400028147	GO:0005524	ATP binding	molecular_function
PGSC0003DMG400028147	GO:0016301	kinase activity	molecular_function
PGSC0003DMG400028147	GO:0006468	protein phosphorylation	biological_process
PGSC0003DMG400028147	GO:0016310	phosphorylation	biological_process
PGSC0003DMG400028147	GO:0016020	membrane	cellular_component
PGSC0003DMG400028147	GO:0016021	integral component of membrane	cellular_component
PGSC0003DMG400028151	GO:0016020	membrane	cellular_component
PGSC0003DMG400028151	GO:0016021	integral component of membrane	cellular_component
PGSC0003DMG400028152	GO:0016020	membrane	cellular_component
PGSC0003DMG400028152	GO:0016021	integral component of membrane	cellular_component
PGSC0003DMG400028153	GO:0016020	membrane	cellular_component
PGSC0003DMG400028153	GO:0016021	integral component of membrane	cellular_component
PGSC0003DMG400028155	GO:0045892	negative regulation of transcription, DNA-templated	biological_process
PGSC0003DMG400028156	GO:0005515	protein binding	molecular_function
PGSC0003DMG400028158	GO:0005886	plasma membrane	cellular_component
PGSC0003DMG400028159	GO:0003677	DNA binding	molecular_function
PGSC0003DMG400028159	GO:0005634	nucleus	cellular_component
PGSC0003DMG400028159	GO:0006351	transcription, DNA-templated	biological_process
PGSC0003DMG400028159	GO:0006355	regulation of transcription, DNA-templated	biological_process
PGSC0003DMG400028161	GO:0005524	ATP binding	molecular_function
PGSC0003DMG400028161	GO:0005739	mitochondrion	cellular_component
PGSC0003DMG400028162	GO:0005840	ribosome	cellular_component
PGSC0003DMG400028162	GO:0003735	structural constituent of ribosome	molecular_function
PGSC0003DMG400028162	GO:0006412	translation	biological_process
PGSC0003DMG400028162	GO:0030529	intracellular ribonucleoprotein complex	cellular_component
PGSC0003DMG400028164	GO:0003677	DNA binding	molecular_function
PGSC0003DMG400028164	GO:0005634	nucleus	cellular_component
PGSC0003DMG400028164	GO:0006351	transcription, DNA-templated	biological_process
PGSC0003DMG400028164	GO:0006355	regulation of transcription, DNA-templated	biological_process
PGSC0003DMG400028165	GO:0005515	protein binding	molecular_function
PGSC0003DMG400028166	GO:0003700	DNA-binding transcription factor activity	molecular_function
PGSC0003DMG400028166	GO:0006355	regulation of transcription, DNA-templated	biological_process
PGSC0003DMG400028167	GO:0003677	DNA binding	molecular_function
PGSC0003DMG400028167	GO:0046872	metal ion binding	molecular_function
PGSC0003DMG400028167	GO:0008270	zinc ion binding	molecular_function
PGSC0003DMG400028169	GO:0004672	protein kinase activity	molecular_function
PGSC0003DMG400028169	GO:0005524	ATP binding	molecular_function
PGSC0003DMG400028169	GO:0006468	protein phosphorylation	biological_process
PGSC0003DMG400028173	GO:0008083	growth factor activity	molecular_function
PGSC0003DMG400028173	GO:0005576	extracellular region	cellular_component
PGSC0003DMG400028173	GO:0008283	cell proliferation	biological_process
PGSC0003DMG400028173	GO:0010469	regulation of signaling receptor activity	biological_process
PGSC0003DMG400028174	GO:0019843	rRNA binding	molecular_function
PGSC0003DMG400028174	GO:0000027	ribosomal large subunit assembly	biological_process
PGSC0003DMG400028174	GO:0005730	nucleolus	cellular_component
PGSC0003DMG400028174	GO:0000470	maturation of LSU-rRNA	biological_process
PGSC0003DMG400028177	GO:0016740	transferase activity	molecular_function
PGSC0003DMG400028177	GO:0016301	kinase activity	molecular_function
PGSC0003DMG400028177	GO:0016310	phosphorylation	biological_process
PGSC0003DMG400028177	GO:0000287	magnesium ion binding	molecular_function
PGSC0003DMG400028177	GO:0003824	catalytic activity	molecular_function
PGSC0003DMG400028177	GO:0006096	glycolytic process	biological_process
PGSC0003DMG400028177	GO:0004743	pyruvate kinase activity	molecular_function
PGSC0003DMG400028177	GO:0030955	potassium ion binding	molecular_function
PGSC0003DMG400028178	GO:0005515	protein binding	molecular_function
PGSC0003DMG400028179	GO:0055114	oxidation-reduction process	biological_process
PGSC0003DMG400028179	GO:0015031	protein transport	biological_process
PGSC0003DMG400028179	GO:0050661	NADP binding	molecular_function
PGSC0003DMG400028179	GO:0006810	transport	biological_process
PGSC0003DMG400028179	GO:0008883	glutamyl-tRNA reductase activity	molecular_function
PGSC0003DMG400028179	GO:0033014	tetrapyrrole biosynthetic process	biological_process
PGSC0003DMG400028179	GO:0032509	endosome transport via multivesicular body sorting pathway	biological_process
PGSC0003DMG400028179	GO:0000813	ESCRT I complex	cellular_component
PGSC0003DMG400028179	GO:0016020	membrane	cellular_component
PGSC0003DMG400028179	GO:0016021	integral component of membrane	cellular_component
PGSC0003DMG400028180	GO:0055114	oxidation-reduction process	biological_process
PGSC0003DMG400028180	GO:0004497	monooxygenase activity	molecular_function
PGSC0003DMG400028180	GO:0016491	oxidoreductase activity	molecular_function
PGSC0003DMG400028180	GO:0046872	metal ion binding	molecular_function
PGSC0003DMG400028180	GO:0020037	heme binding	molecular_function
PGSC0003DMG400028180	GO:0005506	iron ion binding	molecular_function
PGSC0003DMG400028180	GO:0016705	oxidoreductase activity, acting on paired donors, with incorporation or reduction of molecular oxygen	molecular_function
PGSC0003DMG400028181	GO:0046872	metal ion binding	molecular_function
PGSC0003DMG401028184	GO:0008152	metabolic process	biological_process
PGSC0003DMG401028184	GO:0003824	catalytic activity	molecular_function
PGSC0003DMG400028185	GO:0046872	metal ion binding	molecular_function
PGSC0003DMG400028185	GO:0030001	metal ion transport	biological_process
PGSC0003DMG400028186	GO:0009733	response to auxin	biological_process
PGSC0003DMG400028187	GO:0009733	response to auxin	biological_process
PGSC0003DMG400028188	GO:0009733	response to auxin	biological_process
PGSC0003DMG400028190	GO:0055114	oxidation-reduction process	biological_process
PGSC0003DMG400028190	GO:0004497	monooxygenase activity	molecular_function
PGSC0003DMG400028190	GO:0016491	oxidoreductase activity	molecular_function
PGSC0003DMG400028190	GO:0046872	metal ion binding	molecular_function
PGSC0003DMG400028190	GO:0020037	heme binding	molecular_function
PGSC0003DMG400028190	GO:0005506	iron ion binding	molecular_function
PGSC0003DMG400028190	GO:0016705	oxidoreductase activity, acting on paired donors, with incorporation or reduction of molecular oxygen	molecular_function
PGSC0003DMG400028190	GO:0016020	membrane	cellular_component
PGSC0003DMG400028190	GO:0016021	integral component of membrane	cellular_component
PGSC0003DMG400028191	GO:0016020	membrane	cellular_component
PGSC0003DMG400028191	GO:0016021	integral component of membrane	cellular_component
PGSC0003DMG400028191	GO:0055085	transmembrane transport	biological_process
PGSC0003DMG400028191	GO:0009734	auxin-activated signaling pathway	biological_process
PGSC0003DMG400028192	GO:0005634	nucleus	cellular_component
PGSC0003DMG400028192	GO:0016020	membrane	cellular_component
PGSC0003DMG400028192	GO:0016021	integral component of membrane	cellular_component
PGSC0003DMG400028193	GO:0003924	GTPase activity	molecular_function
PGSC0003DMG400028193	GO:0005525	GTP binding	molecular_function
PGSC0003DMG400028193	GO:0005200	structural constituent of cytoskeleton	molecular_function
PGSC0003DMG400028193	GO:0007010	cytoskeleton organization	biological_process
PGSC0003DMG400028193	GO:0007017	microtubule-based process	biological_process
PGSC0003DMG400028193	GO:0005874	microtubule	cellular_component
PGSC0003DMG400028193	GO:0000166	nucleotide binding	molecular_function
PGSC0003DMG400028193	GO:0005737	cytoplasm	cellular_component
PGSC0003DMG400028193	GO:0005856	cytoskeleton	cellular_component
PGSC0003DMG400028196	GO:0016020	membrane	cellular_component
PGSC0003DMG400028196	GO:0016021	integral component of membrane	cellular_component
PGSC0003DMG400028197	GO:0006139	nucleobase-containing compound metabolic process	biological_process
PGSC0003DMG400028197	GO:0003677	DNA binding	molecular_function
PGSC0003DMG400028197	GO:0005634	nucleus	cellular_component
PGSC0003DMG400028197	GO:0003676	nucleic acid binding	molecular_function
PGSC0003DMG400028197	GO:0006357	regulation of transcription by RNA polymerase II	biological_process
PGSC0003DMG400028197	GO:0006351	transcription, DNA-templated	biological_process
PGSC0003DMG400028197	GO:0006355	regulation of transcription, DNA-templated	biological_process
PGSC0003DMG400028197	GO:0032968	positive regulation of transcription elongation from RNA polymerase II promoter	biological_process
PGSC0003DMG400028197	GO:0000991	transcription factor activity, core RNA polymerase II binding	molecular_function
PGSC0003DMG400028197	GO:0032784	regulation of DNA-templated transcription, elongation	biological_process
PGSC0003DMG400028199	GO:0090305	nucleic acid phosphodiester bond hydrolysis	biological_process
PGSC0003DMG400028199	GO:0003677	DNA binding	molecular_function
PGSC0003DMG400028199	GO:0004518	nuclease activity	molecular_function
PGSC0003DMG400028200	GO:0016020	membrane	cellular_component
PGSC0003DMG400028200	GO:0016021	integral component of membrane	cellular_component
PGSC0003DMG400028204	GO:0016020	membrane	cellular_component
PGSC0003DMG400028204	GO:0016021	integral component of membrane	cellular_component
PGSC0003DMG400028205	GO:0007219	Notch signaling pathway	biological_process
PGSC0003DMG400028205	GO:0016020	membrane	cellular_component
PGSC0003DMG400028205	GO:0016021	integral component of membrane	cellular_component
PGSC0003DMG400028205	GO:0016787	hydrolase activity	molecular_function
PGSC0003DMG400028205	GO:0004190	aspartic-type endopeptidase activity	molecular_function
PGSC0003DMG400028205	GO:0008233	peptidase activity	molecular_function
PGSC0003DMG400028205	GO:0006508	proteolysis	biological_process
PGSC0003DMG400028205	GO:0005794	Golgi apparatus	cellular_component
PGSC0003DMG400028205	GO:0005783	endoplasmic reticulum	cellular_component
PGSC0003DMG400028205	GO:0005789	endoplasmic reticulum membrane	cellular_component
PGSC0003DMG400028205	GO:0000139	Golgi membrane	cellular_component
PGSC0003DMG400028205	GO:0016485	protein processing	biological_process
PGSC0003DMG400028205	GO:0005798	Golgi-associated vesicle	cellular_component
PGSC0003DMG400028205	GO:0043231	intracellular membrane-bounded organelle	cellular_component
PGSC0003DMG400028207	GO:0006508	proteolysis	biological_process
PGSC0003DMG400028208	GO:0003824	catalytic activity	molecular_function
PGSC0003DMG400028209	GO:0003723	RNA binding	molecular_function
PGSC0003DMG400028209	GO:0003676	nucleic acid binding	molecular_function
PGSC0003DMG400028210	GO:0010449	root meristem growth	biological_process
PGSC0003DMG400028210	GO:0010628	positive regulation of gene expression	biological_process
PGSC0003DMG400028210	GO:0080037	negative regulation of cytokinin-activated signaling pathway	biological_process
PGSC0003DMG400028210	GO:2000012	regulation of auxin polar transport	biological_process
PGSC0003DMG400028210	GO:0005634	nucleus	cellular_component
PGSC0003DMG400028210	GO:0005737	cytoplasm	cellular_component
PGSC0003DMG400028212	GO:0004672	protein kinase activity	molecular_function
PGSC0003DMG400028212	GO:0006468	protein phosphorylation	biological_process
PGSC0003DMG400028212	GO:0016020	membrane	cellular_component
PGSC0003DMG400028212	GO:0016021	integral component of membrane	cellular_component
PGSC0003DMG400028212	GO:0005515	protein binding	molecular_function
PGSC0003DMG400028212	GO:0005524	ATP binding	molecular_function
PGSC0003DMG400028213	GO:0016020	membrane	cellular_component
PGSC0003DMG400028213	GO:0016021	integral component of membrane	cellular_component
PGSC0003DMG400028213	GO:0016757	transferase activity, transferring glycosyl groups	molecular_function
PGSC0003DMG400028213	GO:0006486	protein glycosylation	biological_process
PGSC0003DMG400028214	GO:0055114	oxidation-reduction process	biological_process
PGSC0003DMG400028214	GO:0004128	cytochrome-b5 reductase activity, acting on NAD(P)H	molecular_function
PGSC0003DMG400028214	GO:0022900	electron transport chain	biological_process
PGSC0003DMG400028214	GO:0016020	membrane	cellular_component
PGSC0003DMG400028214	GO:0016021	integral component of membrane	cellular_component
PGSC0003DMG400028214	GO:0016491	oxidoreductase activity	molecular_function
PGSC0003DMG400028214	GO:0005783	endoplasmic reticulum	cellular_component
PGSC0003DMG400028214	GO:0005886	plasma membrane	cellular_component
PGSC0003DMG400028214	GO:0009505	plant-type cell wall	cellular_component
PGSC0003DMG400028215	GO:0016020	membrane	cellular_component
PGSC0003DMG400028215	GO:0016021	integral component of membrane	cellular_component
PGSC0003DMG400028215	GO:0022857	transmembrane transporter activity	molecular_function
PGSC0003DMG400028215	GO:0055085	transmembrane transport	biological_process
PGSC0003DMG400028215	GO:0015171	amino acid transmembrane transporter activity	molecular_function
PGSC0003DMG400028215	GO:0003333	amino acid transmembrane transport	biological_process
PGSC0003DMG400028216	GO:0016020	membrane	cellular_component
PGSC0003DMG400028216	GO:0016021	integral component of membrane	cellular_component
PGSC0003DMG400028216	GO:0006508	proteolysis	biological_process
PGSC0003DMG400028216	GO:0004222	metalloendopeptidase activity	molecular_function
PGSC0003DMG400028216	GO:0009416	response to light stimulus	biological_process
PGSC0003DMG400028216	GO:0009630	gravitropism	biological_process
PGSC0003DMG400028216	GO:0009658	chloroplast organization	biological_process
PGSC0003DMG400028216	GO:0009723	response to ethylene	biological_process
PGSC0003DMG400028216	GO:0009959	negative gravitropism	biological_process
PGSC0003DMG400028216	GO:0010027	thylakoid membrane organization	biological_process
PGSC0003DMG400028216	GO:0010207	photosystem II assembly	biological_process
PGSC0003DMG400028216	GO:0043157	response to cation stress	biological_process
PGSC0003DMG400028216	GO:0048564	photosystem I assembly	biological_process
PGSC0003DMG400028216	GO:0060359	response to ammonium ion	biological_process
PGSC0003DMG400028216	GO:0009507	chloroplast	cellular_component
PGSC0003DMG400028217	GO:0016020	membrane	cellular_component
PGSC0003DMG400028217	GO:0016021	integral component of membrane	cellular_component
PGSC0003DMG400028218	GO:0006811	ion transport	biological_process
PGSC0003DMG400028218	GO:0015992	proton transport	biological_process
PGSC0003DMG400028218	GO:0015078	proton transmembrane transporter activity	molecular_function
PGSC0003DMG400028218	GO:0015991	ATP hydrolysis coupled proton transport	biological_process
PGSC0003DMG400028218	GO:0033179	proton-transporting V-type ATPase, V0 domain	cellular_component
PGSC0003DMG400028219	GO:0016740	transferase activity	molecular_function
PGSC0003DMG400028219	GO:0017183	peptidyl-diphthamide biosynthetic process from peptidyl-histidine	biological_process
PGSC0003DMG400028221	GO:0016491	oxidoreductase activity	molecular_function
PGSC0003DMG400028221	GO:0055114	oxidation-reduction process	biological_process
PGSC0003DMG400028223	GO:0006511	ubiquitin-dependent protein catabolic process	biological_process
PGSC0003DMG400028223	GO:0036459	thiol-dependent ubiquitinyl hydrolase activity	molecular_function
PGSC0003DMG400028223	GO:0016579	protein deubiquitination	biological_process
PGSC0003DMG400028223	GO:0005515	protein binding	molecular_function
PGSC0003DMG400028224	GO:0055114	oxidation-reduction process	biological_process
PGSC0003DMG400028224	GO:0016491	oxidoreductase activity	molecular_function
PGSC0003DMG400028224	GO:0016117	carotenoid biosynthetic process	biological_process
PGSC0003DMG400028224	GO:0046608	carotenoid isomerase activity	molecular_function
PGSC0003DMG400028229	GO:0004672	protein kinase activity	molecular_function
PGSC0003DMG400028229	GO:0005524	ATP binding	molecular_function
PGSC0003DMG400028229	GO:0006468	protein phosphorylation	biological_process
PGSC0003DMG400028229	GO:0005509	calcium ion binding	molecular_function
PGSC0003DMG400028230	GO:0005634	nucleus	cellular_component
PGSC0003DMG400028234	GO:0016020	membrane	cellular_component
PGSC0003DMG400028234	GO:0005737	cytoplasm	cellular_component
PGSC0003DMG400028234	GO:0015031	protein transport	biological_process
PGSC0003DMG400028234	GO:0005794	Golgi apparatus	cellular_component
PGSC0003DMG400028234	GO:0005198	structural molecule activity	molecular_function
PGSC0003DMG400028234	GO:0006886	intracellular protein transport	biological_process
PGSC0003DMG400028234	GO:0000139	Golgi membrane	cellular_component
PGSC0003DMG400028234	GO:0016192	vesicle-mediated transport	biological_process
PGSC0003DMG400028234	GO:0030117	membrane coat	cellular_component
PGSC0003DMG400028234	GO:0030126	COPI vesicle coat	cellular_component
PGSC0003DMG400028234	GO:0030663	COPI-coated vesicle membrane	cellular_component
PGSC0003DMG400028234	GO:0031410	cytoplasmic vesicle	cellular_component
PGSC0003DMG400028234	GO:0005488	binding	molecular_function
PGSC0003DMG400028235	GO:0016020	membrane	cellular_component
PGSC0003DMG400028235	GO:0016021	integral component of membrane	cellular_component
PGSC0003DMG400028236	GO:0019538	protein metabolic process	biological_process
PGSC0003DMG400028238	GO:0098869	cellular oxidant detoxification	biological_process
PGSC0003DMG400028238	GO:0055114	oxidation-reduction process	biological_process
PGSC0003DMG400028238	GO:0016209	antioxidant activity	molecular_function
PGSC0003DMG400028238	GO:0016491	oxidoreductase activity	molecular_function
PGSC0003DMG400028238	GO:0005623	cell	cellular_component
PGSC0003DMG400028238	GO:0045454	cell redox homeostasis	biological_process
PGSC0003DMG400028238	GO:0051920	peroxiredoxin activity	molecular_function
PGSC0003DMG400028240	GO:0008152	metabolic process	biological_process
PGSC0003DMG400028240	GO:0016829	lyase activity	molecular_function
PGSC0003DMG400028240	GO:0003824	catalytic activity	molecular_function
PGSC0003DMG400028240	GO:0009089	lysine biosynthetic process via diaminopimelate	biological_process
PGSC0003DMG400028240	GO:0008840	4-hydroxy-tetrahydrodipicolinate synthase	molecular_function
PGSC0003DMG402028242	GO:0005634	nucleus	cellular_component
PGSC0003DMG402028242	GO:0008270	zinc ion binding	molecular_function
PGSC0003DMG400028243	GO:0005840	ribosome	cellular_component
PGSC0003DMG400028243	GO:0005622	intracellular	cellular_component
PGSC0003DMG400028243	GO:0003735	structural constituent of ribosome	molecular_function
PGSC0003DMG400028243	GO:0006412	translation	biological_process
PGSC0003DMG400028245	GO:0016491	oxidoreductase activity	molecular_function
PGSC0003DMG400028245	GO:0055114	oxidation-reduction process	biological_process
PGSC0003DMG400028246	GO:0003723	RNA binding	molecular_function
PGSC0003DMG400028246	GO:0005623	cell	cellular_component
PGSC0003DMG400028246	GO:0006396	RNA processing	biological_process
PGSC0003DMG400028246	GO:0048046	apoplast	cellular_component
PGSC0003DMG400028246	GO:0006874	cellular calcium ion homeostasis	biological_process
PGSC0003DMG400028248	GO:0003723	RNA binding	molecular_function
PGSC0003DMG400028248	GO:0003676	nucleic acid binding	molecular_function
PGSC0003DMG400028248	GO:0009507	chloroplast	cellular_component
PGSC0003DMG400028248	GO:1901002	positive regulation of response to salt stress	biological_process
PGSC0003DMG401028252	GO:0016798	hydrolase activity, acting on glycosyl bonds	molecular_function
PGSC0003DMG401028252	GO:0016787	hydrolase activity	molecular_function
PGSC0003DMG401028252	GO:0005975	carbohydrate metabolic process	biological_process
PGSC0003DMG401028252	GO:0008152	metabolic process	biological_process
PGSC0003DMG401028252	GO:0004553	hydrolase activity, hydrolyzing O-glycosyl compounds	molecular_function
PGSC0003DMG401028252	GO:0004564	beta-fructofuranosidase activity	molecular_function
PGSC0003DMG401028252	GO:0004575	sucrose alpha-glucosidase activity	molecular_function
PGSC0003DMG402028252	GO:0016798	hydrolase activity, acting on glycosyl bonds	molecular_function
PGSC0003DMG402028252	GO:0016787	hydrolase activity	molecular_function
PGSC0003DMG402028252	GO:0005975	carbohydrate metabolic process	biological_process
PGSC0003DMG402028252	GO:0008152	metabolic process	biological_process
PGSC0003DMG402028252	GO:0004553	hydrolase activity, hydrolyzing O-glycosyl compounds	molecular_function
PGSC0003DMG402028252	GO:0004564	beta-fructofuranosidase activity	molecular_function
PGSC0003DMG402028252	GO:0004575	sucrose alpha-glucosidase activity	molecular_function
PGSC0003DMG400028253	GO:0003777	microtubule motor activity	molecular_function
PGSC0003DMG400028253	GO:0007018	microtubule-based movement	biological_process
PGSC0003DMG400028255	GO:0009507	chloroplast	cellular_component
PGSC0003DMG400028255	GO:0009535	chloroplast thylakoid membrane	cellular_component
PGSC0003DMG400028255	GO:0010287	plastoglobule	cellular_component
PGSC0003DMG400028257	GO:0016567	protein ubiquitination	biological_process
PGSC0003DMG400028257	GO:0004842	ubiquitin-protein transferase activity	molecular_function
PGSC0003DMG400028257	GO:0005515	protein binding	molecular_function
PGSC0003DMG400028257	GO:0016740	transferase activity	molecular_function
PGSC0003DMG400028258	GO:0005515	protein binding	molecular_function
PGSC0003DMG400028259	GO:0006351	transcription, DNA-templated	biological_process
PGSC0003DMG400028259	GO:0006355	regulation of transcription, DNA-templated	biological_process
PGSC0003DMG400028259	GO:0005634	nucleus	cellular_component
PGSC0003DMG400028259	GO:0005524	ATP binding	molecular_function
PGSC0003DMG400028259	GO:0032502	developmental process	biological_process
PGSC0003DMG400028261	GO:0016829	lyase activity	molecular_function
PGSC0003DMG400028261	GO:0003824	catalytic activity	molecular_function
PGSC0003DMG400028261	GO:0004332	fructose-bisphosphate aldolase activity	molecular_function
PGSC0003DMG400028261	GO:0006096	glycolytic process	biological_process
PGSC0003DMG400028265	GO:0046872	metal ion binding	molecular_function
PGSC0003DMG400028265	GO:0003723	RNA binding	molecular_function
PGSC0003DMG400028265	GO:0003676	nucleic acid binding	molecular_function
PGSC0003DMG400028265	GO:0000398	mRNA splicing, via spliceosome	biological_process
PGSC0003DMG400028265	GO:0089701	U2AF	cellular_component
PGSC0003DMG400028266	GO:0016491	oxidoreductase activity	molecular_function
PGSC0003DMG400028266	GO:0055114	oxidation-reduction process	biological_process
PGSC0003DMG400028266	GO:0005623	cell	cellular_component
PGSC0003DMG400028266	GO:0045454	cell redox homeostasis	biological_process
PGSC0003DMG400028267	GO:0016020	membrane	cellular_component
PGSC0003DMG400028267	GO:0016021	integral component of membrane	cellular_component
PGSC0003DMG400028268	GO:0055114	oxidation-reduction process	biological_process
PGSC0003DMG400028268	GO:0004497	monooxygenase activity	molecular_function
PGSC0003DMG400028268	GO:0016491	oxidoreductase activity	molecular_function
PGSC0003DMG400028268	GO:0046872	metal ion binding	molecular_function
PGSC0003DMG400028268	GO:0020037	heme binding	molecular_function
PGSC0003DMG400028268	GO:0005506	iron ion binding	molecular_function
PGSC0003DMG400028268	GO:0016705	oxidoreductase activity, acting on paired donors, with incorporation or reduction of molecular oxygen	molecular_function
PGSC0003DMG400028272	GO:0016020	membrane	cellular_component
PGSC0003DMG400028272	GO:0016021	integral component of membrane	cellular_component
PGSC0003DMG400028272	GO:0016757	transferase activity, transferring glycosyl groups	molecular_function
PGSC0003DMG400028272	GO:0006486	protein glycosylation	biological_process
PGSC0003DMG400028273	GO:0006520	cellular amino acid metabolic process	biological_process
PGSC0003DMG400028273	GO:0016829	lyase activity	molecular_function
PGSC0003DMG400028273	GO:0008652	cellular amino acid biosynthetic process	biological_process
PGSC0003DMG400028273	GO:0009082	branched-chain amino acid biosynthetic process	biological_process
PGSC0003DMG400028273	GO:0009097	isoleucine biosynthetic process	biological_process
PGSC0003DMG400028273	GO:0030170	pyridoxal phosphate binding	molecular_function
PGSC0003DMG400028273	GO:0004794	L-threonine ammonia-lyase activity	molecular_function
PGSC0003DMG400028276	GO:0003824	catalytic activity	molecular_function
PGSC0003DMG400028276	GO:0004356	glutamate-ammonia ligase activity	molecular_function
PGSC0003DMG400028276	GO:0006807	nitrogen compound metabolic process	biological_process
PGSC0003DMG400028278	GO:0016740	transferase activity	molecular_function
PGSC0003DMG400028278	GO:0008152	metabolic process	biological_process
PGSC0003DMG400028278	GO:0016758	transferase activity, transferring hexosyl groups	molecular_function
PGSC0003DMG400028280	GO:0005515	protein binding	molecular_function
PGSC0003DMG400028283	GO:0009941	chloroplast envelope	cellular_component
PGSC0003DMG400028284	GO:0050790	regulation of catalytic activity	biological_process
PGSC0003DMG400028284	GO:0007165	signal transduction	biological_process
PGSC0003DMG400028284	GO:0019888	protein phosphatase regulator activity	molecular_function
PGSC0003DMG400028284	GO:0000159	protein phosphatase type 2A complex	cellular_component
PGSC0003DMG400028284	GO:0043666	regulation of phosphoprotein phosphatase activity	biological_process
PGSC0003DMG400028284	GO:0005488	binding	molecular_function
PGSC0003DMG400028285	GO:0016020	membrane	cellular_component
PGSC0003DMG400028285	GO:0016021	integral component of membrane	cellular_component
PGSC0003DMG400028285	GO:0016853	isomerase activity	molecular_function
PGSC0003DMG400028285	GO:0003755	peptidyl-prolyl cis-trans isomerase activity	molecular_function
PGSC0003DMG400028285	GO:0000413	protein peptidyl-prolyl isomerization	biological_process
PGSC0003DMG400028286	GO:0016020	membrane	cellular_component
PGSC0003DMG400028286	GO:0016021	integral component of membrane	cellular_component
PGSC0003DMG400028286	GO:0055085	transmembrane transport	biological_process
PGSC0003DMG400028287	GO:0016740	transferase activity	molecular_function
PGSC0003DMG400028287	GO:0000166	nucleotide binding	molecular_function
PGSC0003DMG400028287	GO:0005524	ATP binding	molecular_function
PGSC0003DMG400028287	GO:0046872	metal ion binding	molecular_function
PGSC0003DMG400028287	GO:0006730	one-carbon metabolic process	biological_process
PGSC0003DMG400028287	GO:0004478	methionine adenosyltransferase activity	molecular_function
PGSC0003DMG400028287	GO:0006556	S-adenosylmethionine biosynthetic process	biological_process
PGSC0003DMG400028301	GO:0016740	transferase activity	molecular_function
PGSC0003DMG400028301	GO:0008146	sulfotransferase activity	molecular_function
PGSC0003DMG400028302	GO:0016740	transferase activity	molecular_function
PGSC0003DMG400028302	GO:0008146	sulfotransferase activity	molecular_function
PGSC0003DMG400028305	GO:0016020	membrane	cellular_component
PGSC0003DMG400028305	GO:0016021	integral component of membrane	cellular_component
PGSC0003DMG400028305	GO:0055114	oxidation-reduction process	biological_process
PGSC0003DMG400028305	GO:0004497	monooxygenase activity	molecular_function
PGSC0003DMG400028305	GO:0016491	oxidoreductase activity	molecular_function
PGSC0003DMG400028305	GO:0046872	metal ion binding	molecular_function
PGSC0003DMG400028305	GO:0020037	heme binding	molecular_function
PGSC0003DMG400028305	GO:0005506	iron ion binding	molecular_function
PGSC0003DMG400028305	GO:0016705	oxidoreductase activity, acting on paired donors, with incorporation or reduction of molecular oxygen	molecular_function
PGSC0003DMG400028306	GO:0008270	zinc ion binding	molecular_function
PGSC0003DMG400028308	GO:0003677	DNA binding	molecular_function
PGSC0003DMG400028308	GO:0005634	nucleus	cellular_component
PGSC0003DMG400028308	GO:0046872	metal ion binding	molecular_function
PGSC0003DMG400028310	GO:0016020	membrane	cellular_component
PGSC0003DMG400028310	GO:0016021	integral component of membrane	cellular_component
PGSC0003DMG400028310	GO:0046872	metal ion binding	molecular_function
PGSC0003DMG400028310	GO:0020037	heme binding	molecular_function
PGSC0003DMG400028311	GO:0016020	membrane	cellular_component
PGSC0003DMG400028311	GO:0016021	integral component of membrane	cellular_component
PGSC0003DMG400028311	GO:0000427	plastid-encoded plastid RNA polymerase complex	cellular_component
PGSC0003DMG400028311	GO:0042644	chloroplast nucleoid	cellular_component
PGSC0003DMG400028311	GO:0006355	regulation of transcription, DNA-templated	biological_process
PGSC0003DMG400028311	GO:0042793	plastid transcription	biological_process
PGSC0003DMG400028311	GO:0009658	chloroplast organization	biological_process
PGSC0003DMG400028311	GO:0009662	etioplast organization	biological_process
PGSC0003DMG400028311	GO:0009295	nucleoid	cellular_component
PGSC0003DMG401028313	GO:0005515	protein binding	molecular_function
PGSC0003DMG402028313	GO:0005743	mitochondrial inner membrane	cellular_component
PGSC0003DMG402028313	GO:0016020	membrane	cellular_component
PGSC0003DMG402028313	GO:0005739	mitochondrion	cellular_component
PGSC0003DMG402028313	GO:0006744	ubiquinone biosynthetic process	biological_process
PGSC0003DMG402028313	GO:0031314	extrinsic component of mitochondrial inner membrane	cellular_component
PGSC0003DMG400028314	GO:0006529	asparagine biosynthetic process	biological_process
PGSC0003DMG400028314	GO:0004066	asparagine synthase (glutamine-hydrolyzing) activity	molecular_function
PGSC0003DMG400028315	GO:0007165	signal transduction	biological_process
PGSC0003DMG400028316	GO:1903830	magnesium ion transmembrane transport	biological_process
PGSC0003DMG400028316	GO:0016020	membrane	cellular_component
PGSC0003DMG400028316	GO:0016021	integral component of membrane	cellular_component
PGSC0003DMG400028316	GO:0055085	transmembrane transport	biological_process
PGSC0003DMG400028316	GO:0030001	metal ion transport	biological_process
PGSC0003DMG400028316	GO:0046873	metal ion transmembrane transporter activity	molecular_function
PGSC0003DMG400028316	GO:0015095	magnesium ion transmembrane transporter activity	molecular_function
PGSC0003DMG400028317	GO:0005524	ATP binding	molecular_function
PGSC0003DMG400028317	GO:0006526	arginine biosynthetic process	biological_process
PGSC0003DMG400028317	GO:0004055	argininosuccinate synthase activity	molecular_function
PGSC0003DMG400028317	GO:0009507	chloroplast	cellular_component
PGSC0003DMG400028317	GO:0009536	plastid	cellular_component
PGSC0003DMG400028317	GO:0009570	chloroplast stroma	cellular_component
PGSC0003DMG400028318	GO:0016020	membrane	cellular_component
PGSC0003DMG400028318	GO:0016021	integral component of membrane	cellular_component
PGSC0003DMG401028319	GO:0003824	catalytic activity	molecular_function
PGSC0003DMG402028319	GO:0003824	catalytic activity	molecular_function
PGSC0003DMG400028320	GO:0005739	mitochondrion	cellular_component
PGSC0003DMG400028320	GO:0005515	protein binding	molecular_function
PGSC0003DMG400028321	GO:0006355	regulation of transcription, DNA-templated	biological_process
PGSC0003DMG400028321	GO:0005634	nucleus	cellular_component
PGSC0003DMG400028321	GO:0043189	H4/H2A histone acetyltransferase complex	cellular_component
PGSC0003DMG400028325	GO:0016020	membrane	cellular_component
PGSC0003DMG400028325	GO:0016798	hydrolase activity, acting on glycosyl bonds	molecular_function
PGSC0003DMG400028326	GO:0005618	cell wall	cellular_component
PGSC0003DMG400028326	GO:0005515	protein binding	molecular_function
PGSC0003DMG400028331	GO:0016740	transferase activity	molecular_function
PGSC0003DMG400028331	GO:0008152	metabolic process	biological_process
PGSC0003DMG400028331	GO:0016758	transferase activity, transferring hexosyl groups	molecular_function
PGSC0003DMG400028333	GO:0051301	cell division	biological_process
PGSC0003DMG400028333	GO:0032955	regulation of division septum assembly	biological_process
PGSC0003DMG400028333	GO:0042802	identical protein binding	molecular_function
PGSC0003DMG400028333	GO:0051117	ATPase binding	molecular_function
PGSC0003DMG400028333	GO:0010020	chloroplast fission	biological_process
PGSC0003DMG400028333	GO:0009507	chloroplast	cellular_component
PGSC0003DMG400028333	GO:0009706	chloroplast inner membrane	cellular_component
PGSC0003DMG400028334	GO:0005515	protein binding	molecular_function
PGSC0003DMG400028335	GO:0003700	DNA-binding transcription factor activity	molecular_function
PGSC0003DMG400028335	GO:0003677	DNA binding	molecular_function
PGSC0003DMG400028335	GO:0006355	regulation of transcription, DNA-templated	biological_process
PGSC0003DMG400028335	GO:0005634	nucleus	cellular_component
PGSC0003DMG400028335	GO:0043565	sequence-specific DNA binding	molecular_function
PGSC0003DMG400028335	GO:0006351	transcription, DNA-templated	biological_process
PGSC0003DMG400028336	GO:0016746	transferase activity, transferring acyl groups	molecular_function
PGSC0003DMG400028336	GO:0016740	transferase activity	molecular_function
PGSC0003DMG400028336	GO:0016020	membrane	cellular_component
PGSC0003DMG400028336	GO:0016021	integral component of membrane	cellular_component
PGSC0003DMG400028336	GO:0019706	protein-cysteine S-palmitoyltransferase activity	molecular_function
PGSC0003DMG400028337	GO:0016020	membrane	cellular_component
PGSC0003DMG400028337	GO:0016021	integral component of membrane	cellular_component
PGSC0003DMG400028338	GO:0016020	membrane	cellular_component
PGSC0003DMG400028338	GO:0016021	integral component of membrane	cellular_component
PGSC0003DMG400028339	GO:0006952	defense response	biological_process
PGSC0003DMG400028339	GO:0043531	ADP binding	molecular_function
PGSC0003DMG401028340	GO:0006457	protein folding	biological_process
PGSC0003DMG401028340	GO:0051082	unfolded protein binding	molecular_function
PGSC0003DMG401028340	GO:0016272	prefoldin complex	cellular_component
PGSC0003DMG402028340	GO:0005634	nucleus	cellular_component
PGSC0003DMG403028340	GO:0016740	transferase activity	molecular_function
PGSC0003DMG403028340	GO:0008146	sulfotransferase activity	molecular_function
PGSC0003DMG400028341	GO:0016740	transferase activity	molecular_function
PGSC0003DMG400028341	GO:0008146	sulfotransferase activity	molecular_function
PGSC0003DMG400028343	GO:0005086	ARF guanyl-nucleotide exchange factor activity	molecular_function
PGSC0003DMG400028343	GO:0001736	establishment of planar polarity	biological_process
PGSC0003DMG400028343	GO:0007155	cell adhesion	biological_process
PGSC0003DMG400028343	GO:0009880	embryonic pattern specification	biological_process
PGSC0003DMG400028343	GO:0009942	longitudinal axis specification	biological_process
PGSC0003DMG400028343	GO:0010540	basipetal auxin transport	biological_process
PGSC0003DMG400028343	GO:0016192	vesicle-mediated transport	biological_process
PGSC0003DMG400028343	GO:0065009	regulation of molecular function	biological_process
PGSC0003DMG400028343	GO:0032012	regulation of ARF protein signal transduction	biological_process
PGSC0003DMG400028343	GO:0042802	identical protein binding	molecular_function
PGSC0003DMG400028343	GO:0042803	protein homodimerization activity	molecular_function
PGSC0003DMG400028343	GO:0000911	cytokinesis by cell plate formation	biological_process
PGSC0003DMG400028343	GO:0006897	endocytosis	biological_process
PGSC0003DMG400028343	GO:0009793	embryo development ending in seed dormancy	biological_process
PGSC0003DMG400028343	GO:0009826	unidimensional cell growth	biological_process
PGSC0003DMG400028343	GO:0010087	phloem or xylem histogenesis	biological_process
PGSC0003DMG400028343	GO:0010274	hydrotropism	biological_process
PGSC0003DMG400028343	GO:0010311	lateral root formation	biological_process
PGSC0003DMG400028343	GO:0032509	endosome transport via multivesicular body sorting pathway	biological_process
PGSC0003DMG400028343	GO:0048765	root hair cell differentiation	biological_process
PGSC0003DMG400028343	GO:0071555	cell wall organization	biological_process
PGSC0003DMG400028343	GO:0005768	endosome	cellular_component
PGSC0003DMG400028343	GO:0005886	plasma membrane	cellular_component
PGSC0003DMG400028344	GO:0061025	membrane fusion	biological_process
PGSC0003DMG400028344	GO:0016020	membrane	cellular_component
PGSC0003DMG400028344	GO:0016021	integral component of membrane	cellular_component
PGSC0003DMG400028344	GO:0006886	intracellular protein transport	biological_process
PGSC0003DMG400028344	GO:0016192	vesicle-mediated transport	biological_process
PGSC0003DMG400028344	GO:0006810	transport	biological_process
PGSC0003DMG400028344	GO:0005484	SNAP receptor activity	molecular_function
PGSC0003DMG400028344	GO:0005794	Golgi apparatus	cellular_component
PGSC0003DMG400028344	GO:0006623	protein targeting to vacuole	biological_process
PGSC0003DMG400028344	GO:0005768	endosome	cellular_component
PGSC0003DMG400028344	GO:0005802	trans-Golgi network	cellular_component
PGSC0003DMG400028344	GO:0005886	plasma membrane	cellular_component
PGSC0003DMG400028346	GO:0000166	nucleotide binding	molecular_function
PGSC0003DMG400028346	GO:0004672	protein kinase activity	molecular_function
PGSC0003DMG400028346	GO:0004674	protein serine/threonine kinase activity	molecular_function
PGSC0003DMG400028346	GO:0005524	ATP binding	molecular_function
PGSC0003DMG400028346	GO:0006468	protein phosphorylation	biological_process
PGSC0003DMG400028346	GO:0005515	protein binding	molecular_function
PGSC0003DMG400028347	GO:0016740	transferase activity	molecular_function
PGSC0003DMG400028347	GO:0016757	transferase activity, transferring glycosyl groups	molecular_function
PGSC0003DMG400028347	GO:0005975	carbohydrate metabolic process	biological_process
PGSC0003DMG400028347	GO:0006004	fucose metabolic process	biological_process
PGSC0003DMG400028348	GO:0032259	methylation	biological_process
PGSC0003DMG400028348	GO:0030785	[ribulose-bisphosphate carboxylase]-lysine N-methyltransferase activity	molecular_function
PGSC0003DMG400028348	GO:0009507	chloroplast	cellular_component
PGSC0003DMG400028348	GO:0005515	protein binding	molecular_function
PGSC0003DMG400028349	GO:0016740	transferase activity	molecular_function
PGSC0003DMG400028349	GO:0008146	sulfotransferase activity	molecular_function
PGSC0003DMG400028350	GO:0016740	transferase activity	molecular_function
PGSC0003DMG400028350	GO:0008146	sulfotransferase activity	molecular_function
PGSC0003DMG400028352	GO:0055114	oxidation-reduction process	biological_process
PGSC0003DMG400028352	GO:0004497	monooxygenase activity	molecular_function
PGSC0003DMG400028352	GO:0016491	oxidoreductase activity	molecular_function
PGSC0003DMG400028352	GO:0046872	metal ion binding	molecular_function
PGSC0003DMG400028352	GO:0020037	heme binding	molecular_function
PGSC0003DMG400028352	GO:0005506	iron ion binding	molecular_function
PGSC0003DMG400028352	GO:0016705	oxidoreductase activity, acting on paired donors, with incorporation or reduction of molecular oxygen	molecular_function
PGSC0003DMG400028355	GO:0016020	membrane	cellular_component
PGSC0003DMG400028355	GO:0016021	integral component of membrane	cellular_component
PGSC0003DMG400028356	GO:0032040	small-subunit processome	cellular_component
PGSC0003DMG400028357	GO:0006950	response to stress	biological_process
PGSC0003DMG400028359	GO:0000977	RNA polymerase II regulatory region sequence-specific DNA binding	molecular_function
PGSC0003DMG400028359	GO:0003700	DNA-binding transcription factor activity	molecular_function
PGSC0003DMG400028359	GO:0003677	DNA binding	molecular_function
PGSC0003DMG400028359	GO:0006355	regulation of transcription, DNA-templated	biological_process
PGSC0003DMG400028359	GO:0005634	nucleus	cellular_component
PGSC0003DMG400028359	GO:0046983	protein dimerization activity	molecular_function
PGSC0003DMG400028359	GO:0006351	transcription, DNA-templated	biological_process
PGSC0003DMG400028359	GO:0045944	positive regulation of transcription by RNA polymerase II	biological_process
PGSC0003DMG400028359	GO:0010076	maintenance of floral meristem identity	biological_process
PGSC0003DMG400028359	GO:0048440	carpel development	biological_process
PGSC0003DMG400028359	GO:0048442	sepal development	biological_process
PGSC0003DMG400028359	GO:0048443	stamen development	biological_process
PGSC0003DMG400028359	GO:0048441	petal development	biological_process
PGSC0003DMG400028361	GO:0030054	cell junction	cellular_component
PGSC0003DMG400028361	GO:0016853	isomerase activity	molecular_function
PGSC0003DMG400028361	GO:0071555	cell wall organization	biological_process
PGSC0003DMG400028361	GO:0005576	extracellular region	cellular_component
PGSC0003DMG400028361	GO:0016866	intramolecular transferase activity	molecular_function
PGSC0003DMG400028361	GO:0005794	Golgi apparatus	cellular_component
PGSC0003DMG400028361	GO:0005618	cell wall	cellular_component
PGSC0003DMG400028361	GO:0030244	cellulose biosynthetic process	biological_process
PGSC0003DMG400028361	GO:0006486	protein glycosylation	biological_process
PGSC0003DMG400028361	GO:0052691	UDP-arabinopyranose mutase activity	molecular_function
PGSC0003DMG400028361	GO:0009506	plasmodesma	cellular_component
PGSC0003DMG400028361	GO:0071669	plant-type cell wall organization or biogenesis	biological_process
PGSC0003DMG400028362	GO:0044237	cellular metabolic process	biological_process
PGSC0003DMG400028362	GO:0042558	pteridine-containing compound metabolic process	biological_process
PGSC0003DMG400028362	GO:0009396	folic acid-containing compound biosynthetic process	biological_process
PGSC0003DMG400028362	GO:0003848	2-amino-4-hydroxy-6-hydroxymethyldihydropteridine diphosphokinase activity	molecular_function
PGSC0003DMG400028362	GO:0004156	dihydropteroate synthase activity	molecular_function
PGSC0003DMG400028363	GO:0017057	6-phosphogluconolactonase activity	molecular_function
PGSC0003DMG400028363	GO:0005975	carbohydrate metabolic process	biological_process
PGSC0003DMG400028363	GO:0006098	pentose-phosphate shunt	biological_process
PGSC0003DMG400028364	GO:0042274	ribosomal small subunit biogenesis	biological_process
PGSC0003DMG400028368	GO:0000166	nucleotide binding	molecular_function
PGSC0003DMG400028368	GO:0005524	ATP binding	molecular_function
PGSC0003DMG400028368	GO:0016020	membrane	cellular_component
PGSC0003DMG400028368	GO:0016021	integral component of membrane	cellular_component
PGSC0003DMG400028369	GO:0016020	membrane	cellular_component
PGSC0003DMG400028369	GO:0016021	integral component of membrane	cellular_component
PGSC0003DMG402028370	GO:0005515	protein binding	molecular_function
PGSC0003DMG400028371	GO:0016311	dephosphorylation	biological_process
PGSC0003DMG400028371	GO:0046872	metal ion binding	molecular_function
PGSC0003DMG400028371	GO:0016787	hydrolase activity	molecular_function
PGSC0003DMG400028371	GO:0003993	acid phosphatase activity	molecular_function
PGSC0003DMG400028373	GO:0005515	protein binding	molecular_function
PGSC0003DMG400028374	GO:0016020	membrane	cellular_component
PGSC0003DMG400028374	GO:0016021	integral component of membrane	cellular_component
PGSC0003DMG400028374	GO:0022857	transmembrane transporter activity	molecular_function
PGSC0003DMG400028374	GO:0071705	nitrogen compound transport	biological_process
PGSC0003DMG400028374	GO:0055085	transmembrane transport	biological_process
PGSC0003DMG400028375	GO:0016020	membrane	cellular_component
PGSC0003DMG400028375	GO:0016021	integral component of membrane	cellular_component
PGSC0003DMG400028375	GO:0005783	endoplasmic reticulum	cellular_component
PGSC0003DMG400028375	GO:0031625	ubiquitin protein ligase binding	molecular_function
PGSC0003DMG400028375	GO:0030433	ubiquitin-dependent ERAD pathway	biological_process
PGSC0003DMG400028375	GO:0005730	nucleolus	cellular_component
PGSC0003DMG400028375	GO:0005774	vacuolar membrane	cellular_component
PGSC0003DMG400028375	GO:0005794	Golgi apparatus	cellular_component
PGSC0003DMG400028375	GO:0009506	plasmodesma	cellular_component
PGSC0003DMG400028376	GO:0016020	membrane	cellular_component
PGSC0003DMG400028376	GO:0016021	integral component of membrane	cellular_component
PGSC0003DMG400028377	GO:0019904	protein domain specific binding	molecular_function
PGSC0003DMG400028378	GO:0032259	methylation	biological_process
PGSC0003DMG400028378	GO:0008168	methyltransferase activity	molecular_function
PGSC0003DMG400028378	GO:0016020	membrane	cellular_component
PGSC0003DMG400028378	GO:0016021	integral component of membrane	cellular_component
PGSC0003DMG400028380	GO:0046872	metal ion binding	molecular_function
PGSC0003DMG400028380	GO:0003824	catalytic activity	molecular_function
PGSC0003DMG400028380	GO:0006508	proteolysis	biological_process
PGSC0003DMG400028380	GO:0004222	metalloendopeptidase activity	molecular_function
PGSC0003DMG400028381	GO:0003700	DNA-binding transcription factor activity	molecular_function
PGSC0003DMG400028381	GO:0003677	DNA binding	molecular_function
PGSC0003DMG400028381	GO:0006355	regulation of transcription, DNA-templated	biological_process
PGSC0003DMG400028381	GO:0005634	nucleus	cellular_component
PGSC0003DMG400028381	GO:0043565	sequence-specific DNA binding	molecular_function
PGSC0003DMG400028381	GO:0006351	transcription, DNA-templated	biological_process
PGSC0003DMG400028381	GO:0044212	transcription regulatory region DNA binding	molecular_function
PGSC0003DMG400028381	GO:0006970	response to osmotic stress	biological_process
PGSC0003DMG400028381	GO:0009414	response to water deprivation	biological_process
PGSC0003DMG400028381	GO:0009651	response to salt stress	biological_process
PGSC0003DMG400028382	GO:0016740	transferase activity	molecular_function
PGSC0003DMG400028382	GO:0005975	carbohydrate metabolic process	biological_process
PGSC0003DMG400028382	GO:0016757	transferase activity, transferring glycosyl groups	molecular_function
PGSC0003DMG400028382	GO:0004645	phosphorylase activity	molecular_function
PGSC0003DMG400028382	GO:0008184	glycogen phosphorylase activity	molecular_function
PGSC0003DMG400028382	GO:0102250	linear malto-oligosaccharide phosphorylase activity	molecular_function
PGSC0003DMG400028382	GO:0102499	SHG alpha-glucan phosphorylase activity	molecular_function
PGSC0003DMG400028382	GO:0030170	pyridoxal phosphate binding	molecular_function
PGSC0003DMG400028382	GO:0005515	protein binding	molecular_function
PGSC0003DMG400028382	GO:0009507	chloroplast	cellular_component
PGSC0003DMG400028382	GO:0009536	plastid	cellular_component
PGSC0003DMG400028382	GO:0008152	metabolic process	biological_process
PGSC0003DMG400028382	GO:0009501	amyloplast	cellular_component
PGSC0003DMG400028382	GO:0003824	catalytic activity	molecular_function
PGSC0003DMG400028383	GO:0016020	membrane	cellular_component
PGSC0003DMG400028383	GO:0016021	integral component of membrane	cellular_component
PGSC0003DMG400028383	GO:0046872	metal ion binding	molecular_function
PGSC0003DMG400028386	GO:0051302	regulation of cell division	biological_process
PGSC0003DMG400028386	GO:0010082	regulation of root meristem growth	biological_process
PGSC0003DMG400028386	GO:0032875	regulation of DNA endoreduplication	biological_process
PGSC0003DMG400028386	GO:0005739	mitochondrion	cellular_component
PGSC0003DMG400028387	GO:0016020	membrane	cellular_component
PGSC0003DMG400028387	GO:0016021	integral component of membrane	cellular_component
PGSC0003DMG400028387	GO:0009507	chloroplast	cellular_component
PGSC0003DMG400028389	GO:0051301	cell division	biological_process
PGSC0003DMG400028389	GO:0055114	oxidation-reduction process	biological_process
PGSC0003DMG400028389	GO:0051287	NAD binding	molecular_function
PGSC0003DMG400028389	GO:0005524	ATP binding	molecular_function
PGSC0003DMG400028389	GO:0009058	biosynthetic process	biological_process
PGSC0003DMG400028389	GO:0005737	cytoplasm	cellular_component
PGSC0003DMG400028389	GO:0016874	ligase activity	molecular_function
PGSC0003DMG400028389	GO:0008360	regulation of cell shape	biological_process
PGSC0003DMG400028389	GO:0008764	UDP-N-acetylmuramoylalanine-D-glutamate ligase activity	molecular_function
PGSC0003DMG400028390	GO:0003677	DNA binding	molecular_function
PGSC0003DMG400028390	GO:0006355	regulation of transcription, DNA-templated	biological_process
PGSC0003DMG400028390	GO:0005634	nucleus	cellular_component
PGSC0003DMG400028390	GO:0016020	membrane	cellular_component
PGSC0003DMG400028390	GO:0016021	integral component of membrane	cellular_component
PGSC0003DMG400028393	GO:0016020	membrane	cellular_component
PGSC0003DMG400028393	GO:0016021	integral component of membrane	cellular_component
PGSC0003DMG400028393	GO:0005789	endoplasmic reticulum membrane	cellular_component
PGSC0003DMG400028394	GO:0032259	methylation	biological_process
PGSC0003DMG400028394	GO:0030785	[ribulose-bisphosphate carboxylase]-lysine N-methyltransferase activity	molecular_function
PGSC0003DMG400028394	GO:0009507	chloroplast	cellular_component
PGSC0003DMG400028394	GO:0005515	protein binding	molecular_function
PGSC0003DMG400028396	GO:0016020	membrane	cellular_component
PGSC0003DMG400028396	GO:0016021	integral component of membrane	cellular_component
PGSC0003DMG400028397	GO:0016020	membrane	cellular_component
PGSC0003DMG400028397	GO:0016021	integral component of membrane	cellular_component
PGSC0003DMG400028399	GO:0016020	membrane	cellular_component
PGSC0003DMG400028399	GO:0016021	integral component of membrane	cellular_component
PGSC0003DMG400028400	GO:0016020	membrane	cellular_component
PGSC0003DMG400028400	GO:0016021	integral component of membrane	cellular_component
PGSC0003DMG400028406	GO:0016788	hydrolase activity, acting on ester bonds	molecular_function
PGSC0003DMG400028407	GO:0004672	protein kinase activity	molecular_function
PGSC0003DMG400028407	GO:0005524	ATP binding	molecular_function
PGSC0003DMG400028407	GO:0006468	protein phosphorylation	biological_process
PGSC0003DMG400028409	GO:0055114	oxidation-reduction process	biological_process
PGSC0003DMG400028409	GO:0051287	NAD binding	molecular_function
PGSC0003DMG400028409	GO:0008152	metabolic process	biological_process
PGSC0003DMG400028409	GO:0016491	oxidoreductase activity	molecular_function
PGSC0003DMG400028409	GO:0008270	zinc ion binding	molecular_function
PGSC0003DMG400028409	GO:0000105	histidine biosynthetic process	biological_process
PGSC0003DMG400028409	GO:0004399	histidinol dehydrogenase activity	molecular_function
PGSC0003DMG400028410	GO:0016020	membrane	cellular_component
PGSC0003DMG400028410	GO:0016021	integral component of membrane	cellular_component
PGSC0003DMG400028410	GO:0019915	lipid storage	biological_process
PGSC0003DMG400028411	GO:0016311	dephosphorylation	biological_process
PGSC0003DMG400028411	GO:0016791	phosphatase activity	molecular_function
PGSC0003DMG400028413	GO:0046872	metal ion binding	molecular_function
PGSC0003DMG400028414	GO:0003700	DNA-binding transcription factor activity	molecular_function
PGSC0003DMG400028414	GO:0003677	DNA binding	molecular_function
PGSC0003DMG400028414	GO:0006355	regulation of transcription, DNA-templated	biological_process
PGSC0003DMG400028414	GO:0005634	nucleus	cellular_component
PGSC0003DMG400028414	GO:0043565	sequence-specific DNA binding	molecular_function
PGSC0003DMG400028414	GO:0005515	protein binding	molecular_function
PGSC0003DMG400028417	GO:0016812	hydrolase activity, acting on carbon-nitrogen (but not peptide) bonds, in cyclic amides	molecular_function
PGSC0003DMG400028417	GO:0016787	hydrolase activity	molecular_function
PGSC0003DMG400028417	GO:0004151	dihydroorotase activity	molecular_function
PGSC0003DMG400028417	GO:0019856	pyrimidine nucleobase biosynthetic process	biological_process
PGSC0003DMG400028417	GO:0009507	chloroplast	cellular_component
PGSC0003DMG400028418	GO:0016020	membrane	cellular_component
PGSC0003DMG400028418	GO:0016021	integral component of membrane	cellular_component
PGSC0003DMG400028418	GO:0015031	protein transport	biological_process
PGSC0003DMG400028420	GO:0032981	mitochondrial respiratory chain complex I assembly	biological_process
PGSC0003DMG400028420	GO:0005773	vacuole	cellular_component
PGSC0003DMG400028420	GO:0009507	chloroplast	cellular_component
PGSC0003DMG400028420	GO:0009570	chloroplast stroma	cellular_component
PGSC0003DMG400028421	GO:0005515	protein binding	molecular_function
PGSC0003DMG400028422	GO:0003924	GTPase activity	molecular_function
PGSC0003DMG400028422	GO:0005525	GTP binding	molecular_function
PGSC0003DMG400028425	GO:0005515	protein binding	molecular_function
PGSC0003DMG400028426	GO:0006970	response to osmotic stress	biological_process
PGSC0003DMG400028426	GO:0009834	plant-type secondary cell wall biogenesis	biological_process
PGSC0003DMG400028426	GO:0016740	transferase activity	molecular_function
PGSC0003DMG400028426	GO:0016020	membrane	cellular_component
PGSC0003DMG400028426	GO:0016021	integral component of membrane	cellular_component
PGSC0003DMG400028426	GO:0046872	metal ion binding	molecular_function
PGSC0003DMG400028426	GO:0071555	cell wall organization	biological_process
PGSC0003DMG400028426	GO:0016757	transferase activity, transferring glycosyl groups	molecular_function
PGSC0003DMG400028426	GO:0005886	plasma membrane	cellular_component
PGSC0003DMG400028426	GO:0030244	cellulose biosynthetic process	biological_process
PGSC0003DMG400028426	GO:0016760	cellulose synthase (UDP-forming) activity	molecular_function
PGSC0003DMG400028426	GO:0005618	cell wall	cellular_component
PGSC0003DMG400028426	GO:0042742	defense response to bacterium	biological_process
PGSC0003DMG400028426	GO:0050832	defense response to fungus	biological_process
PGSC0003DMG400028426	GO:0009414	response to water deprivation	biological_process
PGSC0003DMG401028427	GO:0006353	DNA-templated transcription, termination	biological_process
PGSC0003DMG401028427	GO:0005515	protein binding	molecular_function
PGSC0003DMG400028428	GO:0000166	nucleotide binding	molecular_function
PGSC0003DMG400028428	GO:0004672	protein kinase activity	molecular_function
PGSC0003DMG400028428	GO:0004674	protein serine/threonine kinase activity	molecular_function
PGSC0003DMG400028428	GO:0005524	ATP binding	molecular_function
PGSC0003DMG400028428	GO:0006468	protein phosphorylation	biological_process
PGSC0003DMG400028429	GO:0016740	transferase activity	molecular_function
PGSC0003DMG400028429	GO:0000166	nucleotide binding	molecular_function
PGSC0003DMG400028429	GO:0004672	protein kinase activity	molecular_function
PGSC0003DMG400028429	GO:0004674	protein serine/threonine kinase activity	molecular_function
PGSC0003DMG400028429	GO:0005524	ATP binding	molecular_function
PGSC0003DMG400028429	GO:0016301	kinase activity	molecular_function
PGSC0003DMG400028429	GO:0006468	protein phosphorylation	biological_process
PGSC0003DMG400028429	GO:0016310	phosphorylation	biological_process
PGSC0003DMG400028429	GO:0016020	membrane	cellular_component
PGSC0003DMG400028429	GO:0016021	integral component of membrane	cellular_component
PGSC0003DMG400028430	GO:0006351	transcription, DNA-templated	biological_process
PGSC0003DMG400028430	GO:0003899	DNA-directed 5'-3' RNA polymerase activity	molecular_function
PGSC0003DMG400028438	GO:0016740	transferase activity	molecular_function
PGSC0003DMG400028438	GO:0000166	nucleotide binding	molecular_function
PGSC0003DMG400028438	GO:0004672	protein kinase activity	molecular_function
PGSC0003DMG400028438	GO:0004674	protein serine/threonine kinase activity	molecular_function
PGSC0003DMG400028438	GO:0005524	ATP binding	molecular_function
PGSC0003DMG400028438	GO:0016301	kinase activity	molecular_function
PGSC0003DMG400028438	GO:0006468	protein phosphorylation	biological_process
PGSC0003DMG400028438	GO:0016310	phosphorylation	biological_process
PGSC0003DMG400028438	GO:0016020	membrane	cellular_component
PGSC0003DMG400028438	GO:0016021	integral component of membrane	cellular_component
PGSC0003DMG400028438	GO:0005515	protein binding	molecular_function
PGSC0003DMG400028439	GO:0016740	transferase activity	molecular_function
PGSC0003DMG400028439	GO:0016757	transferase activity, transferring glycosyl groups	molecular_function
PGSC0003DMG400028439	GO:0005975	carbohydrate metabolic process	biological_process
PGSC0003DMG400028439	GO:0006004	fucose metabolic process	biological_process
PGSC0003DMG400028440	GO:0016740	transferase activity	molecular_function
PGSC0003DMG400028440	GO:0000166	nucleotide binding	molecular_function
PGSC0003DMG400028440	GO:0004672	protein kinase activity	molecular_function
PGSC0003DMG400028440	GO:0004674	protein serine/threonine kinase activity	molecular_function
PGSC0003DMG400028440	GO:0005524	ATP binding	molecular_function
PGSC0003DMG400028440	GO:0016301	kinase activity	molecular_function
PGSC0003DMG400028440	GO:0006468	protein phosphorylation	biological_process
PGSC0003DMG400028440	GO:0007165	signal transduction	biological_process
PGSC0003DMG400028440	GO:0016310	phosphorylation	biological_process
PGSC0003DMG400028441	GO:0006351	transcription, DNA-templated	biological_process
PGSC0003DMG400028441	GO:0043565	sequence-specific DNA binding	molecular_function
PGSC0003DMG400028443	GO:0004672	protein kinase activity	molecular_function
PGSC0003DMG400028443	GO:0006468	protein phosphorylation	biological_process
PGSC0003DMG400028443	GO:0005524	ATP binding	molecular_function
PGSC0003DMG400028443	GO:0005515	protein binding	molecular_function
PGSC0003DMG400028444	GO:0004112	cyclic-nucleotide phosphodiesterase activity	molecular_function
PGSC0003DMG400028444	GO:0016874	ligase activity	molecular_function
PGSC0003DMG400028448	GO:0006955	immune response	biological_process
PGSC0003DMG400028448	GO:0008219	cell death	biological_process
PGSC0003DMG400028448	GO:0009626	plant-type hypersensitive response	biological_process
PGSC0003DMG400028448	GO:0010337	regulation of salicylic acid metabolic process	biological_process
PGSC0003DMG400028454	GO:0004672	protein kinase activity	molecular_function
PGSC0003DMG400028454	GO:0005524	ATP binding	molecular_function
PGSC0003DMG400028454	GO:0006468	protein phosphorylation	biological_process
PGSC0003DMG400028454	GO:0016020	membrane	cellular_component
PGSC0003DMG400028454	GO:0016021	integral component of membrane	cellular_component
PGSC0003DMG400028454	GO:0000166	nucleotide binding	molecular_function
PGSC0003DMG400028454	GO:0004674	protein serine/threonine kinase activity	molecular_function
PGSC0003DMG400028458	GO:0016020	membrane	cellular_component
PGSC0003DMG400028458	GO:0016021	integral component of membrane	cellular_component
PGSC0003DMG400028459	GO:0006351	transcription, DNA-templated	biological_process
PGSC0003DMG400028459	GO:0003700	DNA-binding transcription factor activity	molecular_function
PGSC0003DMG400028459	GO:0009742	brassinosteroid mediated signaling pathway	biological_process
PGSC0003DMG400028459	GO:0006355	regulation of transcription, DNA-templated	biological_process
PGSC0003DMG400028460	GO:0045892	negative regulation of transcription, DNA-templated	biological_process
PGSC0003DMG400028462	GO:0016740	transferase activity	molecular_function
PGSC0003DMG400028462	GO:0004842	ubiquitin-protein transferase activity	molecular_function
PGSC0003DMG400028462	GO:0016567	protein ubiquitination	biological_process
PGSC0003DMG400028462	GO:0005488	binding	molecular_function
PGSC0003DMG400028462	GO:0005515	protein binding	molecular_function
PGSC0003DMG400028463	GO:0003677	DNA binding	molecular_function
PGSC0003DMG400028463	GO:0005524	ATP binding	molecular_function
PGSC0003DMG400028463	GO:0006260	DNA replication	biological_process
PGSC0003DMG400028463	GO:0003887	DNA-directed DNA polymerase activity	molecular_function
PGSC0003DMG400028463	GO:0071897	DNA biosynthetic process	biological_process
PGSC0003DMG400028463	GO:0009360	DNA polymerase III complex	cellular_component
PGSC0003DMG400028464	GO:0043130	ubiquitin binding	molecular_function
PGSC0003DMG400028465	GO:0016020	membrane	cellular_component
PGSC0003DMG400028465	GO:0016021	integral component of membrane	cellular_component
PGSC0003DMG400028465	GO:0015031	protein transport	biological_process
PGSC0003DMG400028465	GO:0005783	endoplasmic reticulum	cellular_component
PGSC0003DMG400028465	GO:0005789	endoplasmic reticulum membrane	cellular_component
PGSC0003DMG400028465	GO:0046923	ER retention sequence binding	molecular_function
PGSC0003DMG400028465	GO:0006621	protein retention in ER lumen	biological_process
PGSC0003DMG400028465	GO:0005794	Golgi apparatus	cellular_component
PGSC0003DMG400028465	GO:0005801	cis-Golgi network	cellular_component
PGSC0003DMG400028467	GO:0003824	catalytic activity	molecular_function
PGSC0003DMG400028467	GO:0005992	trehalose biosynthetic process	biological_process
PGSC0003DMG400028469	GO:0003700	DNA-binding transcription factor activity	molecular_function
PGSC0003DMG400028469	GO:0003677	DNA binding	molecular_function
PGSC0003DMG400028469	GO:0006355	regulation of transcription, DNA-templated	biological_process
PGSC0003DMG400028469	GO:0005634	nucleus	cellular_component
PGSC0003DMG400028469	GO:0043565	sequence-specific DNA binding	molecular_function
PGSC0003DMG400028469	GO:0006351	transcription, DNA-templated	biological_process
PGSC0003DMG400028470	GO:0016020	membrane	cellular_component
PGSC0003DMG400028470	GO:0016021	integral component of membrane	cellular_component
PGSC0003DMG400028470	GO:0046872	metal ion binding	molecular_function
PGSC0003DMG400028470	GO:0008270	zinc ion binding	molecular_function
PGSC0003DMG400028475	GO:0016020	membrane	cellular_component
PGSC0003DMG400028475	GO:0016021	integral component of membrane	cellular_component
PGSC0003DMG400028475	GO:0010196	nonphotochemical quenching	biological_process
PGSC0003DMG400028475	GO:0009507	chloroplast	cellular_component
PGSC0003DMG400028476	GO:0005215	transporter activity	molecular_function
PGSC0003DMG400028476	GO:0016020	membrane	cellular_component
PGSC0003DMG400028476	GO:0016021	integral component of membrane	cellular_component
PGSC0003DMG400028476	GO:0022857	transmembrane transporter activity	molecular_function
PGSC0003DMG400028476	GO:0055085	transmembrane transport	biological_process
PGSC0003DMG400028476	GO:0006810	transport	biological_process
PGSC0003DMG400028477	GO:0006355	regulation of transcription, DNA-templated	biological_process
PGSC0003DMG400028478	GO:0006970	response to osmotic stress	biological_process
PGSC0003DMG400028478	GO:0004672	protein kinase activity	molecular_function
PGSC0003DMG400028478	GO:0005524	ATP binding	molecular_function
PGSC0003DMG400028478	GO:0006468	protein phosphorylation	biological_process
PGSC0003DMG400028478	GO:0016020	membrane	cellular_component
PGSC0003DMG400028478	GO:0016021	integral component of membrane	cellular_component
PGSC0003DMG400028478	GO:0009733	response to auxin	biological_process
PGSC0003DMG400028478	GO:0009793	embryo development ending in seed dormancy	biological_process
PGSC0003DMG400028478	GO:0005516	calmodulin binding	molecular_function
PGSC0003DMG400028478	GO:0046777	protein autophosphorylation	biological_process
PGSC0003DMG400028478	GO:0009625	response to insect	biological_process
PGSC0003DMG400028478	GO:0005515	protein binding	molecular_function
PGSC0003DMG400028479	GO:0007165	signal transduction	biological_process
PGSC0003DMG400028479	GO:0016740	transferase activity	molecular_function
PGSC0003DMG400028479	GO:0000166	nucleotide binding	molecular_function
PGSC0003DMG400028479	GO:0004672	protein kinase activity	molecular_function
PGSC0003DMG400028479	GO:0004674	protein serine/threonine kinase activity	molecular_function
PGSC0003DMG400028479	GO:0005524	ATP binding	molecular_function
PGSC0003DMG400028479	GO:0016301	kinase activity	molecular_function
PGSC0003DMG400028479	GO:0006468	protein phosphorylation	biological_process
PGSC0003DMG400028479	GO:0016310	phosphorylation	biological_process
PGSC0003DMG400028479	GO:0016020	membrane	cellular_component
PGSC0003DMG400028479	GO:0016021	integral component of membrane	cellular_component
PGSC0003DMG400028479	GO:0009737	response to abscisic acid	biological_process
PGSC0003DMG400028485	GO:0006995	cellular response to nitrogen starvation	biological_process
PGSC0003DMG400028485	GO:0006970	response to osmotic stress	biological_process
PGSC0003DMG400028485	GO:0010037	response to carbon dioxide	biological_process
PGSC0003DMG401028487	GO:0000166	nucleotide binding	molecular_function
PGSC0003DMG401028487	GO:0004672	protein kinase activity	molecular_function
PGSC0003DMG401028487	GO:0004674	protein serine/threonine kinase activity	molecular_function
PGSC0003DMG401028487	GO:0005524	ATP binding	molecular_function
PGSC0003DMG401028487	GO:0006468	protein phosphorylation	biological_process
PGSC0003DMG401028489	GO:1903830	magnesium ion transmembrane transport	biological_process
PGSC0003DMG401028489	GO:0016020	membrane	cellular_component
PGSC0003DMG401028489	GO:0016021	integral component of membrane	cellular_component
PGSC0003DMG401028489	GO:0055085	transmembrane transport	biological_process
PGSC0003DMG401028489	GO:0030001	metal ion transport	biological_process
PGSC0003DMG401028489	GO:0046873	metal ion transmembrane transporter activity	molecular_function
PGSC0003DMG401028489	GO:0015095	magnesium ion transmembrane transporter activity	molecular_function
PGSC0003DMG401028489	GO:0005773	vacuole	cellular_component
PGSC0003DMG402028489	GO:0009735	response to cytokinin	biological_process
PGSC0003DMG402028489	GO:0009507	chloroplast	cellular_component
PGSC0003DMG402028489	GO:0009570	chloroplast stroma	cellular_component
PGSC0003DMG400028490	GO:0004608	phosphatidylethanolamine N-methyltransferase activity	molecular_function
PGSC0003DMG400028490	GO:0080101	phosphatidyl-N-dimethylethanolamine N-methyltransferase activity	molecular_function
PGSC0003DMG400028490	GO:0016740	transferase activity	molecular_function
PGSC0003DMG400028490	GO:0016020	membrane	cellular_component
PGSC0003DMG400028490	GO:0016021	integral component of membrane	cellular_component
PGSC0003DMG400028490	GO:0008168	methyltransferase activity	molecular_function
PGSC0003DMG400028490	GO:0032259	methylation	biological_process
PGSC0003DMG400028490	GO:0006629	lipid metabolic process	biological_process
PGSC0003DMG400028490	GO:0008654	phospholipid biosynthetic process	biological_process
PGSC0003DMG400028490	GO:0005783	endoplasmic reticulum	cellular_component
PGSC0003DMG400028490	GO:0005789	endoplasmic reticulum membrane	cellular_component
PGSC0003DMG400028490	GO:0006656	phosphatidylcholine biosynthetic process	biological_process
PGSC0003DMG400028490	GO:0006644	phospholipid metabolic process	biological_process
PGSC0003DMG400028490	GO:0008757	S-adenosylmethionine-dependent methyltransferase activity	molecular_function
PGSC0003DMG400028490	GO:0000773	phosphatidyl-N-methylethanolamine N-methyltransferase activity	molecular_function
PGSC0003DMG400028490	GO:0008170	N-methyltransferase activity	molecular_function
PGSC0003DMG400028491	GO:0016740	transferase activity	molecular_function
PGSC0003DMG400028491	GO:0000166	nucleotide binding	molecular_function
PGSC0003DMG400028491	GO:0004672	protein kinase activity	molecular_function
PGSC0003DMG400028491	GO:0004674	protein serine/threonine kinase activity	molecular_function
PGSC0003DMG400028491	GO:0005524	ATP binding	molecular_function
PGSC0003DMG400028491	GO:0016301	kinase activity	molecular_function
PGSC0003DMG400028491	GO:0006468	protein phosphorylation	biological_process
PGSC0003DMG400028491	GO:0007165	signal transduction	biological_process
PGSC0003DMG400028491	GO:0016310	phosphorylation	biological_process
PGSC0003DMG400028491	GO:0016020	membrane	cellular_component
PGSC0003DMG400028491	GO:0016021	integral component of membrane	cellular_component
PGSC0003DMG400028495	GO:0016020	membrane	cellular_component
PGSC0003DMG400028495	GO:0016021	integral component of membrane	cellular_component
PGSC0003DMG400028497	GO:0003676	nucleic acid binding	molecular_function
PGSC0003DMG400028498	GO:0003676	nucleic acid binding	molecular_function
PGSC0003DMG400028500	GO:0003700	DNA-binding transcription factor activity	molecular_function
PGSC0003DMG400028500	GO:0003677	DNA binding	molecular_function
PGSC0003DMG400028500	GO:0006355	regulation of transcription, DNA-templated	biological_process
PGSC0003DMG400028500	GO:0005634	nucleus	cellular_component
PGSC0003DMG400028500	GO:0006351	transcription, DNA-templated	biological_process
PGSC0003DMG400028502	GO:0005524	ATP binding	molecular_function
PGSC0003DMG400028502	GO:0005737	cytoplasm	cellular_component
PGSC0003DMG400028502	GO:0000166	nucleotide binding	molecular_function
PGSC0003DMG400028502	GO:0004812	aminoacyl-tRNA ligase activity	molecular_function
PGSC0003DMG400028502	GO:0006418	tRNA aminoacylation for protein translation	biological_process
PGSC0003DMG400028502	GO:0004827	proline-tRNA ligase activity	molecular_function
PGSC0003DMG400028502	GO:0006433	prolyl-tRNA aminoacylation	biological_process
PGSC0003DMG400028504	GO:0005524	ATP binding	molecular_function
PGSC0003DMG400028504	GO:0003676	nucleic acid binding	molecular_function
PGSC0003DMG400028504	GO:0008270	zinc ion binding	molecular_function
PGSC0003DMG400028505	GO:0055114	oxidation-reduction process	biological_process
PGSC0003DMG400028505	GO:0016491	oxidoreductase activity	molecular_function
PGSC0003DMG400028505	GO:0046872	metal ion binding	molecular_function
PGSC0003DMG400028511	GO:0016020	membrane	cellular_component
PGSC0003DMG400028511	GO:0015031	protein transport	biological_process
PGSC0003DMG400028511	GO:0016192	vesicle-mediated transport	biological_process
PGSC0003DMG401028513	GO:0005515	protein binding	molecular_function
PGSC0003DMG401028515	GO:0015036	disulfide oxidoreductase activity	molecular_function
PGSC0003DMG401028515	GO:0046872	metal ion binding	molecular_function
PGSC0003DMG401028515	GO:0009055	electron transfer activity	molecular_function
PGSC0003DMG401028515	GO:0022900	electron transport chain	biological_process
PGSC0003DMG401028515	GO:0055114	oxidation-reduction process	biological_process
PGSC0003DMG401028515	GO:0005623	cell	cellular_component
PGSC0003DMG401028515	GO:0015035	protein disulfide oxidoreductase activity	molecular_function
PGSC0003DMG401028515	GO:0045454	cell redox homeostasis	biological_process
PGSC0003DMG401028515	GO:0051536	iron-sulfur cluster binding	molecular_function
PGSC0003DMG401028515	GO:0051537	2 iron, 2 sulfur cluster binding	molecular_function
PGSC0003DMG401028515	GO:0005739	mitochondrion	cellular_component
PGSC0003DMG400028516	GO:0005743	mitochondrial inner membrane	cellular_component
PGSC0003DMG400028516	GO:0016020	membrane	cellular_component
PGSC0003DMG400028516	GO:0016021	integral component of membrane	cellular_component
PGSC0003DMG400028516	GO:0046872	metal ion binding	molecular_function
PGSC0003DMG400028516	GO:0055114	oxidation-reduction process	biological_process
PGSC0003DMG400028516	GO:0009055	electron transfer activity	molecular_function
PGSC0003DMG400028516	GO:0020037	heme binding	molecular_function
PGSC0003DMG400028516	GO:0022900	electron transport chain	biological_process
PGSC0003DMG400028516	GO:0005739	mitochondrion	cellular_component
PGSC0003DMG400028516	GO:0070469	respiratory chain	cellular_component
PGSC0003DMG400028520	GO:0003700	DNA-binding transcription factor activity	molecular_function
PGSC0003DMG400028520	GO:0003677	DNA binding	molecular_function
PGSC0003DMG400028520	GO:0006355	regulation of transcription, DNA-templated	biological_process
PGSC0003DMG400028520	GO:0005634	nucleus	cellular_component
PGSC0003DMG400028520	GO:0043565	sequence-specific DNA binding	molecular_function
PGSC0003DMG400028520	GO:0006351	transcription, DNA-templated	biological_process
PGSC0003DMG400028521	GO:0003824	catalytic activity	molecular_function
PGSC0003DMG400028521	GO:0050662	coenzyme binding	molecular_function
PGSC0003DMG403028522	GO:0016020	membrane	cellular_component
PGSC0003DMG403028522	GO:0016021	integral component of membrane	cellular_component
PGSC0003DMG400028524	GO:0005840	ribosome	cellular_component
PGSC0003DMG400028527	GO:0005515	protein binding	molecular_function
PGSC0003DMG401028528	GO:0048364	root development	biological_process
PGSC0003DMG401028528	GO:0050355	triphosphatase activity	molecular_function
PGSC0003DMG401028529	GO:1902600	proton transmembrane transport	biological_process
PGSC0003DMG401028529	GO:0016020	membrane	cellular_component
PGSC0003DMG401028529	GO:0016021	integral component of membrane	cellular_component
PGSC0003DMG401028529	GO:0015992	proton transport	biological_process
PGSC0003DMG401028529	GO:0004427	inorganic diphosphatase activity	molecular_function
PGSC0003DMG401028529	GO:0009678	hydrogen-translocating pyrophosphatase activity	molecular_function
PGSC0003DMG401028529	GO:0055085	transmembrane transport	biological_process
PGSC0003DMG400028531	GO:0003824	catalytic activity	molecular_function
PGSC0003DMG402028532	GO:0005515	protein binding	molecular_function
PGSC0003DMG400028533	GO:0003677	DNA binding	molecular_function
PGSC0003DMG400028533	GO:0005634	nucleus	cellular_component
PGSC0003DMG400028535	GO:0005515	protein binding	molecular_function
PGSC0003DMG400028539	GO:0005509	calcium ion binding	molecular_function
PGSC0003DMG400028539	GO:0016787	hydrolase activity	molecular_function
PGSC0003DMG400028539	GO:0003824	catalytic activity	molecular_function
PGSC0003DMG400028539	GO:0016020	membrane	cellular_component
PGSC0003DMG400028539	GO:0016042	lipid catabolic process	biological_process
PGSC0003DMG400028539	GO:0004630	phospholipase D activity	molecular_function
PGSC0003DMG400028539	GO:0070290	N-acylphosphatidylethanolamine-specific phospholipase D activity	molecular_function
PGSC0003DMG400028539	GO:0046470	phosphatidylcholine metabolic process	biological_process
PGSC0003DMG400028540	GO:0003676	nucleic acid binding	molecular_function
PGSC0003DMG400028541	GO:0016798	hydrolase activity, acting on glycosyl bonds	molecular_function
PGSC0003DMG400028541	GO:0016787	hydrolase activity	molecular_function
PGSC0003DMG400028541	GO:0005975	carbohydrate metabolic process	biological_process
PGSC0003DMG400028541	GO:0004650	polygalacturonase activity	molecular_function
PGSC0003DMG400028541	GO:0008152	metabolic process	biological_process
PGSC0003DMG400028544	GO:0016787	hydrolase activity	molecular_function
PGSC0003DMG400028545	GO:1902600	proton transmembrane transport	biological_process
PGSC0003DMG400028545	GO:0022900	electron transport chain	biological_process
PGSC0003DMG400028545	GO:0004129	cytochrome-c oxidase activity	molecular_function
[truncated: 59,870 more rows]

## Sheet: Exclusive_KJHighNShoot
Table S6_GO in Shoot
GeneID	GO.Accession	GO.term.name	GO.domain
PGSC0003DMG400042640	GO:0019843	rRNA binding	molecular_function
PGSC0003DMG400042640	GO:0005840	ribosome	cellular_component
PGSC0003DMG400042640	GO:0005622	intracellular	cellular_component
PGSC0003DMG400042640	GO:0003735	structural constituent of ribosome	molecular_function
PGSC0003DMG400042640	GO:0006412	translation	biological_process
PGSC0003DMG400042640	GO:0030529	intracellular ribonucleoprotein complex	cellular_component
PGSC0003DMG400044717	GO:0008289	lipid binding	molecular_function
PGSC0003DMG400044717	GO:0006869	lipid transport	biological_process
PGSC0003DMG400036166	GO:0003677	DNA binding	molecular_function
PGSC0003DMG400036166	GO:0006355	regulation of transcription, DNA-templated	biological_process
PGSC0003DMG400036166	GO:0005634	nucleus	cellular_component
PGSC0003DMG400036166	GO:0006351	transcription, DNA-templated	biological_process
PGSC0003DMG400042011	GO:0003677	DNA binding	molecular_function
PGSC0003DMG400042011	GO:0005634	nucleus	cellular_component
PGSC0003DMG400042011	GO:0006351	transcription, DNA-templated	biological_process
PGSC0003DMG400042011	GO:0006355	regulation of transcription, DNA-templated	biological_process
PGSC0003DMG400029559	GO:0030150	protein import into mitochondrial matrix	biological_process
PGSC0003DMG400029559	GO:0005744	mitochondrial inner membrane presequence translocase complex	cellular_component
PGSC0003DMG400030530	GO:0016787	hydrolase activity	molecular_function
PGSC0003DMG400031236	GO:0008289	lipid binding	molecular_function
PGSC0003DMG400031236	GO:0006869	lipid transport	biological_process
PGSC0003DMG400005591	GO:0005515	protein binding	molecular_function
PGSC0003DMG403005658	GO:0016020	membrane	cellular_component
PGSC0003DMG403005658	GO:0016021	integral component of membrane	cellular_component
PGSC0003DMG400005841	GO:0005509	calcium ion binding	molecular_function
PGSC0003DMG400006648	GO:0048700	acquisition of desiccation tolerance in seed	biological_process
PGSC0003DMG400006648	GO:0048316	seed development	biological_process
PGSC0003DMG400006648	GO:0005829	cytosol	cellular_component
PGSC0003DMG400007102	GO:0016020	membrane	cellular_component
PGSC0003DMG400007102	GO:0016021	integral component of membrane	cellular_component
PGSC0003DMG400017092	GO:0008152	metabolic process	biological_process
PGSC0003DMG400017092	GO:0006629	lipid metabolic process	biological_process
PGSC0003DMG400017272	GO:0016020	membrane	cellular_component
PGSC0003DMG400017272	GO:0016021	integral component of membrane	cellular_component
PGSC0003DMG400007540	GO:0016020	membrane	cellular_component
PGSC0003DMG400007540	GO:0016021	integral component of membrane	cellular_component
PGSC0003DMG400007561	GO:0004722	protein serine/threonine phosphatase activity	molecular_function
PGSC0003DMG400007561	GO:0003824	catalytic activity	molecular_function
PGSC0003DMG400007561	GO:0006470	protein dephosphorylation	biological_process
PGSC0003DMG400007751	GO:0008270	zinc ion binding	molecular_function
PGSC0003DMG400017904	GO:0009733	response to auxin	biological_process
PGSC0003DMG400008293	GO:0005515	protein binding	molecular_function
PGSC0003DMG400008670	GO:0043565	sequence-specific DNA binding	molecular_function
PGSC0003DMG400019217	GO:0003677	DNA binding	molecular_function
PGSC0003DMG400019586	GO:0016020	membrane	cellular_component
PGSC0003DMG400019586	GO:0016021	integral component of membrane	cellular_component
PGSC0003DMG400019929	GO:0005515	protein binding	molecular_function
PGSC0003DMG400010186	GO:0010951	negative regulation of endopeptidase activity	biological_process
PGSC0003DMG400010186	GO:0004866	endopeptidase inhibitor activity	molecular_function
PGSC0003DMG400020452	GO:0055114	oxidation-reduction process	biological_process
PGSC0003DMG400020452	GO:0004497	monooxygenase activity	molecular_function
PGSC0003DMG400020452	GO:0016491	oxidoreductase activity	molecular_function
PGSC0003DMG400020452	GO:0046872	metal ion binding	molecular_function
PGSC0003DMG400020452	GO:0020037	heme binding	molecular_function
PGSC0003DMG400020452	GO:0005506	iron ion binding	molecular_function
PGSC0003DMG400020452	GO:0016705	oxidoreductase activity, acting on paired donors, with incorporation or reduction of molecular oxygen	molecular_function
PGSC0003DMG403020453	GO:0055114	oxidation-reduction process	biological_process
PGSC0003DMG403020453	GO:0004497	monooxygenase activity	molecular_function
PGSC0003DMG403020453	GO:0016491	oxidoreductase activity	molecular_function
PGSC0003DMG403020453	GO:0046872	metal ion binding	molecular_function
PGSC0003DMG403020453	GO:0020037	heme binding	molecular_function
PGSC0003DMG403020453	GO:0005506	iron ion binding	molecular_function
PGSC0003DMG403020453	GO:0016705	oxidoreductase activity, acting on paired donors, with incorporation or reduction of molecular oxygen	molecular_function
PGSC0003DMG400020468	GO:0055114	oxidation-reduction process	biological_process
PGSC0003DMG400020468	GO:0016020	membrane	cellular_component
PGSC0003DMG400020468	GO:0016021	integral component of membrane	cellular_component
PGSC0003DMG400020468	GO:0020037	heme binding	molecular_function
PGSC0003DMG400020468	GO:0005506	iron ion binding	molecular_function
PGSC0003DMG400020468	GO:0016705	oxidoreductase activity, acting on paired donors, with incorporation or reduction of molecular oxygen	molecular_function
PGSC0003DMG400020504	GO:0005515	protein binding	molecular_function
PGSC0003DMG400010297	GO:0045735	nutrient reservoir activity	molecular_function
PGSC0003DMG402020664	GO:0046872	metal ion binding	molecular_function
PGSC0003DMG400020698	GO:0008061	chitin binding	molecular_function
PGSC0003DMG400011294	GO:0003677	DNA binding	molecular_function
PGSC0003DMG400011294	GO:0005634	nucleus	cellular_component
PGSC0003DMG400011294	GO:0006351	transcription, DNA-templated	biological_process
PGSC0003DMG400011294	GO:0006355	regulation of transcription, DNA-templated	biological_process
PGSC0003DMG400000200	GO:0047617	acyl-CoA hydrolase activity	molecular_function
PGSC0003DMG400000200	GO:0006637	acyl-CoA metabolic process	biological_process
PGSC0003DMG400000212	GO:0003677	DNA binding	molecular_function
PGSC0003DMG400000212	GO:0045892	negative regulation of transcription, DNA-templated	biological_process
PGSC0003DMG400000212	GO:0048629	trichome patterning	biological_process
PGSC0003DMG400000212	GO:1900033	negative regulation of trichome patterning	biological_process
PGSC0003DMG400000212	GO:0005634	nucleus	cellular_component
PGSC0003DMG400000261	GO:0016020	membrane	cellular_component
PGSC0003DMG400000261	GO:0016021	integral component of membrane	cellular_component
PGSC0003DMG400000377	GO:0005085	guanyl-nucleotide exchange factor activity	molecular_function
PGSC0003DMG400000377	GO:0005089	Rho guanyl-nucleotide exchange factor activity	molecular_function
PGSC0003DMG400000377	GO:0065009	regulation of molecular function	biological_process
PGSC0003DMG400023099	GO:0003700	DNA-binding transcription factor activity	molecular_function
PGSC0003DMG400023099	GO:0003677	DNA binding	molecular_function
PGSC0003DMG400023099	GO:0006355	regulation of transcription, DNA-templated	biological_process
PGSC0003DMG400023099	GO:0005634	nucleus	cellular_component
PGSC0003DMG400023099	GO:0043565	sequence-specific DNA binding	molecular_function
PGSC0003DMG400023099	GO:0006351	transcription, DNA-templated	biological_process
PGSC0003DMG403000594	GO:0055114	oxidation-reduction process	biological_process
PGSC0003DMG403000594	GO:0016491	oxidoreductase activity	molecular_function
PGSC0003DMG401023446	GO:0016020	membrane	cellular_component
PGSC0003DMG401023446	GO:0016021	integral component of membrane	cellular_component
PGSC0003DMG400023543	GO:0051091	positive regulation of DNA-binding transcription factor activity	biological_process
PGSC0003DMG400001290	GO:0055114	oxidation-reduction process	biological_process
PGSC0003DMG400001290	GO:0020037	heme binding	molecular_function
PGSC0003DMG400001290	GO:0005506	iron ion binding	molecular_function
PGSC0003DMG400001290	GO:0016705	oxidoreductase activity, acting on paired donors, with incorporation or reduction of molecular oxygen	molecular_function
PGSC0003DMG400024067	GO:0010951	negative regulation of endopeptidase activity	biological_process
PGSC0003DMG400024067	GO:0004867	serine-type endopeptidase inhibitor activity	molecular_function
PGSC0003DMG403002270	GO:0016787	hydrolase activity	molecular_function
PGSC0003DMG400013114	GO:0005524	ATP binding	molecular_function
PGSC0003DMG400013114	GO:0016887	ATPase activity	molecular_function
PGSC0003DMG400025128	GO:0016020	membrane	cellular_component
PGSC0003DMG400025128	GO:0016021	integral component of membrane	cellular_component
PGSC0003DMG400013257	GO:0003700	DNA-binding transcription factor activity	molecular_function
PGSC0003DMG400013257	GO:0003677	DNA binding	molecular_function
PGSC0003DMG400013257	GO:0006355	regulation of transcription, DNA-templated	biological_process
PGSC0003DMG400013257	GO:0005634	nucleus	cellular_component
PGSC0003DMG400013257	GO:0006351	transcription, DNA-templated	biological_process
PGSC0003DMG400025271	GO:0016020	membrane	cellular_component
PGSC0003DMG400025271	GO:0016021	integral component of membrane	cellular_component
PGSC0003DMG400004638	GO:0009909	regulation of flower development	biological_process
PGSC0003DMG400027191	GO:0006979	response to oxidative stress	biological_process
PGSC0003DMG400015129	GO:0006952	defense response	biological_process
PGSC0003DMG401015193	GO:0016740	transferase activity	molecular_function
PGSC0003DMG401015193	GO:0003824	catalytic activity	molecular_function
PGSC0003DMG401015193	GO:0006099	tricarboxylic acid cycle	biological_process
PGSC0003DMG401015193	GO:0004474	malate synthase activity	molecular_function
PGSC0003DMG401015193	GO:0006097	glyoxylate cycle	biological_process
PGSC0003DMG401015590	GO:0016020	membrane	cellular_component
PGSC0003DMG401015590	GO:0016021	integral component of membrane	cellular_component
PGSC0003DMG401015590	GO:0022857	transmembrane transporter activity	molecular_function
PGSC0003DMG401015590	GO:0055085	transmembrane transport	biological_process
PGSC0003DMG402015590	GO:0016020	membrane	cellular_component
PGSC0003DMG402015590	GO:0016021	integral component of membrane	cellular_component
PGSC0003DMG402015590	GO:0022857	transmembrane transporter activity	molecular_function
PGSC0003DMG402015590	GO:0055085	transmembrane transport	biological_process
PGSC0003DMG401016146	GO:0016020	membrane	cellular_component
PGSC0003DMG401016146	GO:0016021	integral component of membrane	cellular_component

## Sheet: Exclusive_KJLowNShoot
Table S6_GO in Shoot
GeneID	GO.Accession	GO.term.name	GO.domain
PGSC0003DMG400043075	GO:0016020	membrane	cellular_component
PGSC0003DMG400043075	GO:0016021	integral component of membrane	cellular_component
PGSC0003DMG400043075	GO:0055085	transmembrane transport	biological_process
PGSC0003DMG400043075	GO:0030001	metal ion transport	biological_process
PGSC0003DMG400043075	GO:0046873	metal ion transmembrane transporter activity	molecular_function
PGSC0003DMG400043252	GO:0016020	membrane	cellular_component
PGSC0003DMG400043252	GO:0016021	integral component of membrane	cellular_component
PGSC0003DMG400037278	GO:0016020	membrane	cellular_component
PGSC0003DMG400037278	GO:0016021	integral component of membrane	cellular_component
PGSC0003DMG400047096	GO:0016020	membrane	cellular_component
PGSC0003DMG400047096	GO:0016021	integral component of membrane	cellular_component
PGSC0003DMG400038055	GO:0016020	membrane	cellular_component
PGSC0003DMG400038055	GO:0016021	integral component of membrane	cellular_component
PGSC0003DMG400041312	GO:0016020	membrane	cellular_component
PGSC0003DMG400041312	GO:0016021	integral component of membrane	cellular_component
PGSC0003DMG400028689	GO:0016853	isomerase activity	molecular_function
PGSC0003DMG400028689	GO:0003755	peptidyl-prolyl cis-trans isomerase activity	molecular_function
PGSC0003DMG400028689	GO:0000413	protein peptidyl-prolyl isomerization	biological_process
PGSC0003DMG400028689	GO:0006457	protein folding	biological_process
PGSC0003DMG400028689	GO:0046686	response to cadmium ion	biological_process
PGSC0003DMG400028689	GO:0005739	mitochondrion	cellular_component
PGSC0003DMG400028689	GO:0005794	Golgi apparatus	cellular_component
PGSC0003DMG400029126	GO:0004190	aspartic-type endopeptidase activity	molecular_function
PGSC0003DMG400029126	GO:0006508	proteolysis	biological_process
PGSC0003DMG402029181	GO:0005524	ATP binding	molecular_function
PGSC0003DMG400030311	GO:0003676	nucleic acid binding	molecular_function
PGSC0003DMG400031126	GO:0008289	lipid binding	molecular_function
PGSC0003DMG400031126	GO:0006869	lipid transport	biological_process
PGSC0003DMG400031363	GO:0009733	response to auxin	biological_process
PGSC0003DMG400033543	GO:0016020	membrane	cellular_component
PGSC0003DMG400033543	GO:0016021	integral component of membrane	cellular_component
PGSC0003DMG400034380	GO:0006508	proteolysis	biological_process
PGSC0003DMG400034380	GO:0008234	cysteine-type peptidase activity	molecular_function
PGSC0003DMG400017005	GO:0055114	oxidation-reduction process	biological_process
PGSC0003DMG400017005	GO:0008152	metabolic process	biological_process
PGSC0003DMG400017005	GO:0016491	oxidoreductase activity	molecular_function
PGSC0003DMG400017005	GO:0016620	oxidoreductase activity, acting on the aldehyde or oxo group of donors, NAD or NADP as acceptor	molecular_function
PGSC0003DMG400007162	GO:0009733	response to auxin	biological_process
PGSC0003DMG400035139	GO:0005515	protein binding	molecular_function
PGSC0003DMG400018048	GO:0015031	protein transport	biological_process
PGSC0003DMG400018048	GO:0006887	exocytosis	biological_process
PGSC0003DMG400018048	GO:0000145	exocyst	cellular_component
PGSC0003DMG400018055	GO:0016020	membrane	cellular_component
PGSC0003DMG400018055	GO:0016021	integral component of membrane	cellular_component
PGSC0003DMG400008923	GO:0016020	membrane	cellular_component
PGSC0003DMG400008923	GO:0016021	integral component of membrane	cellular_component
PGSC0003DMG400019846	GO:0016020	membrane	cellular_component
PGSC0003DMG400019846	GO:0016021	integral component of membrane	cellular_component
PGSC0003DMG400019995	GO:0006470	protein dephosphorylation	biological_process
PGSC0003DMG400019995	GO:0005634	nucleus	cellular_component
PGSC0003DMG400019995	GO:0006397	mRNA processing	biological_process
PGSC0003DMG400019995	GO:0004721	phosphoprotein phosphatase activity	molecular_function
PGSC0003DMG402009791	GO:0055114	oxidation-reduction process	biological_process
PGSC0003DMG402009791	GO:0004497	monooxygenase activity	molecular_function
PGSC0003DMG402009791	GO:0016491	oxidoreductase activity	molecular_function
PGSC0003DMG402009791	GO:0046872	metal ion binding	molecular_function
PGSC0003DMG402009791	GO:0020037	heme binding	molecular_function
PGSC0003DMG402009791	GO:0005506	iron ion binding	molecular_function
PGSC0003DMG402009791	GO:0016705	oxidoreductase activity, acting on paired donors, with incorporation or reduction of molecular oxygen	molecular_function
PGSC0003DMG400009832	GO:0008152	metabolic process	biological_process
PGSC0003DMG400009832	GO:0010333	terpene synthase activity	molecular_function
PGSC0003DMG400009832	GO:0016829	lyase activity	molecular_function
PGSC0003DMG400020450	GO:1902600	proton transmembrane transport	biological_process
PGSC0003DMG400020450	GO:0016020	membrane	cellular_component
PGSC0003DMG400020450	GO:0022900	electron transport chain	biological_process
PGSC0003DMG400020450	GO:0005507	copper ion binding	molecular_function
PGSC0003DMG400020450	GO:0004129	cytochrome-c oxidase activity	molecular_function
PGSC0003DMG400011190	GO:0004857	enzyme inhibitor activity	molecular_function
PGSC0003DMG400011190	GO:0043086	negative regulation of catalytic activity	biological_process
PGSC0003DMG400011190	GO:0046910	pectinesterase inhibitor activity	molecular_function
PGSC0003DMG400011194	GO:0005840	ribosome	cellular_component
PGSC0003DMG400011194	GO:0005622	intracellular	cellular_component
PGSC0003DMG400011194	GO:0003735	structural constituent of ribosome	molecular_function
PGSC0003DMG400011194	GO:0030529	intracellular ribonucleoprotein complex	cellular_component
PGSC0003DMG400011194	GO:0006414	translational elongation	biological_process
PGSC0003DMG400010488	GO:0018108	peptidyl-tyrosine phosphorylation	biological_process
PGSC0003DMG400010488	GO:0004672	protein kinase activity	molecular_function
PGSC0003DMG400010488	GO:0005524	ATP binding	molecular_function
PGSC0003DMG400010488	GO:0006468	protein phosphorylation	biological_process
PGSC0003DMG400010488	GO:0004713	protein tyrosine kinase activity	molecular_function
PGSC0003DMG400011281	GO:0005975	carbohydrate metabolic process	biological_process
PGSC0003DMG400011281	GO:0004553	hydrolase activity, hydrolyzing O-glycosyl compounds	molecular_function
PGSC0003DMG400010888	GO:0003924	GTPase activity	molecular_function
PGSC0003DMG400010888	GO:0005525	GTP binding	molecular_function
PGSC0003DMG400022602	GO:0007165	signal transduction	biological_process
PGSC0003DMG400022602	GO:0005515	protein binding	molecular_function
PGSC0003DMG400022605	GO:0016020	membrane	cellular_component
PGSC0003DMG400022605	GO:0016021	integral component of membrane	cellular_component
PGSC0003DMG400001039	GO:0016020	membrane	cellular_component
PGSC0003DMG400001039	GO:0016021	integral component of membrane	cellular_component
PGSC0003DMG400001986	GO:0016020	membrane	cellular_component
PGSC0003DMG400001986	GO:0016021	integral component of membrane	cellular_component
PGSC0003DMG400002473	GO:0030170	pyridoxal phosphate binding	molecular_function
PGSC0003DMG400002473	GO:0016831	carboxy-lyase activity	molecular_function
PGSC0003DMG400002473	GO:0019752	carboxylic acid metabolic process	biological_process
PGSC0003DMG400002473	GO:0004351	glutamate decarboxylase activity	molecular_function
PGSC0003DMG400002473	GO:0006536	glutamate metabolic process	biological_process
PGSC0003DMG400003186	GO:0016020	membrane	cellular_component
PGSC0003DMG400003186	GO:0016021	integral component of membrane	cellular_component
PGSC0003DMG400025353	GO:0005975	carbohydrate metabolic process	biological_process
PGSC0003DMG400003383	GO:0055114	oxidation-reduction process	biological_process
PGSC0003DMG400003383	GO:0016491	oxidoreductase activity	molecular_function
PGSC0003DMG400003383	GO:0005506	iron ion binding	molecular_function
PGSC0003DMG400003383	GO:0008610	lipid biosynthetic process	biological_process
PGSC0003DMG400003742	GO:0055114	oxidation-reduction process	biological_process
PGSC0003DMG400003742	GO:0020037	heme binding	molecular_function
PGSC0003DMG400003742	GO:0005506	iron ion binding	molecular_function
PGSC0003DMG400003742	GO:0016705	oxidoreductase activity, acting on paired donors, with incorporation or reduction of molecular oxygen	molecular_function
PGSC0003DMG400013925	GO:0016020	membrane	cellular_component
PGSC0003DMG400013925	GO:0016021	integral component of membrane	cellular_component
PGSC0003DMG400026184	GO:0004672	protein kinase activity	molecular_function
PGSC0003DMG400026184	GO:0005524	ATP binding	molecular_function
PGSC0003DMG400026184	GO:0006468	protein phosphorylation	biological_process
PGSC0003DMG400004343	GO:0032259	methylation	biological_process
PGSC0003DMG400004343	GO:0008168	methyltransferase activity	molecular_function
PGSC0003DMG400004343	GO:0046983	protein dimerization activity	molecular_function
PGSC0003DMG400026353	GO:0046872	metal ion binding	molecular_function
PGSC0003DMG400026353	GO:0005576	extracellular region	cellular_component
PGSC0003DMG400026353	GO:0030145	manganese ion binding	molecular_function
PGSC0003DMG400026353	GO:0045735	nutrient reservoir activity	molecular_function
PGSC0003DMG402026894	GO:0016020	membrane	cellular_component
PGSC0003DMG402026894	GO:0016021	integral component of membrane	cellular_component
PGSC0003DMG400005105	GO:0055114	oxidation-reduction process	biological_process
PGSC0003DMG400005105	GO:0016020	membrane	cellular_component
PGSC0003DMG400005105	GO:0016021	integral component of membrane	cellular_component
PGSC0003DMG400005105	GO:0050660	flavin adenine dinucleotide binding	molecular_function
PGSC0003DMG400005105	GO:0004506	squalene monooxygenase activity	molecular_function
PGSC0003DMG400015124	GO:0016020	membrane	cellular_component
PGSC0003DMG400015124	GO:0016021	integral component of membrane	cellular_component
PGSC0003DMG400005451	GO:0055114	oxidation-reduction process	biological_process
PGSC0003DMG400005451	GO:0016491	oxidoreductase activity	molecular_function
PGSC0003DMG400015461	GO:0003677	DNA binding	molecular_function
PGSC0003DMG400015461	GO:0005634	nucleus	cellular_component
PGSC0003DMG400015841	GO:0005515	protein binding	molecular_function
PGSC0003DMG400016135	GO:0102343	3-hydroxy-arachidoyl-CoA dehydratase activity	molecular_function
PGSC0003DMG400016135	GO:0102158	very-long-chain 3-hydroxyacyl-CoA dehydratase activity	molecular_function
PGSC0003DMG400016135	GO:0102344	3-hydroxy-behenoyl-CoA dehydratase activity	molecular_function
PGSC0003DMG400016135	GO:0102345	3-hydroxy-lignoceroyl-CoA dehydratase activity	molecular_function
PGSC0003DMG400016135	GO:0016020	membrane	cellular_component
PGSC0003DMG400016135	GO:0016021	integral component of membrane	cellular_component
PGSC0003DMG400016135	GO:0016829	lyase activity	molecular_function
PGSC0003DMG400016135	GO:0006633	fatty acid biosynthetic process	biological_process
PGSC0003DMG400016135	GO:0006629	lipid metabolic process	biological_process
PGSC0003DMG400016135	GO:0005783	endoplasmic reticulum	cellular_component
PGSC0003DMG400016135	GO:0005789	endoplasmic reticulum membrane	cellular_component
PGSC0003DMG400016135	GO:0006631	fatty acid metabolic process	biological_process
PGSC0003DMG400016741	GO:0006355	regulation of transcription, DNA-templated	biological_process
PGSC0003DMG400016741	GO:0008270	zinc ion binding	molecular_function
