# Supplementary material for: Transcriptome analysis of potato shoots, roots and stolons under nitrogen stress
Source: Sci Rep. 2020 Jan 24;10:1152. doi: 10.1038/s41598-020-58167-4 (PMC6981199; doi:10.1038/s41598-020-58167-4)
Supplement: Supplementary file 4 — Dataset 5. [file 41598_2020_58167_MOESM4_ESM.xls]

## Sheet: Upregulated
Table S7_GO in Root
GeneID	GO.Accession	GO.term.name	GO.domain
PGSC0003DMG400044171	GO:0016787	hydrolase activity	molecular_function
PGSC0003DMG400044171	GO:0006508	proteolysis	biological_process
PGSC0003DMG400044171	GO:0004252	serine-type endopeptidase activity	molecular_function
PGSC0003DMG400036131	GO:0030750	putrescine N-methyltransferase activity	molecular_function
PGSC0003DMG400036131	GO:0016740	transferase activity	molecular_function
PGSC0003DMG400036131	GO:0003824	catalytic activity	molecular_function
PGSC0003DMG400036131	GO:0008168	methyltransferase activity	molecular_function
PGSC0003DMG400036131	GO:0032259	methylation	biological_process
PGSC0003DMG400036131	GO:0006596	polyamine biosynthetic process	biological_process
PGSC0003DMG400037026	GO:0016740	transferase activity	molecular_function
PGSC0003DMG400037026	GO:0003824	catalytic activity	molecular_function
PGSC0003DMG400037026	GO:0006596	polyamine biosynthetic process	biological_process
PGSC0003DMG400046928	GO:0055114	oxidation-reduction process	biological_process
PGSC0003DMG400046928	GO:0004497	monooxygenase activity	molecular_function
PGSC0003DMG400046928	GO:0016491	oxidoreductase activity	molecular_function
PGSC0003DMG400046928	GO:0046872	metal ion binding	molecular_function
PGSC0003DMG400046928	GO:0020037	heme binding	molecular_function
PGSC0003DMG400046928	GO:0005506	iron ion binding	molecular_function
PGSC0003DMG400046928	GO:0016705	oxidoreductase activity, acting on paired donors, with incorporation or reduction of molecular oxygen	molecular_function
PGSC0003DMG400037874	GO:0005576	extracellular region	cellular_component
PGSC0003DMG400038305	GO:0016740	transferase activity	molecular_function
PGSC0003DMG400038305	GO:0008152	metabolic process	biological_process
PGSC0003DMG400038305	GO:0016757	transferase activity, transferring glycosyl groups	molecular_function
PGSC0003DMG400038305	GO:0016758	transferase activity, transferring hexosyl groups	molecular_function
PGSC0003DMG400039532	GO:0005509	calcium ion binding	molecular_function
PGSC0003DMG400028139	GO:0016020	membrane	cellular_component
PGSC0003DMG400028139	GO:0016021	integral component of membrane	cellular_component
PGSC0003DMG400028164	GO:0003677	DNA binding	molecular_function
PGSC0003DMG400028164	GO:0005634	nucleus	cellular_component
PGSC0003DMG400028164	GO:0006351	transcription, DNA-templated	biological_process
PGSC0003DMG400028164	GO:0006355	regulation of transcription, DNA-templated	biological_process
PGSC0003DMG400028301	GO:0016740	transferase activity	molecular_function
PGSC0003DMG400028301	GO:0008146	sulfotransferase activity	molecular_function
PGSC0003DMG400028305	GO:0016020	membrane	cellular_component
PGSC0003DMG400028305	GO:0016021	integral component of membrane	cellular_component
PGSC0003DMG400028305	GO:0055114	oxidation-reduction process	biological_process
PGSC0003DMG400028305	GO:0004497	monooxygenase activity	molecular_function
PGSC0003DMG400028305	GO:0016491	oxidoreductase activity	molecular_function
PGSC0003DMG400028305	GO:0046872	metal ion binding	molecular_function
PGSC0003DMG400028305	GO:0020037	heme binding	molecular_function
PGSC0003DMG400028305	GO:0005506	iron ion binding	molecular_function
PGSC0003DMG400028305	GO:0016705	oxidoreductase activity, acting on paired donors, with incorporation or reduction of molecular oxygen	molecular_function
PGSC0003DMG400028352	GO:0055114	oxidation-reduction process	biological_process
PGSC0003DMG400028352	GO:0004497	monooxygenase activity	molecular_function
PGSC0003DMG400028352	GO:0016491	oxidoreductase activity	molecular_function
PGSC0003DMG400028352	GO:0046872	metal ion binding	molecular_function
PGSC0003DMG400028352	GO:0020037	heme binding	molecular_function
PGSC0003DMG400028352	GO:0005506	iron ion binding	molecular_function
PGSC0003DMG400028352	GO:0016705	oxidoreductase activity, acting on paired donors, with incorporation or reduction of molecular oxygen	molecular_function
PGSC0003DMG400028426	GO:0006970	response to osmotic stress	biological_process
PGSC0003DMG400028426	GO:0009834	plant-type secondary cell wall biogenesis	biological_process
PGSC0003DMG400028426	GO:0016740	transferase activity	molecular_function
PGSC0003DMG400028426	GO:0016020	membrane	cellular_component
PGSC0003DMG400028426	GO:0016021	integral component of membrane	cellular_component
PGSC0003DMG400028426	GO:0046872	metal ion binding	molecular_function
PGSC0003DMG400028426	GO:0071555	cell wall organization	biological_process
PGSC0003DMG400028426	GO:0016757	transferase activity, transferring glycosyl groups	molecular_function
PGSC0003DMG400028426	GO:0005886	plasma membrane	cellular_component
PGSC0003DMG400028426	GO:0030244	cellulose biosynthetic process	biological_process
PGSC0003DMG400028426	GO:0016760	cellulose synthase (UDP-forming) activity	molecular_function
PGSC0003DMG400028426	GO:0005618	cell wall	cellular_component
PGSC0003DMG400028426	GO:0042742	defense response to bacterium	biological_process
PGSC0003DMG400028426	GO:0050832	defense response to fungus	biological_process
PGSC0003DMG400028426	GO:0009414	response to water deprivation	biological_process
PGSC0003DMG400028544	GO:0016787	hydrolase activity	molecular_function
PGSC0003DMG400028601	GO:0016788	hydrolase activity, acting on ester bonds	molecular_function
PGSC0003DMG400028622	GO:0016787	hydrolase activity	molecular_function
PGSC0003DMG400028637	GO:0055114	oxidation-reduction process	biological_process
PGSC0003DMG400028637	GO:0016491	oxidoreductase activity	molecular_function
PGSC0003DMG400028710	GO:0015696	ammonium transport	biological_process
PGSC0003DMG400028710	GO:0016020	membrane	cellular_component
PGSC0003DMG400028710	GO:0016021	integral component of membrane	cellular_component
PGSC0003DMG400028710	GO:0008519	ammonium transmembrane transporter activity	molecular_function
PGSC0003DMG400028710	GO:0072488	ammonium transmembrane transport	biological_process
PGSC0003DMG400028710	GO:0009624	response to nematode	biological_process
PGSC0003DMG400028710	GO:0015843	methylammonium transport	biological_process
PGSC0003DMG400028710	GO:0005886	plasma membrane	cellular_component
PGSC0003DMG400028755	GO:0006952	defense response	biological_process
PGSC0003DMG400028887	GO:0046872	metal ion binding	molecular_function
PGSC0003DMG400028887	GO:0051213	dioxygenase activity	molecular_function
PGSC0003DMG400028887	GO:0055114	oxidation-reduction process	biological_process
PGSC0003DMG400028887	GO:0016491	oxidoreductase activity	molecular_function
PGSC0003DMG400028887	GO:0006633	fatty acid biosynthetic process	biological_process
PGSC0003DMG400028887	GO:0016702	oxidoreductase activity, acting on single donors with incorporation of molecular oxygen, incorporation of two atoms of oxygen	molecular_function
PGSC0003DMG400028887	GO:0031408	oxylipin biosynthetic process	biological_process
PGSC0003DMG400028909	GO:0009627	systemic acquired resistance	biological_process
PGSC0003DMG400028909	GO:0005504	fatty acid binding	molecular_function
PGSC0003DMG400028985	GO:0005509	calcium ion binding	molecular_function
PGSC0003DMG400029050	GO:0016829	lyase activity	molecular_function
PGSC0003DMG400029050	GO:0003824	catalytic activity	molecular_function
PGSC0003DMG400029050	GO:0030170	pyridoxal phosphate binding	molecular_function
PGSC0003DMG400029050	GO:0016831	carboxy-lyase activity	molecular_function
PGSC0003DMG400029050	GO:0019752	carboxylic acid metabolic process	biological_process
PGSC0003DMG400029165	GO:0016020	membrane	cellular_component
PGSC0003DMG400029165	GO:0016021	integral component of membrane	cellular_component
PGSC0003DMG400029165	GO:0046872	metal ion binding	molecular_function
PGSC0003DMG400029165	GO:0008270	zinc ion binding	molecular_function
PGSC0003DMG400029276	GO:0016020	membrane	cellular_component
PGSC0003DMG400029276	GO:0016021	integral component of membrane	cellular_component
PGSC0003DMG400029277	GO:0016020	membrane	cellular_component
PGSC0003DMG400029277	GO:0016021	integral component of membrane	cellular_component
PGSC0003DMG400029330	GO:0071949	FAD binding	molecular_function
PGSC0003DMG400029330	GO:0004497	monooxygenase activity	molecular_function
PGSC0003DMG400029330	GO:0055114	oxidation-reduction process	biological_process
PGSC0003DMG400029512	GO:0003676	nucleic acid binding	molecular_function
PGSC0003DMG400029645	GO:0016829	lyase activity	molecular_function
PGSC0003DMG400029645	GO:0046872	metal ion binding	molecular_function
PGSC0003DMG400029645	GO:0045490	pectin catabolic process	biological_process
PGSC0003DMG400029645	GO:0030570	pectate lyase activity	molecular_function
PGSC0003DMG400029724	GO:0044257	cellular protein catabolic process	biological_process
PGSC0003DMG400029724	GO:0055062	phosphate ion homeostasis	biological_process
PGSC0003DMG400029724	GO:2000185	regulation of phosphate transmembrane transport	biological_process
PGSC0003DMG400029724	GO:0006817	phosphate ion transport	biological_process
PGSC0003DMG400029724	GO:0016036	cellular response to phosphate starvation	biological_process
PGSC0003DMG400029724	GO:0005783	endoplasmic reticulum	cellular_component
PGSC0003DMG400029724	GO:0005794	Golgi apparatus	cellular_component
PGSC0003DMG400029839	GO:0005622	intracellular	cellular_component
PGSC0003DMG400029839	GO:0000160	phosphorelay signal transduction system	biological_process
PGSC0003DMG400029853	GO:0003677	DNA binding	molecular_function
PGSC0003DMG400029853	GO:0006357	regulation of transcription by RNA polymerase II	biological_process
PGSC0003DMG400029853	GO:0046983	protein dimerization activity	molecular_function
PGSC0003DMG400029856	GO:0008152	metabolic process	biological_process
PGSC0003DMG400029856	GO:0016787	hydrolase activity	molecular_function
PGSC0003DMG400029994	GO:0016020	membrane	cellular_component
PGSC0003DMG400029994	GO:0016021	integral component of membrane	cellular_component
PGSC0003DMG400029994	GO:0005515	protein binding	molecular_function
PGSC0003DMG400030212	GO:0055114	oxidation-reduction process	biological_process
PGSC0003DMG400030212	GO:0016491	oxidoreductase activity	molecular_function
PGSC0003DMG400030212	GO:0046872	metal ion binding	molecular_function
PGSC0003DMG400030212	GO:0020037	heme binding	molecular_function
PGSC0003DMG400030212	GO:0030151	molybdenum ion binding	molecular_function
PGSC0003DMG400030212	GO:0042128	nitrate assimilation	biological_process
PGSC0003DMG400030212	GO:0043546	molybdopterin cofactor binding	molecular_function
PGSC0003DMG400030212	GO:0050464	nitrate reductase (NADPH) activity	molecular_function
PGSC0003DMG400030212	GO:0006809	nitric oxide biosynthetic process	biological_process
PGSC0003DMG400030321	GO:0046872	metal ion binding	molecular_function
PGSC0003DMG400030382	GO:0042744	hydrogen peroxide catabolic process	biological_process
PGSC0003DMG400030382	GO:0098869	cellular oxidant detoxification	biological_process
PGSC0003DMG400030382	GO:0004601	peroxidase activity	molecular_function
PGSC0003DMG400030382	GO:0055114	oxidation-reduction process	biological_process
PGSC0003DMG400030382	GO:0016491	oxidoreductase activity	molecular_function
PGSC0003DMG400030382	GO:0046872	metal ion binding	molecular_function
PGSC0003DMG400030382	GO:0005576	extracellular region	cellular_component
PGSC0003DMG400030382	GO:0020037	heme binding	molecular_function
PGSC0003DMG400030382	GO:0006979	response to oxidative stress	biological_process
PGSC0003DMG400030389	GO:0009266	response to temperature stimulus	biological_process
PGSC0003DMG400030389	GO:0010452	histone H3-K36 methylation	biological_process
PGSC0003DMG400030389	GO:0003677	DNA binding	molecular_function
PGSC0003DMG400030389	GO:0005634	nucleus	cellular_component
PGSC0003DMG400030389	GO:0006351	transcription, DNA-templated	biological_process
PGSC0003DMG400030389	GO:0006355	regulation of transcription, DNA-templated	biological_process
PGSC0003DMG400030389	GO:0009740	gibberellic acid mediated signaling pathway	biological_process
PGSC0003DMG400030389	GO:0048579	negative regulation of long-day photoperiodism, flowering	biological_process
PGSC0003DMG400030389	GO:1903507	negative regulation of nucleic acid-templated transcription	biological_process
PGSC0003DMG400030393	GO:0016020	membrane	cellular_component
PGSC0003DMG400030393	GO:0016021	integral component of membrane	cellular_component
PGSC0003DMG400030393	GO:0005515	protein binding	molecular_function
PGSC0003DMG400030479	GO:0005634	nucleus	cellular_component
PGSC0003DMG400030479	GO:0000166	nucleotide binding	molecular_function
PGSC0003DMG400030479	GO:0003924	GTPase activity	molecular_function
PGSC0003DMG400030479	GO:0005525	GTP binding	molecular_function
PGSC0003DMG400030479	GO:0015031	protein transport	biological_process
PGSC0003DMG400030479	GO:0006913	nucleocytoplasmic transport	biological_process
PGSC0003DMG400030567	GO:0046872	metal ion binding	molecular_function
PGSC0003DMG400030574	GO:0016020	membrane	cellular_component
PGSC0003DMG400030574	GO:0016021	integral component of membrane	cellular_component
PGSC0003DMG400030574	GO:0005886	plasma membrane	cellular_component
PGSC0003DMG400030591	GO:0046872	metal ion binding	molecular_function
PGSC0003DMG400030591	GO:0003729	mRNA binding	molecular_function
PGSC0003DMG400030591	GO:0045893	positive regulation of transcription, DNA-templated	biological_process
PGSC0003DMG400030591	GO:1901347	negative regulation of secondary cell wall biogenesis	biological_process
PGSC0003DMG400030591	GO:0051511	negative regulation of unidimensional cell growth	biological_process
PGSC0003DMG400030636	GO:0032259	methylation	biological_process
PGSC0003DMG400030636	GO:0008168	methyltransferase activity	molecular_function
PGSC0003DMG400030731	GO:0010951	negative regulation of endopeptidase activity	biological_process
PGSC0003DMG400030731	GO:0004866	endopeptidase inhibitor activity	molecular_function
PGSC0003DMG400030731	GO:0004180	carboxypeptidase activity	molecular_function
PGSC0003DMG400030731	GO:0016020	membrane	cellular_component
PGSC0003DMG400030731	GO:0016021	integral component of membrane	cellular_component
PGSC0003DMG400030731	GO:0006508	proteolysis	biological_process
PGSC0003DMG400030784	GO:0009055	electron transfer activity	molecular_function
PGSC0003DMG400030784	GO:0022900	electron transport chain	biological_process
PGSC0003DMG400030784	GO:0055114	oxidation-reduction process	biological_process
PGSC0003DMG400030784	GO:0005623	cell	cellular_component
PGSC0003DMG400030784	GO:0015035	protein disulfide oxidoreductase activity	molecular_function
PGSC0003DMG400030784	GO:0045454	cell redox homeostasis	biological_process
PGSC0003DMG400030804	GO:0016740	transferase activity	molecular_function
PGSC0003DMG400030804	GO:0008152	metabolic process	biological_process
PGSC0003DMG400030804	GO:0016757	transferase activity, transferring glycosyl groups	molecular_function
PGSC0003DMG400030804	GO:0016758	transferase activity, transferring hexosyl groups	molecular_function
PGSC0003DMG400030894	GO:0000166	nucleotide binding	molecular_function
PGSC0003DMG400030894	GO:0004672	protein kinase activity	molecular_function
PGSC0003DMG400030894	GO:0004674	protein serine/threonine kinase activity	molecular_function
PGSC0003DMG400030894	GO:0005524	ATP binding	molecular_function
PGSC0003DMG400030894	GO:0006468	protein phosphorylation	biological_process
PGSC0003DMG400030984	GO:0016829	lyase activity	molecular_function
PGSC0003DMG400030984	GO:0008270	zinc ion binding	molecular_function
PGSC0003DMG400030984	GO:0004089	carbonate dehydratase activity	molecular_function
PGSC0003DMG400030984	GO:0015976	carbon utilization	biological_process
PGSC0003DMG400031015	GO:0008378	galactosyltransferase activity	molecular_function
PGSC0003DMG400031015	GO:0016757	transferase activity, transferring glycosyl groups	molecular_function
PGSC0003DMG400031015	GO:0006486	protein glycosylation	biological_process
PGSC0003DMG400031015	GO:0009969	xyloglucan biosynthetic process	biological_process
PGSC0003DMG400031015	GO:0005794	Golgi apparatus	cellular_component
PGSC0003DMG400031231	GO:0016020	membrane	cellular_component
PGSC0003DMG400031231	GO:0016021	integral component of membrane	cellular_component
PGSC0003DMG400005671	GO:0000166	nucleotide binding	molecular_function
PGSC0003DMG400005671	GO:0003924	GTPase activity	molecular_function
PGSC0003DMG400005671	GO:0005525	GTP binding	molecular_function
PGSC0003DMG400005671	GO:0005200	structural constituent of cytoskeleton	molecular_function
PGSC0003DMG400005671	GO:0007010	cytoskeleton organization	biological_process
PGSC0003DMG400005671	GO:0007017	microtubule-based process	biological_process
PGSC0003DMG400005671	GO:0005874	microtubule	cellular_component
PGSC0003DMG400005688	GO:0015031	protein transport	biological_process
PGSC0003DMG400031454	GO:0016740	transferase activity	molecular_function
PGSC0003DMG400031454	GO:0008152	metabolic process	biological_process
PGSC0003DMG400031454	GO:0016758	transferase activity, transferring hexosyl groups	molecular_function
PGSC0003DMG400005731	GO:0006869	lipid transport	biological_process
PGSC0003DMG400005794	GO:0003677	DNA binding	molecular_function
PGSC0003DMG400005794	GO:0006355	regulation of transcription, DNA-templated	biological_process
PGSC0003DMG400005794	GO:0005634	nucleus	cellular_component
PGSC0003DMG400005794	GO:0006351	transcription, DNA-templated	biological_process
PGSC0003DMG400005794	GO:0009734	auxin-activated signaling pathway	biological_process
PGSC0003DMG400005794	GO:0009725	response to hormone	biological_process
PGSC0003DMG400005794	GO:0005515	protein binding	molecular_function
PGSC0003DMG400031816	GO:0043086	negative regulation of catalytic activity	biological_process
PGSC0003DMG400031816	GO:0004857	enzyme inhibitor activity	molecular_function
PGSC0003DMG400031816	GO:0016787	hydrolase activity	molecular_function
PGSC0003DMG400031816	GO:0030599	pectinesterase activity	molecular_function
PGSC0003DMG400031816	GO:0045330	aspartyl esterase activity	molecular_function
PGSC0003DMG400031816	GO:0042545	cell wall modification	biological_process
PGSC0003DMG400031816	GO:0045490	pectin catabolic process	biological_process
PGSC0003DMG400031816	GO:0005618	cell wall	cellular_component
PGSC0003DMG400005974	GO:0050358	tropinone reductase activity	molecular_function
PGSC0003DMG400005974	GO:0016020	membrane	cellular_component
PGSC0003DMG400005974	GO:0016021	integral component of membrane	cellular_component
PGSC0003DMG400005974	GO:0016491	oxidoreductase activity	molecular_function
PGSC0003DMG400005974	GO:0055114	oxidation-reduction process	biological_process
PGSC0003DMG400006083	GO:0016740	transferase activity	molecular_function
PGSC0003DMG400006083	GO:0000166	nucleotide binding	molecular_function
PGSC0003DMG400006083	GO:0004672	protein kinase activity	molecular_function
PGSC0003DMG400006083	GO:0004674	protein serine/threonine kinase activity	molecular_function
PGSC0003DMG400006083	GO:0005524	ATP binding	molecular_function
PGSC0003DMG400006083	GO:0016301	kinase activity	molecular_function
PGSC0003DMG400006083	GO:0006468	protein phosphorylation	biological_process
PGSC0003DMG400006083	GO:0007165	signal transduction	biological_process
PGSC0003DMG400006083	GO:0016310	phosphorylation	biological_process
PGSC0003DMG400006243	GO:0046872	metal ion binding	molecular_function
PGSC0003DMG400006243	GO:0030001	metal ion transport	biological_process
PGSC0003DMG400006319	GO:0005975	carbohydrate metabolic process	biological_process
PGSC0003DMG400006319	GO:0004553	hydrolase activity, hydrolyzing O-glycosyl compounds	molecular_function
PGSC0003DMG400032828	GO:0005515	protein binding	molecular_function
PGSC0003DMG400033049	GO:0016740	transferase activity	molecular_function
PGSC0003DMG400033049	GO:0000166	nucleotide binding	molecular_function
PGSC0003DMG400033049	GO:0004672	protein kinase activity	molecular_function
PGSC0003DMG400033049	GO:0004674	protein serine/threonine kinase activity	molecular_function
PGSC0003DMG400033049	GO:0005524	ATP binding	molecular_function
PGSC0003DMG400033049	GO:0016301	kinase activity	molecular_function
PGSC0003DMG400033049	GO:0006468	protein phosphorylation	biological_process
PGSC0003DMG400033049	GO:0016310	phosphorylation	biological_process
PGSC0003DMG400033049	GO:0016020	membrane	cellular_component
PGSC0003DMG400033049	GO:0016021	integral component of membrane	cellular_component
PGSC0003DMG400033049	GO:0005515	protein binding	molecular_function
PGSC0003DMG400033116	GO:0008033	tRNA processing	biological_process
PGSC0003DMG400006643	GO:0016020	membrane	cellular_component
PGSC0003DMG400006643	GO:0016021	integral component of membrane	cellular_component
PGSC0003DMG400006661	GO:0006950	response to stress	biological_process
PGSC0003DMG400033874	GO:0004470	malic enzyme activity	molecular_function
PGSC0003DMG400033874	GO:0055114	oxidation-reduction process	biological_process
PGSC0003DMG400033874	GO:0051287	NAD binding	molecular_function
PGSC0003DMG400033874	GO:0016491	oxidoreductase activity	molecular_function
PGSC0003DMG400033874	GO:0046872	metal ion binding	molecular_function
PGSC0003DMG400033874	GO:0004471	malate dehydrogenase (decarboxylating) (NAD+) activity	molecular_function
PGSC0003DMG400016812	GO:0003700	DNA-binding transcription factor activity	molecular_function
PGSC0003DMG400016812	GO:0003677	DNA binding	molecular_function
PGSC0003DMG400016812	GO:0006355	regulation of transcription, DNA-templated	biological_process
PGSC0003DMG400016812	GO:0005634	nucleus	cellular_component
PGSC0003DMG400016812	GO:0006351	transcription, DNA-templated	biological_process
PGSC0003DMG400016812	GO:0043565	sequence-specific DNA binding	molecular_function
PGSC0003DMG400016812	GO:0005737	cytoplasm	cellular_component
PGSC0003DMG400016812	GO:0005886	plasma membrane	cellular_component
PGSC0003DMG400016812	GO:0045893	positive regulation of transcription, DNA-templated	biological_process
PGSC0003DMG400016812	GO:0051707	response to other organism	biological_process
PGSC0003DMG400016812	GO:0010286	heat acclimation	biological_process
PGSC0003DMG400016812	GO:0009735	response to cytokinin	biological_process
PGSC0003DMG400016812	GO:0008219	cell death	biological_process
PGSC0003DMG400016812	GO:0009723	response to ethylene	biological_process
PGSC0003DMG400016812	GO:0009753	response to jasmonic acid	biological_process
PGSC0003DMG400006928	GO:0003677	DNA binding	molecular_function
PGSC0003DMG400016906	GO:0003700	DNA-binding transcription factor activity	molecular_function
PGSC0003DMG400016906	GO:0006355	regulation of transcription, DNA-templated	biological_process
PGSC0003DMG400006993	GO:0042744	hydrogen peroxide catabolic process	biological_process
PGSC0003DMG400006993	GO:0098869	cellular oxidant detoxification	biological_process
PGSC0003DMG400006993	GO:0004601	peroxidase activity	molecular_function
PGSC0003DMG400006993	GO:0055114	oxidation-reduction process	biological_process
PGSC0003DMG400006993	GO:0016491	oxidoreductase activity	molecular_function
PGSC0003DMG400006993	GO:0046872	metal ion binding	molecular_function
PGSC0003DMG400006993	GO:0020037	heme binding	molecular_function
PGSC0003DMG400006993	GO:0006979	response to oxidative stress	biological_process
PGSC0003DMG400016941	GO:0005524	ATP binding	molecular_function
PGSC0003DMG400016941	GO:0019538	protein metabolic process	biological_process
PGSC0003DMG400016941	GO:1902347	response to strigolactone	biological_process
PGSC0003DMG400016996	GO:0016020	membrane	cellular_component
PGSC0003DMG400016996	GO:0016021	integral component of membrane	cellular_component
PGSC0003DMG400016996	GO:0055085	transmembrane transport	biological_process
PGSC0003DMG400016996	GO:0015706	nitrate transport	biological_process
PGSC0003DMG400016996	GO:0005886	plasma membrane	cellular_component
PGSC0003DMG400007110	GO:0006351	transcription, DNA-templated	biological_process
PGSC0003DMG400007110	GO:0043565	sequence-specific DNA binding	molecular_function
PGSC0003DMG400007110	GO:0003700	DNA-binding transcription factor activity	molecular_function
PGSC0003DMG400007110	GO:0006355	regulation of transcription, DNA-templated	biological_process
PGSC0003DMG400007111	GO:0010228	vegetative to reproductive phase transition of meristem	biological_process
PGSC0003DMG400007111	GO:0009910	negative regulation of flower development	biological_process
PGSC0003DMG400007111	GO:0005634	nucleus	cellular_component
PGSC0003DMG400007111	GO:0005737	cytoplasm	cellular_component
PGSC0003DMG400007190	GO:0016020	membrane	cellular_component
PGSC0003DMG400007190	GO:0016021	integral component of membrane	cellular_component
PGSC0003DMG400007190	GO:0055085	transmembrane transport	biological_process
PGSC0003DMG400017163	GO:0016020	membrane	cellular_component
PGSC0003DMG400017163	GO:0016021	integral component of membrane	cellular_component
PGSC0003DMG400017163	GO:0000822	inositol hexakisphosphate binding	molecular_function
PGSC0003DMG400017163	GO:0015114	phosphate ion transmembrane transporter activity	molecular_function
PGSC0003DMG400017163	GO:0006799	polyphosphate biosynthetic process	biological_process
PGSC0003DMG400017163	GO:0016036	cellular response to phosphate starvation	biological_process
PGSC0003DMG400017163	GO:0048016	inositol phosphate-mediated signaling	biological_process
PGSC0003DMG400017163	GO:0006817	phosphate ion transport	biological_process
PGSC0003DMG400017163	GO:0035435	phosphate ion transmembrane transport	biological_process
PGSC0003DMG400017163	GO:0005794	Golgi apparatus	cellular_component
PGSC0003DMG400017163	GO:0005802	trans-Golgi network	cellular_component
PGSC0003DMG400017163	GO:0005886	plasma membrane	cellular_component
PGSC0003DMG400017178	GO:0046872	metal ion binding	molecular_function
PGSC0003DMG400017178	GO:0005576	extracellular region	cellular_component
PGSC0003DMG400017178	GO:0030145	manganese ion binding	molecular_function
PGSC0003DMG400017178	GO:0045735	nutrient reservoir activity	molecular_function
PGSC0003DMG400017191	GO:0016740	transferase activity	molecular_function
PGSC0003DMG400017191	GO:0008152	metabolic process	biological_process
PGSC0003DMG400017191	GO:0016757	transferase activity, transferring glycosyl groups	molecular_function
PGSC0003DMG400017191	GO:0016758	transferase activity, transferring hexosyl groups	molecular_function
PGSC0003DMG400007241	GO:0016788	hydrolase activity, acting on ester bonds	molecular_function
PGSC0003DMG400034790	GO:0006508	proteolysis	biological_process
PGSC0003DMG400034790	GO:0004252	serine-type endopeptidase activity	molecular_function
PGSC0003DMG400007331	GO:0016020	membrane	cellular_component
PGSC0003DMG400007331	GO:0008375	acetylglucosaminyltransferase activity	molecular_function
PGSC0003DMG400007340	GO:0000166	nucleotide binding	molecular_function
PGSC0003DMG400007340	GO:0005524	ATP binding	molecular_function
PGSC0003DMG400007340	GO:0016020	membrane	cellular_component
PGSC0003DMG400007340	GO:0016021	integral component of membrane	cellular_component
PGSC0003DMG400007340	GO:0055085	transmembrane transport	biological_process
PGSC0003DMG400007340	GO:0016887	ATPase activity	molecular_function
PGSC0003DMG400007340	GO:0042626	ATPase activity, coupled to transmembrane movement of substances	molecular_function
PGSC0003DMG400017304	GO:0016020	membrane	cellular_component
PGSC0003DMG400017304	GO:0016021	integral component of membrane	cellular_component
PGSC0003DMG400017304	GO:0009535	chloroplast thylakoid membrane	cellular_component
PGSC0003DMG400017304	GO:0009507	chloroplast	cellular_component
PGSC0003DMG400007389	GO:0016740	transferase activity	molecular_function
PGSC0003DMG400007389	GO:0000166	nucleotide binding	molecular_function
PGSC0003DMG400007389	GO:0004672	protein kinase activity	molecular_function
PGSC0003DMG400007389	GO:0004674	protein serine/threonine kinase activity	molecular_function
PGSC0003DMG400007389	GO:0005524	ATP binding	molecular_function
PGSC0003DMG400007389	GO:0016301	kinase activity	molecular_function
PGSC0003DMG400007389	GO:0006468	protein phosphorylation	biological_process
PGSC0003DMG400007389	GO:0007165	signal transduction	biological_process
PGSC0003DMG400007389	GO:0016310	phosphorylation	biological_process
PGSC0003DMG400017398	GO:0005515	protein binding	molecular_function
PGSC0003DMG400007466	GO:0015977	carbon fixation	biological_process
PGSC0003DMG400007466	GO:0003824	catalytic activity	molecular_function
PGSC0003DMG400007466	GO:0008964	phosphoenolpyruvate carboxylase activity	molecular_function
PGSC0003DMG400007466	GO:0006099	tricarboxylic acid cycle	biological_process
PGSC0003DMG400017413	GO:0061615	glycolytic process through fructose-6-phosphate	biological_process
PGSC0003DMG400017413	GO:0016740	transferase activity	molecular_function
PGSC0003DMG400017413	GO:0000166	nucleotide binding	molecular_function
PGSC0003DMG400017413	GO:0005524	ATP binding	molecular_function
PGSC0003DMG400017413	GO:0016301	kinase activity	molecular_function
PGSC0003DMG400017413	GO:0016310	phosphorylation	biological_process
PGSC0003DMG400017413	GO:0046872	metal ion binding	molecular_function
PGSC0003DMG400017413	GO:0008152	metabolic process	biological_process
PGSC0003DMG400017413	GO:0005737	cytoplasm	cellular_component
PGSC0003DMG400017413	GO:0006096	glycolytic process	biological_process
PGSC0003DMG400017413	GO:0003824	catalytic activity	molecular_function
PGSC0003DMG400017413	GO:0003872	6-phosphofructokinase activity	molecular_function
PGSC0003DMG400017413	GO:0006002	fructose 6-phosphate metabolic process	biological_process
PGSC0003DMG400007517	GO:0016740	transferase activity	molecular_function
PGSC0003DMG400007517	GO:0000166	nucleotide binding	molecular_function
PGSC0003DMG400007517	GO:0004672	protein kinase activity	molecular_function
PGSC0003DMG400007517	GO:0004674	protein serine/threonine kinase activity	molecular_function
PGSC0003DMG400007517	GO:0005524	ATP binding	molecular_function
PGSC0003DMG400007517	GO:0016301	kinase activity	molecular_function
PGSC0003DMG400007517	GO:0006468	protein phosphorylation	biological_process
PGSC0003DMG400007517	GO:0016310	phosphorylation	biological_process
PGSC0003DMG400007517	GO:0016020	membrane	cellular_component
PGSC0003DMG400007517	GO:0016021	integral component of membrane	cellular_component
PGSC0003DMG400007517	GO:0005515	protein binding	molecular_function
PGSC0003DMG400017570	GO:0055114	oxidation-reduction process	biological_process
PGSC0003DMG400017570	GO:0016491	oxidoreductase activity	molecular_function
PGSC0003DMG400017570	GO:0005506	iron ion binding	molecular_function
PGSC0003DMG400017570	GO:0016705	oxidoreductase activity, acting on paired donors, with incorporation or reduction of molecular oxygen	molecular_function
PGSC0003DMG400017570	GO:0051537	2 iron, 2 sulfur cluster binding	molecular_function
PGSC0003DMG400017570	GO:0010277	chlorophyllide a oxygenase [overall] activity	molecular_function
PGSC0003DMG400007689	GO:0016020	membrane	cellular_component
PGSC0003DMG400007689	GO:0016021	integral component of membrane	cellular_component
PGSC0003DMG400007689	GO:0055114	oxidation-reduction process	biological_process
PGSC0003DMG400017610	GO:0016020	membrane	cellular_component
PGSC0003DMG400017610	GO:0016021	integral component of membrane	cellular_component
PGSC0003DMG400017610	GO:0012506	vesicle membrane	cellular_component
PGSC0003DMG400017610	GO:0005460	UDP-glucose transmembrane transporter activity	molecular_function
PGSC0003DMG400017610	GO:0010044	response to aluminum ion	biological_process
PGSC0003DMG400017610	GO:0015786	UDP-glucose transmembrane transport	biological_process
PGSC0003DMG400017610	GO:0005886	plasma membrane	cellular_component
PGSC0003DMG400017632	GO:0055114	oxidation-reduction process	biological_process
PGSC0003DMG400017632	GO:0005623	cell	cellular_component
PGSC0003DMG400017632	GO:0015035	protein disulfide oxidoreductase activity	molecular_function
PGSC0003DMG400017632	GO:0045454	cell redox homeostasis	biological_process
PGSC0003DMG400017632	GO:0006662	glycerol ether metabolic process	biological_process
PGSC0003DMG400017655	GO:0005515	protein binding	molecular_function
PGSC0003DMG400007844	GO:0005515	protein binding	molecular_function
PGSC0003DMG400007928	GO:0046872	metal ion binding	molecular_function
PGSC0003DMG400007929	GO:0046872	metal ion binding	molecular_function
PGSC0003DMG400017787	GO:0003677	DNA binding	molecular_function
PGSC0003DMG400017787	GO:0006355	regulation of transcription, DNA-templated	biological_process
PGSC0003DMG400017787	GO:0005634	nucleus	cellular_component
PGSC0003DMG400017787	GO:0043565	sequence-specific DNA binding	molecular_function
PGSC0003DMG400007984	GO:0005509	calcium ion binding	molecular_function
PGSC0003DMG400007985	GO:0005509	calcium ion binding	molecular_function
PGSC0003DMG400008000	GO:0004067	asparaginase activity	molecular_function
PGSC0003DMG400008000	GO:0016787	hydrolase activity	molecular_function
PGSC0003DMG400008001	GO:0005634	nucleus	cellular_component
PGSC0003DMG400017857	GO:0016020	membrane	cellular_component
PGSC0003DMG400017857	GO:0016021	integral component of membrane	cellular_component
PGSC0003DMG400017857	GO:0048574	long-day photoperiodism, flowering	biological_process
PGSC0003DMG400017857	GO:0009511	plasmodesmatal endoplasmic reticulum	cellular_component
PGSC0003DMG400017857	GO:0008565	protein transporter activity	molecular_function
PGSC0003DMG400017857	GO:0009911	positive regulation of flower development	biological_process
PGSC0003DMG400017857	GO:0010228	vegetative to reproductive phase transition of meristem	biological_process
PGSC0003DMG400017857	GO:0015031	protein transport	biological_process
PGSC0003DMG400017857	GO:0034613	cellular protein localization	biological_process
PGSC0003DMG400017857	GO:0005783	endoplasmic reticulum	cellular_component
PGSC0003DMG400017857	GO:0009506	plasmodesma	cellular_component
PGSC0003DMG400017936	GO:0006950	response to stress	biological_process
PGSC0003DMG400008065	GO:0003677	DNA binding	molecular_function
PGSC0003DMG400008065	GO:0006355	regulation of transcription, DNA-templated	biological_process
PGSC0003DMG400008065	GO:0005634	nucleus	cellular_component
PGSC0003DMG400008065	GO:0006351	transcription, DNA-templated	biological_process
PGSC0003DMG400008065	GO:0009734	auxin-activated signaling pathway	biological_process
PGSC0003DMG400008065	GO:0009725	response to hormone	biological_process
PGSC0003DMG400008065	GO:0005515	protein binding	molecular_function
PGSC0003DMG400008065	GO:0010050	vegetative phase change	biological_process
PGSC0003DMG400008065	GO:0010158	abaxial cell fate specification	biological_process
PGSC0003DMG400017955	GO:0016020	membrane	cellular_component
PGSC0003DMG400017955	GO:0016021	integral component of membrane	cellular_component
PGSC0003DMG400017955	GO:0055085	transmembrane transport	biological_process
PGSC0003DMG400017955	GO:0009734	auxin-activated signaling pathway	biological_process
PGSC0003DMG400008085	GO:0016020	membrane	cellular_component
PGSC0003DMG400008085	GO:0016021	integral component of membrane	cellular_component
PGSC0003DMG400018073	GO:0005515	protein binding	molecular_function
PGSC0003DMG400008224	GO:0009055	electron transfer activity	molecular_function
PGSC0003DMG400008224	GO:0022900	electron transport chain	biological_process
PGSC0003DMG400008224	GO:0055114	oxidation-reduction process	biological_process
PGSC0003DMG400008224	GO:0005623	cell	cellular_component
PGSC0003DMG400008224	GO:0015035	protein disulfide oxidoreductase activity	molecular_function
PGSC0003DMG400008224	GO:0045454	cell redox homeostasis	biological_process
PGSC0003DMG400018129	GO:0015706	nitrate transport	biological_process
PGSC0003DMG400018129	GO:0016020	membrane	cellular_component
PGSC0003DMG400018129	GO:0016021	integral component of membrane	cellular_component
PGSC0003DMG400018129	GO:0010167	response to nitrate	biological_process
PGSC0003DMG400008287	GO:0003924	GTPase activity	molecular_function
PGSC0003DMG400008287	GO:0006807	nitrogen compound metabolic process	biological_process
PGSC0003DMG400008287	GO:0016151	nickel cation binding	molecular_function
PGSC0003DMG400008287	GO:0043085	positive regulation of catalytic activity	biological_process
PGSC0003DMG400008287	GO:1905182	positive regulation of urease activity	biological_process
PGSC0003DMG400008287	GO:0016020	membrane	cellular_component
PGSC0003DMG400008353	GO:0030246	carbohydrate binding	molecular_function
PGSC0003DMG400008356	GO:0006520	cellular amino acid metabolic process	biological_process
PGSC0003DMG400008356	GO:0055114	oxidation-reduction process	biological_process
PGSC0003DMG400008356	GO:0016491	oxidoreductase activity	molecular_function
PGSC0003DMG400008356	GO:0016639	oxidoreductase activity, acting on the CH-NH2 group of donors, NAD or NADP as acceptor	molecular_function
PGSC0003DMG400008401	GO:0003677	DNA binding	molecular_function
PGSC0003DMG400008401	GO:0005634	nucleus	cellular_component
PGSC0003DMG400008401	GO:0006351	transcription, DNA-templated	biological_process
PGSC0003DMG400008401	GO:0006355	regulation of transcription, DNA-templated	biological_process
PGSC0003DMG400008413	GO:0003824	catalytic activity	molecular_function
PGSC0003DMG400008413	GO:0005975	carbohydrate metabolic process	biological_process
PGSC0003DMG400008413	GO:0004553	hydrolase activity, hydrolyzing O-glycosyl compounds	molecular_function
PGSC0003DMG400008413	GO:0016798	hydrolase activity, acting on glycosyl bonds	molecular_function
PGSC0003DMG400008413	GO:0016787	hydrolase activity	molecular_function
PGSC0003DMG400008413	GO:0008152	metabolic process	biological_process
PGSC0003DMG400008413	GO:0000272	polysaccharide catabolic process	biological_process
PGSC0003DMG400008413	GO:0008810	cellulase activity	molecular_function
PGSC0003DMG400008413	GO:0030245	cellulose catabolic process	biological_process
PGSC0003DMG400018312	GO:0005576	extracellular region	cellular_component
PGSC0003DMG400018312	GO:0016020	membrane	cellular_component
PGSC0003DMG400018312	GO:0016021	integral component of membrane	cellular_component
PGSC0003DMG400018312	GO:0019953	sexual reproduction	biological_process
PGSC0003DMG400018312	GO:0006949	syncytium formation	biological_process
PGSC0003DMG400018312	GO:0009506	plasmodesma	cellular_component
PGSC0003DMG400008487	GO:0006952	defense response	biological_process
PGSC0003DMG400008487	GO:0009607	response to biotic stimulus	biological_process
PGSC0003DMG400018431	GO:0005576	extracellular region	cellular_component
PGSC0003DMG400018431	GO:0009664	plant-type cell wall organization	biological_process
PGSC0003DMG400018431	GO:0016020	membrane	cellular_component
PGSC0003DMG400018431	GO:0071555	cell wall organization	biological_process
PGSC0003DMG400018431	GO:0005618	cell wall	cellular_component
PGSC0003DMG400018431	GO:0006949	syncytium formation	biological_process
PGSC0003DMG400008584	GO:0005515	protein binding	molecular_function
PGSC0003DMG400008650	GO:0055114	oxidation-reduction process	biological_process
PGSC0003DMG400008650	GO:0016491	oxidoreductase activity	molecular_function
PGSC0003DMG400018509	GO:0003700	DNA-binding transcription factor activity	molecular_function
PGSC0003DMG400018509	GO:0003677	DNA binding	molecular_function
PGSC0003DMG400018509	GO:0006355	regulation of transcription, DNA-templated	biological_process
PGSC0003DMG400018509	GO:0005634	nucleus	cellular_component
PGSC0003DMG400018509	GO:0043565	sequence-specific DNA binding	molecular_function
PGSC0003DMG400008761	GO:0003677	DNA binding	molecular_function
PGSC0003DMG400018668	GO:0016020	membrane	cellular_component
PGSC0003DMG400018668	GO:0016021	integral component of membrane	cellular_component
PGSC0003DMG400018668	GO:0055085	transmembrane transport	biological_process
PGSC0003DMG400008829	GO:0008152	metabolic process	biological_process
PGSC0003DMG400008829	GO:0016787	hydrolase activity	molecular_function
PGSC0003DMG400008854	GO:0016020	membrane	cellular_component
PGSC0003DMG400008854	GO:0016021	integral component of membrane	cellular_component
PGSC0003DMG400008854	GO:0022857	transmembrane transporter activity	molecular_function
PGSC0003DMG400008854	GO:0055085	transmembrane transport	biological_process
PGSC0003DMG401018787	GO:0000977	RNA polymerase II regulatory region sequence-specific DNA binding	molecular_function
PGSC0003DMG401018787	GO:0003677	DNA binding	molecular_function
PGSC0003DMG401018787	GO:0005634	nucleus	cellular_component
PGSC0003DMG401018787	GO:0046983	protein dimerization activity	molecular_function
PGSC0003DMG401018787	GO:0006351	transcription, DNA-templated	biological_process
PGSC0003DMG401018787	GO:0006355	regulation of transcription, DNA-templated	biological_process
PGSC0003DMG401018787	GO:0045944	positive regulation of transcription by RNA polymerase II	biological_process
PGSC0003DMG402018787	GO:0003700	DNA-binding transcription factor activity	molecular_function
PGSC0003DMG402018787	GO:0006355	regulation of transcription, DNA-templated	biological_process
PGSC0003DMG402018787	GO:0005634	nucleus	cellular_component
PGSC0003DMG400008932	GO:0006796	phosphate-containing compound metabolic process	biological_process
PGSC0003DMG400008932	GO:0000287	magnesium ion binding	molecular_function
PGSC0003DMG400008932	GO:0005737	cytoplasm	cellular_component
PGSC0003DMG400008932	GO:0004427	inorganic diphosphatase activity	molecular_function
PGSC0003DMG400018853	GO:0005215	transporter activity	molecular_function
PGSC0003DMG400018853	GO:0016020	membrane	cellular_component
PGSC0003DMG400018853	GO:0016021	integral component of membrane	cellular_component
PGSC0003DMG400018853	GO:0022857	transmembrane transporter activity	molecular_function
PGSC0003DMG400018853	GO:0055085	transmembrane transport	biological_process
PGSC0003DMG400008932	GO:0046686	response to cadmium ion	biological_process
PGSC0003DMG400008932	GO:0005829	cytosol	cellular_component
PGSC0003DMG400018884	GO:0005509	calcium ion binding	molecular_function
PGSC0003DMG400018942	GO:0099132	ATP hydrolysis coupled cation transmembrane transport	biological_process
PGSC0003DMG400018942	GO:0000166	nucleotide binding	molecular_function
PGSC0003DMG400018942	GO:0005524	ATP binding	molecular_function
PGSC0003DMG400018942	GO:0016020	membrane	cellular_component
PGSC0003DMG400018942	GO:0016021	integral component of membrane	cellular_component
PGSC0003DMG400018942	GO:0016787	hydrolase activity	molecular_function
PGSC0003DMG400018942	GO:0006811	ion transport	biological_process
PGSC0003DMG400018942	GO:0005388	calcium-transporting ATPase activity	molecular_function
PGSC0003DMG400018942	GO:0006816	calcium ion transport	biological_process
PGSC0003DMG400018942	GO:0070588	calcium ion transmembrane transport	biological_process
PGSC0003DMG400018943	GO:0016740	transferase activity	molecular_function
PGSC0003DMG400018943	GO:0016779	nucleotidyltransferase activity	molecular_function
PGSC0003DMG400018943	GO:0000103	sulfate assimilation	biological_process
PGSC0003DMG400018943	GO:0004781	sulfate adenylyltransferase (ATP) activity	molecular_function
PGSC0003DMG402018962	GO:0016853	isomerase activity	molecular_function
PGSC0003DMG402018962	GO:0016866	intramolecular transferase activity	molecular_function
PGSC0003DMG400019033	GO:0016787	hydrolase activity	molecular_function
PGSC0003DMG400019033	GO:0008233	peptidase activity	molecular_function
PGSC0003DMG400019033	GO:0006508	proteolysis	biological_process
PGSC0003DMG400019033	GO:0008234	cysteine-type peptidase activity	molecular_function
PGSC0003DMG400019077	GO:0009308	amine metabolic process	biological_process
PGSC0003DMG400019077	GO:0055114	oxidation-reduction process	biological_process
PGSC0003DMG400019077	GO:0016491	oxidoreductase activity	molecular_function
PGSC0003DMG400019077	GO:0046872	metal ion binding	molecular_function
PGSC0003DMG400019077	GO:0048038	quinone binding	molecular_function
PGSC0003DMG400019077	GO:0005507	copper ion binding	molecular_function
PGSC0003DMG400019077	GO:0008131	primary amine oxidase activity	molecular_function
PGSC0003DMG400009077	GO:0006595	polyamine metabolic process	biological_process
PGSC0003DMG400009077	GO:0016740	transferase activity	molecular_function
PGSC0003DMG400009077	GO:0003824	catalytic activity	molecular_function
PGSC0003DMG400009077	GO:0006596	polyamine biosynthetic process	biological_process
PGSC0003DMG400009077	GO:0004766	spermidine synthase activity	molecular_function
PGSC0003DMG400009077	GO:0016768	spermine synthase activity	molecular_function
PGSC0003DMG400009077	GO:0006597	spermine biosynthetic process	biological_process
PGSC0003DMG400009077	GO:0042742	defense response to bacterium	biological_process
PGSC0003DMG400009086	GO:0005515	protein binding	molecular_function
PGSC0003DMG400009120	GO:0004672	protein kinase activity	molecular_function
PGSC0003DMG400009120	GO:0005524	ATP binding	molecular_function
PGSC0003DMG400009120	GO:0006468	protein phosphorylation	biological_process
PGSC0003DMG400019185	GO:0055114	oxidation-reduction process	biological_process
PGSC0003DMG400019185	GO:0016491	oxidoreductase activity	molecular_function
PGSC0003DMG400019185	GO:0046872	metal ion binding	molecular_function
PGSC0003DMG400019185	GO:0005576	extracellular region	cellular_component
PGSC0003DMG400019185	GO:0048046	apoplast	cellular_component
PGSC0003DMG400019185	GO:0005507	copper ion binding	molecular_function
PGSC0003DMG400019185	GO:0052716	hydroquinone:oxygen oxidoreductase activity	molecular_function
PGSC0003DMG400019185	GO:0046274	lignin catabolic process	biological_process
PGSC0003DMG400019228	GO:0016740	transferase activity	molecular_function
PGSC0003DMG400019228	GO:0016020	membrane	cellular_component
PGSC0003DMG400019228	GO:0016021	integral component of membrane	cellular_component
PGSC0003DMG400019228	GO:0071555	cell wall organization	biological_process
PGSC0003DMG400019228	GO:0016757	transferase activity, transferring glycosyl groups	molecular_function
PGSC0003DMG400019228	GO:0005794	Golgi apparatus	cellular_component
PGSC0003DMG400019228	GO:0047262	polygalacturonate 4-alpha-galacturonosyltransferase activity	molecular_function
PGSC0003DMG400019228	GO:0045489	pectin biosynthetic process	biological_process
PGSC0003DMG400019228	GO:0000139	Golgi membrane	cellular_component
PGSC0003DMG400019257	GO:0009507	chloroplast	cellular_component
PGSC0003DMG400019257	GO:0009536	plastid	cellular_component
PGSC0003DMG400019257	GO:0046872	metal ion binding	molecular_function
PGSC0003DMG400019257	GO:0009570	chloroplast stroma	cellular_component
PGSC0003DMG400019257	GO:0006950	response to stress	biological_process
PGSC0003DMG400019257	GO:0005829	cytosol	cellular_component
PGSC0003DMG400019257	GO:0009228	thiamine biosynthetic process	biological_process
PGSC0003DMG400019257	GO:0052837	thiazole biosynthetic process	biological_process
PGSC0003DMG400019259	GO:0000166	nucleotide binding	molecular_function
PGSC0003DMG400019259	GO:0005524	ATP binding	molecular_function
PGSC0003DMG400019259	GO:0016020	membrane	cellular_component
PGSC0003DMG400019259	GO:0016021	integral component of membrane	cellular_component
PGSC0003DMG400019259	GO:0055085	transmembrane transport	biological_process
PGSC0003DMG400019259	GO:0016887	ATPase activity	molecular_function
PGSC0003DMG400019259	GO:0042626	ATPase activity, coupled to transmembrane movement of substances	molecular_function
PGSC0003DMG400009181	GO:0016740	transferase activity	molecular_function
PGSC0003DMG400009181	GO:0000166	nucleotide binding	molecular_function
PGSC0003DMG400009181	GO:0004672	protein kinase activity	molecular_function
PGSC0003DMG400009181	GO:0004674	protein serine/threonine kinase activity	molecular_function
PGSC0003DMG400009181	GO:0005524	ATP binding	molecular_function
PGSC0003DMG400009181	GO:0016301	kinase activity	molecular_function
PGSC0003DMG400009181	GO:0006468	protein phosphorylation	biological_process
PGSC0003DMG400009181	GO:0016310	phosphorylation	biological_process
PGSC0003DMG400009181	GO:0016020	membrane	cellular_component
PGSC0003DMG400009181	GO:0016021	integral component of membrane	cellular_component
PGSC0003DMG400009181	GO:0005515	protein binding	molecular_function
PGSC0003DMG400019344	GO:0003700	DNA-binding transcription factor activity	molecular_function
PGSC0003DMG400019344	GO:0003677	DNA binding	molecular_function
PGSC0003DMG400019344	GO:0006355	regulation of transcription, DNA-templated	biological_process
PGSC0003DMG400019344	GO:0005634	nucleus	cellular_component
PGSC0003DMG400019344	GO:0043565	sequence-specific DNA binding	molecular_function
PGSC0003DMG400009247	GO:0016020	membrane	cellular_component
PGSC0003DMG400009247	GO:0016021	integral component of membrane	cellular_component
PGSC0003DMG400009247	GO:0030001	metal ion transport	biological_process
PGSC0003DMG400009247	GO:0046873	metal ion transmembrane transporter activity	molecular_function
PGSC0003DMG400019402	GO:0006413	translational initiation	biological_process
PGSC0003DMG400019402	GO:0003743	translation initiation factor activity	molecular_function
PGSC0003DMG400019402	GO:0003723	RNA binding	molecular_function
PGSC0003DMG400019402	GO:0006412	translation	biological_process
PGSC0003DMG400019465	GO:0016020	membrane	cellular_component
PGSC0003DMG400019465	GO:0016021	integral component of membrane	cellular_component
PGSC0003DMG400019465	GO:0055085	transmembrane transport	biological_process
PGSC0003DMG400019465	GO:0005215	transporter activity	molecular_function
PGSC0003DMG400019671	GO:0009055	electron transfer activity	molecular_function
PGSC0003DMG400019671	GO:0022900	electron transport chain	biological_process
PGSC0003DMG400019671	GO:0055114	oxidation-reduction process	biological_process
PGSC0003DMG400019671	GO:0005623	cell	cellular_component
PGSC0003DMG400019671	GO:0015035	protein disulfide oxidoreductase activity	molecular_function
PGSC0003DMG400019671	GO:0045454	cell redox homeostasis	biological_process
PGSC0003DMG400019675	GO:0016020	membrane	cellular_component
PGSC0003DMG400019675	GO:0016021	integral component of membrane	cellular_component
PGSC0003DMG400019675	GO:0055085	transmembrane transport	biological_process
PGSC0003DMG400019677	GO:0000166	nucleotide binding	molecular_function
PGSC0003DMG400019677	GO:0003924	GTPase activity	molecular_function
PGSC0003DMG400019677	GO:0005525	GTP binding	molecular_function
PGSC0003DMG400019677	GO:0005737	cytoplasm	cellular_component
PGSC0003DMG400019677	GO:0003746	translation elongation factor activity	molecular_function
PGSC0003DMG400019677	GO:0006414	translational elongation	biological_process
PGSC0003DMG403019771	GO:0055114	oxidation-reduction process	biological_process
PGSC0003DMG403019771	GO:0004497	monooxygenase activity	molecular_function
PGSC0003DMG403019771	GO:0016491	oxidoreductase activity	molecular_function
PGSC0003DMG403019771	GO:0046872	metal ion binding	molecular_function
PGSC0003DMG403019771	GO:0020037	heme binding	molecular_function
PGSC0003DMG403019771	GO:0005506	iron ion binding	molecular_function
PGSC0003DMG403019771	GO:0016705	oxidoreductase activity, acting on paired donors, with incorporation or reduction of molecular oxygen	molecular_function
PGSC0003DMG403019771	GO:0016020	membrane	cellular_component
PGSC0003DMG403019771	GO:0016021	integral component of membrane	cellular_component
PGSC0003DMG400019773	GO:0008152	metabolic process	biological_process
PGSC0003DMG400019773	GO:0000287	magnesium ion binding	molecular_function
PGSC0003DMG400019773	GO:0010333	terpene synthase activity	molecular_function
PGSC0003DMG400019773	GO:0016829	lyase activity	molecular_function
PGSC0003DMG400019773	GO:0046872	metal ion binding	molecular_function
PGSC0003DMG400009599	GO:0005509	calcium ion binding	molecular_function
PGSC0003DMG400009599	GO:0016787	hydrolase activity	molecular_function
PGSC0003DMG400009599	GO:0003824	catalytic activity	molecular_function
PGSC0003DMG400009599	GO:0016020	membrane	cellular_component
PGSC0003DMG400009599	GO:0016042	lipid catabolic process	biological_process
PGSC0003DMG400009599	GO:0004630	phospholipase D activity	molecular_function
PGSC0003DMG400009599	GO:0070290	N-acylphosphatidylethanolamine-specific phospholipase D activity	molecular_function
PGSC0003DMG400009599	GO:0046470	phosphatidylcholine metabolic process	biological_process
PGSC0003DMG400009656	GO:0098655	cation transmembrane transport	biological_process
PGSC0003DMG400009656	GO:0016020	membrane	cellular_component
PGSC0003DMG400009656	GO:0016021	integral component of membrane	cellular_component
PGSC0003DMG400009656	GO:0055085	transmembrane transport	biological_process
PGSC0003DMG400009656	GO:0008324	cation transmembrane transporter activity	molecular_function
PGSC0003DMG400009656	GO:0006812	cation transport	biological_process
PGSC0003DMG400009658	GO:0003677	DNA binding	molecular_function
PGSC0003DMG400009658	GO:0005634	nucleus	cellular_component
PGSC0003DMG400009658	GO:0006351	transcription, DNA-templated	biological_process
PGSC0003DMG400009658	GO:0006355	regulation of transcription, DNA-templated	biological_process
PGSC0003DMG400019944	GO:0016020	membrane	cellular_component
PGSC0003DMG400019944	GO:0016021	integral component of membrane	cellular_component
PGSC0003DMG400019963	GO:0000166	nucleotide binding	molecular_function
PGSC0003DMG400019963	GO:0005524	ATP binding	molecular_function
PGSC0003DMG400019973	GO:0016020	membrane	cellular_component
PGSC0003DMG400019973	GO:0016021	integral component of membrane	cellular_component
PGSC0003DMG400019973	GO:0005737	cytoplasm	cellular_component
PGSC0003DMG400019973	GO:0055114	oxidation-reduction process	biological_process
PGSC0003DMG400019973	GO:0006629	lipid metabolic process	biological_process
PGSC0003DMG400019973	GO:0016627	oxidoreductase activity, acting on the CH-CH group of donors	molecular_function
PGSC0003DMG400020070	GO:0055114	oxidation-reduction process	biological_process
PGSC0003DMG400020070	GO:0016491	oxidoreductase activity	molecular_function
PGSC0003DMG400020070	GO:0046872	metal ion binding	molecular_function
PGSC0003DMG400009891	GO:0043169	cation binding	molecular_function
PGSC0003DMG400009891	GO:0016798	hydrolase activity, acting on glycosyl bonds	molecular_function
PGSC0003DMG400009891	GO:0005509	calcium ion binding	molecular_function
PGSC0003DMG400009891	GO:0016787	hydrolase activity	molecular_function
PGSC0003DMG400009891	GO:0003824	catalytic activity	molecular_function
PGSC0003DMG400009891	GO:0005975	carbohydrate metabolic process	biological_process
PGSC0003DMG400009891	GO:0008152	metabolic process	biological_process
PGSC0003DMG400009891	GO:0004556	alpha-amylase activity	molecular_function
PGSC0003DMG400009891	GO:0103025	alpha-amylase activity (releasing maltohexaose)	molecular_function
PGSC0003DMG400009937	GO:0016020	membrane	cellular_component
PGSC0003DMG400009937	GO:0016021	integral component of membrane	cellular_component
PGSC0003DMG400009941	GO:0009934	regulation of meristem structural organization	biological_process
PGSC0003DMG400009941	GO:0010080	regulation of floral meristem growth	biological_process
PGSC0003DMG400009941	GO:0004672	protein kinase activity	molecular_function
PGSC0003DMG400009941	GO:0005524	ATP binding	molecular_function
PGSC0003DMG400009941	GO:0006468	protein phosphorylation	biological_process
PGSC0003DMG400009941	GO:0016020	membrane	cellular_component
PGSC0003DMG400009941	GO:0016021	integral component of membrane	cellular_component
PGSC0003DMG400009941	GO:0033612	receptor serine/threonine kinase binding	molecular_function
PGSC0003DMG400009941	GO:0043621	protein self-association	molecular_function
PGSC0003DMG400009941	GO:0048833	specification of floral organ number	biological_process
PGSC0003DMG400009941	GO:0000325	plant-type vacuole	cellular_component
PGSC0003DMG400009941	GO:0009506	plasmodesma	cellular_component
PGSC0003DMG400009941	GO:0005886	plasma membrane	cellular_component
PGSC0003DMG400009941	GO:0005515	protein binding	molecular_function
PGSC0003DMG400009986	GO:0004672	protein kinase activity	molecular_function
PGSC0003DMG400009986	GO:0005524	ATP binding	molecular_function
PGSC0003DMG400009986	GO:0006468	protein phosphorylation	biological_process
PGSC0003DMG400009986	GO:0000166	nucleotide binding	molecular_function
PGSC0003DMG400009986	GO:0004674	protein serine/threonine kinase activity	molecular_function
PGSC0003DMG400010027	GO:0003677	DNA binding	molecular_function
PGSC0003DMG400010027	GO:0006355	regulation of transcription, DNA-templated	biological_process
PGSC0003DMG400010027	GO:0005634	nucleus	cellular_component
PGSC0003DMG400020345	GO:0055114	oxidation-reduction process	biological_process
PGSC0003DMG400020345	GO:0016491	oxidoreductase activity	molecular_function
PGSC0003DMG400020345	GO:0046872	metal ion binding	molecular_function
PGSC0003DMG400020345	GO:0005576	extracellular region	cellular_component
PGSC0003DMG400020345	GO:0048046	apoplast	cellular_component
PGSC0003DMG400020345	GO:0005507	copper ion binding	molecular_function
PGSC0003DMG400020345	GO:0052716	hydroquinone:oxygen oxidoreductase activity	molecular_function
PGSC0003DMG400020345	GO:0046274	lignin catabolic process	biological_process
PGSC0003DMG400010086	GO:0003677	DNA binding	molecular_function
PGSC0003DMG400010086	GO:0006355	regulation of transcription, DNA-templated	biological_process
PGSC0003DMG400010086	GO:0005634	nucleus	cellular_component
PGSC0003DMG400020422	GO:0015977	carbon fixation	biological_process
PGSC0003DMG400020422	GO:0003824	catalytic activity	molecular_function
PGSC0003DMG400020422	GO:0008964	phosphoenolpyruvate carboxylase activity	molecular_function
PGSC0003DMG400020422	GO:0006099	tricarboxylic acid cycle	biological_process
PGSC0003DMG400020422	GO:0016020	membrane	cellular_component
PGSC0003DMG400020422	GO:0016021	integral component of membrane	cellular_component
PGSC0003DMG400020426	GO:0008152	metabolic process	biological_process
PGSC0003DMG400020426	GO:0016020	membrane	cellular_component
PGSC0003DMG400020426	GO:0016021	integral component of membrane	cellular_component
PGSC0003DMG400020426	GO:0016787	hydrolase activity	molecular_function
PGSC0003DMG400020426	GO:0016310	phosphorylation	biological_process
PGSC0003DMG400020426	GO:0009231	riboflavin biosynthetic process	biological_process
PGSC0003DMG400020426	GO:0008531	riboflavin kinase activity	molecular_function
PGSC0003DMG402010218	GO:0008970	phosphatidylcholine 1-acylhydrolase activity	molecular_function
PGSC0003DMG402010218	GO:0016787	hydrolase activity	molecular_function
PGSC0003DMG402010218	GO:0006629	lipid metabolic process	biological_process
PGSC0003DMG400020464	GO:0005515	protein binding	molecular_function
PGSC0003DMG400010268	GO:0055114	oxidation-reduction process	biological_process
PGSC0003DMG400010268	GO:0004497	monooxygenase activity	molecular_function
PGSC0003DMG400010268	GO:0016491	oxidoreductase activity	molecular_function
PGSC0003DMG400010268	GO:0046872	metal ion binding	molecular_function
PGSC0003DMG400010268	GO:0020037	heme binding	molecular_function
PGSC0003DMG400010268	GO:0005506	iron ion binding	molecular_function
PGSC0003DMG400010268	GO:0016705	oxidoreductase activity, acting on paired donors, with incorporation or reduction of molecular oxygen	molecular_function
PGSC0003DMG400020498	GO:0016787	hydrolase activity	molecular_function
PGSC0003DMG400020498	GO:0046856	phosphatidylinositol dephosphorylation	biological_process
PGSC0003DMG400010300	GO:0003779	actin binding	molecular_function
PGSC0003DMG400010300	GO:0005622	intracellular	cellular_component
PGSC0003DMG400010300	GO:0030042	actin filament depolymerization	biological_process
PGSC0003DMG400010300	GO:0015629	actin cytoskeleton	cellular_component
PGSC0003DMG400010343	GO:0005385	zinc ion transmembrane transporter activity	molecular_function
PGSC0003DMG400010343	GO:0016020	membrane	cellular_component
PGSC0003DMG400010343	GO:0016021	integral component of membrane	cellular_component
PGSC0003DMG400010343	GO:0055085	transmembrane transport	biological_process
PGSC0003DMG400010343	GO:0006811	ion transport	biological_process
PGSC0003DMG400010343	GO:0030001	metal ion transport	biological_process
PGSC0003DMG400010343	GO:0046873	metal ion transmembrane transporter activity	molecular_function
PGSC0003DMG400010343	GO:0071577	zinc ion transmembrane transport	biological_process
PGSC0003DMG400010369	GO:0016020	membrane	cellular_component
PGSC0003DMG400010369	GO:0016021	integral component of membrane	cellular_component
PGSC0003DMG400010369	GO:0055085	transmembrane transport	biological_process
PGSC0003DMG400010369	GO:0030001	metal ion transport	biological_process
PGSC0003DMG400010369	GO:0046873	metal ion transmembrane transporter activity	molecular_function
PGSC0003DMG400010373	GO:0016020	membrane	cellular_component
PGSC0003DMG400010373	GO:0016021	integral component of membrane	cellular_component
PGSC0003DMG400010373	GO:0055085	transmembrane transport	biological_process
PGSC0003DMG400010373	GO:0030001	metal ion transport	biological_process
PGSC0003DMG400010373	GO:0046873	metal ion transmembrane transporter activity	molecular_function
PGSC0003DMG400011247	GO:0098655	cation transmembrane transport	biological_process
PGSC0003DMG400011247	GO:0016020	membrane	cellular_component
PGSC0003DMG400011247	GO:0016021	integral component of membrane	cellular_component
PGSC0003DMG400011247	GO:0055085	transmembrane transport	biological_process
PGSC0003DMG400011247	GO:0008324	cation transmembrane transporter activity	molecular_function
PGSC0003DMG400011247	GO:0006812	cation transport	biological_process
PGSC0003DMG400020619	GO:0016311	dephosphorylation	biological_process
PGSC0003DMG400020619	GO:0016787	hydrolase activity	molecular_function
PGSC0003DMG400020619	GO:0003824	catalytic activity	molecular_function
PGSC0003DMG400020619	GO:0005992	trehalose biosynthetic process	biological_process
PGSC0003DMG400020619	GO:0004805	trehalose-phosphatase activity	molecular_function
PGSC0003DMG400010471	GO:0016787	hydrolase activity	molecular_function
PGSC0003DMG400010471	GO:0008233	peptidase activity	molecular_function
PGSC0003DMG400010471	GO:0006508	proteolysis	biological_process
PGSC0003DMG400010471	GO:0004252	serine-type endopeptidase activity	molecular_function
PGSC0003DMG400010471	GO:0008236	serine-type peptidase activity	molecular_function
PGSC0003DMG400020689	GO:0008061	chitin binding	molecular_function
PGSC0003DMG400020703	GO:0008061	chitin binding	molecular_function
PGSC0003DMG400010532	GO:0016020	membrane	cellular_component
PGSC0003DMG400010532	GO:0016021	integral component of membrane	cellular_component
PGSC0003DMG400010532	GO:0055085	transmembrane transport	biological_process
PGSC0003DMG400010549	GO:0032259	methylation	biological_process
PGSC0003DMG400010549	GO:0008168	methyltransferase activity	molecular_function
PGSC0003DMG400010549	GO:0008171	O-methyltransferase activity	molecular_function
PGSC0003DMG400020730	GO:0003677	DNA binding	molecular_function
PGSC0003DMG400020730	GO:0005634	nucleus	cellular_component
PGSC0003DMG400020730	GO:0006351	transcription, DNA-templated	biological_process
PGSC0003DMG400020730	GO:0006355	regulation of transcription, DNA-templated	biological_process
PGSC0003DMG400010635	GO:0005515	protein binding	molecular_function
PGSC0003DMG400010666	GO:0055114	oxidation-reduction process	biological_process
PGSC0003DMG400010666	GO:0016491	oxidoreductase activity	molecular_function
PGSC0003DMG400010666	GO:0046872	metal ion binding	molecular_function
PGSC0003DMG400020807	GO:0046983	protein dimerization activity	molecular_function
PGSC0003DMG400011296	GO:0016020	membrane	cellular_component
PGSC0003DMG400011296	GO:0016021	integral component of membrane	cellular_component
PGSC0003DMG400011312	GO:0016020	membrane	cellular_component
PGSC0003DMG400011312	GO:0016021	integral component of membrane	cellular_component
PGSC0003DMG400011312	GO:0055085	transmembrane transport	biological_process
PGSC0003DMG400011312	GO:0015238	drug transmembrane transporter activity	molecular_function
PGSC0003DMG400011312	GO:0015297	antiporter activity	molecular_function
PGSC0003DMG400011312	GO:0006855	drug transmembrane transport	biological_process
PGSC0003DMG400010746	GO:0016740	transferase activity	molecular_function
PGSC0003DMG400010746	GO:0000166	nucleotide binding	molecular_function
PGSC0003DMG400010746	GO:0004672	protein kinase activity	molecular_function
PGSC0003DMG400010746	GO:0004674	protein serine/threonine kinase activity	molecular_function
PGSC0003DMG400010746	GO:0005524	ATP binding	molecular_function
PGSC0003DMG400010746	GO:0016301	kinase activity	molecular_function
PGSC0003DMG400010746	GO:0006468	protein phosphorylation	biological_process
PGSC0003DMG400010746	GO:0016310	phosphorylation	biological_process
PGSC0003DMG400010746	GO:0016020	membrane	cellular_component
PGSC0003DMG400010746	GO:0016021	integral component of membrane	cellular_component
PGSC0003DMG400010768	GO:0009055	electron transfer activity	molecular_function
PGSC0003DMG400010768	GO:0022900	electron transport chain	biological_process
PGSC0003DMG400010768	GO:0055114	oxidation-reduction process	biological_process
PGSC0003DMG400010768	GO:0005623	cell	cellular_component
PGSC0003DMG400010768	GO:0015035	protein disulfide oxidoreductase activity	molecular_function
PGSC0003DMG400010768	GO:0045454	cell redox homeostasis	biological_process
PGSC0003DMG400010771	GO:0016829	lyase activity	molecular_function
PGSC0003DMG400010771	GO:0046872	metal ion binding	molecular_function
PGSC0003DMG400010771	GO:0045490	pectin catabolic process	biological_process
PGSC0003DMG400010771	GO:0030570	pectate lyase activity	molecular_function
PGSC0003DMG400011337	GO:0007165	signal transduction	biological_process
PGSC0003DMG400011337	GO:0005488	binding	molecular_function
PGSC0003DMG400011337	GO:0005515	protein binding	molecular_function
PGSC0003DMG400010826	GO:0016020	membrane	cellular_component
PGSC0003DMG400010826	GO:0016021	integral component of membrane	cellular_component
PGSC0003DMG401010883	GO:0003677	DNA binding	molecular_function
PGSC0003DMG402010883	GO:0003677	DNA binding	molecular_function
PGSC0003DMG400021033	GO:0016020	membrane	cellular_component
PGSC0003DMG400021033	GO:0016021	integral component of membrane	cellular_component
PGSC0003DMG400011344	GO:0046872	metal ion binding	molecular_function
PGSC0003DMG400011344	GO:0030001	metal ion transport	biological_process
PGSC0003DMG400011345	GO:0009909	regulation of flower development	biological_process
PGSC0003DMG400011346	GO:0009909	regulation of flower development	biological_process
PGSC0003DMG400021112	GO:0055114	oxidation-reduction process	biological_process
PGSC0003DMG400021112	GO:0003824	catalytic activity	molecular_function
PGSC0003DMG400021112	GO:0050660	flavin adenine dinucleotide binding	molecular_function
PGSC0003DMG400021112	GO:0016491	oxidoreductase activity	molecular_function
PGSC0003DMG400021112	GO:0016614	oxidoreductase activity, acting on CH-OH group of donors	molecular_function
PGSC0003DMG400021112	GO:0071949	FAD binding	molecular_function
PGSC0003DMG400011019	GO:0055114	oxidation-reduction process	biological_process
PGSC0003DMG400011019	GO:0016491	oxidoreductase activity	molecular_function
PGSC0003DMG400011019	GO:0046872	metal ion binding	molecular_function
PGSC0003DMG400011019	GO:0005576	extracellular region	cellular_component
PGSC0003DMG400011019	GO:0048046	apoplast	cellular_component
PGSC0003DMG400011019	GO:0005507	copper ion binding	molecular_function
PGSC0003DMG400011019	GO:0052716	hydroquinone:oxygen oxidoreductase activity	molecular_function
PGSC0003DMG400011019	GO:0046274	lignin catabolic process	biological_process
PGSC0003DMG400011049	GO:0005515	protein binding	molecular_function
PGSC0003DMG400011385	GO:0006355	regulation of transcription, DNA-templated	biological_process
PGSC0003DMG400011385	GO:0005634	nucleus	cellular_component
PGSC0003DMG400011385	GO:0043565	sequence-specific DNA binding	molecular_function
PGSC0003DMG400011385	GO:0046982	protein heterodimerization activity	molecular_function
PGSC0003DMG400021247	GO:0005515	protein binding	molecular_function
PGSC0003DMG400011140	GO:0005215	transporter activity	molecular_function
PGSC0003DMG400011140	GO:0016020	membrane	cellular_component
PGSC0003DMG400011140	GO:0016021	integral component of membrane	cellular_component
PGSC0003DMG400011148	GO:0016740	transferase activity	molecular_function
PGSC0003DMG400011148	GO:0016020	membrane	cellular_component
PGSC0003DMG400011148	GO:0016021	integral component of membrane	cellular_component
PGSC0003DMG400011148	GO:0046872	metal ion binding	molecular_function
PGSC0003DMG400011148	GO:0071555	cell wall organization	biological_process
PGSC0003DMG400011148	GO:0016757	transferase activity, transferring glycosyl groups	molecular_function
PGSC0003DMG400011148	GO:0005886	plasma membrane	cellular_component
PGSC0003DMG400011148	GO:0030244	cellulose biosynthetic process	biological_process
PGSC0003DMG400011148	GO:0016760	cellulose synthase (UDP-forming) activity	molecular_function
PGSC0003DMG400011148	GO:0010400	rhamnogalacturonan I side chain metabolic process	biological_process
PGSC0003DMG400011148	GO:0010330	cellulose synthase complex	cellular_component
PGSC0003DMG400011148	GO:0009832	plant-type cell wall biogenesis	biological_process
PGSC0003DMG400011148	GO:0009834	plant-type secondary cell wall biogenesis	biological_process
PGSC0003DMG400011148	GO:0009507	chloroplast	cellular_component
PGSC0003DMG400021365	GO:0003700	DNA-binding transcription factor activity	molecular_function
PGSC0003DMG400021365	GO:0006355	regulation of transcription, DNA-templated	biological_process
PGSC0003DMG400021476	GO:0055114	oxidation-reduction process	biological_process
PGSC0003DMG400021476	GO:0016491	oxidoreductase activity	molecular_function
PGSC0003DMG400021476	GO:0046872	metal ion binding	molecular_function
PGSC0003DMG400021513	GO:0016787	hydrolase activity	molecular_function
PGSC0003DMG400021513	GO:0006508	proteolysis	biological_process
PGSC0003DMG400021513	GO:0004252	serine-type endopeptidase activity	molecular_function
PGSC0003DMG400021700	GO:0046872	metal ion binding	molecular_function
PGSC0003DMG400021717	GO:0046983	protein dimerization activity	molecular_function
PGSC0003DMG400022490	GO:0006814	sodium ion transport	biological_process
PGSC0003DMG400022490	GO:1902600	proton transmembrane transport	biological_process
PGSC0003DMG400022490	GO:0055075	potassium ion homeostasis	biological_process
PGSC0003DMG400022490	GO:0016021	integral component of membrane	cellular_component
PGSC0003DMG400022490	GO:0005886	plasma membrane	cellular_component
PGSC0003DMG400022490	GO:0006812	cation transport	biological_process
PGSC0003DMG400022490	GO:0015299	solute:proton antiporter activity	molecular_function
PGSC0003DMG400022490	GO:0009651	response to salt stress	biological_process
PGSC0003DMG400022490	GO:0005774	vacuolar membrane	cellular_component
PGSC0003DMG400022490	GO:0035725	sodium ion transmembrane transport	biological_process
PGSC0003DMG400022490	GO:0016020	membrane	cellular_component
PGSC0003DMG400022490	GO:0055085	transmembrane transport	biological_process
PGSC0003DMG400022490	GO:0015297	antiporter activity	molecular_function
PGSC0003DMG400022490	GO:0015385	sodium:proton antiporter activity	molecular_function
PGSC0003DMG400022490	GO:0006885	regulation of pH	biological_process
PGSC0003DMG400011502	GO:0000166	nucleotide binding	molecular_function
PGSC0003DMG400011502	GO:0004672	protein kinase activity	molecular_function
PGSC0003DMG400011502	GO:0004674	protein serine/threonine kinase activity	molecular_function
PGSC0003DMG400011502	GO:0005524	ATP binding	molecular_function
PGSC0003DMG400011502	GO:0006468	protein phosphorylation	biological_process
PGSC0003DMG400011502	GO:0016020	membrane	cellular_component
PGSC0003DMG400011502	GO:0016021	integral component of membrane	cellular_component
PGSC0003DMG400011502	GO:0016301	kinase activity	molecular_function
PGSC0003DMG400011502	GO:0016310	phosphorylation	biological_process
PGSC0003DMG400021791	GO:0005515	protein binding	molecular_function
PGSC0003DMG400022555	GO:0016740	transferase activity	molecular_function
PGSC0003DMG400022555	GO:0000166	nucleotide binding	molecular_function
PGSC0003DMG400022555	GO:0005524	ATP binding	molecular_function
PGSC0003DMG400021854	GO:0016740	transferase activity	molecular_function
PGSC0003DMG400021854	GO:0008168	methyltransferase activity	molecular_function
PGSC0003DMG400021854	GO:0032259	methylation	biological_process
PGSC0003DMG400021854	GO:0046983	protein dimerization activity	molecular_function
PGSC0003DMG400021854	GO:0008171	O-methyltransferase activity	molecular_function
PGSC0003DMG400022630	GO:0045168	cell-cell signaling involved in cell fate commitment	biological_process
PGSC0003DMG400021907	GO:0016020	membrane	cellular_component
PGSC0003DMG400021907	GO:0016021	integral component of membrane	cellular_component
PGSC0003DMG402022640	GO:0005622	intracellular	cellular_component
PGSC0003DMG402022640	GO:0000160	phosphorelay signal transduction system	biological_process
PGSC0003DMG400022680	GO:0005634	nucleus	cellular_component
PGSC0003DMG400022680	GO:0046982	protein heterodimerization activity	molecular_function
PGSC0003DMG402011540	GO:0009081	branched-chain amino acid metabolic process	biological_process
PGSC0003DMG402011540	GO:0004084	branched-chain-amino-acid transaminase activity	molecular_function
PGSC0003DMG402011540	GO:0016740	transferase activity	molecular_function
PGSC0003DMG402011540	GO:0008152	metabolic process	biological_process
PGSC0003DMG402011540	GO:0003824	catalytic activity	molecular_function
PGSC0003DMG402011540	GO:0008652	cellular amino acid biosynthetic process	biological_process
PGSC0003DMG402011540	GO:0009082	branched-chain amino acid biosynthetic process	biological_process
PGSC0003DMG402011540	GO:0008483	transaminase activity	molecular_function
PGSC0003DMG402011540	GO:0052654	L-leucine transaminase activity	molecular_function
PGSC0003DMG402011540	GO:0052655	L-valine transaminase activity	molecular_function
PGSC0003DMG402011540	GO:0052656	L-isoleucine transaminase activity	molecular_function
PGSC0003DMG400022691	GO:0010466	negative regulation of peptidase activity	biological_process
PGSC0003DMG400022691	GO:0030414	peptidase inhibitor activity	molecular_function
PGSC0003DMG400022691	GO:0010951	negative regulation of endopeptidase activity	biological_process
PGSC0003DMG400022691	GO:0004869	cysteine-type endopeptidase inhibitor activity	molecular_function
PGSC0003DMG400022037	GO:0046872	metal ion binding	molecular_function
PGSC0003DMG400022037	GO:0030001	metal ion transport	biological_process
PGSC0003DMG400000118	GO:0003677	DNA binding	molecular_function
PGSC0003DMG400000118	GO:0006355	regulation of transcription, DNA-templated	biological_process
PGSC0003DMG400000118	GO:0005634	nucleus	cellular_component
PGSC0003DMG400000118	GO:0006351	transcription, DNA-templated	biological_process
PGSC0003DMG400000118	GO:0009734	auxin-activated signaling pathway	biological_process
PGSC0003DMG400000118	GO:0009725	response to hormone	biological_process
PGSC0003DMG400000118	GO:0005515	protein binding	molecular_function
PGSC0003DMG400000120	GO:0003677	DNA binding	molecular_function
PGSC0003DMG400000120	GO:0006355	regulation of transcription, DNA-templated	biological_process
PGSC0003DMG400000120	GO:0005634	nucleus	cellular_component
PGSC0003DMG400000129	GO:0009733	response to auxin	biological_process
PGSC0003DMG400000184	GO:0055114	oxidation-reduction process	biological_process
PGSC0003DMG400000184	GO:0016020	membrane	cellular_component
PGSC0003DMG400000184	GO:0016021	integral component of membrane	cellular_component
PGSC0003DMG400000184	GO:0016491	oxidoreductase activity	molecular_function
PGSC0003DMG400022216	GO:0003743	translation initiation factor activity	molecular_function
PGSC0003DMG400022216	GO:0006413	translational initiation	biological_process
PGSC0003DMG400022244	GO:0005634	nucleus	cellular_component
PGSC0003DMG400022244	GO:0006351	transcription, DNA-templated	biological_process
PGSC0003DMG400022244	GO:0006355	regulation of transcription, DNA-templated	biological_process
PGSC0003DMG400022244	GO:0010223	secondary shoot formation	biological_process
PGSC0003DMG400000219	GO:0016020	membrane	cellular_component
PGSC0003DMG400000219	GO:0016021	integral component of membrane	cellular_component
PGSC0003DMG400000219	GO:0030247	polysaccharide binding	molecular_function
PGSC0003DMG402022253	GO:0016567	protein ubiquitination	biological_process
PGSC0003DMG402022253	GO:0016740	transferase activity	molecular_function
PGSC0003DMG402022253	GO:0000166	nucleotide binding	molecular_function
PGSC0003DMG402022253	GO:0005524	ATP binding	molecular_function
PGSC0003DMG400022260	GO:0005515	protein binding	molecular_function
PGSC0003DMG400000272	GO:0003700	DNA-binding transcription factor activity	molecular_function
PGSC0003DMG400000272	GO:0003677	DNA binding	molecular_function
PGSC0003DMG400000272	GO:0006355	regulation of transcription, DNA-templated	biological_process
PGSC0003DMG400000272	GO:0016602	CCAAT-binding factor complex	cellular_component
PGSC0003DMG400022936	GO:0000166	nucleotide binding	molecular_function
PGSC0003DMG400022936	GO:0005524	ATP binding	molecular_function
PGSC0003DMG400022290	GO:0003700	DNA-binding transcription factor activity	molecular_function
PGSC0003DMG400022290	GO:0003677	DNA binding	molecular_function
PGSC0003DMG400022290	GO:0006355	regulation of transcription, DNA-templated	biological_process
PGSC0003DMG400022290	GO:0005634	nucleus	cellular_component
PGSC0003DMG400022290	GO:0043565	sequence-specific DNA binding	molecular_function
PGSC0003DMG400022290	GO:0006351	transcription, DNA-templated	biological_process
PGSC0003DMG400000403	GO:0016020	membrane	cellular_component
PGSC0003DMG400000403	GO:0016021	integral component of membrane	cellular_component
PGSC0003DMG400000408	GO:0006073	cellular glucan metabolic process	biological_process
PGSC0003DMG400000408	GO:0016798	hydrolase activity, acting on glycosyl bonds	molecular_function
PGSC0003DMG400000408	GO:0016740	transferase activity	molecular_function
PGSC0003DMG400000408	GO:0016787	hydrolase activity	molecular_function
PGSC0003DMG400000408	GO:0005975	carbohydrate metabolic process	biological_process
PGSC0003DMG400000408	GO:0008152	metabolic process	biological_process
PGSC0003DMG400000408	GO:0071555	cell wall organization	biological_process
PGSC0003DMG400000408	GO:0005576	extracellular region	cellular_component
PGSC0003DMG400000408	GO:0004553	hydrolase activity, hydrolyzing O-glycosyl compounds	molecular_function
PGSC0003DMG400000408	GO:0005618	cell wall	cellular_component
PGSC0003DMG400000408	GO:0048046	apoplast	cellular_component
PGSC0003DMG400000408	GO:0016762	xyloglucan:xyloglucosyl transferase activity	molecular_function
PGSC0003DMG400000408	GO:0010411	xyloglucan metabolic process	biological_process
PGSC0003DMG400000408	GO:0042546	cell wall biogenesis	biological_process
PGSC0003DMG400011692	GO:0016020	membrane	cellular_component
PGSC0003DMG400011692	GO:0016021	integral component of membrane	cellular_component
PGSC0003DMG400011692	GO:0022857	transmembrane transporter activity	molecular_function
PGSC0003DMG400011692	GO:0055085	transmembrane transport	biological_process
PGSC0003DMG400023184	GO:0005515	protein binding	molecular_function
PGSC0003DMG400011708	GO:0016020	membrane	cellular_component
PGSC0003DMG400011708	GO:0016021	integral component of membrane	cellular_component
PGSC0003DMG400011708	GO:0005515	protein binding	molecular_function
PGSC0003DMG400023210	GO:0008081	phosphoric diester hydrolase activity	molecular_function
PGSC0003DMG400023210	GO:0006629	lipid metabolic process	biological_process
PGSC0003DMG400023325	GO:0009733	response to auxin	biological_process
PGSC0003DMG400023329	GO:0000166	nucleotide binding	molecular_function
PGSC0003DMG400023329	GO:0004672	protein kinase activity	molecular_function
PGSC0003DMG400023329	GO:0004674	protein serine/threonine kinase activity	molecular_function
PGSC0003DMG400023329	GO:0005524	ATP binding	molecular_function
PGSC0003DMG400023329	GO:0006468	protein phosphorylation	biological_process
PGSC0003DMG400023329	GO:0016740	transferase activity	molecular_function
PGSC0003DMG400023329	GO:0016301	kinase activity	molecular_function
PGSC0003DMG400023329	GO:0016310	phosphorylation	biological_process
PGSC0003DMG400023329	GO:0016020	membrane	cellular_component
PGSC0003DMG400023329	GO:0016021	integral component of membrane	cellular_component
PGSC0003DMG400023329	GO:0005515	protein binding	molecular_function
PGSC0003DMG400000549	GO:0016020	membrane	cellular_component
PGSC0003DMG400000549	GO:0016021	integral component of membrane	cellular_component
PGSC0003DMG400000560	GO:0032259	methylation	biological_process
PGSC0003DMG400000560	GO:0008168	methyltransferase activity	molecular_function
PGSC0003DMG400000560	GO:0046983	protein dimerization activity	molecular_function
PGSC0003DMG400000560	GO:0047763	caffeate O-methyltransferase activity	molecular_function
PGSC0003DMG400000560	GO:0051555	flavonol biosynthetic process	biological_process
PGSC0003DMG400000560	GO:0033799	myricetin 3'-O-methyltransferase activity	molecular_function
PGSC0003DMG400000560	GO:0030755	quercetin 3-O-methyltransferase activity	molecular_function
PGSC0003DMG400000560	GO:0030744	luteolin O-methyltransferase activity	molecular_function
PGSC0003DMG400000560	GO:0009809	lignin biosynthetic process	biological_process
PGSC0003DMG400000560	GO:0016740	transferase activity	molecular_function
PGSC0003DMG400000560	GO:0008171	O-methyltransferase activity	molecular_function
PGSC0003DMG400000560	GO:0005634	nucleus	cellular_component
PGSC0003DMG400000560	GO:0005737	cytoplasm	cellular_component
PGSC0003DMG400000560	GO:0005886	plasma membrane	cellular_component
PGSC0003DMG400000560	GO:0009506	plasmodesma	cellular_component
PGSC0003DMG400000599	GO:0046983	protein dimerization activity	molecular_function
PGSC0003DMG400000599	GO:0010106	cellular response to iron ion starvation	biological_process
PGSC0003DMG400000599	GO:0003677	DNA binding	molecular_function
PGSC0003DMG400000599	GO:0003700	DNA-binding transcription factor activity	molecular_function
PGSC0003DMG400000599	GO:0006355	regulation of transcription, DNA-templated	biological_process
PGSC0003DMG400000599	GO:0055072	iron ion homeostasis	biological_process
PGSC0003DMG400000599	GO:0005634	nucleus	cellular_component
PGSC0003DMG400023416	GO:0045174	glutathione dehydrogenase (ascorbate) activity	molecular_function
PGSC0003DMG400023416	GO:0033355	ascorbate glutathione cycle	biological_process
PGSC0003DMG400023416	GO:0098869	cellular oxidant detoxification	biological_process
PGSC0003DMG400023416	GO:0005515	protein binding	molecular_function
PGSC0003DMG400000684	GO:0055114	oxidation-reduction process	biological_process
PGSC0003DMG400000684	GO:0016491	oxidoreductase activity	molecular_function
PGSC0003DMG400000684	GO:0046872	metal ion binding	molecular_function
PGSC0003DMG400000684	GO:0005576	extracellular region	cellular_component
PGSC0003DMG400000684	GO:0048046	apoplast	cellular_component
PGSC0003DMG400000684	GO:0005507	copper ion binding	molecular_function
PGSC0003DMG400000684	GO:0052716	hydroquinone:oxygen oxidoreductase activity	molecular_function
PGSC0003DMG400000684	GO:0046274	lignin catabolic process	biological_process
PGSC0003DMG400000716	GO:0016020	membrane	cellular_component
PGSC0003DMG400000716	GO:0016021	integral component of membrane	cellular_component
PGSC0003DMG400000718	GO:0016020	membrane	cellular_component
PGSC0003DMG400000718	GO:0016021	integral component of membrane	cellular_component
PGSC0003DMG402023481	GO:0016829	lyase activity	molecular_function
PGSC0003DMG402023481	GO:0046872	metal ion binding	molecular_function
PGSC0003DMG402023481	GO:0045490	pectin catabolic process	biological_process
PGSC0003DMG402023481	GO:0030570	pectate lyase activity	molecular_function
PGSC0003DMG402023481	GO:0016020	membrane	cellular_component
PGSC0003DMG402023481	GO:0016021	integral component of membrane	cellular_component
PGSC0003DMG400000783	GO:0009664	plant-type cell wall organization	biological_process
PGSC0003DMG400000783	GO:0005199	structural constituent of cell wall	molecular_function
PGSC0003DMG400023538	GO:0009733	response to auxin	biological_process
PGSC0003DMG400000818	GO:0016020	membrane	cellular_component
PGSC0003DMG400000818	GO:0016021	integral component of membrane	cellular_component
PGSC0003DMG400000843	GO:0008152	metabolic process	biological_process
PGSC0003DMG400000843	GO:0016787	hydrolase activity	molecular_function
PGSC0003DMG401023603	GO:0052834	inositol monophosphate phosphatase activity	molecular_function
PGSC0003DMG401023603	GO:0046872	metal ion binding	molecular_function
PGSC0003DMG401023603	GO:0016787	hydrolase activity	molecular_function
PGSC0003DMG401023603	GO:0046854	phosphatidylinositol phosphorylation	biological_process
PGSC0003DMG401023603	GO:0008934	inositol monophosphate 1-phosphatase activity	molecular_function
PGSC0003DMG401023603	GO:0052832	inositol monophosphate 3-phosphatase activity	molecular_function
PGSC0003DMG401023603	GO:0052833	inositol monophosphate 4-phosphatase activity	molecular_function
PGSC0003DMG401023603	GO:0006021	inositol biosynthetic process	biological_process
PGSC0003DMG401023603	GO:0046855	inositol phosphate dephosphorylation	biological_process
PGSC0003DMG400023608	GO:0008152	metabolic process	biological_process
PGSC0003DMG400023608	GO:0003824	catalytic activity	molecular_function
PGSC0003DMG400023608	GO:0009072	aromatic amino acid family metabolic process	biological_process
PGSC0003DMG400023608	GO:0004334	fumarylacetoacetase activity	molecular_function
PGSC0003DMG400023636	GO:0004672	protein kinase activity	molecular_function
PGSC0003DMG400023636	GO:0005524	ATP binding	molecular_function
PGSC0003DMG400023636	GO:0006468	protein phosphorylation	biological_process
PGSC0003DMG400023636	GO:0000166	nucleotide binding	molecular_function
PGSC0003DMG400023636	GO:0004674	protein serine/threonine kinase activity	molecular_function
PGSC0003DMG400023636	GO:0016301	kinase activity	molecular_function
PGSC0003DMG400023636	GO:0016310	phosphorylation	biological_process
PGSC0003DMG402023640	GO:0000166	nucleotide binding	molecular_function
PGSC0003DMG402023640	GO:0004672	protein kinase activity	molecular_function
PGSC0003DMG402023640	GO:0004674	protein serine/threonine kinase activity	molecular_function
PGSC0003DMG402023640	GO:0005524	ATP binding	molecular_function
PGSC0003DMG402023640	GO:0006468	protein phosphorylation	biological_process
PGSC0003DMG400023674	GO:0003677	DNA binding	molecular_function
PGSC0003DMG400023674	GO:0005634	nucleus	cellular_component
PGSC0003DMG400023674	GO:0006351	transcription, DNA-templated	biological_process
PGSC0003DMG400023674	GO:0006355	regulation of transcription, DNA-templated	biological_process
PGSC0003DMG400001017	GO:0016020	membrane	cellular_component
PGSC0003DMG400001017	GO:0016021	integral component of membrane	cellular_component
PGSC0003DMG400023740	GO:0016020	membrane	cellular_component
PGSC0003DMG400023740	GO:0016021	integral component of membrane	cellular_component
PGSC0003DMG400023751	GO:0009055	electron transfer activity	molecular_function
PGSC0003DMG400023751	GO:0022900	electron transport chain	biological_process
PGSC0003DMG400023751	GO:0009856	pollination	biological_process
PGSC0003DMG400023751	GO:0048653	anther development	biological_process
PGSC0003DMG400023751	GO:0031012	extracellular matrix	cellular_component
PGSC0003DMG400023751	GO:0048046	apoplast	cellular_component
PGSC0003DMG400023762	GO:0045735	nutrient reservoir activity	molecular_function
PGSC0003DMG402011998	GO:0016020	membrane	cellular_component
PGSC0003DMG402011998	GO:0016021	integral component of membrane	cellular_component
PGSC0003DMG400023769	GO:0005249	voltage-gated potassium channel activity	molecular_function
PGSC0003DMG400023769	GO:0005244	voltage-gated ion channel activity	molecular_function
PGSC0003DMG400023769	GO:0016020	membrane	cellular_component
PGSC0003DMG400023769	GO:0016021	integral component of membrane	cellular_component
PGSC0003DMG400023769	GO:0055085	transmembrane transport	biological_process
PGSC0003DMG400023769	GO:0006811	ion transport	biological_process
PGSC0003DMG400023769	GO:0006813	potassium ion transport	biological_process
PGSC0003DMG400023769	GO:0005216	ion channel activity	molecular_function
PGSC0003DMG400023769	GO:0005267	potassium channel activity	molecular_function
PGSC0003DMG400023769	GO:0034765	regulation of ion transmembrane transport	biological_process
PGSC0003DMG400023769	GO:0071805	potassium ion transmembrane transport	biological_process
PGSC0003DMG400023769	GO:0005515	protein binding	molecular_function
PGSC0003DMG400023769	GO:0034220	ion transmembrane transport	biological_process
PGSC0003DMG400001145	GO:0016020	membrane	cellular_component
PGSC0003DMG400001145	GO:0016021	integral component of membrane	cellular_component
PGSC0003DMG400001145	GO:0055085	transmembrane transport	biological_process
PGSC0003DMG400023852	GO:0046983	protein dimerization activity	molecular_function
PGSC0003DMG400001249	GO:0055114	oxidation-reduction process	biological_process
PGSC0003DMG400001249	GO:0016491	oxidoreductase activity	molecular_function
PGSC0003DMG400001249	GO:0046872	metal ion binding	molecular_function
PGSC0003DMG400024120	GO:0016020	membrane	cellular_component
PGSC0003DMG400024120	GO:0016021	integral component of membrane	cellular_component
PGSC0003DMG400024120	GO:0022857	transmembrane transporter activity	molecular_function
PGSC0003DMG400024120	GO:0055085	transmembrane transport	biological_process
PGSC0003DMG400024129	GO:0055114	oxidation-reduction process	biological_process
PGSC0003DMG400024129	GO:0016491	oxidoreductase activity	molecular_function
PGSC0003DMG400024129	GO:0046872	metal ion binding	molecular_function
PGSC0003DMG401001494	GO:0006952	defense response	biological_process
PGSC0003DMG401001494	GO:0009607	response to biotic stimulus	biological_process
PGSC0003DMG402001494	GO:0006952	defense response	biological_process
PGSC0003DMG402001494	GO:0009607	response to biotic stimulus	biological_process
PGSC0003DMG400001504	GO:0003677	DNA binding	molecular_function
PGSC0003DMG400012137	GO:0016020	membrane	cellular_component
PGSC0003DMG400012137	GO:0016021	integral component of membrane	cellular_component
PGSC0003DMG400012151	GO:0016020	membrane	cellular_component
PGSC0003DMG400012151	GO:0016021	integral component of membrane	cellular_component
PGSC0003DMG400012151	GO:0030247	polysaccharide binding	molecular_function
PGSC0003DMG400001527	GO:0008152	metabolic process	biological_process
PGSC0003DMG400001527	GO:0003824	catalytic activity	molecular_function
PGSC0003DMG402001531	GO:0005975	carbohydrate metabolic process	biological_process
PGSC0003DMG402001531	GO:0004568	chitinase activity	molecular_function
PGSC0003DMG402001531	GO:0006032	chitin catabolic process	biological_process
PGSC0003DMG402001531	GO:0016998	cell wall macromolecule catabolic process	biological_process
PGSC0003DMG400012168	GO:1902600	proton transmembrane transport	biological_process
PGSC0003DMG400012168	GO:0016020	membrane	cellular_component
PGSC0003DMG400012168	GO:0016021	integral component of membrane	cellular_component
PGSC0003DMG400012168	GO:0055085	transmembrane transport	biological_process
PGSC0003DMG400012168	GO:0006812	cation transport	biological_process
PGSC0003DMG400012168	GO:0015299	solute:proton antiporter activity	molecular_function
PGSC0003DMG400001598	GO:0006952	defense response	biological_process
PGSC0003DMG400001598	GO:0005576	extracellular region	cellular_component
PGSC0003DMG400001598	GO:0005618	cell wall	cellular_component
PGSC0003DMG400024267	GO:0003677	DNA binding	molecular_function
PGSC0003DMG400024267	GO:0006355	regulation of transcription, DNA-templated	biological_process
PGSC0003DMG400024267	GO:0005634	nucleus	cellular_component
PGSC0003DMG400024275	GO:0003824	catalytic activity	molecular_function
PGSC0003DMG400024275	GO:0030170	pyridoxal phosphate binding	molecular_function
PGSC0003DMG400024275	GO:0008483	transaminase activity	molecular_function
PGSC0003DMG400001769	GO:0010413	glucuronoxylan metabolic process	biological_process
PGSC0003DMG400001769	GO:0016740	transferase activity	molecular_function
PGSC0003DMG400001769	GO:0016020	membrane	cellular_component
PGSC0003DMG400001769	GO:0016021	integral component of membrane	cellular_component
PGSC0003DMG400001769	GO:0071555	cell wall organization	biological_process
PGSC0003DMG400001769	GO:0005794	Golgi apparatus	cellular_component
PGSC0003DMG400001769	GO:0000139	Golgi membrane	cellular_component
PGSC0003DMG400001769	GO:0015018	galactosylgalactosylxylosylprotein 3-beta-glucuronosyltransferase activity	molecular_function
PGSC0003DMG400001769	GO:0042285	xylosyltransferase activity	molecular_function
PGSC0003DMG400001769	GO:0009834	plant-type secondary cell wall biogenesis	biological_process
PGSC0003DMG400001769	GO:0010417	glucuronoxylan biosynthetic process	biological_process
PGSC0003DMG400024329	GO:0042744	hydrogen peroxide catabolic process	biological_process
PGSC0003DMG400024329	GO:0098869	cellular oxidant detoxification	biological_process
PGSC0003DMG400024329	GO:0004601	peroxidase activity	molecular_function
PGSC0003DMG400024329	GO:0055114	oxidation-reduction process	biological_process
PGSC0003DMG400024329	GO:0016491	oxidoreductase activity	molecular_function
PGSC0003DMG400024329	GO:0046872	metal ion binding	molecular_function
PGSC0003DMG400024329	GO:0005576	extracellular region	cellular_component
PGSC0003DMG400024329	GO:0020037	heme binding	molecular_function
PGSC0003DMG400024329	GO:0006979	response to oxidative stress	biological_process
PGSC0003DMG400024336	GO:0016020	membrane	cellular_component
PGSC0003DMG400024336	GO:0016021	integral component of membrane	cellular_component
PGSC0003DMG400024399	GO:0016020	membrane	cellular_component
PGSC0003DMG400024399	GO:0016021	integral component of membrane	cellular_component
PGSC0003DMG400001913	GO:0031540	regulation of anthocyanin biosynthetic process	biological_process
PGSC0003DMG400001913	GO:0003677	DNA binding	molecular_function
PGSC0003DMG400001913	GO:0005634	nucleus	cellular_component
PGSC0003DMG400001913	GO:0006351	transcription, DNA-templated	biological_process
PGSC0003DMG400001913	GO:0006355	regulation of transcription, DNA-templated	biological_process
PGSC0003DMG400001913	GO:0003700	DNA-binding transcription factor activity	molecular_function
PGSC0003DMG400001913	GO:0003682	chromatin binding	molecular_function
PGSC0003DMG400001913	GO:0009733	response to auxin	biological_process
PGSC0003DMG400001913	GO:0009737	response to abscisic acid	biological_process
PGSC0003DMG400001913	GO:0009651	response to salt stress	biological_process
PGSC0003DMG400001913	GO:0080167	response to karrikin	biological_process
PGSC0003DMG400001913	GO:0009723	response to ethylene	biological_process
PGSC0003DMG400001913	GO:0046686	response to cadmium ion	biological_process
PGSC0003DMG400001913	GO:0009753	response to jasmonic acid	biological_process
PGSC0003DMG400001913	GO:0009751	response to salicylic acid	biological_process
PGSC0003DMG400001913	GO:0009739	response to gibberellin	biological_process
PGSC0003DMG400001960	GO:0055114	oxidation-reduction process	biological_process
PGSC0003DMG400001960	GO:0004497	monooxygenase activity	molecular_function
PGSC0003DMG400001960	GO:0016491	oxidoreductase activity	molecular_function
PGSC0003DMG400001960	GO:0046872	metal ion binding	molecular_function
PGSC0003DMG400001960	GO:0020037	heme binding	molecular_function
PGSC0003DMG400001960	GO:0005506	iron ion binding	molecular_function
PGSC0003DMG400001960	GO:0016705	oxidoreductase activity, acting on paired donors, with incorporation or reduction of molecular oxygen	molecular_function
PGSC0003DMG400001967	GO:0000166	nucleotide binding	molecular_function
PGSC0003DMG400001967	GO:0005524	ATP binding	molecular_function
PGSC0003DMG400001967	GO:0016887	ATPase activity	molecular_function
PGSC0003DMG400001967	GO:0016020	membrane	cellular_component
PGSC0003DMG400001967	GO:0016021	integral component of membrane	cellular_component
PGSC0003DMG400012408	GO:0004722	protein serine/threonine phosphatase activity	molecular_function
PGSC0003DMG400012408	GO:0003824	catalytic activity	molecular_function
PGSC0003DMG400012408	GO:0006470	protein dephosphorylation	biological_process
PGSC0003DMG400024530	GO:0010215	cellulose microfibril organization	biological_process
PGSC0003DMG400024530	GO:0016049	cell growth	biological_process
PGSC0003DMG400024530	GO:0031225	anchored component of membrane	cellular_component
PGSC0003DMG400024569	GO:0046872	metal ion binding	molecular_function
PGSC0003DMG400024569	GO:0005576	extracellular region	cellular_component
PGSC0003DMG400024569	GO:0030145	manganese ion binding	molecular_function
PGSC0003DMG400024569	GO:0045735	nutrient reservoir activity	molecular_function
PGSC0003DMG400024578	GO:0005622	intracellular	cellular_component
PGSC0003DMG400024578	GO:0000160	phosphorelay signal transduction system	biological_process
PGSC0003DMG400002208	GO:0004722	protein serine/threonine phosphatase activity	molecular_function
PGSC0003DMG400002208	GO:0003824	catalytic activity	molecular_function
PGSC0003DMG400002208	GO:0006470	protein dephosphorylation	biological_process
PGSC0003DMG400024625	GO:0000977	RNA polymerase II regulatory region sequence-specific DNA binding	molecular_function
PGSC0003DMG400024625	GO:0003700	DNA-binding transcription factor activity	molecular_function
PGSC0003DMG400024625	GO:0003677	DNA binding	molecular_function
PGSC0003DMG400024625	GO:0006355	regulation of transcription, DNA-templated	biological_process
PGSC0003DMG400024625	GO:0005634	nucleus	cellular_component
PGSC0003DMG400024625	GO:0046983	protein dimerization activity	molecular_function
PGSC0003DMG400024625	GO:0006351	transcription, DNA-templated	biological_process
PGSC0003DMG400024625	GO:0045944	positive regulation of transcription by RNA polymerase II	biological_process
PGSC0003DMG400024630	GO:0055114	oxidation-reduction process	biological_process
PGSC0003DMG400024630	GO:0016020	membrane	cellular_component
PGSC0003DMG400024630	GO:0016021	integral component of membrane	cellular_component
PGSC0003DMG400024630	GO:0004497	monooxygenase activity	molecular_function
PGSC0003DMG400024630	GO:0016491	oxidoreductase activity	molecular_function
PGSC0003DMG400024630	GO:0046872	metal ion binding	molecular_function
PGSC0003DMG400024630	GO:0020037	heme binding	molecular_function
PGSC0003DMG400024630	GO:0005506	iron ion binding	molecular_function
PGSC0003DMG400024630	GO:0016705	oxidoreductase activity, acting on paired donors, with incorporation or reduction of molecular oxygen	molecular_function
PGSC0003DMG400002234	GO:0055114	oxidation-reduction process	biological_process
PGSC0003DMG400002234	GO:0046872	metal ion binding	molecular_function
PGSC0003DMG400002234	GO:0016702	oxidoreductase activity, acting on single donors with incorporation of molecular oxygen, incorporation of two atoms of oxygen	molecular_function
PGSC0003DMG400002235	GO:0003700	DNA-binding transcription factor activity	molecular_function
PGSC0003DMG400002235	GO:0003677	DNA binding	molecular_function
PGSC0003DMG400002235	GO:0006355	regulation of transcription, DNA-templated	biological_process
PGSC0003DMG400002235	GO:0005634	nucleus	cellular_component
PGSC0003DMG400002235	GO:0006351	transcription, DNA-templated	biological_process
PGSC0003DMG400012589	GO:0042744	hydrogen peroxide catabolic process	biological_process
PGSC0003DMG400012589	GO:0098869	cellular oxidant detoxification	biological_process
PGSC0003DMG400012589	GO:0004601	peroxidase activity	molecular_function
PGSC0003DMG400012589	GO:0055114	oxidation-reduction process	biological_process
PGSC0003DMG400012589	GO:0016491	oxidoreductase activity	molecular_function
PGSC0003DMG400012589	GO:0046872	metal ion binding	molecular_function
PGSC0003DMG400012589	GO:0005576	extracellular region	cellular_component
PGSC0003DMG400012589	GO:0020037	heme binding	molecular_function
PGSC0003DMG400012589	GO:0006979	response to oxidative stress	biological_process
PGSC0003DMG400012640	GO:0016829	lyase activity	molecular_function
PGSC0003DMG400012640	GO:0046872	metal ion binding	molecular_function
PGSC0003DMG400012640	GO:0045490	pectin catabolic process	biological_process
PGSC0003DMG400012640	GO:0030570	pectate lyase activity	molecular_function
PGSC0003DMG400002497	GO:0004672	protein kinase activity	molecular_function
PGSC0003DMG400002497	GO:0005524	ATP binding	molecular_function
PGSC0003DMG400002497	GO:0006468	protein phosphorylation	biological_process
PGSC0003DMG400002497	GO:0016020	membrane	cellular_component
PGSC0003DMG400002497	GO:0016021	integral component of membrane	cellular_component
PGSC0003DMG400012683	GO:0048831	regulation of shoot system development	biological_process
PGSC0003DMG400012683	GO:0006351	transcription, DNA-templated	biological_process
PGSC0003DMG400012683	GO:0006355	regulation of transcription, DNA-templated	biological_process
PGSC0003DMG400012683	GO:0030154	cell differentiation	biological_process
PGSC0003DMG401024817	GO:0016020	membrane	cellular_component
PGSC0003DMG401024817	GO:0016021	integral component of membrane	cellular_component
PGSC0003DMG401024817	GO:0051119	sugar transmembrane transporter activity	molecular_function
PGSC0003DMG401024817	GO:0008643	carbohydrate transport	biological_process
PGSC0003DMG401024817	GO:0034219	carbohydrate transmembrane transport	biological_process
PGSC0003DMG400002602	GO:0016740	transferase activity	molecular_function
PGSC0003DMG400002602	GO:0000166	nucleotide binding	molecular_function
PGSC0003DMG400002602	GO:0004672	protein kinase activity	molecular_function
PGSC0003DMG400002602	GO:0004674	protein serine/threonine kinase activity	molecular_function
PGSC0003DMG400002602	GO:0005524	ATP binding	molecular_function
PGSC0003DMG400002602	GO:0016301	kinase activity	molecular_function
PGSC0003DMG400002602	GO:0006468	protein phosphorylation	biological_process
PGSC0003DMG400002602	GO:0016310	phosphorylation	biological_process
PGSC0003DMG400002602	GO:0016020	membrane	cellular_component
PGSC0003DMG400002602	GO:0016021	integral component of membrane	cellular_component
PGSC0003DMG400002602	GO:0042802	identical protein binding	molecular_function
PGSC0003DMG400002602	GO:0042803	protein homodimerization activity	molecular_function
PGSC0003DMG400002602	GO:0002229	defense response to oomycetes	biological_process
PGSC0003DMG400002602	GO:0002237	response to molecule of bacterial origin	biological_process
PGSC0003DMG400002602	GO:0002238	response to molecule of fungal origin	biological_process
PGSC0003DMG400002602	GO:0002239	response to oomycetes	biological_process
PGSC0003DMG400002602	GO:0009620	response to fungus	biological_process
PGSC0003DMG400002602	GO:0009788	negative regulation of abscisic acid-activated signaling pathway	biological_process
PGSC0003DMG400002602	GO:0010200	response to chitin	biological_process
PGSC0003DMG400002602	GO:1900150	regulation of defense response to fungus	biological_process
PGSC0003DMG400002602	GO:1900426	positive regulation of defense response to bacterium	biological_process
PGSC0003DMG400002602	GO:1902289	negative regulation of defense response to oomycetes	biological_process
PGSC0003DMG400002602	GO:2000071	regulation of defense response by callose deposition	biological_process
PGSC0003DMG400002602	GO:0005886	plasma membrane	cellular_component
PGSC0003DMG400002602	GO:0090406	pollen tube	cellular_component
PGSC0003DMG400024910	GO:0055114	oxidation-reduction process	biological_process
PGSC0003DMG400024910	GO:0003824	catalytic activity	molecular_function
PGSC0003DMG400024910	GO:0016491	oxidoreductase activity	molecular_function
PGSC0003DMG400024910	GO:0010181	FMN binding	molecular_function
PGSC0003DMG400012860	GO:0016020	membrane	cellular_component
PGSC0003DMG400012860	GO:0016021	integral component of membrane	cellular_component
PGSC0003DMG400024972	GO:1990641	response to iron ion starvation	biological_process
PGSC0003DMG400024972	GO:0016020	membrane	cellular_component
PGSC0003DMG400024972	GO:0016021	integral component of membrane	cellular_component
PGSC0003DMG400024989	GO:0016020	membrane	cellular_component
PGSC0003DMG400024989	GO:0016021	integral component of membrane	cellular_component
PGSC0003DMG400024989	GO:0045492	xylan biosynthetic process	biological_process
PGSC0003DMG400002800	GO:0030410	nicotianamine synthase activity	molecular_function
PGSC0003DMG400002800	GO:0030418	nicotianamine biosynthetic process	biological_process
PGSC0003DMG400002870	GO:0016740	transferase activity	molecular_function
PGSC0003DMG400002870	GO:0000166	nucleotide binding	molecular_function
PGSC0003DMG400002870	GO:0004672	protein kinase activity	molecular_function
PGSC0003DMG400002870	GO:0004674	protein serine/threonine kinase activity	molecular_function
PGSC0003DMG400002870	GO:0005524	ATP binding	molecular_function
PGSC0003DMG400002870	GO:0016301	kinase activity	molecular_function
PGSC0003DMG400002870	GO:0006468	protein phosphorylation	biological_process
PGSC0003DMG400002870	GO:0016310	phosphorylation	biological_process
PGSC0003DMG400002870	GO:0016020	membrane	cellular_component
PGSC0003DMG400002870	GO:0016021	integral component of membrane	cellular_component
PGSC0003DMG400002870	GO:0005515	protein binding	molecular_function
PGSC0003DMG400025079	GO:0000166	nucleotide binding	molecular_function
PGSC0003DMG400025079	GO:0003924	GTPase activity	molecular_function
PGSC0003DMG400025079	GO:0005525	GTP binding	molecular_function
PGSC0003DMG400002953	GO:0016020	membrane	cellular_component
PGSC0003DMG400002953	GO:0016021	integral component of membrane	cellular_component
PGSC0003DMG400002953	GO:0009055	electron transfer activity	molecular_function
PGSC0003DMG400002953	GO:0022900	electron transport chain	biological_process
PGSC0003DMG400002953	GO:0055114	oxidation-reduction process	biological_process
PGSC0003DMG400002953	GO:0005623	cell	cellular_component
PGSC0003DMG400002953	GO:0015035	protein disulfide oxidoreductase activity	molecular_function
PGSC0003DMG400002953	GO:0045454	cell redox homeostasis	biological_process
PGSC0003DMG400002953	GO:0003824	catalytic activity	molecular_function
PGSC0003DMG400002953	GO:0016491	oxidoreductase activity	molecular_function
PGSC0003DMG400002953	GO:0010181	FMN binding	molecular_function
PGSC0003DMG400013143	GO:0006952	defense response	biological_process
PGSC0003DMG400013143	GO:0009607	response to biotic stimulus	biological_process
PGSC0003DMG400025152	GO:0016740	transferase activity	molecular_function
PGSC0003DMG400025152	GO:0008152	metabolic process	biological_process
PGSC0003DMG400025152	GO:0016757	transferase activity, transferring glycosyl groups	molecular_function
PGSC0003DMG400025152	GO:0016758	transferase activity, transferring hexosyl groups	molecular_function
PGSC0003DMG400013218	GO:0016020	membrane	cellular_component
PGSC0003DMG400013218	GO:0016021	integral component of membrane	cellular_component
PGSC0003DMG400013218	GO:0003843	1,3-beta-D-glucan synthase activity	molecular_function
PGSC0003DMG400013218	GO:0006075	(1->3)-beta-D-glucan biosynthetic process	biological_process
PGSC0003DMG400013218	GO:0000148	1,3-beta-D-glucan synthase complex	cellular_component
PGSC0003DMG400003084	GO:0005622	intracellular	cellular_component
PGSC0003DMG400003084	GO:0000160	phosphorelay signal transduction system	biological_process
PGSC0003DMG400013297	GO:0046915	transition metal ion transmembrane transporter activity	molecular_function
PGSC0003DMG400013297	GO:0006875	cellular metal ion homeostasis	biological_process
PGSC0003DMG400013297	GO:1990388	xylem-to-phloem iron transport	biological_process
PGSC0003DMG400013297	GO:0016020	membrane	cellular_component
PGSC0003DMG400013297	GO:0016021	integral component of membrane	cellular_component
PGSC0003DMG400013297	GO:0055085	transmembrane transport	biological_process
PGSC0003DMG400013297	GO:0055072	iron ion homeostasis	biological_process
PGSC0003DMG400013297	GO:0005886	plasma membrane	cellular_component
PGSC0003DMG400013297	GO:0009506	plasmodesma	cellular_component
PGSC0003DMG400025273	GO:0016020	membrane	cellular_component
PGSC0003DMG400025273	GO:0016021	integral component of membrane	cellular_component
PGSC0003DMG400025273	GO:0055085	transmembrane transport	biological_process
PGSC0003DMG400025273	GO:0015238	drug transmembrane transporter activity	molecular_function
PGSC0003DMG400025273	GO:0015297	antiporter activity	molecular_function
PGSC0003DMG400025273	GO:0006855	drug transmembrane transport	biological_process
PGSC0003DMG400013331	GO:0016831	carboxy-lyase activity	molecular_function
PGSC0003DMG400013331	GO:0016829	lyase activity	molecular_function
PGSC0003DMG400013331	GO:0003824	catalytic activity	molecular_function
PGSC0003DMG400013331	GO:0030170	pyridoxal phosphate binding	molecular_function
PGSC0003DMG400013331	GO:0019752	carboxylic acid metabolic process	biological_process
PGSC0003DMG400013331	GO:0004351	glutamate decarboxylase activity	molecular_function
PGSC0003DMG400013331	GO:0006536	glutamate metabolic process	biological_process
PGSC0003DMG400003220	GO:0006351	transcription, DNA-templated	biological_process
PGSC0003DMG400003220	GO:0006355	regulation of transcription, DNA-templated	biological_process
PGSC0003DMG400003220	GO:0005634	nucleus	cellular_component
PGSC0003DMG400003220	GO:0005524	ATP binding	molecular_function
PGSC0003DMG400003220	GO:0032502	developmental process	biological_process
PGSC0003DMG400025342	GO:0003700	DNA-binding transcription factor activity	molecular_function
PGSC0003DMG400025342	GO:0003677	DNA binding	molecular_function
PGSC0003DMG400025342	GO:0006355	regulation of transcription, DNA-templated	biological_process
PGSC0003DMG400025342	GO:0005634	nucleus	cellular_component
PGSC0003DMG400025342	GO:0043565	sequence-specific DNA binding	molecular_function
PGSC0003DMG401013400	GO:0016020	membrane	cellular_component
PGSC0003DMG401013400	GO:0016021	integral component of membrane	cellular_component
PGSC0003DMG401013400	GO:0022857	transmembrane transporter activity	molecular_function
PGSC0003DMG401013400	GO:0055085	transmembrane transport	biological_process
PGSC0003DMG400013474	GO:0016020	membrane	cellular_component
PGSC0003DMG400013474	GO:0016021	integral component of membrane	cellular_component
PGSC0003DMG400013523	GO:0016798	hydrolase activity, acting on glycosyl bonds	molecular_function
PGSC0003DMG400013523	GO:0016020	membrane	cellular_component
PGSC0003DMG400013523	GO:0016021	integral component of membrane	cellular_component
PGSC0003DMG400013523	GO:0016787	hydrolase activity	molecular_function
PGSC0003DMG400013523	GO:0003824	catalytic activity	molecular_function
PGSC0003DMG400013523	GO:0005975	carbohydrate metabolic process	biological_process
PGSC0003DMG400013523	GO:0008152	metabolic process	biological_process
PGSC0003DMG400013523	GO:0004553	hydrolase activity, hydrolyzing O-glycosyl compounds	molecular_function
PGSC0003DMG400013523	GO:0000272	polysaccharide catabolic process	biological_process
PGSC0003DMG400013523	GO:0008810	cellulase activity	molecular_function
PGSC0003DMG400013523	GO:0030245	cellulose catabolic process	biological_process
PGSC0003DMG400025474	GO:0016020	membrane	cellular_component
PGSC0003DMG400025474	GO:0016021	integral component of membrane	cellular_component
PGSC0003DMG400025474	GO:0045492	xylan biosynthetic process	biological_process
PGSC0003DMG400025477	GO:0005509	calcium ion binding	molecular_function
PGSC0003DMG400025525	GO:0000977	RNA polymerase II regulatory region sequence-specific DNA binding	molecular_function
PGSC0003DMG400025525	GO:0003700	DNA-binding transcription factor activity	molecular_function
PGSC0003DMG400025525	GO:0003677	DNA binding	molecular_function
PGSC0003DMG400025525	GO:0006355	regulation of transcription, DNA-templated	biological_process
PGSC0003DMG400025525	GO:0005634	nucleus	cellular_component
PGSC0003DMG400025525	GO:0046983	protein dimerization activity	molecular_function
PGSC0003DMG400025525	GO:0006351	transcription, DNA-templated	biological_process
PGSC0003DMG400025525	GO:0045944	positive regulation of transcription by RNA polymerase II	biological_process
PGSC0003DMG400013720	GO:0006952	defense response	biological_process
PGSC0003DMG400013720	GO:0016020	membrane	cellular_component
PGSC0003DMG400013720	GO:0016021	integral component of membrane	cellular_component
PGSC0003DMG400013720	GO:0005516	calmodulin binding	molecular_function
PGSC0003DMG400013720	GO:0009607	response to biotic stimulus	biological_process
PGSC0003DMG400003751	GO:0003677	DNA binding	molecular_function
PGSC0003DMG400003751	GO:0006355	regulation of transcription, DNA-templated	biological_process
PGSC0003DMG400003751	GO:0005634	nucleus	cellular_component
PGSC0003DMG400003822	GO:0016740	transferase activity	molecular_function
PGSC0003DMG400003822	GO:0016020	membrane	cellular_component
PGSC0003DMG400003822	GO:0016021	integral component of membrane	cellular_component
PGSC0003DMG400003822	GO:0071555	cell wall organization	biological_process
PGSC0003DMG400003822	GO:0016757	transferase activity, transferring glycosyl groups	molecular_function
PGSC0003DMG400003822	GO:0030244	cellulose biosynthetic process	biological_process
PGSC0003DMG400003822	GO:0016760	cellulose synthase (UDP-forming) activity	molecular_function
PGSC0003DMG400003822	GO:0009834	plant-type secondary cell wall biogenesis	biological_process
PGSC0003DMG400003866	GO:0006073	cellular glucan metabolic process	biological_process
PGSC0003DMG400003866	GO:0016798	hydrolase activity, acting on glycosyl bonds	molecular_function
PGSC0003DMG400003866	GO:0016740	transferase activity	molecular_function
PGSC0003DMG400003866	GO:0016787	hydrolase activity	molecular_function
PGSC0003DMG400003866	GO:0005975	carbohydrate metabolic process	biological_process
PGSC0003DMG400003866	GO:0008152	metabolic process	biological_process
PGSC0003DMG400003866	GO:0071555	cell wall organization	biological_process
PGSC0003DMG400003866	GO:0005576	extracellular region	cellular_component
PGSC0003DMG400003866	GO:0004553	hydrolase activity, hydrolyzing O-glycosyl compounds	molecular_function
PGSC0003DMG400003866	GO:0005618	cell wall	cellular_component
PGSC0003DMG400003866	GO:0048046	apoplast	cellular_component
PGSC0003DMG400003866	GO:0016762	xyloglucan:xyloglucosyl transferase activity	molecular_function
PGSC0003DMG400003866	GO:0010411	xyloglucan metabolic process	biological_process
PGSC0003DMG400003866	GO:0042546	cell wall biogenesis	biological_process
PGSC0003DMG400003866	GO:0016998	cell wall macromolecule catabolic process	biological_process
PGSC0003DMG400025803	GO:0042744	hydrogen peroxide catabolic process	biological_process
PGSC0003DMG400025803	GO:0098869	cellular oxidant detoxification	biological_process
PGSC0003DMG400025803	GO:0004601	peroxidase activity	molecular_function
PGSC0003DMG400025803	GO:0055114	oxidation-reduction process	biological_process
PGSC0003DMG400025803	GO:0016491	oxidoreductase activity	molecular_function
PGSC0003DMG400025803	GO:0046872	metal ion binding	molecular_function
PGSC0003DMG400025803	GO:0005576	extracellular region	cellular_component
PGSC0003DMG400025803	GO:0020037	heme binding	molecular_function
PGSC0003DMG400025803	GO:0006979	response to oxidative stress	biological_process
PGSC0003DMG400003936	GO:0009308	amine metabolic process	biological_process
PGSC0003DMG400003936	GO:0055114	oxidation-reduction process	biological_process
PGSC0003DMG400003936	GO:0016491	oxidoreductase activity	molecular_function
PGSC0003DMG400003936	GO:0046872	metal ion binding	molecular_function
PGSC0003DMG400003936	GO:0048038	quinone binding	molecular_function
PGSC0003DMG400003936	GO:0005507	copper ion binding	molecular_function
PGSC0003DMG400003936	GO:0008131	primary amine oxidase activity	molecular_function
PGSC0003DMG400025858	GO:0003676	nucleic acid binding	molecular_function
PGSC0003DMG400014054	GO:0016020	membrane	cellular_component
PGSC0003DMG400014054	GO:0016021	integral component of membrane	cellular_component
PGSC0003DMG400014054	GO:0022857	transmembrane transporter activity	molecular_function
PGSC0003DMG400014054	GO:0055085	transmembrane transport	biological_process
PGSC0003DMG400014054	GO:0009624	response to nematode	biological_process
PGSC0003DMG400014055	GO:0042744	hydrogen peroxide catabolic process	biological_process
PGSC0003DMG400014055	GO:0098869	cellular oxidant detoxification	biological_process
PGSC0003DMG400014055	GO:0004601	peroxidase activity	molecular_function
PGSC0003DMG400014055	GO:0055114	oxidation-reduction process	biological_process
PGSC0003DMG400014055	GO:0016491	oxidoreductase activity	molecular_function
PGSC0003DMG400014055	GO:0046872	metal ion binding	molecular_function
PGSC0003DMG400014055	GO:0005576	extracellular region	cellular_component
PGSC0003DMG400014055	GO:0020037	heme binding	molecular_function
PGSC0003DMG400014055	GO:0006979	response to oxidative stress	biological_process
PGSC0003DMG400014099	GO:0006351	transcription, DNA-templated	biological_process
PGSC0003DMG400014099	GO:0006355	regulation of transcription, DNA-templated	biological_process
PGSC0003DMG400026010	GO:0009733	response to auxin	biological_process
PGSC0003DMG400026072	GO:0016740	transferase activity	molecular_function
PGSC0003DMG400026072	GO:0000166	nucleotide binding	molecular_function
PGSC0003DMG400026072	GO:0004672	protein kinase activity	molecular_function
PGSC0003DMG400026072	GO:0004674	protein serine/threonine kinase activity	molecular_function
PGSC0003DMG400026072	GO:0005524	ATP binding	molecular_function
PGSC0003DMG400026072	GO:0016301	kinase activity	molecular_function
PGSC0003DMG400026072	GO:0006468	protein phosphorylation	biological_process
PGSC0003DMG400026072	GO:0016310	phosphorylation	biological_process
PGSC0003DMG400026072	GO:0016020	membrane	cellular_component
PGSC0003DMG400026072	GO:0016021	integral component of membrane	cellular_component
PGSC0003DMG400026072	GO:0005515	protein binding	molecular_function
PGSC0003DMG400026080	GO:0055114	oxidation-reduction process	biological_process
PGSC0003DMG400026080	GO:0004497	monooxygenase activity	molecular_function
PGSC0003DMG400026080	GO:0016491	oxidoreductase activity	molecular_function
PGSC0003DMG400026080	GO:0046872	metal ion binding	molecular_function
PGSC0003DMG400026080	GO:0020037	heme binding	molecular_function
PGSC0003DMG400026080	GO:0005506	iron ion binding	molecular_function
PGSC0003DMG400026080	GO:0016705	oxidoreductase activity, acting on paired donors, with incorporation or reduction of molecular oxygen	molecular_function
PGSC0003DMG400004170	GO:0006529	asparagine biosynthetic process	biological_process
PGSC0003DMG400004170	GO:0000166	nucleotide binding	molecular_function
PGSC0003DMG400004170	GO:0005524	ATP binding	molecular_function
PGSC0003DMG400004170	GO:0016874	ligase activity	molecular_function
PGSC0003DMG400004170	GO:0004066	asparagine synthase (glutamine-hydrolyzing) activity	molecular_function
PGSC0003DMG400004170	GO:0006541	glutamine metabolic process	biological_process
PGSC0003DMG400004170	GO:0043617	cellular response to sucrose starvation	biological_process
PGSC0003DMG400004170	GO:0009744	response to sucrose	biological_process
PGSC0003DMG400004170	GO:0009749	response to glucose	biological_process
PGSC0003DMG400004170	GO:0009750	response to fructose	biological_process
PGSC0003DMG400004170	GO:0008652	cellular amino acid biosynthetic process	biological_process
PGSC0003DMG400014228	GO:0102732	myo-inositol-1,2,3,4,6-heptakisphosphate 5-kinase activity	molecular_function
PGSC0003DMG400014228	GO:0000823	inositol-1,4,5-trisphosphate 6-kinase activity	molecular_function
PGSC0003DMG400014228	GO:0047326	inositol tetrakisphosphate 5-kinase activity	molecular_function
PGSC0003DMG400014228	GO:0016740	transferase activity	molecular_function
PGSC0003DMG400014228	GO:0000166	nucleotide binding	molecular_function
PGSC0003DMG400014228	GO:0005524	ATP binding	molecular_function
PGSC0003DMG400014228	GO:0016301	kinase activity	molecular_function
PGSC0003DMG400014228	GO:0016310	phosphorylation	biological_process
PGSC0003DMG400014228	GO:0032958	inositol phosphate biosynthetic process	biological_process
PGSC0003DMG400004233	GO:0016020	membrane	cellular_component
PGSC0003DMG400004233	GO:0016021	integral component of membrane	cellular_component
PGSC0003DMG400004233	GO:0022857	transmembrane transporter activity	molecular_function
PGSC0003DMG400004233	GO:0055085	transmembrane transport	biological_process
PGSC0003DMG400026168	GO:0046983	protein dimerization activity	molecular_function
PGSC0003DMG400026220	GO:0005576	extracellular region	cellular_component
PGSC0003DMG400004287	GO:0098655	cation transmembrane transport	biological_process
PGSC0003DMG400004287	GO:0016020	membrane	cellular_component
PGSC0003DMG400004287	GO:0016021	integral component of membrane	cellular_component
PGSC0003DMG400004287	GO:0055085	transmembrane transport	biological_process
PGSC0003DMG400004287	GO:0008324	cation transmembrane transporter activity	molecular_function
PGSC0003DMG400004287	GO:0006812	cation transport	biological_process
PGSC0003DMG400026291	GO:0016020	membrane	cellular_component
PGSC0003DMG400026291	GO:0016021	integral component of membrane	cellular_component
PGSC0003DMG400004332	GO:0003677	DNA binding	molecular_function
PGSC0003DMG400004332	GO:0006355	regulation of transcription, DNA-templated	biological_process
PGSC0003DMG400004332	GO:0005634	nucleus	cellular_component
PGSC0003DMG400004332	GO:0006351	transcription, DNA-templated	biological_process
PGSC0003DMG400026364	GO:0006351	transcription, DNA-templated	biological_process
PGSC0003DMG400026364	GO:0043565	sequence-specific DNA binding	molecular_function
PGSC0003DMG401004358	GO:0016787	hydrolase activity	molecular_function
PGSC0003DMG400014401	GO:0016740	transferase activity	molecular_function
PGSC0003DMG400014401	GO:0071555	cell wall organization	biological_process
PGSC0003DMG400014401	GO:0016757	transferase activity, transferring glycosyl groups	molecular_function
PGSC0003DMG400014401	GO:0005794	Golgi apparatus	cellular_component
PGSC0003DMG400014401	GO:0047262	polygalacturonate 4-alpha-galacturonosyltransferase activity	molecular_function
PGSC0003DMG400014401	GO:0045489	pectin biosynthetic process	biological_process
PGSC0003DMG400014401	GO:0000139	Golgi membrane	cellular_component
PGSC0003DMG400014401	GO:0016020	membrane	cellular_component
PGSC0003DMG400014401	GO:0016021	integral component of membrane	cellular_component
PGSC0003DMG401004451	GO:0016020	membrane	cellular_component
PGSC0003DMG401004451	GO:0016021	integral component of membrane	cellular_component
PGSC0003DMG400014459	GO:0032259	methylation	biological_process
PGSC0003DMG400014459	GO:0008152	metabolic process	biological_process
PGSC0003DMG400014459	GO:0008168	methyltransferase activity	molecular_function
PGSC0003DMG400014459	GO:0000234	phosphoethanolamine N-methyltransferase activity	molecular_function
PGSC0003DMG400014459	GO:0006656	phosphatidylcholine biosynthetic process	biological_process
PGSC0003DMG400014510	GO:0047134	protein-disulfide reductase activity	molecular_function
PGSC0003DMG400014510	GO:0009851	auxin biosynthetic process	biological_process
PGSC0003DMG400014510	GO:0055114	oxidation-reduction process	biological_process
PGSC0003DMG400014510	GO:0004499	N,N-dimethylaniline monooxygenase activity	molecular_function
PGSC0003DMG400014510	GO:0004497	monooxygenase activity	molecular_function
PGSC0003DMG400014510	GO:0016491	oxidoreductase activity	molecular_function
PGSC0003DMG400014510	GO:0050660	flavin adenine dinucleotide binding	molecular_function
PGSC0003DMG400014510	GO:0050661	NADP binding	molecular_function
PGSC0003DMG400014510	GO:0006979	response to oxidative stress	biological_process
PGSC0003DMG400014510	GO:0009819	drought recovery	biological_process
PGSC0003DMG400026575	GO:0098869	cellular oxidant detoxification	biological_process
PGSC0003DMG400026575	GO:0004601	peroxidase activity	molecular_function
PGSC0003DMG400026575	GO:0055114	oxidation-reduction process	biological_process
PGSC0003DMG400026575	GO:0020037	heme binding	molecular_function
PGSC0003DMG400026575	GO:0006979	response to oxidative stress	biological_process
PGSC0003DMG400026575	GO:0042744	hydrogen peroxide catabolic process	biological_process
PGSC0003DMG400026575	GO:0016491	oxidoreductase activity	molecular_function
PGSC0003DMG400026575	GO:0046872	metal ion binding	molecular_function
PGSC0003DMG400026575	GO:0005576	extracellular region	cellular_component
PGSC0003DMG400004572	GO:0051287	NAD binding	molecular_function
PGSC0003DMG400004572	GO:0016787	hydrolase activity	molecular_function
PGSC0003DMG400004572	GO:0006730	one-carbon metabolic process	biological_process
PGSC0003DMG400004572	GO:0004013	adenosylhomocysteinase activity	molecular_function
PGSC0003DMG400004572	GO:0019510	S-adenosylhomocysteine catabolic process	biological_process
PGSC0003DMG400014553	GO:0003676	nucleic acid binding	molecular_function
PGSC0003DMG400026643	GO:0006351	transcription, DNA-templated	biological_process
PGSC0003DMG400026643	GO:0006355	regulation of transcription, DNA-templated	biological_process
PGSC0003DMG400004616	GO:0043086	negative regulation of catalytic activity	biological_process
PGSC0003DMG400004616	GO:0004857	enzyme inhibitor activity	molecular_function
PGSC0003DMG400014628	GO:0006950	response to stress	biological_process
PGSC0003DMG400014715	GO:0005515	protein binding	molecular_function
PGSC0003DMG400026956	GO:0016787	hydrolase activity	molecular_function
PGSC0003DMG400026956	GO:0046856	phosphatidylinositol dephosphorylation	biological_process
PGSC0003DMG400014770	GO:0008080	N-acetyltransferase activity	molecular_function
PGSC0003DMG400026986	GO:0006950	response to stress	biological_process
PGSC0003DMG400026988	GO:0009308	amine metabolic process	biological_process
PGSC0003DMG400026988	GO:0055114	oxidation-reduction process	biological_process
PGSC0003DMG400026988	GO:0016491	oxidoreductase activity	molecular_function
PGSC0003DMG400026988	GO:0046872	metal ion binding	molecular_function
PGSC0003DMG400026988	GO:0048038	quinone binding	molecular_function
PGSC0003DMG400026988	GO:0005507	copper ion binding	molecular_function
PGSC0003DMG400026988	GO:0008131	primary amine oxidase activity	molecular_function
PGSC0003DMG400027047	GO:0016020	membrane	cellular_component
PGSC0003DMG400027047	GO:0016021	integral component of membrane	cellular_component
PGSC0003DMG400027047	GO:0005886	plasma membrane	cellular_component
PGSC0003DMG402027116	GO:0055114	oxidation-reduction process	biological_process
PGSC0003DMG402027116	GO:0016491	oxidoreductase activity	molecular_function
PGSC0003DMG402027116	GO:0046872	metal ion binding	molecular_function
PGSC0003DMG402027116	GO:0005576	extracellular region	cellular_component
PGSC0003DMG402027116	GO:0048046	apoplast	cellular_component
PGSC0003DMG402027116	GO:0005507	copper ion binding	molecular_function
PGSC0003DMG402027116	GO:0052716	hydroquinone:oxygen oxidoreductase activity	molecular_function
PGSC0003DMG402027116	GO:0046274	lignin catabolic process	biological_process
PGSC0003DMG400014858	GO:0003700	DNA-binding transcription factor activity	molecular_function
PGSC0003DMG400014858	GO:0003677	DNA binding	molecular_function
PGSC0003DMG400014858	GO:0006355	regulation of transcription, DNA-templated	biological_process
PGSC0003DMG400014858	GO:0042803	protein homodimerization activity	molecular_function
PGSC0003DMG400014858	GO:0046982	protein heterodimerization activity	molecular_function
PGSC0003DMG400014858	GO:0071333	cellular response to glucose stimulus	biological_process
PGSC0003DMG400014858	GO:0005634	nucleus	cellular_component
PGSC0003DMG400014869	GO:0016020	membrane	cellular_component
PGSC0003DMG400014869	GO:0016021	integral component of membrane	cellular_component
PGSC0003DMG400027146	GO:0016746	transferase activity, transferring acyl groups	molecular_function
PGSC0003DMG400027146	GO:0016740	transferase activity	molecular_function
PGSC0003DMG400027146	GO:0008152	metabolic process	biological_process
PGSC0003DMG400027146	GO:0009058	biosynthetic process	biological_process
PGSC0003DMG400027146	GO:0003824	catalytic activity	molecular_function
PGSC0003DMG400027146	GO:0016747	transferase activity, transferring acyl groups other than amino-acyl groups	molecular_function
PGSC0003DMG400014870	GO:0055114	oxidation-reduction process	biological_process
PGSC0003DMG400014870	GO:0046872	metal ion binding	molecular_function
PGSC0003DMG400014870	GO:0016491	oxidoreductase activity	molecular_function
PGSC0003DMG400014870	GO:0008270	zinc ion binding	molecular_function
PGSC0003DMG400014870	GO:0004022	alcohol dehydrogenase (NAD) activity	molecular_function
PGSC0003DMG400027168	GO:0055114	oxidation-reduction process	biological_process
PGSC0003DMG400027168	GO:0016491	oxidoreductase activity	molecular_function
PGSC0003DMG400027168	GO:0046872	metal ion binding	molecular_function
PGSC0003DMG400027168	GO:0005576	extracellular region	cellular_component
PGSC0003DMG400027168	GO:0048046	apoplast	cellular_component
PGSC0003DMG400027168	GO:0005507	copper ion binding	molecular_function
PGSC0003DMG400027168	GO:0052716	hydroquinone:oxygen oxidoreductase activity	molecular_function
PGSC0003DMG400027168	GO:0046274	lignin catabolic process	biological_process
PGSC0003DMG400004921	GO:0003700	DNA-binding transcription factor activity	molecular_function
PGSC0003DMG400004921	GO:0003677	DNA binding	molecular_function
PGSC0003DMG400004921	GO:0006355	regulation of transcription, DNA-templated	biological_process
PGSC0003DMG400004921	GO:0005634	nucleus	cellular_component
PGSC0003DMG400004921	GO:0007275	multicellular organism development	biological_process
PGSC0003DMG400004921	GO:0006351	transcription, DNA-templated	biological_process
PGSC0003DMG400027192	GO:0046872	metal ion binding	molecular_function
PGSC0003DMG400004949	GO:0009081	branched-chain amino acid metabolic process	biological_process
PGSC0003DMG400004949	GO:0004084	branched-chain-amino-acid transaminase activity	molecular_function
PGSC0003DMG400004949	GO:0016740	transferase activity	molecular_function
PGSC0003DMG400004949	GO:0008152	metabolic process	biological_process
PGSC0003DMG400004949	GO:0003824	catalytic activity	molecular_function
PGSC0003DMG400004949	GO:0008652	cellular amino acid biosynthetic process	biological_process
PGSC0003DMG400004949	GO:0009082	branched-chain amino acid biosynthetic process	biological_process
PGSC0003DMG400004949	GO:0008483	transaminase activity	molecular_function
PGSC0003DMG400004949	GO:0052654	L-leucine transaminase activity	molecular_function
PGSC0003DMG400004949	GO:0052655	L-valine transaminase activity	molecular_function
PGSC0003DMG400004949	GO:0052656	L-isoleucine transaminase activity	molecular_function
PGSC0003DMG400004963	GO:1902025	nitrate import	biological_process
PGSC0003DMG400004963	GO:1901333	positive regulation of lateral root development	biological_process
PGSC0003DMG400004963	GO:1901141	regulation of lignin biosynthetic process	biological_process
PGSC0003DMG400004963	GO:0090548	response to nitrate starvation	biological_process
PGSC0003DMG400004963	GO:0017046	peptide hormone binding	molecular_function
PGSC0003DMG400004963	GO:0001653	peptide receptor activity	molecular_function
PGSC0003DMG400004963	GO:0031540	regulation of anthocyanin biosynthetic process	biological_process
PGSC0003DMG400004963	GO:0048831	regulation of shoot system development	biological_process
PGSC0003DMG400004963	GO:0004672	protein kinase activity	molecular_function
PGSC0003DMG400004963	GO:0005524	ATP binding	molecular_function
PGSC0003DMG400004963	GO:0006468	protein phosphorylation	biological_process
PGSC0003DMG400004963	GO:0016020	membrane	cellular_component
PGSC0003DMG400004963	GO:0016021	integral component of membrane	cellular_component
PGSC0003DMG400004963	GO:0042277	peptide binding	molecular_function
PGSC0003DMG400004963	GO:0010051	xylem and phloem pattern formation	biological_process
PGSC0003DMG400004963	GO:0010311	lateral root formation	biological_process
PGSC0003DMG400004963	GO:2000023	regulation of lateral root development	biological_process
PGSC0003DMG400004963	GO:2000280	regulation of root development	biological_process
PGSC0003DMG400004963	GO:2000652	regulation of secondary cell wall biogenesis	biological_process
PGSC0003DMG400004963	GO:0007165	signal transduction	biological_process
PGSC0003DMG400005059	GO:0016747	transferase activity, transferring acyl groups other than amino-acyl groups	molecular_function
PGSC0003DMG400027387	GO:0055114	oxidation-reduction process	biological_process
PGSC0003DMG400027387	GO:0016491	oxidoreductase activity	molecular_function
PGSC0003DMG400027387	GO:0046872	metal ion binding	molecular_function
PGSC0003DMG400005082	GO:0005975	carbohydrate metabolic process	biological_process
PGSC0003DMG400005082	GO:0004553	hydrolase activity, hydrolyzing O-glycosyl compounds	molecular_function
PGSC0003DMG400027457	GO:0016020	membrane	cellular_component
PGSC0003DMG400027457	GO:0016021	integral component of membrane	cellular_component
PGSC0003DMG400027534	GO:0016020	membrane	cellular_component
PGSC0003DMG400027534	GO:0005886	plasma membrane	cellular_component
PGSC0003DMG400027534	GO:0005515	protein binding	molecular_function
PGSC0003DMG400015130	GO:0006952	defense response	biological_process
PGSC0003DMG400015130	GO:0031640	killing of cells of other organism	biological_process
PGSC0003DMG400015130	GO:0008233	peptidase activity	molecular_function
PGSC0003DMG400015130	GO:0006508	proteolysis	biological_process
PGSC0003DMG400015130	GO:0005576	extracellular region	cellular_component
PGSC0003DMG400015130	GO:0050832	defense response to fungus	biological_process
PGSC0003DMG400027562	GO:0003700	DNA-binding transcription factor activity	molecular_function
PGSC0003DMG400027562	GO:0003677	DNA binding	molecular_function
PGSC0003DMG400027562	GO:0006355	regulation of transcription, DNA-templated	biological_process
PGSC0003DMG400027562	GO:0006351	transcription, DNA-templated	biological_process
PGSC0003DMG400027562	GO:0043565	sequence-specific DNA binding	molecular_function
PGSC0003DMG400005197	GO:0003824	catalytic activity	molecular_function
PGSC0003DMG400005197	GO:0050662	coenzyme binding	molecular_function
PGSC0003DMG400005236	GO:0009733	response to auxin	biological_process
PGSC0003DMG400005254	GO:0000166	nucleotide binding	molecular_function
PGSC0003DMG400005254	GO:0004672	protein kinase activity	molecular_function
PGSC0003DMG400005254	GO:0005524	ATP binding	molecular_function
PGSC0003DMG400005254	GO:0006468	protein phosphorylation	biological_process
PGSC0003DMG400005254	GO:0016020	membrane	cellular_component
PGSC0003DMG400005254	GO:0016021	integral component of membrane	cellular_component
PGSC0003DMG400005254	GO:0005515	protein binding	molecular_function
PGSC0003DMG400005272	GO:0042744	hydrogen peroxide catabolic process	biological_process
PGSC0003DMG400005272	GO:0098869	cellular oxidant detoxification	biological_process
PGSC0003DMG400005272	GO:0004601	peroxidase activity	molecular_function
PGSC0003DMG400005272	GO:0055114	oxidation-reduction process	biological_process
PGSC0003DMG400005272	GO:0016491	oxidoreductase activity	molecular_function
PGSC0003DMG400005272	GO:0046872	metal ion binding	molecular_function
PGSC0003DMG400005272	GO:0005576	extracellular region	cellular_component
PGSC0003DMG400005272	GO:0020037	heme binding	molecular_function
PGSC0003DMG400005272	GO:0006979	response to oxidative stress	biological_process
PGSC0003DMG400015194	GO:0016740	transferase activity	molecular_function
PGSC0003DMG400015194	GO:0003824	catalytic activity	molecular_function
PGSC0003DMG400015194	GO:0006099	tricarboxylic acid cycle	biological_process
PGSC0003DMG400015194	GO:0004474	malate synthase activity	molecular_function
PGSC0003DMG400015194	GO:0006097	glyoxylate cycle	biological_process
PGSC0003DMG400005279	GO:0042744	hydrogen peroxide catabolic process	biological_process
PGSC0003DMG400005279	GO:0098869	cellular oxidant detoxification	biological_process
PGSC0003DMG400005279	GO:0004601	peroxidase activity	molecular_function
PGSC0003DMG400005279	GO:0055114	oxidation-reduction process	biological_process
PGSC0003DMG400005279	GO:0016491	oxidoreductase activity	molecular_function
PGSC0003DMG400005279	GO:0046872	metal ion binding	molecular_function
PGSC0003DMG400005279	GO:0005576	extracellular region	cellular_component
PGSC0003DMG400005279	GO:0020037	heme binding	molecular_function
PGSC0003DMG400005279	GO:0006979	response to oxidative stress	biological_process
PGSC0003DMG400027717	GO:0016020	membrane	cellular_component
PGSC0003DMG400027717	GO:0016021	integral component of membrane	cellular_component
PGSC0003DMG400027717	GO:0022857	transmembrane transporter activity	molecular_function
PGSC0003DMG400027717	GO:0055085	transmembrane transport	biological_process
PGSC0003DMG400005335	GO:0016020	membrane	cellular_component
PGSC0003DMG400005335	GO:0016021	integral component of membrane	cellular_component
PGSC0003DMG400005335	GO:0009055	electron transfer activity	molecular_function
PGSC0003DMG400005335	GO:0022900	electron transport chain	biological_process
PGSC0003DMG400005335	GO:0055114	oxidation-reduction process	biological_process
PGSC0003DMG400005335	GO:0005623	cell	cellular_component
PGSC0003DMG400005335	GO:0015035	protein disulfide oxidoreductase activity	molecular_function
PGSC0003DMG400005335	GO:0045454	cell redox homeostasis	biological_process
PGSC0003DMG400005361	GO:0005509	calcium ion binding	molecular_function
PGSC0003DMG400005361	GO:0005783	endoplasmic reticulum	cellular_component
PGSC0003DMG400005361	GO:0006457	protein folding	biological_process
PGSC0003DMG400005361	GO:0051082	unfolded protein binding	molecular_function
PGSC0003DMG400005361	GO:0005515	protein binding	molecular_function
PGSC0003DMG400005365	GO:0016020	membrane	cellular_component
PGSC0003DMG400005365	GO:0016021	integral component of membrane	cellular_component
PGSC0003DMG400027852	GO:0016740	transferase activity	molecular_function
PGSC0003DMG400027852	GO:0008152	metabolic process	biological_process
PGSC0003DMG400027852	GO:0016757	transferase activity, transferring glycosyl groups	molecular_function
PGSC0003DMG400027852	GO:0016758	transferase activity, transferring hexosyl groups	molecular_function
PGSC0003DMG400015332	GO:0005515	protein binding	molecular_function
PGSC0003DMG400005484	GO:0000166	nucleotide binding	molecular_function
PGSC0003DMG400005484	GO:0004672	protein kinase activity	molecular_function
PGSC0003DMG400005484	GO:0004674	protein serine/threonine kinase activity	molecular_function
PGSC0003DMG400005484	GO:0005524	ATP binding	molecular_function
PGSC0003DMG400005484	GO:0006468	protein phosphorylation	biological_process
PGSC0003DMG400027912	GO:1902358	sulfate transmembrane transport	biological_process
PGSC0003DMG400027912	GO:0008271	secondary active sulfate transmembrane transporter activity	molecular_function
PGSC0003DMG400027912	GO:0016020	membrane	cellular_component
PGSC0003DMG400027912	GO:0016021	integral component of membrane	cellular_component
PGSC0003DMG400027912	GO:0055085	transmembrane transport	biological_process
PGSC0003DMG400027912	GO:0015116	sulfate transmembrane transporter activity	molecular_function
PGSC0003DMG400027912	GO:0008272	sulfate transport	biological_process
PGSC0003DMG400015354	GO:0016020	membrane	cellular_component
PGSC0003DMG400015354	GO:0016021	integral component of membrane	cellular_component
PGSC0003DMG400015354	GO:0005515	protein binding	molecular_function
PGSC0003DMG400015364	GO:0016020	membrane	cellular_component
PGSC0003DMG400015364	GO:0016021	integral component of membrane	cellular_component
PGSC0003DMG400015364	GO:0009055	electron transfer activity	molecular_function
PGSC0003DMG400015364	GO:0022900	electron transport chain	biological_process
PGSC0003DMG400027961	GO:0005215	transporter activity	molecular_function
PGSC0003DMG400027961	GO:0016020	membrane	cellular_component
PGSC0003DMG400027961	GO:0016021	integral component of membrane	cellular_component
PGSC0003DMG400015377	GO:0048826	cotyledon morphogenesis	biological_process
PGSC0003DMG400015377	GO:0003677	DNA binding	molecular_function
PGSC0003DMG400015377	GO:0005634	nucleus	cellular_component
PGSC0003DMG400015377	GO:0006351	transcription, DNA-templated	biological_process
PGSC0003DMG400015377	GO:0006355	regulation of transcription, DNA-templated	biological_process
PGSC0003DMG400015377	GO:0045962	positive regulation of development, heterochronic	biological_process
PGSC0003DMG400015377	GO:0030154	cell differentiation	biological_process
PGSC0003DMG400015377	GO:0009793	embryo development ending in seed dormancy	biological_process
PGSC0003DMG400015377	GO:0009965	leaf morphogenesis	biological_process
PGSC0003DMG400015377	GO:0048366	leaf development	biological_process
PGSC0003DMG400015421	GO:0055114	oxidation-reduction process	biological_process
PGSC0003DMG400015421	GO:0004497	monooxygenase activity	molecular_function
PGSC0003DMG400015421	GO:0016491	oxidoreductase activity	molecular_function
PGSC0003DMG400015421	GO:0046872	metal ion binding	molecular_function
PGSC0003DMG400015421	GO:0020037	heme binding	molecular_function
PGSC0003DMG400015421	GO:0005506	iron ion binding	molecular_function
PGSC0003DMG400015421	GO:0016705	oxidoreductase activity, acting on paired donors, with incorporation or reduction of molecular oxygen	molecular_function
PGSC0003DMG400015461	GO:0003677	DNA binding	molecular_function
PGSC0003DMG400015461	GO:0005634	nucleus	cellular_component
PGSC0003DMG400015615	GO:0016020	membrane	cellular_component
PGSC0003DMG400015615	GO:0016021	integral component of membrane	cellular_component
PGSC0003DMG400015659	GO:0046983	protein dimerization activity	molecular_function
PGSC0003DMG400015711	GO:0016787	hydrolase activity	molecular_function
PGSC0003DMG400015711	GO:0071555	cell wall organization	biological_process
PGSC0003DMG400015711	GO:0005576	extracellular region	cellular_component
PGSC0003DMG400015711	GO:0005618	cell wall	cellular_component
PGSC0003DMG400015769	GO:0008152	metabolic process	biological_process
PGSC0003DMG400015769	GO:0016787	hydrolase activity	molecular_function
PGSC0003DMG400015769	GO:0006629	lipid metabolic process	biological_process
PGSC0003DMG400015769	GO:0016042	lipid catabolic process	biological_process
PGSC0003DMG400015769	GO:0006952	defense response	biological_process
PGSC0003DMG400015769	GO:0005773	vacuole	cellular_component
PGSC0003DMG400015769	GO:0045735	nutrient reservoir activity	molecular_function
PGSC0003DMG400015796	GO:0055114	oxidation-reduction process	biological_process
PGSC0003DMG400015796	GO:0048767	root hair elongation	biological_process
PGSC0003DMG400015796	GO:0016491	oxidoreductase activity	molecular_function
PGSC0003DMG400015796	GO:0046872	metal ion binding	molecular_function
PGSC0003DMG400015803	GO:0016020	membrane	cellular_component
PGSC0003DMG400015803	GO:0016021	integral component of membrane	cellular_component
PGSC0003DMG400015803	GO:0055085	transmembrane transport	biological_process
PGSC0003DMG400015823	GO:0016020	membrane	cellular_component
PGSC0003DMG400015823	GO:0016021	integral component of membrane	cellular_component
PGSC0003DMG400015925	GO:0055114	oxidation-reduction process	biological_process
PGSC0003DMG400015925	GO:0016491	oxidoreductase activity	molecular_function
PGSC0003DMG400015933	GO:0043086	negative regulation of catalytic activity	biological_process
PGSC0003DMG400015933	GO:0004857	enzyme inhibitor activity	molecular_function
PGSC0003DMG400015933	GO:0016787	hydrolase activity	molecular_function
PGSC0003DMG400015933	GO:0071555	cell wall organization	biological_process
PGSC0003DMG400015933	GO:0005576	extracellular region	cellular_component
PGSC0003DMG400015933	GO:0005618	cell wall	cellular_component
PGSC0003DMG400015933	GO:0030599	pectinesterase activity	molecular_function
PGSC0003DMG400015933	GO:0045330	aspartyl esterase activity	molecular_function
PGSC0003DMG400015933	GO:0042545	cell wall modification	biological_process
PGSC0003DMG400015933	GO:0045490	pectin catabolic process	biological_process
PGSC0003DMG400016033	GO:0009055	electron transfer activity	molecular_function
PGSC0003DMG400016033	GO:0022900	electron transport chain	biological_process
PGSC0003DMG400016033	GO:0055114	oxidation-reduction process	biological_process
PGSC0003DMG400016033	GO:0005623	cell	cellular_component
PGSC0003DMG400016033	GO:0015035	protein disulfide oxidoreductase activity	molecular_function
PGSC0003DMG400016033	GO:0045454	cell redox homeostasis	biological_process
PGSC0003DMG400016053	GO:0005515	protein binding	molecular_function
PGSC0003DMG400016091	GO:0016787	hydrolase activity	molecular_function
PGSC0003DMG400016091	GO:0006508	proteolysis	biological_process
PGSC0003DMG400016091	GO:0004252	serine-type endopeptidase activity	molecular_function
PGSC0003DMG400016124	GO:0016740	transferase activity	molecular_function
PGSC0003DMG400016124	GO:0008152	metabolic process	biological_process
PGSC0003DMG400016124	GO:0016757	transferase activity, transferring glycosyl groups	molecular_function
PGSC0003DMG400016124	GO:0016758	transferase activity, transferring hexosyl groups	molecular_function
PGSC0003DMG400016291	GO:0004672	protein kinase activity	molecular_function
PGSC0003DMG400016291	GO:0005524	ATP binding	molecular_function
PGSC0003DMG400016291	GO:0006468	protein phosphorylation	biological_process
PGSC0003DMG400016291	GO:0000166	nucleotide binding	molecular_function
PGSC0003DMG400016291	GO:0004674	protein serine/threonine kinase activity	molecular_function
PGSC0003DMG400016291	GO:0016301	kinase activity	molecular_function
PGSC0003DMG400016291	GO:0016310	phosphorylation	biological_process
PGSC0003DMG400016420	GO:0016020	membrane	cellular_component
PGSC0003DMG400016420	GO:0016021	integral component of membrane	cellular_component
PGSC0003DMG400016467	GO:0016020	membrane	cellular_component
PGSC0003DMG400016467	GO:0016021	integral component of membrane	cellular_component
PGSC0003DMG400016467	GO:0030247	polysaccharide binding	molecular_function
PGSC0003DMG400016477	GO:0055114	oxidation-reduction process	biological_process
PGSC0003DMG400016477	GO:0008152	metabolic process	biological_process
PGSC0003DMG400016477	GO:0003824	catalytic activity	molecular_function
PGSC0003DMG400016477	GO:0005623	cell	cellular_component
PGSC0003DMG400016477	GO:0045454	cell redox homeostasis	biological_process
PGSC0003DMG400016477	GO:0016671	oxidoreductase activity, acting on a sulfur group of donors, disulfide as acceptor	molecular_function
PGSC0003DMG400016477	GO:0019419	sulfate reduction	biological_process
PGSC0003DMG400016477	GO:0004604	phosphoadenylyl-sulfate reductase (thioredoxin) activity	molecular_function
PGSC0003DMG400016477	GO:0019344	cysteine biosynthetic process	biological_process
PGSC0003DMG400016616	GO:0055114	oxidation-reduction process	biological_process
PGSC0003DMG400016616	GO:0004497	monooxygenase activity	molecular_function
PGSC0003DMG400016616	GO:0016491	oxidoreductase activity	molecular_function
PGSC0003DMG400016616	GO:0046872	metal ion binding	molecular_function
PGSC0003DMG400016616	GO:0020037	heme binding	molecular_function
PGSC0003DMG400016616	GO:0005506	iron ion binding	molecular_function
PGSC0003DMG400016616	GO:0016705	oxidoreductase activity, acting on paired donors, with incorporation or reduction of molecular oxygen	molecular_function
PGSC0003DMG400016714	GO:0055114	oxidation-reduction process	biological_process
PGSC0003DMG400016714	GO:0016491	oxidoreductase activity	molecular_function
PGSC0003DMG400016714	GO:0046872	metal ion binding	molecular_function

## Sheet: Downregulated
Table S7_GO in Root
GeneID	GO.Accession	GO.term.name	GO.domain
PGSC0003DMG400045095	GO:0008152	metabolic process	biological_process
PGSC0003DMG400045095	GO:0000287	magnesium ion binding	molecular_function
PGSC0003DMG400045095	GO:0010333	terpene synthase activity	molecular_function
PGSC0003DMG400045095	GO:0016829	lyase activity	molecular_function
PGSC0003DMG400037894	GO:0016787	hydrolase activity	molecular_function
PGSC0003DMG400037894	GO:0004190	aspartic-type endopeptidase activity	molecular_function
PGSC0003DMG400037894	GO:0008233	peptidase activity	molecular_function
PGSC0003DMG400037894	GO:0006508	proteolysis	biological_process
PGSC0003DMG400038332	GO:0016787	hydrolase activity	molecular_function
PGSC0003DMG400038332	GO:0008233	peptidase activity	molecular_function
PGSC0003DMG400038332	GO:0006508	proteolysis	biological_process
PGSC0003DMG400038332	GO:0004252	serine-type endopeptidase activity	molecular_function
PGSC0003DMG400038332	GO:0008236	serine-type peptidase activity	molecular_function
PGSC0003DMG400028022	GO:0055114	oxidation-reduction process	biological_process
PGSC0003DMG400028022	GO:0016020	membrane	cellular_component
PGSC0003DMG400028022	GO:0016021	integral component of membrane	cellular_component
PGSC0003DMG400028022	GO:0016491	oxidoreductase activity	molecular_function
PGSC0003DMG400028022	GO:0005506	iron ion binding	molecular_function
PGSC0003DMG400028022	GO:0008610	lipid biosynthetic process	biological_process
PGSC0003DMG400028182	GO:0016020	membrane	cellular_component
PGSC0003DMG400028182	GO:0016021	integral component of membrane	cellular_component
PGSC0003DMG400028182	GO:0055085	transmembrane transport	biological_process
PGSC0003DMG400028182	GO:0015267	channel activity	molecular_function
PGSC0003DMG401028427	GO:0006353	DNA-templated transcription, termination	biological_process
PGSC0003DMG401028427	GO:0005515	protein binding	molecular_function
PGSC0003DMG400028567	GO:0016020	membrane	cellular_component
PGSC0003DMG400028567	GO:0016021	integral component of membrane	cellular_component
PGSC0003DMG400028567	GO:0022857	transmembrane transporter activity	molecular_function
PGSC0003DMG400028567	GO:0055085	transmembrane transport	biological_process
PGSC0003DMG401028661	GO:0005622	intracellular	cellular_component
PGSC0003DMG401028661	GO:0046854	phosphatidylinositol phosphorylation	biological_process
PGSC0003DMG401028661	GO:0048015	phosphatidylinositol-mediated signaling	biological_process
PGSC0003DMG401028661	GO:0005488	binding	molecular_function
PGSC0003DMG400028772	GO:0003779	actin binding	molecular_function
PGSC0003DMG400028812	GO:0005524	ATP binding	molecular_function
PGSC0003DMG400028812	GO:0003676	nucleic acid binding	molecular_function
PGSC0003DMG400028821	GO:0016020	membrane	cellular_component
PGSC0003DMG400028821	GO:0016021	integral component of membrane	cellular_component
PGSC0003DMG400028989	GO:0016020	membrane	cellular_component
PGSC0003DMG400028989	GO:0016021	integral component of membrane	cellular_component
PGSC0003DMG400029174	GO:0016020	membrane	cellular_component
PGSC0003DMG400029174	GO:0016021	integral component of membrane	cellular_component
PGSC0003DMG400029220	GO:0043531	ADP binding	molecular_function
PGSC0003DMG400029272	GO:0016788	hydrolase activity, acting on ester bonds	molecular_function
PGSC0003DMG400029331	GO:0005576	extracellular region	cellular_component
PGSC0003DMG400029331	GO:0009664	plant-type cell wall organization	biological_process
PGSC0003DMG400029331	GO:0016020	membrane	cellular_component
PGSC0003DMG400029331	GO:0071555	cell wall organization	biological_process
PGSC0003DMG400029331	GO:0005618	cell wall	cellular_component
PGSC0003DMG401029578	GO:0005576	extracellular region	cellular_component
PGSC0003DMG400029580	GO:0016020	membrane	cellular_component
PGSC0003DMG400029580	GO:0016021	integral component of membrane	cellular_component
PGSC0003DMG400029580	GO:0046872	metal ion binding	molecular_function
PGSC0003DMG400029580	GO:0006511	ubiquitin-dependent protein catabolic process	biological_process
PGSC0003DMG400029580	GO:0036459	thiol-dependent ubiquitinyl hydrolase activity	molecular_function
PGSC0003DMG400029580	GO:0016579	protein deubiquitination	biological_process
PGSC0003DMG400029644	GO:0004672	protein kinase activity	molecular_function
PGSC0003DMG400029644	GO:0005524	ATP binding	molecular_function
PGSC0003DMG400029644	GO:0006468	protein phosphorylation	biological_process
PGSC0003DMG400029644	GO:0016020	membrane	cellular_component
PGSC0003DMG400029644	GO:0016021	integral component of membrane	cellular_component
PGSC0003DMG400029644	GO:0005515	protein binding	molecular_function
PGSC0003DMG400030308	GO:0016020	membrane	cellular_component
PGSC0003DMG400030308	GO:0016021	integral component of membrane	cellular_component
PGSC0003DMG400030308	GO:0055085	transmembrane transport	biological_process
PGSC0003DMG400030308	GO:0015267	channel activity	molecular_function
PGSC0003DMG400030308	GO:0071918	urea transmembrane transport	biological_process
PGSC0003DMG400030953	GO:0003723	RNA binding	molecular_function
PGSC0003DMG400030953	GO:0003676	nucleic acid binding	molecular_function
PGSC0003DMG400031090	GO:0004672	protein kinase activity	molecular_function
PGSC0003DMG400031090	GO:0005524	ATP binding	molecular_function
PGSC0003DMG400031090	GO:0006468	protein phosphorylation	biological_process
PGSC0003DMG400031380	GO:0005515	protein binding	molecular_function
PGSC0003DMG400005780	GO:0016020	membrane	cellular_component
PGSC0003DMG400005780	GO:0016021	integral component of membrane	cellular_component
PGSC0003DMG400005780	GO:0055085	transmembrane transport	biological_process
PGSC0003DMG400005780	GO:0015267	channel activity	molecular_function
PGSC0003DMG400005872	GO:0042744	hydrogen peroxide catabolic process	biological_process
PGSC0003DMG400005872	GO:0098869	cellular oxidant detoxification	biological_process
PGSC0003DMG400005872	GO:0004601	peroxidase activity	molecular_function
PGSC0003DMG400005872	GO:0055114	oxidation-reduction process	biological_process
PGSC0003DMG400005872	GO:0016491	oxidoreductase activity	molecular_function
PGSC0003DMG400005872	GO:0046872	metal ion binding	molecular_function
PGSC0003DMG400005872	GO:0005576	extracellular region	cellular_component
PGSC0003DMG400005872	GO:0020037	heme binding	molecular_function
PGSC0003DMG400005872	GO:0006979	response to oxidative stress	biological_process
PGSC0003DMG400031792	GO:0016798	hydrolase activity, acting on glycosyl bonds	molecular_function
PGSC0003DMG400031792	GO:0016787	hydrolase activity	molecular_function
PGSC0003DMG400031792	GO:0003824	catalytic activity	molecular_function
PGSC0003DMG400031792	GO:0005975	carbohydrate metabolic process	biological_process
PGSC0003DMG400031792	GO:0008152	metabolic process	biological_process
PGSC0003DMG400031792	GO:0004553	hydrolase activity, hydrolyzing O-glycosyl compounds	molecular_function
PGSC0003DMG400031792	GO:0000272	polysaccharide catabolic process	biological_process
PGSC0003DMG400031792	GO:0008810	cellulase activity	molecular_function
PGSC0003DMG400031792	GO:0030245	cellulose catabolic process	biological_process
PGSC0003DMG400005956	GO:0016020	membrane	cellular_component
PGSC0003DMG400005956	GO:0016021	integral component of membrane	cellular_component
PGSC0003DMG400005956	GO:0055085	transmembrane transport	biological_process
PGSC0003DMG400005956	GO:0009734	auxin-activated signaling pathway	biological_process
PGSC0003DMG400005967	GO:0016020	membrane	cellular_component
PGSC0003DMG400005967	GO:0016021	integral component of membrane	cellular_component
PGSC0003DMG400005967	GO:0055085	transmembrane transport	biological_process
PGSC0003DMG400005967	GO:0015238	drug transmembrane transporter activity	molecular_function
PGSC0003DMG400005967	GO:0015297	antiporter activity	molecular_function
PGSC0003DMG400005967	GO:0006855	drug transmembrane transport	biological_process
PGSC0003DMG400006042	GO:0016020	membrane	cellular_component
PGSC0003DMG400006042	GO:0016021	integral component of membrane	cellular_component
PGSC0003DMG400033030	GO:0003677	DNA binding	molecular_function
PGSC0003DMG400033030	GO:0005634	nucleus	cellular_component
PGSC0003DMG400033030	GO:0006351	transcription, DNA-templated	biological_process
PGSC0003DMG400033030	GO:0006355	regulation of transcription, DNA-templated	biological_process
PGSC0003DMG400033030	GO:0005737	cytoplasm	cellular_component
PGSC0003DMG400033030	GO:0005829	cytosol	cellular_component
PGSC0003DMG400033123	GO:0004190	aspartic-type endopeptidase activity	molecular_function
PGSC0003DMG400033123	GO:0006508	proteolysis	biological_process
PGSC0003DMG400033142	GO:0016798	hydrolase activity, acting on glycosyl bonds	molecular_function
PGSC0003DMG400033142	GO:0016787	hydrolase activity	molecular_function
PGSC0003DMG400033142	GO:0005975	carbohydrate metabolic process	biological_process
PGSC0003DMG400033142	GO:0008152	metabolic process	biological_process
PGSC0003DMG400033142	GO:0004553	hydrolase activity, hydrolyzing O-glycosyl compounds	molecular_function
PGSC0003DMG400033142	GO:0004564	beta-fructofuranosidase activity	molecular_function
PGSC0003DMG400033142	GO:0004575	sucrose alpha-glucosidase activity	molecular_function
PGSC0003DMG400006672	GO:0016740	transferase activity	molecular_function
PGSC0003DMG400006672	GO:0016757	transferase activity, transferring glycosyl groups	molecular_function
PGSC0003DMG400006672	GO:0016157	sucrose synthase activity	molecular_function
PGSC0003DMG400006672	GO:0005985	sucrose metabolic process	biological_process
PGSC0003DMG400006672	GO:0005982	starch metabolic process	biological_process
PGSC0003DMG400006672	GO:0009414	response to water deprivation	biological_process
PGSC0003DMG400006672	GO:0010431	seed maturation	biological_process
PGSC0003DMG400006672	GO:0010555	response to mannitol	biological_process
PGSC0003DMG400006844	GO:0006508	proteolysis	biological_process
PGSC0003DMG400006844	GO:0004252	serine-type endopeptidase activity	molecular_function
PGSC0003DMG400006845	GO:0016787	hydrolase activity	molecular_function
PGSC0003DMG400006845	GO:0008233	peptidase activity	molecular_function
PGSC0003DMG400006845	GO:0006508	proteolysis	biological_process
PGSC0003DMG400006845	GO:0004252	serine-type endopeptidase activity	molecular_function
PGSC0003DMG400006845	GO:0008236	serine-type peptidase activity	molecular_function
PGSC0003DMG400007057	GO:0006014	D-ribose metabolic process	biological_process
PGSC0003DMG400007057	GO:0005634	nucleus	cellular_component
PGSC0003DMG400007057	GO:0016740	transferase activity	molecular_function
PGSC0003DMG400007057	GO:0000166	nucleotide binding	molecular_function
PGSC0003DMG400007057	GO:0005524	ATP binding	molecular_function
PGSC0003DMG400007057	GO:0016301	kinase activity	molecular_function
PGSC0003DMG400007057	GO:0016310	phosphorylation	biological_process
PGSC0003DMG400007057	GO:0046872	metal ion binding	molecular_function
PGSC0003DMG400007057	GO:0005737	cytoplasm	cellular_component
PGSC0003DMG400007057	GO:0005975	carbohydrate metabolic process	biological_process
PGSC0003DMG400007057	GO:0016773	phosphotransferase activity, alcohol group as acceptor	molecular_function
PGSC0003DMG400007057	GO:0004747	ribokinase activity	molecular_function
PGSC0003DMG400007057	GO:0019303	D-ribose catabolic process	biological_process
PGSC0003DMG400007057	GO:0046835	carbohydrate phosphorylation	biological_process
PGSC0003DMG400007064	GO:0016020	membrane	cellular_component
PGSC0003DMG400007064	GO:0016021	integral component of membrane	cellular_component
PGSC0003DMG400007064	GO:0019915	lipid storage	biological_process
PGSC0003DMG400007134	GO:0016020	membrane	cellular_component
PGSC0003DMG400007134	GO:0016021	integral component of membrane	cellular_component
PGSC0003DMG400007134	GO:0055085	transmembrane transport	biological_process
PGSC0003DMG400007134	GO:0015267	channel activity	molecular_function
PGSC0003DMG401017090	GO:0006952	defense response	biological_process
PGSC0003DMG401017090	GO:0008152	metabolic process	biological_process
PGSC0003DMG401017090	GO:0016787	hydrolase activity	molecular_function
PGSC0003DMG401017090	GO:0006629	lipid metabolic process	biological_process
PGSC0003DMG401017090	GO:0016042	lipid catabolic process	biological_process
PGSC0003DMG401017090	GO:0005773	vacuole	cellular_component
PGSC0003DMG401017090	GO:0045735	nutrient reservoir activity	molecular_function
PGSC0003DMG400017091	GO:0006952	defense response	biological_process
PGSC0003DMG400017091	GO:0008152	metabolic process	biological_process
PGSC0003DMG400017091	GO:0016787	hydrolase activity	molecular_function
PGSC0003DMG400017091	GO:0006629	lipid metabolic process	biological_process
PGSC0003DMG400017091	GO:0016042	lipid catabolic process	biological_process
PGSC0003DMG400017091	GO:0005773	vacuole	cellular_component
PGSC0003DMG400017091	GO:0045735	nutrient reservoir activity	molecular_function
PGSC0003DMG400007230	GO:0055114	oxidation-reduction process	biological_process
PGSC0003DMG400007230	GO:0016491	oxidoreductase activity	molecular_function
PGSC0003DMG400007230	GO:0046872	metal ion binding	molecular_function
PGSC0003DMG400007312	GO:0016747	transferase activity, transferring acyl groups other than amino-acyl groups	molecular_function
PGSC0003DMG400007622	GO:0005524	ATP binding	molecular_function
PGSC0003DMG400007622	GO:0006457	protein folding	biological_process
PGSC0003DMG400007622	GO:0051082	unfolded protein binding	molecular_function
PGSC0003DMG400017547	GO:0004190	aspartic-type endopeptidase activity	molecular_function
PGSC0003DMG400017547	GO:0006508	proteolysis	biological_process
PGSC0003DMG400007683	GO:1902358	sulfate transmembrane transport	biological_process
PGSC0003DMG400007683	GO:0008271	secondary active sulfate transmembrane transporter activity	molecular_function
PGSC0003DMG400007683	GO:0016020	membrane	cellular_component
PGSC0003DMG400007683	GO:0016021	integral component of membrane	cellular_component
PGSC0003DMG400007683	GO:0055085	transmembrane transport	biological_process
PGSC0003DMG400007683	GO:0015116	sulfate transmembrane transporter activity	molecular_function
PGSC0003DMG400007683	GO:0008272	sulfate transport	biological_process
PGSC0003DMG400017603	GO:0016740	transferase activity	molecular_function
PGSC0003DMG400017603	GO:0008152	metabolic process	biological_process
PGSC0003DMG400017603	GO:0016758	transferase activity, transferring hexosyl groups	molecular_function
PGSC0003DMG400007794	GO:0005975	carbohydrate metabolic process	biological_process
PGSC0003DMG400007794	GO:0004553	hydrolase activity, hydrolyzing O-glycosyl compounds	molecular_function
PGSC0003DMG400007794	GO:0006073	cellular glucan metabolic process	biological_process
PGSC0003DMG400007794	GO:0016798	hydrolase activity, acting on glycosyl bonds	molecular_function
PGSC0003DMG400007794	GO:0016740	transferase activity	molecular_function
PGSC0003DMG400007794	GO:0016787	hydrolase activity	molecular_function
PGSC0003DMG400007794	GO:0008152	metabolic process	biological_process
PGSC0003DMG400007794	GO:0071555	cell wall organization	biological_process
PGSC0003DMG400007794	GO:0005576	extracellular region	cellular_component
PGSC0003DMG400007794	GO:0005618	cell wall	cellular_component
PGSC0003DMG400007794	GO:0048046	apoplast	cellular_component
PGSC0003DMG400007794	GO:0016762	xyloglucan:xyloglucosyl transferase activity	molecular_function
PGSC0003DMG400007794	GO:0010411	xyloglucan metabolic process	biological_process
PGSC0003DMG400007794	GO:0042546	cell wall biogenesis	biological_process
PGSC0003DMG400007801	GO:0016747	transferase activity, transferring acyl groups other than amino-acyl groups	molecular_function
PGSC0003DMG401007810	GO:0003700	DNA-binding transcription factor activity	molecular_function
PGSC0003DMG401007810	GO:0003677	DNA binding	molecular_function
PGSC0003DMG401007810	GO:0006355	regulation of transcription, DNA-templated	biological_process
PGSC0003DMG401017675	GO:0005488	binding	molecular_function
PGSC0003DMG400007815	GO:0016788	hydrolase activity, acting on ester bonds	molecular_function
PGSC0003DMG400007854	GO:0006073	cellular glucan metabolic process	biological_process
PGSC0003DMG400007854	GO:0016798	hydrolase activity, acting on glycosyl bonds	molecular_function
PGSC0003DMG400007854	GO:0016740	transferase activity	molecular_function
PGSC0003DMG400007854	GO:0016787	hydrolase activity	molecular_function
PGSC0003DMG400007854	GO:0005975	carbohydrate metabolic process	biological_process
PGSC0003DMG400007854	GO:0008152	metabolic process	biological_process
PGSC0003DMG400007854	GO:0071555	cell wall organization	biological_process
PGSC0003DMG400007854	GO:0005576	extracellular region	cellular_component
PGSC0003DMG400007854	GO:0004553	hydrolase activity, hydrolyzing O-glycosyl compounds	molecular_function
PGSC0003DMG400007854	GO:0005618	cell wall	cellular_component
PGSC0003DMG400007854	GO:0048046	apoplast	cellular_component
PGSC0003DMG400007854	GO:0016762	xyloglucan:xyloglucosyl transferase activity	molecular_function
PGSC0003DMG400007854	GO:0010411	xyloglucan metabolic process	biological_process
PGSC0003DMG400007854	GO:0042546	cell wall biogenesis	biological_process
PGSC0003DMG400007951	GO:0003700	DNA-binding transcription factor activity	molecular_function
PGSC0003DMG400007951	GO:0003677	DNA binding	molecular_function
PGSC0003DMG400007951	GO:0006355	regulation of transcription, DNA-templated	biological_process
PGSC0003DMG400007951	GO:0005634	nucleus	cellular_component
PGSC0003DMG400007951	GO:0006351	transcription, DNA-templated	biological_process
PGSC0003DMG400017844	GO:0003723	RNA binding	molecular_function
PGSC0003DMG400017844	GO:0005488	binding	molecular_function
PGSC0003DMG400017844	GO:0005515	protein binding	molecular_function
PGSC0003DMG400018016	GO:0016020	membrane	cellular_component
PGSC0003DMG400018016	GO:0016021	integral component of membrane	cellular_component
PGSC0003DMG400018016	GO:0055085	transmembrane transport	biological_process
PGSC0003DMG400018016	GO:0015238	drug transmembrane transporter activity	molecular_function
PGSC0003DMG400018016	GO:0015297	antiporter activity	molecular_function
PGSC0003DMG400018016	GO:0006855	drug transmembrane transport	biological_process
PGSC0003DMG400008291	GO:0016020	membrane	cellular_component
PGSC0003DMG400008291	GO:0016021	integral component of membrane	cellular_component
PGSC0003DMG400008306	GO:0006952	defense response	biological_process
PGSC0003DMG400008306	GO:0043531	ADP binding	molecular_function
PGSC0003DMG400008323	GO:0016020	membrane	cellular_component
PGSC0003DMG400008323	GO:0016021	integral component of membrane	cellular_component
PGSC0003DMG400018286	GO:0008152	metabolic process	biological_process
PGSC0003DMG400018286	GO:0000287	magnesium ion binding	molecular_function
PGSC0003DMG400018286	GO:0046872	metal ion binding	molecular_function
PGSC0003DMG400018286	GO:0010333	terpene synthase activity	molecular_function
PGSC0003DMG400018286	GO:0016829	lyase activity	molecular_function
PGSC0003DMG400018292	GO:0016740	transferase activity	molecular_function
PGSC0003DMG400018292	GO:0000166	nucleotide binding	molecular_function
PGSC0003DMG400018292	GO:0005524	ATP binding	molecular_function
PGSC0003DMG400018292	GO:0046872	metal ion binding	molecular_function
PGSC0003DMG400018292	GO:0005737	cytoplasm	cellular_component
PGSC0003DMG400018292	GO:0006730	one-carbon metabolic process	biological_process
PGSC0003DMG400018292	GO:0004478	methionine adenosyltransferase activity	molecular_function
PGSC0003DMG400018292	GO:0006556	S-adenosylmethionine biosynthetic process	biological_process
PGSC0003DMG400008492	GO:0008134	transcription factor binding	molecular_function
PGSC0003DMG400008492	GO:0010228	vegetative to reproductive phase transition of meristem	biological_process
PGSC0003DMG400008492	GO:0048510	regulation of timing of transition from vegetative to reproductive phase	biological_process
PGSC0003DMG400008492	GO:0048574	long-day photoperiodism, flowering	biological_process
PGSC0003DMG400008492	GO:0005634	nucleus	cellular_component
PGSC0003DMG400008492	GO:0005737	cytoplasm	cellular_component
PGSC0003DMG400008492	GO:0005886	plasma membrane	cellular_component
PGSC0003DMG400008492	GO:0048471	perinuclear region of cytoplasm	cellular_component
PGSC0003DMG400008492	GO:0005515	protein binding	molecular_function
PGSC0003DMG400018352	GO:0003700	DNA-binding transcription factor activity	molecular_function
PGSC0003DMG400018352	GO:0003677	DNA binding	molecular_function
PGSC0003DMG400018352	GO:0006355	regulation of transcription, DNA-templated	biological_process
PGSC0003DMG400018352	GO:0005634	nucleus	cellular_component
PGSC0003DMG400018352	GO:0006351	transcription, DNA-templated	biological_process
PGSC0003DMG400008546	GO:0010951	negative regulation of endopeptidase activity	biological_process
PGSC0003DMG400008546	GO:0004866	endopeptidase inhibitor activity	molecular_function
PGSC0003DMG400008581	GO:0016740	transferase activity	molecular_function
PGSC0003DMG400008581	GO:0000166	nucleotide binding	molecular_function
PGSC0003DMG400008581	GO:0004672	protein kinase activity	molecular_function
PGSC0003DMG400008581	GO:0004674	protein serine/threonine kinase activity	molecular_function
PGSC0003DMG400008581	GO:0005524	ATP binding	molecular_function
PGSC0003DMG400008581	GO:0016301	kinase activity	molecular_function
PGSC0003DMG400008581	GO:0006468	protein phosphorylation	biological_process
PGSC0003DMG400008581	GO:0016310	phosphorylation	biological_process
PGSC0003DMG400008581	GO:0016020	membrane	cellular_component
PGSC0003DMG400008581	GO:0016021	integral component of membrane	cellular_component
PGSC0003DMG400008581	GO:0010087	phloem or xylem histogenesis	biological_process
PGSC0003DMG400008581	GO:0090406	pollen tube	cellular_component
PGSC0003DMG400008581	GO:0046777	protein autophosphorylation	biological_process
PGSC0003DMG400008581	GO:0005515	protein binding	molecular_function
PGSC0003DMG401018450	GO:0006511	ubiquitin-dependent protein catabolic process	biological_process
PGSC0003DMG401018450	GO:0036459	thiol-dependent ubiquitinyl hydrolase activity	molecular_function
PGSC0003DMG401018450	GO:0016579	protein deubiquitination	biological_process
PGSC0003DMG401018450	GO:0004843	thiol-dependent ubiquitin-specific protease activity	molecular_function
PGSC0003DMG400008749	GO:0006952	defense response	biological_process
PGSC0003DMG400008749	GO:0008152	metabolic process	biological_process
PGSC0003DMG400008749	GO:0016787	hydrolase activity	molecular_function
PGSC0003DMG400008749	GO:0006629	lipid metabolic process	biological_process
PGSC0003DMG400008749	GO:0016042	lipid catabolic process	biological_process
PGSC0003DMG400008749	GO:0005773	vacuole	cellular_component
PGSC0003DMG400008749	GO:0045735	nutrient reservoir activity	molecular_function
PGSC0003DMG400018644	GO:0004672	protein kinase activity	molecular_function
PGSC0003DMG400018644	GO:0005524	ATP binding	molecular_function
PGSC0003DMG400018644	GO:0006468	protein phosphorylation	biological_process
PGSC0003DMG400018700	GO:0016747	transferase activity, transferring acyl groups other than amino-acyl groups	molecular_function
PGSC0003DMG400008859	GO:0016020	membrane	cellular_component
PGSC0003DMG400008859	GO:0016021	integral component of membrane	cellular_component
PGSC0003DMG400008859	GO:0005886	plasma membrane	cellular_component
PGSC0003DMG400018771	GO:0016020	membrane	cellular_component
PGSC0003DMG400018771	GO:0016021	integral component of membrane	cellular_component
PGSC0003DMG400018914	GO:0055114	oxidation-reduction process	biological_process
PGSC0003DMG400018914	GO:0008152	metabolic process	biological_process
PGSC0003DMG400018914	GO:0046872	metal ion binding	molecular_function
PGSC0003DMG400018914	GO:0016491	oxidoreductase activity	molecular_function
PGSC0003DMG400018914	GO:0004097	catechol oxidase activity	molecular_function
PGSC0003DMG400018914	GO:0046148	pigment biosynthetic process	biological_process
PGSC0003DMG400018950	GO:0046983	protein dimerization activity	molecular_function
PGSC0003DMG400008980	GO:0004190	aspartic-type endopeptidase activity	molecular_function
PGSC0003DMG400008980	GO:0006508	proteolysis	biological_process
PGSC0003DMG400008982	GO:0004190	aspartic-type endopeptidase activity	molecular_function
PGSC0003DMG400008982	GO:0006508	proteolysis	biological_process
PGSC0003DMG400009017	GO:0003824	catalytic activity	molecular_function
PGSC0003DMG400019150	GO:0016020	membrane	cellular_component
PGSC0003DMG400019150	GO:0016021	integral component of membrane	cellular_component
PGSC0003DMG400019150	GO:0009535	chloroplast thylakoid membrane	cellular_component
PGSC0003DMG400019150	GO:0032055	negative regulation of translation in response to stress	biological_process
PGSC0003DMG400009267	GO:0010951	negative regulation of endopeptidase activity	biological_process
PGSC0003DMG400009267	GO:0004867	serine-type endopeptidase inhibitor activity	molecular_function
PGSC0003DMG400009314	GO:0055114	oxidation-reduction process	biological_process
PGSC0003DMG400009314	GO:0004497	monooxygenase activity	molecular_function
PGSC0003DMG400009314	GO:0016491	oxidoreductase activity	molecular_function
PGSC0003DMG400009314	GO:0046872	metal ion binding	molecular_function
PGSC0003DMG400009314	GO:0020037	heme binding	molecular_function
PGSC0003DMG400009314	GO:0005506	iron ion binding	molecular_function
PGSC0003DMG400009314	GO:0016705	oxidoreductase activity, acting on paired donors, with incorporation or reduction of molecular oxygen	molecular_function
PGSC0003DMG400009315	GO:0055114	oxidation-reduction process	biological_process
PGSC0003DMG400009315	GO:0004497	monooxygenase activity	molecular_function
PGSC0003DMG400009315	GO:0016491	oxidoreductase activity	molecular_function
PGSC0003DMG400009315	GO:0046872	metal ion binding	molecular_function
PGSC0003DMG400009315	GO:0020037	heme binding	molecular_function
PGSC0003DMG400009315	GO:0005506	iron ion binding	molecular_function
PGSC0003DMG400009315	GO:0016705	oxidoreductase activity, acting on paired donors, with incorporation or reduction of molecular oxygen	molecular_function
PGSC0003DMG400019435	GO:0090501	RNA phosphodiester bond hydrolysis	biological_process
PGSC0003DMG400019435	GO:0042742	defense response to bacterium	biological_process
PGSC0003DMG400019435	GO:0050832	defense response to fungus	biological_process
PGSC0003DMG400019435	GO:0008061	chitin binding	molecular_function
PGSC0003DMG400019435	GO:0004540	ribonuclease activity	molecular_function
PGSC0003DMG400019435	GO:0009615	response to virus	biological_process
PGSC0003DMG400019435	GO:0009627	systemic acquired resistance	biological_process
PGSC0003DMG400019435	GO:0009651	response to salt stress	biological_process
PGSC0003DMG400019435	GO:0009723	response to ethylene	biological_process
PGSC0003DMG400019435	GO:0009817	defense response to fungus, incompatible interaction	biological_process
PGSC0003DMG400019435	GO:0080027	response to herbivore	biological_process
PGSC0003DMG400019506	GO:0005623	cell	cellular_component
PGSC0003DMG400019506	GO:0045454	cell redox homeostasis	biological_process
PGSC0003DMG400019567	GO:0055114	oxidation-reduction process	biological_process
PGSC0003DMG400019567	GO:0004497	monooxygenase activity	molecular_function
PGSC0003DMG400019567	GO:0016491	oxidoreductase activity	molecular_function
PGSC0003DMG400019567	GO:0046872	metal ion binding	molecular_function
PGSC0003DMG400019567	GO:0020037	heme binding	molecular_function
PGSC0003DMG400019567	GO:0005506	iron ion binding	molecular_function
PGSC0003DMG400019567	GO:0016705	oxidoreductase activity, acting on paired donors, with incorporation or reduction of molecular oxygen	molecular_function
PGSC0003DMG402009485	GO:0016787	hydrolase activity	molecular_function
PGSC0003DMG402009485	GO:0005975	carbohydrate metabolic process	biological_process
PGSC0003DMG402009485	GO:0004553	hydrolase activity, hydrolyzing O-glycosyl compounds	molecular_function
PGSC0003DMG400019718	GO:0055114	oxidation-reduction process	biological_process
PGSC0003DMG400019718	GO:0016491	oxidoreductase activity	molecular_function
PGSC0003DMG401009662	GO:0005524	ATP binding	molecular_function
PGSC0003DMG401009662	GO:0016020	membrane	cellular_component
PGSC0003DMG401009662	GO:0016021	integral component of membrane	cellular_component
PGSC0003DMG401009662	GO:0055085	transmembrane transport	biological_process
PGSC0003DMG401009662	GO:0042626	ATPase activity, coupled to transmembrane movement of substances	molecular_function
PGSC0003DMG400009947	GO:0016787	hydrolase activity	molecular_function
PGSC0003DMG400009947	GO:0006508	proteolysis	biological_process
PGSC0003DMG400009947	GO:0004252	serine-type endopeptidase activity	molecular_function
PGSC0003DMG400009951	GO:0005576	extracellular region	cellular_component
PGSC0003DMG400009951	GO:0009664	plant-type cell wall organization	biological_process
PGSC0003DMG400009951	GO:0016020	membrane	cellular_component
PGSC0003DMG400009951	GO:0071555	cell wall organization	biological_process
PGSC0003DMG400009951	GO:0005618	cell wall	cellular_component
PGSC0003DMG400020215	GO:0034220	ion transmembrane transport	biological_process
PGSC0003DMG400020215	GO:1902476	chloride transmembrane transport	biological_process
PGSC0003DMG400020215	GO:0016020	membrane	cellular_component
PGSC0003DMG400020215	GO:0016021	integral component of membrane	cellular_component
PGSC0003DMG400020215	GO:0055085	transmembrane transport	biological_process
PGSC0003DMG400020215	GO:0006811	ion transport	biological_process
PGSC0003DMG400020215	GO:0005216	ion channel activity	molecular_function
PGSC0003DMG400020215	GO:0005247	voltage-gated chloride channel activity	molecular_function
PGSC0003DMG400020215	GO:0006821	chloride transport	biological_process
PGSC0003DMG403020240	GO:0008081	phosphoric diester hydrolase activity	molecular_function
PGSC0003DMG403020240	GO:0006629	lipid metabolic process	biological_process
PGSC0003DMG400020267	GO:0005515	protein binding	molecular_function
PGSC0003DMG400020398	GO:0016757	transferase activity, transferring glycosyl groups	molecular_function
PGSC0003DMG400020398	GO:0006486	protein glycosylation	biological_process
PGSC0003DMG401011239	GO:0005488	binding	molecular_function
PGSC0003DMG400020708	GO:0016020	membrane	cellular_component
PGSC0003DMG400020708	GO:0016021	integral component of membrane	cellular_component
PGSC0003DMG400020708	GO:0022857	transmembrane transporter activity	molecular_function
PGSC0003DMG400020708	GO:0055085	transmembrane transport	biological_process
PGSC0003DMG400020708	GO:0009624	response to nematode	biological_process
PGSC0003DMG400020708	GO:0005886	plasma membrane	cellular_component
PGSC0003DMG400020709	GO:0046872	metal ion binding	molecular_function
PGSC0003DMG400020709	GO:0005576	extracellular region	cellular_component
PGSC0003DMG400020709	GO:0030145	manganese ion binding	molecular_function
PGSC0003DMG400020709	GO:0045735	nutrient reservoir activity	molecular_function
PGSC0003DMG400020723	GO:0030145	manganese ion binding	molecular_function
PGSC0003DMG400020723	GO:0045735	nutrient reservoir activity	molecular_function
PGSC0003DMG400020742	GO:0016020	membrane	cellular_component
PGSC0003DMG400020742	GO:0016021	integral component of membrane	cellular_component
PGSC0003DMG400020742	GO:0055085	transmembrane transport	biological_process
PGSC0003DMG400020742	GO:0015267	channel activity	molecular_function
PGSC0003DMG400011323	GO:0009627	systemic acquired resistance	biological_process
PGSC0003DMG400011323	GO:0005504	fatty acid binding	molecular_function
PGSC0003DMG400010767	GO:0009055	electron transfer activity	molecular_function
PGSC0003DMG400010767	GO:0022900	electron transport chain	biological_process
PGSC0003DMG400010767	GO:0055114	oxidation-reduction process	biological_process
PGSC0003DMG400010767	GO:0005623	cell	cellular_component
PGSC0003DMG400010767	GO:0015035	protein disulfide oxidoreductase activity	molecular_function
PGSC0003DMG400010767	GO:0045454	cell redox homeostasis	biological_process
PGSC0003DMG402020908	GO:0016020	membrane	cellular_component
PGSC0003DMG402020908	GO:0016021	integral component of membrane	cellular_component
PGSC0003DMG402020908	GO:0055085	transmembrane transport	biological_process
PGSC0003DMG402020908	GO:0015267	channel activity	molecular_function
PGSC0003DMG400010817	GO:0016020	membrane	cellular_component
PGSC0003DMG400010817	GO:0016021	integral component of membrane	cellular_component
PGSC0003DMG400021118	GO:0046872	metal ion binding	molecular_function
PGSC0003DMG400011048	GO:0003677	DNA binding	molecular_function
PGSC0003DMG400011048	GO:0005634	nucleus	cellular_component
PGSC0003DMG400011048	GO:0006351	transcription, DNA-templated	biological_process
PGSC0003DMG400011048	GO:0006355	regulation of transcription, DNA-templated	biological_process
PGSC0003DMG401011157	GO:0046872	metal ion binding	molecular_function
PGSC0003DMG400021499	GO:0006221	pyrimidine nucleotide biosynthetic process	biological_process
PGSC0003DMG400021499	GO:0006541	glutamine metabolic process	biological_process
PGSC0003DMG400021499	GO:0044210	'de novo' CTP biosynthetic process	biological_process
PGSC0003DMG400021499	GO:0000166	nucleotide binding	molecular_function
PGSC0003DMG400021499	GO:0005524	ATP binding	molecular_function
PGSC0003DMG400021499	GO:0016874	ligase activity	molecular_function
PGSC0003DMG400021499	GO:0006241	CTP biosynthetic process	biological_process
PGSC0003DMG400021499	GO:0003883	CTP synthase activity	molecular_function
PGSC0003DMG400021684	GO:0046872	metal ion binding	molecular_function
PGSC0003DMG400021684	GO:0016020	membrane	cellular_component
PGSC0003DMG400021684	GO:0016021	integral component of membrane	cellular_component
PGSC0003DMG400022492	GO:0008152	metabolic process	biological_process
PGSC0003DMG400022492	GO:0016787	hydrolase activity	molecular_function
PGSC0003DMG400021818	GO:0016020	membrane	cellular_component
PGSC0003DMG400021818	GO:0016021	integral component of membrane	cellular_component
PGSC0003DMG400021818	GO:0055085	transmembrane transport	biological_process
PGSC0003DMG401021929	GO:0005737	cytoplasm	cellular_component
PGSC0003DMG401021929	GO:0005874	microtubule	cellular_component
PGSC0003DMG401021929	GO:0005856	cytoskeleton	cellular_component
PGSC0003DMG401021929	GO:0008017	microtubule binding	molecular_function
PGSC0003DMG401021929	GO:0051013	microtubule severing	biological_process
PGSC0003DMG401021929	GO:0008352	katanin complex	cellular_component
PGSC0003DMG401021929	GO:0005515	protein binding	molecular_function
PGSC0003DMG400000003	GO:0016020	membrane	cellular_component
PGSC0003DMG400000003	GO:0016021	integral component of membrane	cellular_component
PGSC0003DMG400000003	GO:0055085	transmembrane transport	biological_process
PGSC0003DMG400000025	GO:0006633	fatty acid biosynthetic process	biological_process
PGSC0003DMG400000025	GO:0003989	acetyl-CoA carboxylase activity	molecular_function
PGSC0003DMG400000025	GO:0016874	ligase activity	molecular_function
PGSC0003DMG400000025	GO:0009317	acetyl-CoA carboxylase complex	cellular_component
PGSC0003DMG400022778	GO:0003824	catalytic activity	molecular_function
PGSC0003DMG400022778	GO:0005992	trehalose biosynthetic process	biological_process
PGSC0003DMG400022778	GO:0016311	dephosphorylation	biological_process
PGSC0003DMG400022778	GO:0003825	alpha,alpha-trehalose-phosphate synthase (UDP-forming) activity	molecular_function
PGSC0003DMG400022778	GO:0004805	trehalose-phosphatase activity	molecular_function
PGSC0003DMG401022780	GO:0032259	methylation	biological_process
PGSC0003DMG401022780	GO:0008168	methyltransferase activity	molecular_function
PGSC0003DMG402022780	GO:0032259	methylation	biological_process
PGSC0003DMG402022780	GO:0008168	methyltransferase activity	molecular_function
PGSC0003DMG401022150	GO:0010952	positive regulation of peptidase activity	biological_process
PGSC0003DMG401022150	GO:0016504	peptidase activator activity	molecular_function
PGSC0003DMG401022150	GO:0070577	lysine-acetylated histone binding	molecular_function
PGSC0003DMG401022150	GO:0070628	proteasome binding	molecular_function
PGSC0003DMG401022150	GO:0005488	binding	molecular_function
PGSC0003DMG400000121	GO:0016020	membrane	cellular_component
PGSC0003DMG400000121	GO:0016021	integral component of membrane	cellular_component
PGSC0003DMG400000121	GO:0015743	malate transport	biological_process
PGSC0003DMG400022172	GO:0006355	regulation of transcription, DNA-templated	biological_process
PGSC0003DMG400022172	GO:0005634	nucleus	cellular_component
PGSC0003DMG400022172	GO:0043565	sequence-specific DNA binding	molecular_function
PGSC0003DMG400022172	GO:0046982	protein heterodimerization activity	molecular_function
PGSC0003DMG400022295	GO:0009627	systemic acquired resistance	biological_process
PGSC0003DMG400022295	GO:0005504	fatty acid binding	molecular_function
PGSC0003DMG400000412	GO:0016020	membrane	cellular_component
PGSC0003DMG400000412	GO:0016021	integral component of membrane	cellular_component
PGSC0003DMG400023125	GO:0005509	calcium ion binding	molecular_function
PGSC0003DMG400011731	GO:0005515	protein binding	molecular_function
PGSC0003DMG400011787	GO:0098655	cation transmembrane transport	biological_process
PGSC0003DMG400011787	GO:0016020	membrane	cellular_component
PGSC0003DMG400011787	GO:0016021	integral component of membrane	cellular_component
PGSC0003DMG400011787	GO:0055085	transmembrane transport	biological_process
PGSC0003DMG400011787	GO:0006811	ion transport	biological_process
PGSC0003DMG400011787	GO:0070588	calcium ion transmembrane transport	biological_process
PGSC0003DMG400011787	GO:0008324	cation transmembrane transporter activity	molecular_function
PGSC0003DMG400011787	GO:0006812	cation transport	biological_process
PGSC0003DMG400011787	GO:0005773	vacuole	cellular_component
PGSC0003DMG400011787	GO:0005774	vacuolar membrane	cellular_component
PGSC0003DMG400011787	GO:0015369	calcium:proton antiporter activity	molecular_function
PGSC0003DMG400011787	GO:0006816	calcium ion transport	biological_process
PGSC0003DMG400011787	GO:0015297	antiporter activity	molecular_function
PGSC0003DMG400000712	GO:0016787	hydrolase activity	molecular_function
PGSC0003DMG400000712	GO:0030599	pectinesterase activity	molecular_function
PGSC0003DMG400000712	GO:0045330	aspartyl esterase activity	molecular_function
PGSC0003DMG400000712	GO:0042545	cell wall modification	biological_process
PGSC0003DMG400000712	GO:0045490	pectin catabolic process	biological_process
PGSC0003DMG400000712	GO:0005618	cell wall	cellular_component
PGSC0003DMG400011875	GO:0016020	membrane	cellular_component
PGSC0003DMG400011875	GO:0016021	integral component of membrane	cellular_component
PGSC0003DMG400011875	GO:0055085	transmembrane transport	biological_process
PGSC0003DMG400011875	GO:0015267	channel activity	molecular_function
PGSC0003DMG400000813	GO:0006952	defense response	biological_process
PGSC0003DMG400000813	GO:0043531	ADP binding	molecular_function
PGSC0003DMG400000828	GO:0003677	DNA binding	molecular_function
PGSC0003DMG400000828	GO:0005634	nucleus	cellular_component
PGSC0003DMG400000828	GO:0006351	transcription, DNA-templated	biological_process
PGSC0003DMG400000828	GO:0006355	regulation of transcription, DNA-templated	biological_process
PGSC0003DMG400000828	GO:0043565	sequence-specific DNA binding	molecular_function
PGSC0003DMG400000828	GO:0045892	negative regulation of transcription, DNA-templated	biological_process
PGSC0003DMG401011946	GO:0005488	binding	molecular_function
PGSC0003DMG401011946	GO:0010091	trichome branching	biological_process
PGSC0003DMG401011946	GO:0042023	DNA endoreduplication	biological_process
PGSC0003DMG401011946	GO:0005886	plasma membrane	cellular_component
PGSC0003DMG401001013	GO:0006281	DNA repair	biological_process
PGSC0003DMG400023732	GO:0016740	transferase activity	molecular_function
PGSC0003DMG400023732	GO:0008152	metabolic process	biological_process
PGSC0003DMG400023732	GO:0016757	transferase activity, transferring glycosyl groups	molecular_function
PGSC0003DMG400023732	GO:0016758	transferase activity, transferring hexosyl groups	molecular_function
PGSC0003DMG401012010	GO:0003677	DNA binding	molecular_function
PGSC0003DMG401012010	GO:0046872	metal ion binding	molecular_function
PGSC0003DMG401012010	GO:0005515	protein binding	molecular_function
PGSC0003DMG400001181	GO:0016020	membrane	cellular_component
PGSC0003DMG400001181	GO:0016021	integral component of membrane	cellular_component
PGSC0003DMG400001181	GO:0005739	mitochondrion	cellular_component
PGSC0003DMG400001181	GO:0051560	mitochondrial calcium ion homeostasis	biological_process
PGSC0003DMG400023995	GO:0003824	catalytic activity	molecular_function
PGSC0003DMG400023995	GO:0005992	trehalose biosynthetic process	biological_process
PGSC0003DMG401001381	GO:0046872	metal ion binding	molecular_function
PGSC0003DMG401001381	GO:0008270	zinc ion binding	molecular_function
PGSC0003DMG401001381	GO:0005488	binding	molecular_function
PGSC0003DMG400001462	GO:0051513	regulation of monopolar cell growth	biological_process
PGSC0003DMG400024197	GO:0016020	membrane	cellular_component
PGSC0003DMG400024197	GO:0016021	integral component of membrane	cellular_component
PGSC0003DMG400024197	GO:0055085	transmembrane transport	biological_process
PGSC0003DMG400024197	GO:0015267	channel activity	molecular_function
PGSC0003DMG400012199	GO:0006508	proteolysis	biological_process
PGSC0003DMG400012199	GO:0008270	zinc ion binding	molecular_function
PGSC0003DMG400012199	GO:0008237	metallopeptidase activity	molecular_function
PGSC0003DMG400024217	GO:0003677	DNA binding	molecular_function
PGSC0003DMG400024217	GO:0005634	nucleus	cellular_component
PGSC0003DMG400024217	GO:0006351	transcription, DNA-templated	biological_process
PGSC0003DMG400024217	GO:0006355	regulation of transcription, DNA-templated	biological_process
PGSC0003DMG400024217	GO:0000160	phosphorelay signal transduction system	biological_process
PGSC0003DMG400001662	GO:0016831	carboxy-lyase activity	molecular_function
PGSC0003DMG400001662	GO:0008792	arginine decarboxylase activity	molecular_function
PGSC0003DMG400001662	GO:0016829	lyase activity	molecular_function
PGSC0003DMG400001662	GO:0003824	catalytic activity	molecular_function
PGSC0003DMG400001662	GO:0006527	arginine catabolic process	biological_process
PGSC0003DMG400001662	GO:0008295	spermidine biosynthetic process	biological_process
PGSC0003DMG400012239	GO:0003824	catalytic activity	molecular_function
PGSC0003DMG400012239	GO:0030170	pyridoxal phosphate binding	molecular_function
PGSC0003DMG400001785	GO:0005515	protein binding	molecular_function
PGSC0003DMG400024374	GO:0006541	glutamine metabolic process	biological_process
PGSC0003DMG400024374	GO:0016787	hydrolase activity	molecular_function
PGSC0003DMG400012274	GO:0005975	carbohydrate metabolic process	biological_process
PGSC0003DMG400012274	GO:0016853	isomerase activity	molecular_function
PGSC0003DMG400012274	GO:0006012	galactose metabolic process	biological_process
PGSC0003DMG400012274	GO:0003978	UDP-glucose 4-epimerase activity	molecular_function
PGSC0003DMG400012274	GO:0016857	racemase and epimerase activity, acting on carbohydrates and derivatives	molecular_function
PGSC0003DMG400002046	GO:0016787	hydrolase activity	molecular_function
PGSC0003DMG400002046	GO:0004190	aspartic-type endopeptidase activity	molecular_function
PGSC0003DMG400002046	GO:0008233	peptidase activity	molecular_function
PGSC0003DMG400002046	GO:0006508	proteolysis	biological_process
PGSC0003DMG400012436	GO:0003700	DNA-binding transcription factor activity	molecular_function
PGSC0003DMG400012436	GO:0003677	DNA binding	molecular_function
PGSC0003DMG400012436	GO:0006355	regulation of transcription, DNA-templated	biological_process
PGSC0003DMG400012479	GO:0005215	transporter activity	molecular_function
PGSC0003DMG400012479	GO:0016020	membrane	cellular_component
PGSC0003DMG400012479	GO:0016021	integral component of membrane	cellular_component
PGSC0003DMG400012479	GO:0022857	transmembrane transporter activity	molecular_function
PGSC0003DMG400012479	GO:0006857	oligopeptide transport	biological_process
PGSC0003DMG400012479	GO:0055085	transmembrane transport	biological_process
PGSC0003DMG400012514	GO:0004672	protein kinase activity	molecular_function
PGSC0003DMG400012514	GO:0005524	ATP binding	molecular_function
PGSC0003DMG400012514	GO:0006468	protein phosphorylation	biological_process
PGSC0003DMG400012514	GO:0016020	membrane	cellular_component
PGSC0003DMG400012514	GO:0016021	integral component of membrane	cellular_component
PGSC0003DMG400012514	GO:0005515	protein binding	molecular_function
PGSC0003DMG400012556	GO:0016020	membrane	cellular_component
PGSC0003DMG400012556	GO:0016021	integral component of membrane	cellular_component
PGSC0003DMG400012578	GO:0016740	transferase activity	molecular_function
PGSC0003DMG400012578	GO:0008152	metabolic process	biological_process
PGSC0003DMG400012578	GO:0016757	transferase activity, transferring glycosyl groups	molecular_function
PGSC0003DMG400012578	GO:0016758	transferase activity, transferring hexosyl groups	molecular_function
PGSC0003DMG400024794	GO:0016020	membrane	cellular_component
PGSC0003DMG400024794	GO:0016021	integral component of membrane	cellular_component
PGSC0003DMG400024794	GO:0046872	metal ion binding	molecular_function
PGSC0003DMG401012812	GO:0005524	ATP binding	molecular_function
PGSC0003DMG401012812	GO:0046872	metal ion binding	molecular_function
PGSC0003DMG401012812	GO:0003682	chromatin binding	molecular_function
PGSC0003DMG401012873	GO:0005829	cytosol	cellular_component
PGSC0003DMG401012873	GO:0042147	retrograde transport, endosome to Golgi	biological_process
PGSC0003DMG401012873	GO:0000938	GARP complex	cellular_component
PGSC0003DMG400002726	GO:0055114	oxidation-reduction process	biological_process
PGSC0003DMG400002726	GO:0016020	membrane	cellular_component
PGSC0003DMG400002726	GO:0016021	integral component of membrane	cellular_component
PGSC0003DMG400002726	GO:0020037	heme binding	molecular_function
PGSC0003DMG400002726	GO:0005506	iron ion binding	molecular_function
PGSC0003DMG400002726	GO:0016705	oxidoreductase activity, acting on paired donors, with incorporation or reduction of molecular oxygen	molecular_function
PGSC0003DMG400002726	GO:0004497	monooxygenase activity	molecular_function
PGSC0003DMG400002726	GO:0016491	oxidoreductase activity	molecular_function
PGSC0003DMG400002726	GO:0046872	metal ion binding	molecular_function
PGSC0003DMG400002749	GO:0016798	hydrolase activity, acting on glycosyl bonds	molecular_function
PGSC0003DMG400002749	GO:0016787	hydrolase activity	molecular_function
PGSC0003DMG400002749	GO:0005975	carbohydrate metabolic process	biological_process
PGSC0003DMG400002749	GO:0004650	polygalacturonase activity	molecular_function
PGSC0003DMG400002749	GO:0008152	metabolic process	biological_process
PGSC0003DMG400002749	GO:0071555	cell wall organization	biological_process
PGSC0003DMG400002749	GO:0005576	extracellular region	cellular_component
PGSC0003DMG400002757	GO:0009651	response to salt stress	biological_process
PGSC0003DMG400002757	GO:0009737	response to abscisic acid	biological_process
PGSC0003DMG400002757	GO:0009749	response to glucose	biological_process
PGSC0003DMG400002757	GO:0050832	defense response to fungus	biological_process
PGSC0003DMG400002757	GO:0005739	mitochondrion	cellular_component
PGSC0003DMG400002757	GO:0005515	protein binding	molecular_function
PGSC0003DMG400024999	GO:0005515	protein binding	molecular_function
PGSC0003DMG400025000	GO:0005509	calcium ion binding	molecular_function
PGSC0003DMG400012951	GO:0016567	protein ubiquitination	biological_process
PGSC0003DMG400012951	GO:0006511	ubiquitin-dependent protein catabolic process	biological_process
PGSC0003DMG400012951	GO:0034450	ubiquitin-ubiquitin ligase activity	molecular_function
PGSC0003DMG400012951	GO:0000151	ubiquitin ligase complex	cellular_component
PGSC0003DMG400012951	GO:0005515	protein binding	molecular_function
PGSC0003DMG400012951	GO:0009615	response to virus	biological_process
PGSC0003DMG400012951	GO:0051603	proteolysis involved in cellular protein catabolic process	biological_process
PGSC0003DMG400012951	GO:0051726	regulation of cell cycle	biological_process
PGSC0003DMG400012962	GO:0006351	transcription, DNA-templated	biological_process
PGSC0003DMG400012962	GO:0043565	sequence-specific DNA binding	molecular_function
PGSC0003DMG400012962	GO:0003700	DNA-binding transcription factor activity	molecular_function
PGSC0003DMG400012962	GO:0006355	regulation of transcription, DNA-templated	biological_process
PGSC0003DMG400012962	GO:0003677	DNA binding	molecular_function
PGSC0003DMG400012962	GO:0009909	regulation of flower development	biological_process
PGSC0003DMG400012962	GO:0005634	nucleus	cellular_component
PGSC0003DMG402025083	GO:0042744	hydrogen peroxide catabolic process	biological_process
PGSC0003DMG402025083	GO:0098869	cellular oxidant detoxification	biological_process
PGSC0003DMG402025083	GO:0004601	peroxidase activity	molecular_function
PGSC0003DMG402025083	GO:0055114	oxidation-reduction process	biological_process
PGSC0003DMG402025083	GO:0016020	membrane	cellular_component
PGSC0003DMG402025083	GO:0016021	integral component of membrane	cellular_component
PGSC0003DMG402025083	GO:0016491	oxidoreductase activity	molecular_function
PGSC0003DMG402025083	GO:0046872	metal ion binding	molecular_function
PGSC0003DMG402025083	GO:0005576	extracellular region	cellular_component
PGSC0003DMG402025083	GO:0020037	heme binding	molecular_function
PGSC0003DMG402025083	GO:0006979	response to oxidative stress	biological_process
PGSC0003DMG400013096	GO:0046872	metal ion binding	molecular_function
PGSC0003DMG400013096	GO:0005576	extracellular region	cellular_component
PGSC0003DMG400013096	GO:0030145	manganese ion binding	molecular_function
PGSC0003DMG400013096	GO:0045735	nutrient reservoir activity	molecular_function
PGSC0003DMG400025168	GO:0009627	systemic acquired resistance	biological_process
PGSC0003DMG400025168	GO:0005504	fatty acid binding	molecular_function
PGSC0003DMG400013181	GO:0036459	thiol-dependent ubiquitinyl hydrolase activity	molecular_function
PGSC0003DMG400013181	GO:0016579	protein deubiquitination	biological_process
PGSC0003DMG400013181	GO:0005515	protein binding	molecular_function
PGSC0003DMG400003054	GO:0006012	galactose metabolic process	biological_process
PGSC0003DMG400003054	GO:0003978	UDP-glucose 4-epimerase activity	molecular_function
PGSC0003DMG400003054	GO:0016853	isomerase activity	molecular_function
PGSC0003DMG400003124	GO:0016798	hydrolase activity, acting on glycosyl bonds	molecular_function
PGSC0003DMG400003124	GO:0016787	hydrolase activity	molecular_function
PGSC0003DMG400003124	GO:0003824	catalytic activity	molecular_function
PGSC0003DMG400003124	GO:0005975	carbohydrate metabolic process	biological_process
PGSC0003DMG400003124	GO:0008152	metabolic process	biological_process
PGSC0003DMG400003124	GO:0004553	hydrolase activity, hydrolyzing O-glycosyl compounds	molecular_function
PGSC0003DMG400003124	GO:0000272	polysaccharide catabolic process	biological_process
PGSC0003DMG400003124	GO:0008810	cellulase activity	molecular_function
PGSC0003DMG400003124	GO:0030245	cellulose catabolic process	biological_process
PGSC0003DMG400013434	GO:0016020	membrane	cellular_component
PGSC0003DMG400013434	GO:0016021	integral component of membrane	cellular_component
PGSC0003DMG400013434	GO:0008289	lipid binding	molecular_function
PGSC0003DMG400013434	GO:0006869	lipid transport	biological_process
PGSC0003DMG400025395	GO:0016020	membrane	cellular_component
PGSC0003DMG400025395	GO:0016021	integral component of membrane	cellular_component
PGSC0003DMG400025395	GO:0022857	transmembrane transporter activity	molecular_function
PGSC0003DMG400025395	GO:0055085	transmembrane transport	biological_process
PGSC0003DMG400003495	GO:0004645	phosphorylase activity	molecular_function
PGSC0003DMG400003495	GO:0005515	protein binding	molecular_function
PGSC0003DMG400003495	GO:0016740	transferase activity	molecular_function
PGSC0003DMG400003495	GO:0009507	chloroplast	cellular_component
PGSC0003DMG400003495	GO:0009536	plastid	cellular_component
PGSC0003DMG400003495	GO:0005975	carbohydrate metabolic process	biological_process
PGSC0003DMG400003495	GO:0008152	metabolic process	biological_process
PGSC0003DMG400003495	GO:0016757	transferase activity, transferring glycosyl groups	molecular_function
PGSC0003DMG400003495	GO:0009501	amyloplast	cellular_component
PGSC0003DMG400003495	GO:0030170	pyridoxal phosphate binding	molecular_function
PGSC0003DMG400003495	GO:0003824	catalytic activity	molecular_function
PGSC0003DMG400003495	GO:0008184	glycogen phosphorylase activity	molecular_function
PGSC0003DMG400003495	GO:0102250	linear malto-oligosaccharide phosphorylase activity	molecular_function
PGSC0003DMG400003495	GO:0102499	SHG alpha-glucan phosphorylase activity	molecular_function
PGSC0003DMG400003495	GO:0042802	identical protein binding	molecular_function
PGSC0003DMG400003529	GO:0003700	DNA-binding transcription factor activity	molecular_function
PGSC0003DMG400003529	GO:0006355	regulation of transcription, DNA-templated	biological_process
PGSC0003DMG401013636	GO:0030127	COPII vesicle coat	cellular_component
PGSC0003DMG401013636	GO:0008270	zinc ion binding	molecular_function
PGSC0003DMG401013636	GO:0006886	intracellular protein transport	biological_process
PGSC0003DMG401013636	GO:0006888	ER to Golgi vesicle-mediated transport	biological_process
PGSC0003DMG401013636	GO:0048232	male gamete generation	biological_process
PGSC0003DMG401013636	GO:0032876	negative regulation of DNA endoreduplication	biological_process
PGSC0003DMG401013636	GO:0080119	ER body organization	biological_process
PGSC0003DMG401013636	GO:0015031	protein transport	biological_process
PGSC0003DMG401013636	GO:0007030	Golgi organization	biological_process
PGSC0003DMG401013636	GO:0007029	endoplasmic reticulum organization	biological_process
PGSC0003DMG401013636	GO:0008361	regulation of cell size	biological_process
PGSC0003DMG401003570	GO:0005515	protein binding	molecular_function
PGSC0003DMG400003576	GO:0006013	mannose metabolic process	biological_process
PGSC0003DMG400003576	GO:0030246	carbohydrate binding	molecular_function
PGSC0003DMG400003576	GO:0016798	hydrolase activity, acting on glycosyl bonds	molecular_function
PGSC0003DMG400003576	GO:0046872	metal ion binding	molecular_function
PGSC0003DMG400003576	GO:0016787	hydrolase activity	molecular_function
PGSC0003DMG400003576	GO:0003824	catalytic activity	molecular_function
PGSC0003DMG400003576	GO:0005975	carbohydrate metabolic process	biological_process
PGSC0003DMG400003576	GO:0008152	metabolic process	biological_process
PGSC0003DMG400003576	GO:0004559	alpha-mannosidase activity	molecular_function
PGSC0003DMG400013659	GO:0005215	transporter activity	molecular_function
PGSC0003DMG400013659	GO:0016020	membrane	cellular_component
PGSC0003DMG400013659	GO:0016021	integral component of membrane	cellular_component
PGSC0003DMG400013696	GO:0055114	oxidation-reduction process	biological_process
PGSC0003DMG400013696	GO:0004497	monooxygenase activity	molecular_function
PGSC0003DMG400013696	GO:0016491	oxidoreductase activity	molecular_function
PGSC0003DMG400013696	GO:0046872	metal ion binding	molecular_function
PGSC0003DMG400013696	GO:0020037	heme binding	molecular_function
PGSC0003DMG400013696	GO:0005506	iron ion binding	molecular_function
PGSC0003DMG400013696	GO:0016705	oxidoreductase activity, acting on paired donors, with incorporation or reduction of molecular oxygen	molecular_function
PGSC0003DMG400013815	GO:0005215	transporter activity	molecular_function
PGSC0003DMG400013815	GO:0016020	membrane	cellular_component
PGSC0003DMG400013815	GO:0016021	integral component of membrane	cellular_component
PGSC0003DMG400013815	GO:0022857	transmembrane transporter activity	molecular_function
PGSC0003DMG400013815	GO:0006857	oligopeptide transport	biological_process
PGSC0003DMG400013815	GO:0055085	transmembrane transport	biological_process
PGSC0003DMG400013989	GO:0016740	transferase activity	molecular_function
PGSC0003DMG400013989	GO:0000166	nucleotide binding	molecular_function
PGSC0003DMG400013989	GO:0004672	protein kinase activity	molecular_function
PGSC0003DMG400013989	GO:0004674	protein serine/threonine kinase activity	molecular_function
PGSC0003DMG400013989	GO:0005524	ATP binding	molecular_function
PGSC0003DMG400013989	GO:0016301	kinase activity	molecular_function
PGSC0003DMG400013989	GO:0006468	protein phosphorylation	biological_process
PGSC0003DMG400013989	GO:0007165	signal transduction	biological_process
PGSC0003DMG400013989	GO:0016310	phosphorylation	biological_process
PGSC0003DMG400013989	GO:0009788	negative regulation of abscisic acid-activated signaling pathway	biological_process
PGSC0003DMG400014104	GO:0006952	defense response	biological_process
PGSC0003DMG400014104	GO:0008152	metabolic process	biological_process
PGSC0003DMG400014104	GO:0016787	hydrolase activity	molecular_function
PGSC0003DMG400014104	GO:0006629	lipid metabolic process	biological_process
PGSC0003DMG400014104	GO:0016042	lipid catabolic process	biological_process
PGSC0003DMG400014104	GO:0005773	vacuole	cellular_component
PGSC0003DMG400014104	GO:0045735	nutrient reservoir activity	molecular_function
PGSC0003DMG400025927	GO:0036033	mediator complex binding	molecular_function
PGSC0003DMG400025927	GO:0010183	pollen tube guidance	biological_process
PGSC0003DMG400025927	GO:0005634	nucleus	cellular_component
PGSC0003DMG400025927	GO:0005829	cytosol	cellular_component
PGSC0003DMG400025927	GO:0050832	defense response to fungus	biological_process
PGSC0003DMG400025927	GO:0009507	chloroplast	cellular_component
PGSC0003DMG400025927	GO:0009793	embryo development ending in seed dormancy	biological_process
PGSC0003DMG400025948	GO:0016020	membrane	cellular_component
PGSC0003DMG400025948	GO:0016021	integral component of membrane	cellular_component
PGSC0003DMG400014137	GO:0006355	regulation of transcription, DNA-templated	biological_process
PGSC0003DMG400014137	GO:0005515	protein binding	molecular_function
PGSC0003DMG400004064	GO:0010951	negative regulation of endopeptidase activity	biological_process
PGSC0003DMG400004064	GO:0004867	serine-type endopeptidase inhibitor activity	molecular_function
PGSC0003DMG400004064	GO:0009611	response to wounding	biological_process
PGSC0003DMG400004114	GO:0003824	catalytic activity	molecular_function
PGSC0003DMG400004114	GO:0005992	trehalose biosynthetic process	biological_process
PGSC0003DMG400026025	GO:0003700	DNA-binding transcription factor activity	molecular_function
PGSC0003DMG400026025	GO:0003677	DNA binding	molecular_function
PGSC0003DMG400026025	GO:0006355	regulation of transcription, DNA-templated	biological_process
PGSC0003DMG400026025	GO:0005634	nucleus	cellular_component
PGSC0003DMG400026025	GO:0043565	sequence-specific DNA binding	molecular_function
PGSC0003DMG400026025	GO:0046872	metal ion binding	molecular_function
PGSC0003DMG400026025	GO:0006351	transcription, DNA-templated	biological_process
PGSC0003DMG400026025	GO:0008270	zinc ion binding	molecular_function
PGSC0003DMG400026025	GO:0045893	positive regulation of transcription, DNA-templated	biological_process
PGSC0003DMG400004146	GO:0016740	transferase activity	molecular_function
PGSC0003DMG400004146	GO:0000166	nucleotide binding	molecular_function
PGSC0003DMG400004146	GO:0004672	protein kinase activity	molecular_function
PGSC0003DMG400004146	GO:0004674	protein serine/threonine kinase activity	molecular_function
PGSC0003DMG400004146	GO:0005524	ATP binding	molecular_function
PGSC0003DMG400004146	GO:0016301	kinase activity	molecular_function
PGSC0003DMG400004146	GO:0006468	protein phosphorylation	biological_process
PGSC0003DMG400004146	GO:0016310	phosphorylation	biological_process
PGSC0003DMG400004146	GO:0016020	membrane	cellular_component
PGSC0003DMG400004146	GO:0016021	integral component of membrane	cellular_component
PGSC0003DMG400004146	GO:0010087	phloem or xylem histogenesis	biological_process
PGSC0003DMG400004146	GO:0005515	protein binding	molecular_function
PGSC0003DMG400026104	GO:0016301	kinase activity	molecular_function
PGSC0003DMG400026104	GO:0007165	signal transduction	biological_process
PGSC0003DMG400026104	GO:0016310	phosphorylation	biological_process
PGSC0003DMG400026104	GO:0043531	ADP binding	molecular_function
PGSC0003DMG400026104	GO:0005515	protein binding	molecular_function
PGSC0003DMG400014267	GO:0016020	membrane	cellular_component
PGSC0003DMG400014267	GO:0016021	integral component of membrane	cellular_component
PGSC0003DMG400014267	GO:0055085	transmembrane transport	biological_process
PGSC0003DMG400014267	GO:0015238	drug transmembrane transporter activity	molecular_function
PGSC0003DMG400014267	GO:0015297	antiporter activity	molecular_function
PGSC0003DMG400014267	GO:0006855	drug transmembrane transport	biological_process
PGSC0003DMG400026455	GO:0005215	transporter activity	molecular_function
PGSC0003DMG400026455	GO:0016020	membrane	cellular_component
PGSC0003DMG400026455	GO:0016021	integral component of membrane	cellular_component
PGSC0003DMG400026455	GO:0022857	transmembrane transporter activity	molecular_function
PGSC0003DMG400026455	GO:0006857	oligopeptide transport	biological_process
PGSC0003DMG400026455	GO:0055085	transmembrane transport	biological_process
PGSC0003DMG400026463	GO:0016020	membrane	cellular_component
PGSC0003DMG400026463	GO:0016021	integral component of membrane	cellular_component
PGSC0003DMG400026463	GO:0055085	transmembrane transport	biological_process
PGSC0003DMG400026463	GO:0015267	channel activity	molecular_function
PGSC0003DMG400004460	GO:0005509	calcium ion binding	molecular_function
PGSC0003DMG400026502	GO:1902600	proton transmembrane transport	biological_process
PGSC0003DMG400026502	GO:0005524	ATP binding	molecular_function
PGSC0003DMG400026502	GO:0015992	proton transport	biological_process
PGSC0003DMG400026502	GO:0046034	ATP metabolic process	biological_process
PGSC0003DMG400026502	GO:0015991	ATP hydrolysis coupled proton transport	biological_process
PGSC0003DMG400026502	GO:0033180	proton-transporting V-type ATPase, V1 domain	cellular_component
PGSC0003DMG400026502	GO:0046961	proton-transporting ATPase activity, rotational mechanism	molecular_function
PGSC0003DMG400026564	GO:0016866	intramolecular transferase activity	molecular_function
PGSC0003DMG400026564	GO:0030244	cellulose biosynthetic process	biological_process
PGSC0003DMG400026564	GO:0071669	plant-type cell wall organization or biogenesis	biological_process
PGSC0003DMG400026671	GO:0016831	carboxy-lyase activity	molecular_function
PGSC0003DMG400026671	GO:0008792	arginine decarboxylase activity	molecular_function
PGSC0003DMG400026671	GO:0016829	lyase activity	molecular_function
PGSC0003DMG400026671	GO:0003824	catalytic activity	molecular_function
PGSC0003DMG400026671	GO:0006527	arginine catabolic process	biological_process
PGSC0003DMG400026671	GO:0008295	spermidine biosynthetic process	biological_process
PGSC0003DMG400014657	GO:0005515	protein binding	molecular_function
PGSC0003DMG400026854	GO:0006952	defense response	biological_process
PGSC0003DMG400026854	GO:0016798	hydrolase activity, acting on glycosyl bonds	molecular_function
PGSC0003DMG400026854	GO:0004568	chitinase activity	molecular_function
PGSC0003DMG400026854	GO:0016787	hydrolase activity	molecular_function
PGSC0003DMG400026854	GO:0005975	carbohydrate metabolic process	biological_process
PGSC0003DMG400026854	GO:0008152	metabolic process	biological_process
PGSC0003DMG400026854	GO:0008061	chitin binding	molecular_function
PGSC0003DMG400026854	GO:0000272	polysaccharide catabolic process	biological_process
PGSC0003DMG400026854	GO:0006032	chitin catabolic process	biological_process
PGSC0003DMG400026854	GO:0016998	cell wall macromolecule catabolic process	biological_process
PGSC0003DMG400026854	GO:0005773	vacuole	cellular_component
PGSC0003DMG401026984	GO:0006355	regulation of transcription, DNA-templated	biological_process
PGSC0003DMG401026984	GO:0005634	nucleus	cellular_component
PGSC0003DMG401026984	GO:0008270	zinc ion binding	molecular_function
PGSC0003DMG401026984	GO:0003712	transcription coregulator activity	molecular_function
PGSC0003DMG401026984	GO:0016573	histone acetylation	biological_process
PGSC0003DMG401026984	GO:0004402	histone acetyltransferase activity	molecular_function
PGSC0003DMG401026984	GO:0005515	protein binding	molecular_function
PGSC0003DMG400004790	GO:0016798	hydrolase activity, acting on glycosyl bonds	molecular_function
PGSC0003DMG400004790	GO:0004564	beta-fructofuranosidase activity	molecular_function
PGSC0003DMG400004790	GO:0016020	membrane	cellular_component
PGSC0003DMG400004790	GO:0016021	integral component of membrane	cellular_component
PGSC0003DMG400004790	GO:0016787	hydrolase activity	molecular_function
PGSC0003DMG400004790	GO:0005975	carbohydrate metabolic process	biological_process
PGSC0003DMG400004790	GO:0008152	metabolic process	biological_process
PGSC0003DMG400004790	GO:0004553	hydrolase activity, hydrolyzing O-glycosyl compounds	molecular_function
PGSC0003DMG400004790	GO:0004575	sucrose alpha-glucosidase activity	molecular_function
PGSC0003DMG400004822	GO:0055114	oxidation-reduction process	biological_process
PGSC0003DMG400004822	GO:0008152	metabolic process	biological_process
PGSC0003DMG400004822	GO:0016491	oxidoreductase activity	molecular_function
PGSC0003DMG400027143	GO:0055114	oxidation-reduction process	biological_process
PGSC0003DMG400027143	GO:0016491	oxidoreductase activity	molecular_function
PGSC0003DMG400027143	GO:0016668	oxidoreductase activity, acting on a sulfur group of donors, NAD(P) as acceptor	molecular_function
PGSC0003DMG400027143	GO:0050660	flavin adenine dinucleotide binding	molecular_function
PGSC0003DMG400027143	GO:0009055	electron transfer activity	molecular_function
PGSC0003DMG400027143	GO:0022900	electron transport chain	biological_process
PGSC0003DMG400027143	GO:0005623	cell	cellular_component
PGSC0003DMG400027143	GO:0045454	cell redox homeostasis	biological_process
PGSC0003DMG400027191	GO:0006979	response to oxidative stress	biological_process
PGSC0003DMG400027247	GO:0046872	metal ion binding	molecular_function
PGSC0003DMG400027247	GO:0003824	catalytic activity	molecular_function
PGSC0003DMG400027247	GO:0006508	proteolysis	biological_process
PGSC0003DMG400027247	GO:0004222	metalloendopeptidase activity	molecular_function
PGSC0003DMG400005050	GO:0055114	oxidation-reduction process	biological_process
PGSC0003DMG400005050	GO:0020037	heme binding	molecular_function
PGSC0003DMG400005050	GO:0005506	iron ion binding	molecular_function
PGSC0003DMG400005050	GO:0016705	oxidoreductase activity, acting on paired donors, with incorporation or reduction of molecular oxygen	molecular_function
PGSC0003DMG400005064	GO:0046983	protein dimerization activity	molecular_function
PGSC0003DMG400015035	GO:0042744	hydrogen peroxide catabolic process	biological_process
PGSC0003DMG400015035	GO:0098869	cellular oxidant detoxification	biological_process
PGSC0003DMG400015035	GO:0004601	peroxidase activity	molecular_function
PGSC0003DMG400015035	GO:0055114	oxidation-reduction process	biological_process
PGSC0003DMG400015035	GO:0016491	oxidoreductase activity	molecular_function
PGSC0003DMG400015035	GO:0046872	metal ion binding	molecular_function
PGSC0003DMG400015035	GO:0005576	extracellular region	cellular_component
PGSC0003DMG400015035	GO:0020037	heme binding	molecular_function
PGSC0003DMG400015035	GO:0006979	response to oxidative stress	biological_process
PGSC0003DMG400027449	GO:0003824	catalytic activity	molecular_function
PGSC0003DMG400027449	GO:0005992	trehalose biosynthetic process	biological_process
PGSC0003DMG400027449	GO:0005739	mitochondrion	cellular_component
PGSC0003DMG400027449	GO:0005829	cytosol	cellular_component
PGSC0003DMG400027477	GO:0006098	pentose-phosphate shunt	biological_process
PGSC0003DMG400027477	GO:0042732	D-xylose metabolic process	biological_process
PGSC0003DMG400027477	GO:0046872	metal ion binding	molecular_function
PGSC0003DMG400027477	GO:0005975	carbohydrate metabolic process	biological_process
PGSC0003DMG400027477	GO:0016853	isomerase activity	molecular_function
PGSC0003DMG400027477	GO:0009045	xylose isomerase activity	molecular_function
PGSC0003DMG400027477	GO:0005773	vacuole	cellular_component
PGSC0003DMG400027477	GO:0005774	vacuolar membrane	cellular_component
PGSC0003DMG400027477	GO:0005783	endoplasmic reticulum	cellular_component
PGSC0003DMG400027477	GO:0005794	Golgi apparatus	cellular_component
PGSC0003DMG400027577	GO:0046872	metal ion binding	molecular_function
PGSC0003DMG400027577	GO:0055114	oxidation-reduction process	biological_process
PGSC0003DMG400027577	GO:0016491	oxidoreductase activity	molecular_function
PGSC0003DMG400027577	GO:0004784	superoxide dismutase activity	molecular_function
PGSC0003DMG400027577	GO:0006801	superoxide metabolic process	biological_process
PGSC0003DMG400027577	GO:0019430	removal of superoxide radicals	biological_process
PGSC0003DMG400005273	GO:0042744	hydrogen peroxide catabolic process	biological_process
PGSC0003DMG400005273	GO:0098869	cellular oxidant detoxification	biological_process
PGSC0003DMG400005273	GO:0004601	peroxidase activity	molecular_function
PGSC0003DMG400005273	GO:0055114	oxidation-reduction process	biological_process
PGSC0003DMG400005273	GO:0016491	oxidoreductase activity	molecular_function
PGSC0003DMG400005273	GO:0046872	metal ion binding	molecular_function
PGSC0003DMG400005273	GO:0005576	extracellular region	cellular_component
PGSC0003DMG400005273	GO:0020037	heme binding	molecular_function
PGSC0003DMG400005273	GO:0006979	response to oxidative stress	biological_process
PGSC0003DMG400027740	GO:0016020	membrane	cellular_component
PGSC0003DMG400027740	GO:0016021	integral component of membrane	cellular_component
PGSC0003DMG400027740	GO:0022857	transmembrane transporter activity	molecular_function
PGSC0003DMG400027740	GO:0055085	transmembrane transport	biological_process
PGSC0003DMG400015219	GO:0010951	negative regulation of endopeptidase activity	biological_process
PGSC0003DMG400015219	GO:0004866	endopeptidase inhibitor activity	molecular_function
PGSC0003DMG400015220	GO:0055114	oxidation-reduction process	biological_process
PGSC0003DMG400015220	GO:0004497	monooxygenase activity	molecular_function
PGSC0003DMG400015220	GO:0016491	oxidoreductase activity	molecular_function
PGSC0003DMG400015220	GO:0046872	metal ion binding	molecular_function
PGSC0003DMG400015220	GO:0020037	heme binding	molecular_function
PGSC0003DMG400015220	GO:0005506	iron ion binding	molecular_function
PGSC0003DMG400015220	GO:0016705	oxidoreductase activity, acting on paired donors, with incorporation or reduction of molecular oxygen	molecular_function
PGSC0003DMG400015229	GO:0006355	regulation of transcription, DNA-templated	biological_process
PGSC0003DMG400015229	GO:0005634	nucleus	cellular_component
PGSC0003DMG400015229	GO:0008270	zinc ion binding	molecular_function
PGSC0003DMG400015229	GO:0003712	transcription coregulator activity	molecular_function
PGSC0003DMG400015229	GO:0016573	histone acetylation	biological_process
PGSC0003DMG400015229	GO:0004402	histone acetyltransferase activity	molecular_function
PGSC0003DMG400015229	GO:0005515	protein binding	molecular_function
PGSC0003DMG400027976	GO:0016020	membrane	cellular_component
PGSC0003DMG400027976	GO:0016021	integral component of membrane	cellular_component
PGSC0003DMG400005577	GO:0043531	ADP binding	molecular_function
PGSC0003DMG400015437	GO:0016740	transferase activity	molecular_function
PGSC0003DMG400015437	GO:0008152	metabolic process	biological_process
PGSC0003DMG400015437	GO:0016757	transferase activity, transferring glycosyl groups	molecular_function
PGSC0003DMG400015437	GO:0016758	transferase activity, transferring hexosyl groups	molecular_function
PGSC0003DMG400015438	GO:0016740	transferase activity	molecular_function
PGSC0003DMG400015438	GO:0008152	metabolic process	biological_process
PGSC0003DMG400015438	GO:0016757	transferase activity, transferring glycosyl groups	molecular_function
PGSC0003DMG400015438	GO:0016758	transferase activity, transferring hexosyl groups	molecular_function
PGSC0003DMG401015901	GO:0005488	binding	molecular_function
PGSC0003DMG401015901	GO:0051455	attachment of spindle microtubules to kinetochore involved in homologous chromosome segregation	biological_process
PGSC0003DMG401015901	GO:0051754	meiotic sister chromatid cohesion, centromeric	biological_process
PGSC0003DMG401015901	GO:0005634	nucleus	cellular_component
PGSC0003DMG401015901	GO:0005694	chromosome	cellular_component
PGSC0003DMG402016112	GO:0055114	oxidation-reduction process	biological_process
PGSC0003DMG402016112	GO:0046872	metal ion binding	molecular_function
PGSC0003DMG402016112	GO:0016491	oxidoreductase activity	molecular_function
PGSC0003DMG402016112	GO:0008270	zinc ion binding	molecular_function
PGSC0003DMG400016665	GO:0005509	calcium ion binding	molecular_function
PGSC0003DMG400016665	GO:0005544	calcium-dependent phospholipid binding	molecular_function

## Sheet: Exclusive_KJHighNRoot
Table S7_GO in Root
GeneID	GO.Accession	GO.term.name	GO.domain
PGSC0003DMG400035713	GO:0003676	nucleic acid binding	molecular_function
PGSC0003DMG400035713	GO:0008270	zinc ion binding	molecular_function
PGSC0003DMG400036093	GO:0005515	protein binding	molecular_function
PGSC0003DMG400045244	GO:0016020	membrane	cellular_component
PGSC0003DMG400045244	GO:0016021	integral component of membrane	cellular_component
PGSC0003DMG400046144	GO:0003676	nucleic acid binding	molecular_function
PGSC0003DMG400046144	GO:0005634	nucleus	cellular_component
PGSC0003DMG400046144	GO:0048364	root development	biological_process
PGSC0003DMG400046144	GO:0010087	phloem or xylem histogenesis	biological_process
PGSC0003DMG400046144	GO:0010588	cotyledon vascular tissue pattern formation	biological_process
PGSC0003DMG400046144	GO:0010305	leaf vascular tissue pattern formation	biological_process
PGSC0003DMG400046144	GO:0048367	shoot system development	biological_process
PGSC0003DMG400037227	GO:0003824	catalytic activity	molecular_function
PGSC0003DMG400037227	GO:0005992	trehalose biosynthetic process	biological_process
PGSC0003DMG400037278	GO:0016020	membrane	cellular_component
PGSC0003DMG400037278	GO:0016021	integral component of membrane	cellular_component
PGSC0003DMG400039221	GO:0055114	oxidation-reduction process	biological_process
PGSC0003DMG400039221	GO:0016491	oxidoreductase activity	molecular_function
PGSC0003DMG400039595	GO:0000977	RNA polymerase II regulatory region sequence-specific DNA binding	molecular_function
PGSC0003DMG400039595	GO:0003677	DNA binding	molecular_function
PGSC0003DMG400039595	GO:0005634	nucleus	cellular_component
PGSC0003DMG400039595	GO:0046983	protein dimerization activity	molecular_function
PGSC0003DMG400039595	GO:0006351	transcription, DNA-templated	biological_process
PGSC0003DMG400039595	GO:0006355	regulation of transcription, DNA-templated	biological_process
PGSC0003DMG400039595	GO:0045944	positive regulation of transcription by RNA polymerase II	biological_process
PGSC0003DMG400040208	GO:0003677	DNA binding	molecular_function
PGSC0003DMG400040208	GO:0005634	nucleus	cellular_component
PGSC0003DMG400040208	GO:0006351	transcription, DNA-templated	biological_process
PGSC0003DMG400040208	GO:0006355	regulation of transcription, DNA-templated	biological_process
PGSC0003DMG400041133	GO:0009308	amine metabolic process	biological_process
PGSC0003DMG400041133	GO:0055114	oxidation-reduction process	biological_process
PGSC0003DMG400041133	GO:0016491	oxidoreductase activity	molecular_function
PGSC0003DMG400041133	GO:0046872	metal ion binding	molecular_function
PGSC0003DMG400041133	GO:0048038	quinone binding	molecular_function
PGSC0003DMG400041133	GO:0005507	copper ion binding	molecular_function
PGSC0003DMG400041133	GO:0008131	primary amine oxidase activity	molecular_function
PGSC0003DMG400029423	GO:0009733	response to auxin	biological_process
PGSC0003DMG401029508	GO:0003676	nucleic acid binding	molecular_function
PGSC0003DMG400030105	GO:0009055	electron transfer activity	molecular_function
PGSC0003DMG400030105	GO:0022900	electron transport chain	biological_process
PGSC0003DMG400030105	GO:0055114	oxidation-reduction process	biological_process
PGSC0003DMG400030105	GO:0005623	cell	cellular_component
PGSC0003DMG400030105	GO:0015035	protein disulfide oxidoreductase activity	molecular_function
PGSC0003DMG400030105	GO:0045454	cell redox homeostasis	biological_process
PGSC0003DMG400030530	GO:0016787	hydrolase activity	molecular_function
PGSC0003DMG400031477	GO:0007165	signal transduction	biological_process
PGSC0003DMG400031477	GO:0005515	protein binding	molecular_function
PGSC0003DMG400031494	GO:0016020	membrane	cellular_component
PGSC0003DMG400031494	GO:0016021	integral component of membrane	cellular_component
PGSC0003DMG400031780	GO:0006464	cellular protein modification process	biological_process
PGSC0003DMG400032114	GO:0009838	abscission	biological_process
PGSC0003DMG400032114	GO:0016020	membrane	cellular_component
PGSC0003DMG400032114	GO:0016021	integral component of membrane	cellular_component
PGSC0003DMG400032114	GO:0005783	endoplasmic reticulum	cellular_component
PGSC0003DMG400032114	GO:0009705	plant-type vacuole membrane	cellular_component
PGSC0003DMG400032236	GO:0005634	nucleus	cellular_component
PGSC0003DMG400032236	GO:0006281	DNA repair	biological_process
PGSC0003DMG400032236	GO:0030915	Smc5-Smc6 complex	cellular_component
PGSC0003DMG400006623	GO:0016853	isomerase activity	molecular_function
PGSC0003DMG400006623	GO:0003755	peptidyl-prolyl cis-trans isomerase activity	molecular_function
PGSC0003DMG400006623	GO:0000413	protein peptidyl-prolyl isomerization	biological_process
PGSC0003DMG400034122	GO:1902600	proton transmembrane transport	biological_process
PGSC0003DMG400034122	GO:0015992	proton transport	biological_process
PGSC0003DMG400034122	GO:0046034	ATP metabolic process	biological_process
PGSC0003DMG400007279	GO:0005515	protein binding	molecular_function
PGSC0003DMG400007574	GO:0016020	membrane	cellular_component
PGSC0003DMG400007574	GO:0016021	integral component of membrane	cellular_component
PGSC0003DMG400007671	GO:0016020	membrane	cellular_component
PGSC0003DMG400007671	GO:0016021	integral component of membrane	cellular_component
PGSC0003DMG402018293	GO:0098869	cellular oxidant detoxification	biological_process
PGSC0003DMG402018293	GO:0004601	peroxidase activity	molecular_function
PGSC0003DMG402018293	GO:0055114	oxidation-reduction process	biological_process
PGSC0003DMG402018293	GO:0020037	heme binding	molecular_function
PGSC0003DMG402018293	GO:0006979	response to oxidative stress	biological_process
PGSC0003DMG401009485	GO:0016787	hydrolase activity	molecular_function
PGSC0003DMG401009485	GO:0005975	carbohydrate metabolic process	biological_process
PGSC0003DMG401009485	GO:0004553	hydrolase activity, hydrolyzing O-glycosyl compounds	molecular_function
PGSC0003DMG400009792	GO:0055114	oxidation-reduction process	biological_process
PGSC0003DMG400009792	GO:0004497	monooxygenase activity	molecular_function
PGSC0003DMG400009792	GO:0016491	oxidoreductase activity	molecular_function
PGSC0003DMG400009792	GO:0046872	metal ion binding	molecular_function
PGSC0003DMG400009792	GO:0020037	heme binding	molecular_function
PGSC0003DMG400009792	GO:0005506	iron ion binding	molecular_function
PGSC0003DMG400009792	GO:0016705	oxidoreductase activity, acting on paired donors, with incorporation or reduction of molecular oxygen	molecular_function
PGSC0003DMG400010242	GO:0005615	extracellular space	cellular_component
PGSC0003DMG400011294	GO:0003677	DNA binding	molecular_function
PGSC0003DMG400011294	GO:0005634	nucleus	cellular_component
PGSC0003DMG400011294	GO:0006351	transcription, DNA-templated	biological_process
PGSC0003DMG400011294	GO:0006355	regulation of transcription, DNA-templated	biological_process
PGSC0003DMG400021068	GO:0005509	calcium ion binding	molecular_function
PGSC0003DMG400011357	GO:0009055	electron transfer activity	molecular_function
PGSC0003DMG400011357	GO:0022900	electron transport chain	biological_process
PGSC0003DMG400011357	GO:0055114	oxidation-reduction process	biological_process
PGSC0003DMG400011357	GO:0005623	cell	cellular_component
PGSC0003DMG400011357	GO:0015035	protein disulfide oxidoreductase activity	molecular_function
PGSC0003DMG400011357	GO:0045454	cell redox homeostasis	biological_process
PGSC0003DMG400022005	GO:0005515	protein binding	molecular_function
PGSC0003DMG400022087	GO:0043531	ADP binding	molecular_function
PGSC0003DMG400022814	GO:0003677	DNA binding	molecular_function
PGSC0003DMG400022814	GO:0006355	regulation of transcription, DNA-templated	biological_process
PGSC0003DMG400022814	GO:0005634	nucleus	cellular_component
PGSC0003DMG400023022	GO:0055114	oxidation-reduction process	biological_process
PGSC0003DMG400023022	GO:0005840	ribosome	cellular_component
PGSC0003DMG400023022	GO:0003735	structural constituent of ribosome	molecular_function
PGSC0003DMG400023022	GO:0006412	translation	biological_process
PGSC0003DMG400023447	GO:0003677	DNA binding	molecular_function
PGSC0003DMG400023447	GO:0006355	regulation of transcription, DNA-templated	biological_process
PGSC0003DMG400023447	GO:0005634	nucleus	cellular_component
PGSC0003DMG400023447	GO:0006351	transcription, DNA-templated	biological_process
PGSC0003DMG400001027	GO:0016020	membrane	cellular_component
PGSC0003DMG400001027	GO:0016021	integral component of membrane	cellular_component
PGSC0003DMG400001027	GO:0010215	cellulose microfibril organization	biological_process
PGSC0003DMG400001027	GO:0016049	cell growth	biological_process
PGSC0003DMG400001027	GO:0031225	anchored component of membrane	cellular_component
PGSC0003DMG401001248	GO:0055114	oxidation-reduction process	biological_process
PGSC0003DMG401001248	GO:0016491	oxidoreductase activity	molecular_function
PGSC0003DMG401001248	GO:0046872	metal ion binding	molecular_function
PGSC0003DMG400001653	GO:0009733	response to auxin	biological_process
PGSC0003DMG400024282	GO:0016020	membrane	cellular_component
PGSC0003DMG400024282	GO:0016021	integral component of membrane	cellular_component
PGSC0003DMG400012693	GO:0016740	transferase activity	molecular_function
PGSC0003DMG400012693	GO:0008152	metabolic process	biological_process
PGSC0003DMG400012693	GO:0016758	transferase activity, transferring hexosyl groups	molecular_function
PGSC0003DMG400012705	GO:0016020	membrane	cellular_component
PGSC0003DMG400012705	GO:0016021	integral component of membrane	cellular_component
PGSC0003DMG401002977	GO:0004672	protein kinase activity	molecular_function
PGSC0003DMG401002977	GO:0005524	ATP binding	molecular_function
PGSC0003DMG401002977	GO:0006468	protein phosphorylation	biological_process
PGSC0003DMG400013114	GO:0005524	ATP binding	molecular_function
PGSC0003DMG400013114	GO:0016887	ATPase activity	molecular_function
PGSC0003DMG400025146	GO:0016020	membrane	cellular_component
PGSC0003DMG400025146	GO:0016021	integral component of membrane	cellular_component
PGSC0003DMG400025146	GO:0071555	cell wall organization	biological_process
PGSC0003DMG400025146	GO:0005886	plasma membrane	cellular_component
PGSC0003DMG400025271	GO:0016020	membrane	cellular_component
PGSC0003DMG400025271	GO:0016021	integral component of membrane	cellular_component
PGSC0003DMG400025364	GO:0016020	membrane	cellular_component
PGSC0003DMG400025364	GO:0016021	integral component of membrane	cellular_component
PGSC0003DMG400025420	GO:0003677	DNA binding	molecular_function
PGSC0003DMG400013869	GO:0019843	rRNA binding	molecular_function
PGSC0003DMG400013869	GO:0005840	ribosome	cellular_component
PGSC0003DMG400013869	GO:0003735	structural constituent of ribosome	molecular_function
PGSC0003DMG400013869	GO:0006412	translation	biological_process
PGSC0003DMG400003808	GO:0034220	ion transmembrane transport	biological_process
PGSC0003DMG400003808	GO:0016020	membrane	cellular_component
PGSC0003DMG400003808	GO:0016021	integral component of membrane	cellular_component
PGSC0003DMG400003808	GO:0008381	mechanosensitive ion channel activity	molecular_function
PGSC0003DMG400003808	GO:0055085	transmembrane transport	biological_process
PGSC0003DMG402025788	GO:0055114	oxidation-reduction process	biological_process
PGSC0003DMG402025788	GO:0016491	oxidoreductase activity	molecular_function
PGSC0003DMG401025920	GO:0016020	membrane	cellular_component
PGSC0003DMG401025920	GO:0016021	integral component of membrane	cellular_component
PGSC0003DMG400026166	GO:0016161	beta-amylase activity	molecular_function
PGSC0003DMG400026166	GO:0016798	hydrolase activity, acting on glycosyl bonds	molecular_function
PGSC0003DMG400026166	GO:0102229	amylopectin maltohydrolase activity	molecular_function
PGSC0003DMG400026166	GO:0016787	hydrolase activity	molecular_function
PGSC0003DMG400026166	GO:0008152	metabolic process	biological_process
PGSC0003DMG400026166	GO:0005975	carbohydrate metabolic process	biological_process
PGSC0003DMG400026166	GO:0000272	polysaccharide catabolic process	biological_process
PGSC0003DMG400014494	GO:0005524	ATP binding	molecular_function
PGSC0003DMG400014494	GO:0003676	nucleic acid binding	molecular_function
PGSC0003DMG400026844	GO:0016020	membrane	cellular_component
PGSC0003DMG400026844	GO:0016021	integral component of membrane	cellular_component
PGSC0003DMG400027432	GO:0005634	nucleus	cellular_component
PGSC0003DMG400015111	GO:0016787	hydrolase activity	molecular_function
PGSC0003DMG400015111	GO:0071555	cell wall organization	biological_process
PGSC0003DMG400015111	GO:0005576	extracellular region	cellular_component
PGSC0003DMG400015111	GO:0005618	cell wall	cellular_component
PGSC0003DMG400015381	GO:0005215	transporter activity	molecular_function
PGSC0003DMG400015381	GO:0016020	membrane	cellular_component
PGSC0003DMG400015381	GO:0016021	integral component of membrane	cellular_component
PGSC0003DMG400015764	GO:0016020	membrane	cellular_component
PGSC0003DMG400015764	GO:0016021	integral component of membrane	cellular_component
PGSC0003DMG400015764	GO:0022857	transmembrane transporter activity	molecular_function
PGSC0003DMG400015764	GO:0055085	transmembrane transport	biological_process
PGSC0003DMG400016107	GO:0006508	proteolysis	biological_process
PGSC0003DMG400016107	GO:0004185	serine-type carboxypeptidase activity	molecular_function

## Sheet: Exclusive_KJLowNRoot
Table S7_GO in Root
GeneID	GO.Accession	GO.term.name	GO.domain
PGSC0003DMG400043227	GO:0016747	transferase activity, transferring acyl groups other than amino-acyl groups	molecular_function
PGSC0003DMG400043422	GO:0016020	membrane	cellular_component
PGSC0003DMG400043422	GO:0016021	integral component of membrane	cellular_component
PGSC0003DMG400035516	GO:0009733	response to auxin	biological_process
PGSC0003DMG400035826	GO:0016020	membrane	cellular_component
PGSC0003DMG400035826	GO:0016021	integral component of membrane	cellular_component
PGSC0003DMG400038217	GO:0016740	transferase activity	molecular_function
PGSC0003DMG400038217	GO:0008152	metabolic process	biological_process
PGSC0003DMG400038217	GO:0016757	transferase activity, transferring glycosyl groups	molecular_function
PGSC0003DMG400038217	GO:0016758	transferase activity, transferring hexosyl groups	molecular_function
PGSC0003DMG400039271	GO:0016020	membrane	cellular_component
PGSC0003DMG400039271	GO:0016021	integral component of membrane	cellular_component
PGSC0003DMG400041312	GO:0016020	membrane	cellular_component
PGSC0003DMG400041312	GO:0016021	integral component of membrane	cellular_component
PGSC0003DMG400028495	GO:0016020	membrane	cellular_component
PGSC0003DMG400028495	GO:0016021	integral component of membrane	cellular_component
PGSC0003DMG400028946	GO:0016853	isomerase activity	molecular_function
PGSC0003DMG400028946	GO:0005576	extracellular region	cellular_component
PGSC0003DMG400028946	GO:0048046	apoplast	cellular_component
PGSC0003DMG400030646	GO:0016020	membrane	cellular_component
PGSC0003DMG400030646	GO:0016021	integral component of membrane	cellular_component
PGSC0003DMG400030906	GO:0016740	transferase activity	molecular_function
PGSC0003DMG400030906	GO:0008152	metabolic process	biological_process
PGSC0003DMG400030906	GO:0016758	transferase activity, transferring hexosyl groups	molecular_function
PGSC0003DMG400031105	GO:0016020	membrane	cellular_component
PGSC0003DMG400031105	GO:0016021	integral component of membrane	cellular_component
PGSC0003DMG400031126	GO:0008289	lipid binding	molecular_function
PGSC0003DMG400031126	GO:0006869	lipid transport	biological_process
PGSC0003DMG400006023	GO:0055114	oxidation-reduction process	biological_process
PGSC0003DMG400006023	GO:0004497	monooxygenase activity	molecular_function
PGSC0003DMG400006023	GO:0016491	oxidoreductase activity	molecular_function
PGSC0003DMG400006023	GO:0046872	metal ion binding	molecular_function
PGSC0003DMG400006023	GO:0020037	heme binding	molecular_function
PGSC0003DMG400006023	GO:0005506	iron ion binding	molecular_function
PGSC0003DMG400006023	GO:0016705	oxidoreductase activity, acting on paired donors, with incorporation or reduction of molecular oxygen	molecular_function
PGSC0003DMG402006646	GO:0016020	membrane	cellular_component
PGSC0003DMG402006646	GO:0016021	integral component of membrane	cellular_component
PGSC0003DMG402006646	GO:0008270	zinc ion binding	molecular_function
PGSC0003DMG400033541	GO:0016020	membrane	cellular_component
PGSC0003DMG400033541	GO:0016021	integral component of membrane	cellular_component
PGSC0003DMG400007387	GO:0003700	DNA-binding transcription factor activity	molecular_function
PGSC0003DMG400007387	GO:0003677	DNA binding	molecular_function
PGSC0003DMG400007387	GO:0006355	regulation of transcription, DNA-templated	biological_process
PGSC0003DMG400007387	GO:0005634	nucleus	cellular_component
PGSC0003DMG400007387	GO:0043565	sequence-specific DNA binding	molecular_function
PGSC0003DMG400007387	GO:0006351	transcription, DNA-templated	biological_process
PGSC0003DMG403007406	GO:0016491	oxidoreductase activity	molecular_function
PGSC0003DMG403007406	GO:0055114	oxidation-reduction process	biological_process
PGSC0003DMG403007406	GO:0006629	lipid metabolic process	biological_process
PGSC0003DMG403007406	GO:0080019	fatty-acyl-CoA reductase (alcohol-forming) activity	molecular_function
PGSC0003DMG403007406	GO:0102965	alcohol-forming fatty acyl-CoA reductase activity	molecular_function
PGSC0003DMG400017759	GO:0003677	DNA binding	molecular_function
PGSC0003DMG400017759	GO:0005634	nucleus	cellular_component
PGSC0003DMG400017759	GO:0046983	protein dimerization activity	molecular_function
PGSC0003DMG400017759	GO:0006351	transcription, DNA-templated	biological_process
PGSC0003DMG400017759	GO:0006355	regulation of transcription, DNA-templated	biological_process
PGSC0003DMG400008220	GO:0016020	membrane	cellular_component
PGSC0003DMG400008220	GO:0016021	integral component of membrane	cellular_component
PGSC0003DMG400008241	GO:0009055	electron transfer activity	molecular_function
PGSC0003DMG400008241	GO:0022900	electron transport chain	biological_process
PGSC0003DMG400018197	GO:0055114	oxidation-reduction process	biological_process
PGSC0003DMG400018197	GO:0020037	heme binding	molecular_function
PGSC0003DMG400018197	GO:0005506	iron ion binding	molecular_function
PGSC0003DMG400018197	GO:0016705	oxidoreductase activity, acting on paired donors, with incorporation or reduction of molecular oxygen	molecular_function
PGSC0003DMG400008418	GO:0003677	DNA binding	molecular_function
PGSC0003DMG400008418	GO:0005524	ATP binding	molecular_function
PGSC0003DMG400008418	GO:0006298	mismatch repair	biological_process
PGSC0003DMG400008418	GO:0032300	mismatch repair complex	cellular_component
PGSC0003DMG400008418	GO:0030983	mismatched DNA binding	molecular_function
PGSC0003DMG400018731	GO:0005515	protein binding	molecular_function
PGSC0003DMG400019995	GO:0006470	protein dephosphorylation	biological_process
PGSC0003DMG400019995	GO:0005634	nucleus	cellular_component
PGSC0003DMG400019995	GO:0006397	mRNA processing	biological_process
PGSC0003DMG400019995	GO:0004721	phosphoprotein phosphatase activity	molecular_function
PGSC0003DMG400020435	GO:0046872	metal ion binding	molecular_function
PGSC0003DMG400020435	GO:0008270	zinc ion binding	molecular_function
PGSC0003DMG400010762	GO:0009055	electron transfer activity	molecular_function
PGSC0003DMG400010762	GO:0022900	electron transport chain	biological_process
PGSC0003DMG400010762	GO:0055114	oxidation-reduction process	biological_process
PGSC0003DMG400010762	GO:0005623	cell	cellular_component
PGSC0003DMG400010762	GO:0015035	protein disulfide oxidoreductase activity	molecular_function
PGSC0003DMG400010762	GO:0045454	cell redox homeostasis	biological_process
PGSC0003DMG400010766	GO:0009055	electron transfer activity	molecular_function
PGSC0003DMG400010766	GO:0022900	electron transport chain	biological_process
PGSC0003DMG400010766	GO:0055114	oxidation-reduction process	biological_process
PGSC0003DMG400010766	GO:0005623	cell	cellular_component
PGSC0003DMG400010766	GO:0015035	protein disulfide oxidoreductase activity	molecular_function
PGSC0003DMG400010766	GO:0045454	cell redox homeostasis	biological_process
PGSC0003DMG400011067	GO:0055114	oxidation-reduction process	biological_process
PGSC0003DMG400011067	GO:0016491	oxidoreductase activity	molecular_function
PGSC0003DMG400011067	GO:0005507	copper ion binding	molecular_function
PGSC0003DMG401021357	GO:0005488	binding	molecular_function
PGSC0003DMG400022559	GO:0016020	membrane	cellular_component
PGSC0003DMG400022559	GO:0016021	integral component of membrane	cellular_component
PGSC0003DMG400022623	GO:0005515	protein binding	molecular_function
PGSC0003DMG400021957	GO:0008270	zinc ion binding	molecular_function
PGSC0003DMG400000212	GO:0003677	DNA binding	molecular_function
PGSC0003DMG400000212	GO:0045892	negative regulation of transcription, DNA-templated	biological_process
PGSC0003DMG400000212	GO:0048629	trichome patterning	biological_process
PGSC0003DMG400000212	GO:1900033	negative regulation of trichome patterning	biological_process
PGSC0003DMG400000212	GO:0005634	nucleus	cellular_component
PGSC0003DMG400023099	GO:0003700	DNA-binding transcription factor activity	molecular_function
PGSC0003DMG400023099	GO:0003677	DNA binding	molecular_function
PGSC0003DMG400023099	GO:0006355	regulation of transcription, DNA-templated	biological_process
PGSC0003DMG400023099	GO:0005634	nucleus	cellular_component
PGSC0003DMG400023099	GO:0043565	sequence-specific DNA binding	molecular_function
PGSC0003DMG400023099	GO:0006351	transcription, DNA-templated	biological_process
PGSC0003DMG401011998	GO:0016020	membrane	cellular_component
PGSC0003DMG401011998	GO:0016021	integral component of membrane	cellular_component
PGSC0003DMG401011998	GO:0055085	transmembrane transport	biological_process
PGSC0003DMG400023884	GO:0005840	ribosome	cellular_component
PGSC0003DMG400023884	GO:0005622	intracellular	cellular_component
PGSC0003DMG400023884	GO:0003735	structural constituent of ribosome	molecular_function
PGSC0003DMG400023884	GO:0006412	translation	biological_process
PGSC0003DMG400001986	GO:0016020	membrane	cellular_component
PGSC0003DMG400001986	GO:0016021	integral component of membrane	cellular_component
PGSC0003DMG400024515	GO:0016020	membrane	cellular_component
PGSC0003DMG400024515	GO:0016021	integral component of membrane	cellular_component
PGSC0003DMG400012495	GO:0005576	extracellular region	cellular_component
PGSC0003DMG400012495	GO:0009664	plant-type cell wall organization	biological_process
PGSC0003DMG400012495	GO:0016020	membrane	cellular_component
PGSC0003DMG400012495	GO:0071555	cell wall organization	biological_process
PGSC0003DMG400012495	GO:0005618	cell wall	cellular_component
PGSC0003DMG400025279	GO:0000977	RNA polymerase II regulatory region sequence-specific DNA binding	molecular_function
PGSC0003DMG400025279	GO:0003677	DNA binding	molecular_function
PGSC0003DMG400025279	GO:0005634	nucleus	cellular_component
PGSC0003DMG400025279	GO:0046983	protein dimerization activity	molecular_function
PGSC0003DMG400025279	GO:0006351	transcription, DNA-templated	biological_process
PGSC0003DMG400025279	GO:0006355	regulation of transcription, DNA-templated	biological_process
PGSC0003DMG400025279	GO:0045944	positive regulation of transcription by RNA polymerase II	biological_process
PGSC0003DMG400003186	GO:0016020	membrane	cellular_component
PGSC0003DMG400003186	GO:0016021	integral component of membrane	cellular_component
PGSC0003DMG400014320	GO:0008289	lipid binding	molecular_function
PGSC0003DMG400014320	GO:0006869	lipid transport	biological_process
PGSC0003DMG400014560	GO:0090305	nucleic acid phosphodiester bond hydrolysis	biological_process
PGSC0003DMG400014560	GO:0004519	endonuclease activity	molecular_function
PGSC0003DMG400014560	GO:0006308	DNA catabolic process	biological_process
PGSC0003DMG400014560	GO:0003676	nucleic acid binding	molecular_function
PGSC0003DMG400014560	GO:0016788	hydrolase activity, acting on ester bonds	molecular_function
PGSC0003DMG400027202	GO:0003677	DNA binding	molecular_function
PGSC0003DMG400015260	GO:0005634	nucleus	cellular_component
PGSC0003DMG400015260	GO:0046982	protein heterodimerization activity	molecular_function
PGSC0003DMG400016031	GO:0009055	electron transfer activity	molecular_function
PGSC0003DMG400016031	GO:0022900	electron transport chain	biological_process
PGSC0003DMG400016031	GO:0055114	oxidation-reduction process	biological_process
PGSC0003DMG400016031	GO:0005623	cell	cellular_component
PGSC0003DMG400016031	GO:0015035	protein disulfide oxidoreductase activity	molecular_function
PGSC0003DMG400016031	GO:0045454	cell redox homeostasis	biological_process
PGSC0003DMG400016145	GO:0046983	protein dimerization activity	molecular_function
PGSC0003DMG400016145	GO:0016020	membrane	cellular_component
PGSC0003DMG400016145	GO:0016021	integral component of membrane	cellular_component
PGSC0003DMG401016771	GO:0003700	DNA-binding transcription factor activity	molecular_function
PGSC0003DMG401016771	GO:0006355	regulation of transcription, DNA-templated	biological_process
PGSC0003DMG401016771	GO:0007275	multicellular organism development	biological_process

## Sheet: Expressed_both
Table S7_GO in Root
GeneID	GO.Accession	GO.term.name	GO.domain
PGSC0003DMG400042093	GO:0016020	membrane	cellular_component
PGSC0003DMG400042093	GO:0016021	integral component of membrane	cellular_component
PGSC0003DMG400042093	GO:0015979	photosynthesis	biological_process
PGSC0003DMG400042093	GO:0009523	photosystem II	cellular_component
PGSC0003DMG400042273	GO:0055114	oxidation-reduction process	biological_process
PGSC0003DMG400042273	GO:0016491	oxidoreductase activity	molecular_function
PGSC0003DMG400042273	GO:0008270	zinc ion binding	molecular_function
PGSC0003DMG400042273	GO:0016701	oxidoreductase activity, acting on single donors with incorporation of molecular oxygen	molecular_function
PGSC0003DMG400042273	GO:0006725	cellular aromatic compound metabolic process	biological_process
PGSC0003DMG400042273	GO:0008198	ferrous iron binding	molecular_function
PGSC0003DMG400042292	GO:0016020	membrane	cellular_component
PGSC0003DMG400042292	GO:0016021	integral component of membrane	cellular_component
PGSC0003DMG400042297	GO:0055114	oxidation-reduction process	biological_process
PGSC0003DMG400042297	GO:0016491	oxidoreductase activity	molecular_function
PGSC0003DMG400042297	GO:0046872	metal ion binding	molecular_function
PGSC0003DMG400042320	GO:0004190	aspartic-type endopeptidase activity	molecular_function
PGSC0003DMG400042320	GO:0006508	proteolysis	biological_process
PGSC0003DMG400042340	GO:0005634	nucleus	cellular_component
PGSC0003DMG400042340	GO:0005515	protein binding	molecular_function
PGSC0003DMG400042347	GO:0005515	protein binding	molecular_function
PGSC0003DMG400042364	GO:0003723	RNA binding	molecular_function
PGSC0003DMG400042364	GO:0000178	exosome (RNase complex)	cellular_component
PGSC0003DMG400042397	GO:0015031	protein transport	biological_process
PGSC0003DMG400042500	GO:0008270	zinc ion binding	molecular_function
PGSC0003DMG400042500	GO:0005515	protein binding	molecular_function
PGSC0003DMG400042640	GO:0019843	rRNA binding	molecular_function
PGSC0003DMG400042640	GO:0005840	ribosome	cellular_component
PGSC0003DMG400042640	GO:0005622	intracellular	cellular_component
PGSC0003DMG400042640	GO:0003735	structural constituent of ribosome	molecular_function
PGSC0003DMG400042640	GO:0006412	translation	biological_process
PGSC0003DMG400042640	GO:0030529	intracellular ribonucleoprotein complex	cellular_component
PGSC0003DMG400042814	GO:0016740	transferase activity	molecular_function
PGSC0003DMG400042814	GO:0000166	nucleotide binding	molecular_function
PGSC0003DMG400042814	GO:0004672	protein kinase activity	molecular_function
PGSC0003DMG400042814	GO:0004674	protein serine/threonine kinase activity	molecular_function
PGSC0003DMG400042814	GO:0005524	ATP binding	molecular_function
PGSC0003DMG400042814	GO:0016301	kinase activity	molecular_function
PGSC0003DMG400042814	GO:0006468	protein phosphorylation	biological_process
PGSC0003DMG400042814	GO:0016310	phosphorylation	biological_process
PGSC0003DMG400042814	GO:0016020	membrane	cellular_component
PGSC0003DMG400042814	GO:0016021	integral component of membrane	cellular_component
PGSC0003DMG400042814	GO:0048544	recognition of pollen	biological_process
PGSC0003DMG400042837	GO:0009561	megagametogenesis	biological_process
PGSC0003DMG400042837	GO:0009793	embryo development ending in seed dormancy	biological_process
PGSC0003DMG400042840	GO:0009733	response to auxin	biological_process
PGSC0003DMG400042886	GO:0016020	membrane	cellular_component
PGSC0003DMG400042886	GO:0016021	integral component of membrane	cellular_component
PGSC0003DMG400042886	GO:0048544	recognition of pollen	biological_process
PGSC0003DMG400042886	GO:0005768	endosome	cellular_component
PGSC0003DMG400042886	GO:0005794	Golgi apparatus	cellular_component
PGSC0003DMG400042886	GO:0005802	trans-Golgi network	cellular_component
PGSC0003DMG400042886	GO:0005886	plasma membrane	cellular_component
PGSC0003DMG400042954	GO:0005515	protein binding	molecular_function
PGSC0003DMG400042965	GO:0003743	translation initiation factor activity	molecular_function
PGSC0003DMG400042965	GO:0006413	translational initiation	biological_process
PGSC0003DMG400042965	GO:0005840	ribosome	cellular_component
PGSC0003DMG400042965	GO:0030529	intracellular ribonucleoprotein complex	cellular_component
PGSC0003DMG400042965	GO:0005737	cytoplasm	cellular_component
PGSC0003DMG400042968	GO:0016020	membrane	cellular_component
PGSC0003DMG400042968	GO:0016021	integral component of membrane	cellular_component
PGSC0003DMG400042999	GO:0005515	protein binding	molecular_function
PGSC0003DMG400043027	GO:0016020	membrane	cellular_component
PGSC0003DMG400043027	GO:0016021	integral component of membrane	cellular_component
PGSC0003DMG400043045	GO:0005515	protein binding	molecular_function
PGSC0003DMG400043061	GO:0016020	membrane	cellular_component
PGSC0003DMG400043061	GO:0016021	integral component of membrane	cellular_component
PGSC0003DMG400043108	GO:0005576	extracellular region	cellular_component
PGSC0003DMG400043142	GO:0006355	regulation of transcription, DNA-templated	biological_process
PGSC0003DMG400043142	GO:0005634	nucleus	cellular_component
PGSC0003DMG400043142	GO:0006351	transcription, DNA-templated	biological_process
PGSC0003DMG400043142	GO:0009734	auxin-activated signaling pathway	biological_process
PGSC0003DMG400043193	GO:0016020	membrane	cellular_component
PGSC0003DMG400043193	GO:0016021	integral component of membrane	cellular_component
PGSC0003DMG400043220	GO:0016020	membrane	cellular_component
PGSC0003DMG400043220	GO:0016021	integral component of membrane	cellular_component
PGSC0003DMG400043267	GO:0008299	isoprenoid biosynthetic process	biological_process
PGSC0003DMG400043267	GO:0016740	transferase activity	molecular_function
PGSC0003DMG400043318	GO:0016787	hydrolase activity	molecular_function
PGSC0003DMG400043373	GO:0006098	pentose-phosphate shunt	biological_process
PGSC0003DMG400043373	GO:0055114	oxidation-reduction process	biological_process
PGSC0003DMG400043373	GO:0016491	oxidoreductase activity	molecular_function
PGSC0003DMG400043373	GO:0050661	NADP binding	molecular_function
PGSC0003DMG400043373	GO:0004616	phosphogluconate dehydrogenase (decarboxylating) activity	molecular_function
PGSC0003DMG400043373	GO:0019521	D-gluconate metabolic process	biological_process
PGSC0003DMG400043373	GO:0009409	response to cold	biological_process
PGSC0003DMG400043373	GO:0009414	response to water deprivation	biological_process
PGSC0003DMG400043373	GO:0009651	response to salt stress	biological_process
PGSC0003DMG400043373	GO:0009737	response to abscisic acid	biological_process
PGSC0003DMG400043394	GO:0009733	response to auxin	biological_process
PGSC0003DMG400043400	GO:0006952	defense response	biological_process
PGSC0003DMG400043400	GO:0043531	ADP binding	molecular_function
PGSC0003DMG400043400	GO:0005515	protein binding	molecular_function
PGSC0003DMG400043451	GO:0004040	amidase activity	molecular_function
PGSC0003DMG400043451	GO:0016810	hydrolase activity, acting on carbon-nitrogen (but not peptide) bonds	molecular_function
PGSC0003DMG400043451	GO:0043864	indoleacetamide hydrolase activity	molecular_function
PGSC0003DMG400043451	GO:0009684	indoleacetic acid biosynthetic process	biological_process
PGSC0003DMG400043451	GO:0009851	auxin biosynthetic process	biological_process
PGSC0003DMG400043451	GO:0005654	nucleoplasm	cellular_component
PGSC0003DMG400043451	GO:0005737	cytoplasm	cellular_component
PGSC0003DMG400043451	GO:0005829	cytosol	cellular_component
PGSC0003DMG400043471	GO:0005102	signaling receptor binding	molecular_function
PGSC0003DMG400043471	GO:0016020	membrane	cellular_component
PGSC0003DMG400043471	GO:0016021	integral component of membrane	cellular_component
PGSC0003DMG400043471	GO:0009405	pathogenesis	biological_process
PGSC0003DMG400043512	GO:0055114	oxidation-reduction process	biological_process
PGSC0003DMG400043512	GO:0004497	monooxygenase activity	molecular_function
PGSC0003DMG400043512	GO:0016491	oxidoreductase activity	molecular_function
PGSC0003DMG400043512	GO:0046872	metal ion binding	molecular_function
PGSC0003DMG400043512	GO:0020037	heme binding	molecular_function
PGSC0003DMG400043512	GO:0005506	iron ion binding	molecular_function
PGSC0003DMG400043512	GO:0016705	oxidoreductase activity, acting on paired donors, with incorporation or reduction of molecular oxygen	molecular_function
PGSC0003DMG400043560	GO:0005730	nucleolus	cellular_component
PGSC0003DMG400043560	GO:0006364	rRNA processing	biological_process
PGSC0003DMG400043560	GO:0005515	protein binding	molecular_function
PGSC0003DMG400043590	GO:0016020	membrane	cellular_component
PGSC0003DMG400043590	GO:0016021	integral component of membrane	cellular_component
PGSC0003DMG400043592	GO:0004190	aspartic-type endopeptidase activity	molecular_function
PGSC0003DMG400043592	GO:0006508	proteolysis	biological_process
PGSC0003DMG400043599	GO:0016020	membrane	cellular_component
PGSC0003DMG400043599	GO:0016021	integral component of membrane	cellular_component
PGSC0003DMG400043674	GO:0006139	nucleobase-containing compound metabolic process	biological_process
PGSC0003DMG400043674	GO:0090305	nucleic acid phosphodiester bond hydrolysis	biological_process
PGSC0003DMG400043674	GO:0003676	nucleic acid binding	molecular_function
PGSC0003DMG400043674	GO:0008408	3'-5' exonuclease activity	molecular_function
PGSC0003DMG400043736	GO:0005576	extracellular region	cellular_component
PGSC0003DMG400043768	GO:0016020	membrane	cellular_component
PGSC0003DMG400043768	GO:0016021	integral component of membrane	cellular_component
PGSC0003DMG400043788	GO:0016020	membrane	cellular_component
PGSC0003DMG400043788	GO:0016021	integral component of membrane	cellular_component
PGSC0003DMG400043827	GO:0050790	regulation of catalytic activity	biological_process
PGSC0003DMG400043827	GO:0016020	membrane	cellular_component
PGSC0003DMG400043827	GO:0016021	integral component of membrane	cellular_component
PGSC0003DMG400043827	GO:0030176	integral component of endoplasmic reticulum membrane	cellular_component
PGSC0003DMG400043827	GO:0030234	enzyme regulator activity	molecular_function
PGSC0003DMG400043827	GO:0019348	dolichol metabolic process	biological_process
PGSC0003DMG400043830	GO:0099132	ATP hydrolysis coupled cation transmembrane transport	biological_process
PGSC0003DMG400043830	GO:0000166	nucleotide binding	molecular_function
PGSC0003DMG400043830	GO:0005524	ATP binding	molecular_function
PGSC0003DMG400043830	GO:0016020	membrane	cellular_component
PGSC0003DMG400043830	GO:0016021	integral component of membrane	cellular_component
PGSC0003DMG400043830	GO:0016787	hydrolase activity	molecular_function
PGSC0003DMG400043830	GO:0006811	ion transport	biological_process
PGSC0003DMG400043830	GO:0005388	calcium-transporting ATPase activity	molecular_function
PGSC0003DMG400043830	GO:0006816	calcium ion transport	biological_process
PGSC0003DMG400043830	GO:0070588	calcium ion transmembrane transport	biological_process
PGSC0003DMG400043881	GO:0016020	membrane	cellular_component
PGSC0003DMG400043881	GO:0016021	integral component of membrane	cellular_component
PGSC0003DMG400043999	GO:0004672	protein kinase activity	molecular_function
PGSC0003DMG400043999	GO:0005524	ATP binding	molecular_function
PGSC0003DMG400043999	GO:0006468	protein phosphorylation	biological_process
PGSC0003DMG400044092	GO:0008270	zinc ion binding	molecular_function
PGSC0003DMG400044092	GO:0005739	mitochondrion	cellular_component
PGSC0003DMG400044092	GO:0080156	mitochondrial mRNA modification	biological_process
PGSC0003DMG400044092	GO:0016554	cytidine to uridine editing	biological_process
PGSC0003DMG400044092	GO:0005515	protein binding	molecular_function
PGSC0003DMG400044110	GO:0055114	oxidation-reduction process	biological_process
PGSC0003DMG400044110	GO:0016491	oxidoreductase activity	molecular_function
PGSC0003DMG400044116	GO:0052861	glucan endo-1,3-beta-glucanase activity, C-3 substituted reducing group	molecular_function
PGSC0003DMG400035539	GO:0016020	membrane	cellular_component
PGSC0003DMG400035539	GO:0016021	integral component of membrane	cellular_component
PGSC0003DMG400035539	GO:0022857	transmembrane transporter activity	molecular_function
PGSC0003DMG400035539	GO:0055085	transmembrane transport	biological_process
PGSC0003DMG400044152	GO:0016740	transferase activity	molecular_function
PGSC0003DMG400044152	GO:0008152	metabolic process	biological_process
PGSC0003DMG400044152	GO:0016020	membrane	cellular_component
PGSC0003DMG400044152	GO:0016021	integral component of membrane	cellular_component
PGSC0003DMG400044152	GO:0016757	transferase activity, transferring glycosyl groups	molecular_function
PGSC0003DMG400044152	GO:0016758	transferase activity, transferring hexosyl groups	molecular_function
PGSC0003DMG400035559	GO:0016020	membrane	cellular_component
PGSC0003DMG400035559	GO:0016021	integral component of membrane	cellular_component
PGSC0003DMG400035559	GO:0009737	response to abscisic acid	biological_process
PGSC0003DMG400044171	GO:0016787	hydrolase activity	molecular_function
PGSC0003DMG400044171	GO:0006508	proteolysis	biological_process
PGSC0003DMG400044171	GO:0004252	serine-type endopeptidase activity	molecular_function
PGSC0003DMG400035573	GO:0016740	transferase activity	molecular_function
PGSC0003DMG400035573	GO:0008152	metabolic process	biological_process
PGSC0003DMG400035573	GO:0016757	transferase activity, transferring glycosyl groups	molecular_function
PGSC0003DMG400035573	GO:0016758	transferase activity, transferring hexosyl groups	molecular_function
PGSC0003DMG400044197	GO:0005524	ATP binding	molecular_function
PGSC0003DMG400044242	GO:0005515	protein binding	molecular_function
PGSC0003DMG400044295	GO:0007275	multicellular organism development	biological_process
PGSC0003DMG400044295	GO:0009908	flower development	biological_process
PGSC0003DMG400044295	GO:0030154	cell differentiation	biological_process
PGSC0003DMG400035647	GO:0016853	isomerase activity	molecular_function
PGSC0003DMG400035647	GO:0005576	extracellular region	cellular_component
PGSC0003DMG400035647	GO:0048046	apoplast	cellular_component
PGSC0003DMG400044320	GO:0016020	membrane	cellular_component
PGSC0003DMG400044320	GO:0016021	integral component of membrane	cellular_component
PGSC0003DMG400044320	GO:0022857	transmembrane transporter activity	molecular_function
PGSC0003DMG400044320	GO:0055085	transmembrane transport	biological_process
PGSC0003DMG400035666	GO:0016740	transferase activity	molecular_function
PGSC0003DMG400035666	GO:0008152	metabolic process	biological_process
PGSC0003DMG400035666	GO:0016020	membrane	cellular_component
PGSC0003DMG400035666	GO:0016021	integral component of membrane	cellular_component
PGSC0003DMG400035666	GO:0016757	transferase activity, transferring glycosyl groups	molecular_function
PGSC0003DMG400035666	GO:0016758	transferase activity, transferring hexosyl groups	molecular_function
PGSC0003DMG400044420	GO:0003677	DNA binding	molecular_function
PGSC0003DMG400044420	GO:0005634	nucleus	cellular_component
PGSC0003DMG400044420	GO:0006260	DNA replication	biological_process
PGSC0003DMG400044423	GO:0006952	defense response	biological_process
PGSC0003DMG400044423	GO:0043531	ADP binding	molecular_function
PGSC0003DMG400044423	GO:0005515	protein binding	molecular_function
PGSC0003DMG400035711	GO:0009507	chloroplast	cellular_component
PGSC0003DMG400035711	GO:0009536	plastid	cellular_component
PGSC0003DMG400035711	GO:0046872	metal ion binding	molecular_function
PGSC0003DMG400035711	GO:0055114	oxidation-reduction process	biological_process
PGSC0003DMG400035711	GO:0009055	electron transfer activity	molecular_function
PGSC0003DMG400035711	GO:0051536	iron-sulfur cluster binding	molecular_function
PGSC0003DMG400035711	GO:0022900	electron transport chain	biological_process
PGSC0003DMG400035711	GO:0051537	2 iron, 2 sulfur cluster binding	molecular_function
PGSC0003DMG400035738	GO:0046710	GDP metabolic process	biological_process
PGSC0003DMG400035738	GO:0006163	purine nucleotide metabolic process	biological_process
PGSC0003DMG400035738	GO:0046037	GMP metabolic process	biological_process
PGSC0003DMG400035738	GO:0004385	guanylate kinase activity	molecular_function
PGSC0003DMG400035738	GO:0048638	regulation of developmental growth	biological_process
PGSC0003DMG400035743	GO:0016311	dephosphorylation	biological_process
PGSC0003DMG400035743	GO:0016791	phosphatase activity	molecular_function
PGSC0003DMG400035743	GO:0030145	manganese ion binding	molecular_function
PGSC0003DMG400035743	GO:0005829	cytosol	cellular_component
PGSC0003DMG400044580	GO:0006355	regulation of transcription, DNA-templated	biological_process
PGSC0003DMG400044580	GO:0005634	nucleus	cellular_component
PGSC0003DMG400044580	GO:0043565	sequence-specific DNA binding	molecular_function
PGSC0003DMG400044580	GO:0046982	protein heterodimerization activity	molecular_function
PGSC0003DMG400044580	GO:0005737	cytoplasm	cellular_component
PGSC0003DMG400044580	GO:0051512	positive regulation of unidimensional cell growth	biological_process
PGSC0003DMG400044580	GO:0048579	negative regulation of long-day photoperiodism, flowering	biological_process
PGSC0003DMG400035783	GO:0009733	response to auxin	biological_process
PGSC0003DMG400035806	GO:0005840	ribosome	cellular_component
PGSC0003DMG400035806	GO:0005622	intracellular	cellular_component
PGSC0003DMG400035806	GO:0003735	structural constituent of ribosome	molecular_function
PGSC0003DMG400035806	GO:0006412	translation	biological_process
PGSC0003DMG400035823	GO:0016020	membrane	cellular_component
PGSC0003DMG400035823	GO:0016021	integral component of membrane	cellular_component
PGSC0003DMG400035836	GO:0052726	inositol-1,3,4-trisphosphate 5-kinase activity	molecular_function
PGSC0003DMG400035836	GO:0046872	metal ion binding	molecular_function
PGSC0003DMG400035836	GO:0016740	transferase activity	molecular_function
PGSC0003DMG400035836	GO:0000166	nucleotide binding	molecular_function
PGSC0003DMG400035836	GO:0005524	ATP binding	molecular_function
PGSC0003DMG400035836	GO:0016301	kinase activity	molecular_function
PGSC0003DMG400035836	GO:0016310	phosphorylation	biological_process
PGSC0003DMG400035836	GO:0000287	magnesium ion binding	molecular_function
PGSC0003DMG400035836	GO:0005622	intracellular	cellular_component
PGSC0003DMG400035836	GO:0047325	inositol tetrakisphosphate 1-kinase activity	molecular_function
PGSC0003DMG400035836	GO:0052725	inositol-1,3,4-trisphosphate 6-kinase activity	molecular_function
PGSC0003DMG400035836	GO:0032957	inositol trisphosphate metabolic process	biological_process
PGSC0003DMG400044699	GO:0003924	GTPase activity	molecular_function
PGSC0003DMG400044699	GO:0005525	GTP binding	molecular_function
PGSC0003DMG400035878	GO:0055114	oxidation-reduction process	biological_process
PGSC0003DMG400035878	GO:0016020	membrane	cellular_component
PGSC0003DMG400035878	GO:0016021	integral component of membrane	cellular_component
PGSC0003DMG400035878	GO:0006629	lipid metabolic process	biological_process
PGSC0003DMG400035878	GO:0016717	oxidoreductase activity, acting on paired donors, with oxidation of a pair of donors resulting in the reduction of molecular oxygen to two molecules of water	molecular_function
PGSC0003DMG400044745	GO:0004672	protein kinase activity	molecular_function
PGSC0003DMG400044745	GO:0005524	ATP binding	molecular_function
PGSC0003DMG400044745	GO:0006468	protein phosphorylation	biological_process
PGSC0003DMG400035893	GO:0005515	protein binding	molecular_function
PGSC0003DMG400035905	GO:0005509	calcium ion binding	molecular_function
PGSC0003DMG400044826	GO:0016491	oxidoreductase activity	molecular_function
PGSC0003DMG400044826	GO:0055114	oxidation-reduction process	biological_process
PGSC0003DMG400044842	GO:0003700	DNA-binding transcription factor activity	molecular_function
PGSC0003DMG400044842	GO:0003677	DNA binding	molecular_function
PGSC0003DMG400044842	GO:0006355	regulation of transcription, DNA-templated	biological_process
PGSC0003DMG400044842	GO:0005634	nucleus	cellular_component
PGSC0003DMG400044842	GO:0043565	sequence-specific DNA binding	molecular_function
PGSC0003DMG400044842	GO:0006351	transcription, DNA-templated	biological_process
PGSC0003DMG400035938	GO:0016020	membrane	cellular_component
PGSC0003DMG400035938	GO:0016021	integral component of membrane	cellular_component
PGSC0003DMG400044864	GO:0055114	oxidation-reduction process	biological_process
PGSC0003DMG400044864	GO:0016575	histone deacetylation	biological_process
PGSC0003DMG400044864	GO:0051568	histone H3-K4 methylation	biological_process
PGSC0003DMG400044864	GO:0003677	DNA binding	molecular_function
PGSC0003DMG400044864	GO:0016491	oxidoreductase activity	molecular_function
PGSC0003DMG400044864	GO:0048364	root development	biological_process
PGSC0003DMG400044864	GO:0005634	nucleus	cellular_component
PGSC0003DMG400044864	GO:0005515	protein binding	molecular_function
PGSC0003DMG400035976	GO:0016740	transferase activity	molecular_function
PGSC0003DMG400035976	GO:0008152	metabolic process	biological_process
PGSC0003DMG400035976	GO:0016757	transferase activity, transferring glycosyl groups	molecular_function
PGSC0003DMG400035976	GO:0016758	transferase activity, transferring hexosyl groups	molecular_function
PGSC0003DMG400035998	GO:0005634	nucleus	cellular_component
PGSC0003DMG400036004	GO:0055114	oxidation-reduction process	biological_process
PGSC0003DMG400036004	GO:0016020	membrane	cellular_component
PGSC0003DMG400036004	GO:0016021	integral component of membrane	cellular_component
PGSC0003DMG400036004	GO:0006629	lipid metabolic process	biological_process
PGSC0003DMG400036004	GO:0016717	oxidoreductase activity, acting on paired donors, with oxidation of a pair of donors resulting in the reduction of molecular oxygen to two molecules of water	molecular_function
PGSC0003DMG400044958	GO:0009767	photosynthetic electron transport chain	biological_process
PGSC0003DMG400044958	GO:0009507	chloroplast	cellular_component
PGSC0003DMG400044958	GO:0009534	chloroplast thylakoid	cellular_component
PGSC0003DMG400044958	GO:0009535	chloroplast thylakoid membrane	cellular_component
PGSC0003DMG400044958	GO:0010598	NAD(P)H dehydrogenase complex (plastoquinone)	cellular_component
PGSC0003DMG400036059	GO:0016020	membrane	cellular_component
PGSC0003DMG400036059	GO:0016021	integral component of membrane	cellular_component
PGSC0003DMG400036082	GO:0005840	ribosome	cellular_component
PGSC0003DMG400036082	GO:0005622	intracellular	cellular_component
PGSC0003DMG400036082	GO:0003735	structural constituent of ribosome	molecular_function
PGSC0003DMG400036082	GO:0006412	translation	biological_process
PGSC0003DMG400045075	GO:0016020	membrane	cellular_component
PGSC0003DMG400045075	GO:0016021	integral component of membrane	cellular_component
PGSC0003DMG400045075	GO:0048868	pollen tube development	biological_process
PGSC0003DMG400045075	GO:0005768	endosome	cellular_component
PGSC0003DMG400045075	GO:0005794	Golgi apparatus	cellular_component
PGSC0003DMG400045075	GO:0005802	trans-Golgi network	cellular_component
PGSC0003DMG400045083	GO:0016020	membrane	cellular_component
PGSC0003DMG400045083	GO:0016021	integral component of membrane	cellular_component
PGSC0003DMG400036103	GO:0019509	L-methionine salvage from methylthioadenosine	biological_process
PGSC0003DMG400036103	GO:0051213	dioxygenase activity	molecular_function
PGSC0003DMG400036103	GO:0055114	oxidation-reduction process	biological_process
PGSC0003DMG400036103	GO:0005634	nucleus	cellular_component
PGSC0003DMG400036103	GO:0016491	oxidoreductase activity	molecular_function
PGSC0003DMG400036103	GO:0046872	metal ion binding	molecular_function
PGSC0003DMG400036103	GO:0005506	iron ion binding	molecular_function
PGSC0003DMG400036103	GO:0010309	acireductone dioxygenase [iron(II)-requiring] activity	molecular_function
PGSC0003DMG400036103	GO:0008652	cellular amino acid biosynthetic process	biological_process
PGSC0003DMG400036103	GO:0009086	methionine biosynthetic process	biological_process
PGSC0003DMG400036103	GO:0005737	cytoplasm	cellular_component
PGSC0003DMG400045090	GO:0008270	zinc ion binding	molecular_function
PGSC0003DMG400045090	GO:0005515	protein binding	molecular_function
PGSC0003DMG400045095	GO:0008152	metabolic process	biological_process
PGSC0003DMG400045095	GO:0000287	magnesium ion binding	molecular_function
PGSC0003DMG400045095	GO:0010333	terpene synthase activity	molecular_function
PGSC0003DMG400045095	GO:0016829	lyase activity	molecular_function
PGSC0003DMG400045101	GO:0007165	signal transduction	biological_process
PGSC0003DMG400045101	GO:0005515	protein binding	molecular_function
PGSC0003DMG400045121	GO:0004190	aspartic-type endopeptidase activity	molecular_function
PGSC0003DMG400045121	GO:0006508	proteolysis	biological_process
PGSC0003DMG400036131	GO:0030750	putrescine N-methyltransferase activity	molecular_function
PGSC0003DMG400036131	GO:0016740	transferase activity	molecular_function
PGSC0003DMG400036131	GO:0003824	catalytic activity	molecular_function
PGSC0003DMG400036131	GO:0008168	methyltransferase activity	molecular_function
PGSC0003DMG400036131	GO:0032259	methylation	biological_process
PGSC0003DMG400036131	GO:0006596	polyamine biosynthetic process	biological_process
PGSC0003DMG400036166	GO:0003677	DNA binding	molecular_function
PGSC0003DMG400036166	GO:0006355	regulation of transcription, DNA-templated	biological_process
PGSC0003DMG400036166	GO:0005634	nucleus	cellular_component
PGSC0003DMG400036166	GO:0006351	transcription, DNA-templated	biological_process
PGSC0003DMG400045235	GO:0006508	proteolysis	biological_process
PGSC0003DMG400045235	GO:0004252	serine-type endopeptidase activity	molecular_function
PGSC0003DMG400045238	GO:0004040	amidase activity	molecular_function
PGSC0003DMG400045296	GO:0016746	transferase activity, transferring acyl groups	molecular_function
PGSC0003DMG400045296	GO:0016740	transferase activity	molecular_function
PGSC0003DMG400045296	GO:0008152	metabolic process	biological_process
PGSC0003DMG400045296	GO:0009058	biosynthetic process	biological_process
PGSC0003DMG400045296	GO:0003824	catalytic activity	molecular_function
PGSC0003DMG400045296	GO:0016747	transferase activity, transferring acyl groups other than amino-acyl groups	molecular_function
PGSC0003DMG400045331	GO:0045492	xylan biosynthetic process	biological_process
PGSC0003DMG400045331	GO:0005794	Golgi apparatus	cellular_component
PGSC0003DMG400045331	GO:1990538	xylan O-acetyltransferase activity	molecular_function
PGSC0003DMG400045338	GO:0055114	oxidation-reduction process	biological_process
PGSC0003DMG400045338	GO:0016670	oxidoreductase activity, acting on a sulfur group of donors, oxygen as acceptor	molecular_function
PGSC0003DMG400045338	GO:0001735	prenylcysteine oxidase activity	molecular_function
PGSC0003DMG400045338	GO:0030328	prenylcysteine catabolic process	biological_process
PGSC0003DMG400045338	GO:0009738	abscisic acid-activated signaling pathway	biological_process
PGSC0003DMG400045338	GO:0030327	prenylated protein catabolic process	biological_process
PGSC0003DMG400045338	GO:0045338	farnesyl diphosphate metabolic process	biological_process
PGSC0003DMG400045338	GO:0005773	vacuole	cellular_component
PGSC0003DMG400045338	GO:0005774	vacuolar membrane	cellular_component
PGSC0003DMG400036266	GO:0055114	oxidation-reduction process	biological_process
PGSC0003DMG400036266	GO:0016020	membrane	cellular_component
PGSC0003DMG400036266	GO:0016021	integral component of membrane	cellular_component
PGSC0003DMG400036266	GO:0020037	heme binding	molecular_function
PGSC0003DMG400036266	GO:0005506	iron ion binding	molecular_function
PGSC0003DMG400036266	GO:0016705	oxidoreductase activity, acting on paired donors, with incorporation or reduction of molecular oxygen	molecular_function
PGSC0003DMG400045370	GO:0016787	hydrolase activity	molecular_function
PGSC0003DMG400045370	GO:0004190	aspartic-type endopeptidase activity	molecular_function
PGSC0003DMG400045370	GO:0008233	peptidase activity	molecular_function
PGSC0003DMG400045370	GO:0006508	proteolysis	biological_process
PGSC0003DMG400036318	GO:0003677	DNA binding	molecular_function
PGSC0003DMG400036318	GO:0005634	nucleus	cellular_component
PGSC0003DMG400036318	GO:0006351	transcription, DNA-templated	biological_process
PGSC0003DMG400036318	GO:0006355	regulation of transcription, DNA-templated	biological_process
PGSC0003DMG400045417	GO:0008270	zinc ion binding	molecular_function
PGSC0003DMG400045417	GO:0005515	protein binding	molecular_function
PGSC0003DMG400045432	GO:0016740	transferase activity	molecular_function
PGSC0003DMG400045432	GO:0004842	ubiquitin-protein transferase activity	molecular_function
PGSC0003DMG400045432	GO:0016567	protein ubiquitination	biological_process
PGSC0003DMG400045432	GO:0005488	binding	molecular_function
PGSC0003DMG400045432	GO:0005515	protein binding	molecular_function
PGSC0003DMG400036369	GO:0016787	hydrolase activity	molecular_function
PGSC0003DMG400036369	GO:0006508	proteolysis	biological_process
PGSC0003DMG400036369	GO:0004252	serine-type endopeptidase activity	molecular_function
PGSC0003DMG400045494	GO:0016740	transferase activity	molecular_function
PGSC0003DMG400045494	GO:0008168	methyltransferase activity	molecular_function
PGSC0003DMG400045494	GO:0032259	methylation	biological_process
PGSC0003DMG400045494	GO:0046983	protein dimerization activity	molecular_function
PGSC0003DMG400045494	GO:0008171	O-methyltransferase activity	molecular_function
PGSC0003DMG400036477	GO:0009658	chloroplast organization	biological_process
PGSC0003DMG400036477	GO:0009507	chloroplast	cellular_component
PGSC0003DMG400036477	GO:0009536	plastid	cellular_component
PGSC0003DMG400036477	GO:0009941	chloroplast envelope	cellular_component
PGSC0003DMG400036477	GO:0005515	protein binding	molecular_function
PGSC0003DMG400036493	GO:0003700	DNA-binding transcription factor activity	molecular_function
PGSC0003DMG400036493	GO:0003677	DNA binding	molecular_function
PGSC0003DMG400036493	GO:0006355	regulation of transcription, DNA-templated	biological_process
PGSC0003DMG400036493	GO:0005634	nucleus	cellular_component
PGSC0003DMG400036493	GO:0006351	transcription, DNA-templated	biological_process
PGSC0003DMG400045602	GO:0005515	protein binding	molecular_function
PGSC0003DMG400045654	GO:0016020	membrane	cellular_component
PGSC0003DMG400045654	GO:0016021	integral component of membrane	cellular_component
PGSC0003DMG400045654	GO:0016787	hydrolase activity	molecular_function
PGSC0003DMG400045667	GO:0016747	transferase activity, transferring acyl groups other than amino-acyl groups	molecular_function
PGSC0003DMG400045675	GO:0016020	membrane	cellular_component
PGSC0003DMG400045675	GO:0016021	integral component of membrane	cellular_component
PGSC0003DMG400036566	GO:0003700	DNA-binding transcription factor activity	molecular_function
PGSC0003DMG400036566	GO:0003677	DNA binding	molecular_function
PGSC0003DMG400036566	GO:0006355	regulation of transcription, DNA-templated	biological_process
PGSC0003DMG400036566	GO:0005634	nucleus	cellular_component
PGSC0003DMG400036566	GO:0006351	transcription, DNA-templated	biological_process
PGSC0003DMG400045775	GO:0052726	inositol-1,3,4-trisphosphate 5-kinase activity	molecular_function
PGSC0003DMG400045775	GO:0016740	transferase activity	molecular_function
PGSC0003DMG400045775	GO:0000166	nucleotide binding	molecular_function
PGSC0003DMG400045775	GO:0005524	ATP binding	molecular_function
PGSC0003DMG400045775	GO:0016301	kinase activity	molecular_function
PGSC0003DMG400045775	GO:0016310	phosphorylation	biological_process
PGSC0003DMG400045775	GO:0000287	magnesium ion binding	molecular_function
PGSC0003DMG400045775	GO:0046872	metal ion binding	molecular_function
PGSC0003DMG400045775	GO:0005622	intracellular	cellular_component
PGSC0003DMG400045775	GO:0047325	inositol tetrakisphosphate 1-kinase activity	molecular_function
PGSC0003DMG400045775	GO:0052725	inositol-1,3,4-trisphosphate 6-kinase activity	molecular_function
PGSC0003DMG400045775	GO:0032957	inositol trisphosphate metabolic process	biological_process
PGSC0003DMG400045810	GO:0003676	nucleic acid binding	molecular_function
PGSC0003DMG400045810	GO:0008270	zinc ion binding	molecular_function
PGSC0003DMG400036772	GO:0003677	DNA binding	molecular_function
PGSC0003DMG400036772	GO:0005634	nucleus	cellular_component
PGSC0003DMG400036772	GO:0006351	transcription, DNA-templated	biological_process
PGSC0003DMG400036772	GO:0006355	regulation of transcription, DNA-templated	biological_process
PGSC0003DMG400036772	GO:0005515	protein binding	molecular_function
PGSC0003DMG400036774	GO:0004672	protein kinase activity	molecular_function
PGSC0003DMG400036774	GO:0005524	ATP binding	molecular_function
PGSC0003DMG400036774	GO:0006468	protein phosphorylation	biological_process
PGSC0003DMG400036774	GO:0016020	membrane	cellular_component
PGSC0003DMG400036774	GO:0016021	integral component of membrane	cellular_component
PGSC0003DMG400036797	GO:0006508	proteolysis	biological_process
PGSC0003DMG400036797	GO:0004252	serine-type endopeptidase activity	molecular_function
PGSC0003DMG400045951	GO:0046872	metal ion binding	molecular_function
PGSC0003DMG400045951	GO:0005576	extracellular region	cellular_component
PGSC0003DMG400045951	GO:0030145	manganese ion binding	molecular_function
PGSC0003DMG400045951	GO:0045735	nutrient reservoir activity	molecular_function
PGSC0003DMG400036851	GO:0003779	actin binding	molecular_function
PGSC0003DMG400036851	GO:0005622	intracellular	cellular_component
PGSC0003DMG400036851	GO:0030042	actin filament depolymerization	biological_process
PGSC0003DMG400036851	GO:0015629	actin cytoskeleton	cellular_component
PGSC0003DMG400036869	GO:0003743	translation initiation factor activity	molecular_function
PGSC0003DMG400036869	GO:0006413	translational initiation	biological_process
PGSC0003DMG400036882	GO:0000166	nucleotide binding	molecular_function
PGSC0003DMG400036882	GO:0004672	protein kinase activity	molecular_function
PGSC0003DMG400036882	GO:0004674	protein serine/threonine kinase activity	molecular_function
PGSC0003DMG400036882	GO:0005524	ATP binding	molecular_function
PGSC0003DMG400036882	GO:0006468	protein phosphorylation	biological_process
PGSC0003DMG400036882	GO:0016020	membrane	cellular_component
PGSC0003DMG400036882	GO:0016021	integral component of membrane	cellular_component
PGSC0003DMG400046044	GO:0003677	DNA binding	molecular_function
PGSC0003DMG400046044	GO:0006355	regulation of transcription, DNA-templated	biological_process
PGSC0003DMG400046044	GO:0003676	nucleic acid binding	molecular_function
PGSC0003DMG400046044	GO:0008270	zinc ion binding	molecular_function
PGSC0003DMG400046044	GO:0003729	mRNA binding	molecular_function
PGSC0003DMG400046044	GO:0009409	response to cold	biological_process
PGSC0003DMG400046044	GO:0009631	cold acclimation	biological_process
PGSC0003DMG400046044	GO:0009826	unidimensional cell growth	biological_process
PGSC0003DMG400046044	GO:0032508	DNA duplex unwinding	biological_process
PGSC0003DMG400046044	GO:0005634	nucleus	cellular_component
PGSC0003DMG400046044	GO:0005737	cytoplasm	cellular_component
PGSC0003DMG400036966	GO:0003979	UDP-glucose 6-dehydrogenase activity	molecular_function
PGSC0003DMG400036966	GO:0055114	oxidation-reduction process	biological_process
PGSC0003DMG400036966	GO:0051287	NAD binding	molecular_function
PGSC0003DMG400036966	GO:0016491	oxidoreductase activity	molecular_function
PGSC0003DMG400036966	GO:0016616	oxidoreductase activity, acting on the CH-OH group of donors, NAD or NADP as acceptor	molecular_function
PGSC0003DMG400036976	GO:0008152	metabolic process	biological_process
PGSC0003DMG400036976	GO:0016787	hydrolase activity	molecular_function
PGSC0003DMG400037011	GO:0003677	DNA binding	molecular_function
PGSC0003DMG400037011	GO:0006355	regulation of transcription, DNA-templated	biological_process
PGSC0003DMG400037011	GO:0005634	nucleus	cellular_component
PGSC0003DMG400037011	GO:0043565	sequence-specific DNA binding	molecular_function
PGSC0003DMG400037026	GO:0016740	transferase activity	molecular_function
PGSC0003DMG400037026	GO:0003824	catalytic activity	molecular_function
PGSC0003DMG400037026	GO:0006596	polyamine biosynthetic process	biological_process
PGSC0003DMG400037029	GO:0003677	DNA binding	molecular_function
PGSC0003DMG400037029	GO:0006355	regulation of transcription, DNA-templated	biological_process
PGSC0003DMG400037029	GO:0005634	nucleus	cellular_component
PGSC0003DMG400037053	GO:0046872	metal ion binding	molecular_function
PGSC0003DMG400046223	GO:0005515	protein binding	molecular_function
PGSC0003DMG400046234	GO:0010951	negative regulation of endopeptidase activity	biological_process
PGSC0003DMG400046234	GO:0004866	endopeptidase inhibitor activity	molecular_function
PGSC0003DMG400046247	GO:0016788	hydrolase activity, acting on ester bonds	molecular_function
PGSC0003DMG400037159	GO:0006952	defense response	biological_process
PGSC0003DMG400037159	GO:0043531	ADP binding	molecular_function
PGSC0003DMG400037185	GO:0016020	membrane	cellular_component
PGSC0003DMG400037185	GO:0016021	integral component of membrane	cellular_component
PGSC0003DMG400037185	GO:0005515	protein binding	molecular_function
PGSC0003DMG400046292	GO:0016020	membrane	cellular_component
PGSC0003DMG400046292	GO:0016021	integral component of membrane	cellular_component
PGSC0003DMG400046345	GO:0005840	ribosome	cellular_component
PGSC0003DMG400046345	GO:0003735	structural constituent of ribosome	molecular_function
PGSC0003DMG400046345	GO:0006412	translation	biological_process
PGSC0003DMG400046345	GO:0015934	large ribosomal subunit	cellular_component
PGSC0003DMG400046345	GO:0030529	intracellular ribonucleoprotein complex	cellular_component
PGSC0003DMG400037235	GO:0016740	transferase activity	molecular_function
PGSC0003DMG400037235	GO:0008152	metabolic process	biological_process
PGSC0003DMG400037235	GO:0016757	transferase activity, transferring glycosyl groups	molecular_function
PGSC0003DMG400037235	GO:0016758	transferase activity, transferring hexosyl groups	molecular_function
PGSC0003DMG400037242	GO:0008270	zinc ion binding	molecular_function
PGSC0003DMG400037242	GO:0005515	protein binding	molecular_function
PGSC0003DMG400037250	GO:0016740	transferase activity	molecular_function
PGSC0003DMG400037250	GO:0000166	nucleotide binding	molecular_function
PGSC0003DMG400037250	GO:0005524	ATP binding	molecular_function
PGSC0003DMG400037250	GO:0046872	metal ion binding	molecular_function
PGSC0003DMG400037250	GO:0005737	cytoplasm	cellular_component
PGSC0003DMG400037250	GO:0006730	one-carbon metabolic process	biological_process
PGSC0003DMG400037250	GO:0004478	methionine adenosyltransferase activity	molecular_function
PGSC0003DMG400037250	GO:0006556	S-adenosylmethionine biosynthetic process	biological_process
PGSC0003DMG400037251	GO:0003723	RNA binding	molecular_function
PGSC0003DMG400037251	GO:0003676	nucleic acid binding	molecular_function
PGSC0003DMG400037262	GO:0016020	membrane	cellular_component
PGSC0003DMG400037262	GO:0016021	integral component of membrane	cellular_component
PGSC0003DMG400046420	GO:0005515	protein binding	molecular_function
PGSC0003DMG400046427	GO:0016740	transferase activity	molecular_function
PGSC0003DMG400046427	GO:0008146	sulfotransferase activity	molecular_function
PGSC0003DMG400046446	GO:0006355	regulation of transcription, DNA-templated	biological_process
PGSC0003DMG400037332	GO:0005515	protein binding	molecular_function
PGSC0003DMG400046448	GO:0005525	GTP binding	molecular_function
PGSC0003DMG400037339	GO:0016020	membrane	cellular_component
PGSC0003DMG400037339	GO:0016021	integral component of membrane	cellular_component
PGSC0003DMG400046514	GO:0016020	membrane	cellular_component
PGSC0003DMG400046514	GO:0016021	integral component of membrane	cellular_component
PGSC0003DMG400046546	GO:0043531	ADP binding	molecular_function
PGSC0003DMG400046574	GO:0008270	zinc ion binding	molecular_function
PGSC0003DMG400046574	GO:0005515	protein binding	molecular_function
PGSC0003DMG400046579	GO:0005694	chromosome	cellular_component
PGSC0003DMG400046579	GO:0003677	DNA binding	molecular_function
PGSC0003DMG400046579	GO:0005634	nucleus	cellular_component
PGSC0003DMG400046579	GO:0006334	nucleosome assembly	biological_process
PGSC0003DMG400046579	GO:0046982	protein heterodimerization activity	molecular_function
PGSC0003DMG400046579	GO:0000786	nucleosome	cellular_component
PGSC0003DMG400046602	GO:0032259	methylation	biological_process
PGSC0003DMG400046602	GO:0008168	methyltransferase activity	molecular_function
PGSC0003DMG400037460	GO:0004672	protein kinase activity	molecular_function
PGSC0003DMG400037460	GO:0005524	ATP binding	molecular_function
PGSC0003DMG400037460	GO:0006468	protein phosphorylation	biological_process
PGSC0003DMG400037547	GO:0055114	oxidation-reduction process	biological_process
PGSC0003DMG400037547	GO:0004497	monooxygenase activity	molecular_function
PGSC0003DMG400037547	GO:0016491	oxidoreductase activity	molecular_function
PGSC0003DMG400037547	GO:0046872	metal ion binding	molecular_function
PGSC0003DMG400037547	GO:0020037	heme binding	molecular_function
PGSC0003DMG400037547	GO:0005506	iron ion binding	molecular_function
PGSC0003DMG400037547	GO:0016705	oxidoreductase activity, acting on paired donors, with incorporation or reduction of molecular oxygen	molecular_function
PGSC0003DMG400046726	GO:0005515	protein binding	molecular_function
PGSC0003DMG400037583	GO:0016787	hydrolase activity	molecular_function
PGSC0003DMG400037583	GO:0006508	proteolysis	biological_process
PGSC0003DMG400037583	GO:0004252	serine-type endopeptidase activity	molecular_function
PGSC0003DMG400037587	GO:0055114	oxidation-reduction process	biological_process
PGSC0003DMG400037587	GO:0016020	membrane	cellular_component
PGSC0003DMG400037587	GO:0016021	integral component of membrane	cellular_component
PGSC0003DMG400037587	GO:0016491	oxidoreductase activity	molecular_function
PGSC0003DMG400037587	GO:0046872	metal ion binding	molecular_function
PGSC0003DMG400046756	GO:0003682	chromatin binding	molecular_function
PGSC0003DMG400046756	GO:0045892	negative regulation of transcription, DNA-templated	biological_process
PGSC0003DMG400046756	GO:0007219	Notch signaling pathway	biological_process
PGSC0003DMG400046756	GO:0044030	regulation of DNA methylation	biological_process
PGSC0003DMG400046756	GO:2000232	regulation of rRNA processing	biological_process
PGSC0003DMG400046756	GO:0005634	nucleus	cellular_component
PGSC0003DMG400046756	GO:0005731	nucleolus organizer region	cellular_component
PGSC0003DMG400037616	GO:0016020	membrane	cellular_component
PGSC0003DMG400037616	GO:0016021	integral component of membrane	cellular_component
PGSC0003DMG400037616	GO:0055114	oxidation-reduction process	biological_process
PGSC0003DMG400046771	GO:0005524	ATP binding	molecular_function
PGSC0003DMG400046771	GO:0005737	cytoplasm	cellular_component
PGSC0003DMG400046771	GO:0000166	nucleotide binding	molecular_function
PGSC0003DMG400046771	GO:0004812	aminoacyl-tRNA ligase activity	molecular_function
PGSC0003DMG400046771	GO:0006418	tRNA aminoacylation for protein translation	biological_process
PGSC0003DMG400046771	GO:0004829	threonine-tRNA ligase activity	molecular_function
PGSC0003DMG400046771	GO:0006435	threonyl-tRNA aminoacylation	biological_process
PGSC0003DMG400046804	GO:0016020	membrane	cellular_component
PGSC0003DMG400046804	GO:0016021	integral component of membrane	cellular_component
PGSC0003DMG400046804	GO:0022857	transmembrane transporter activity	molecular_function
PGSC0003DMG400046804	GO:0055085	transmembrane transport	biological_process
PGSC0003DMG400037672	GO:0009055	electron transfer activity	molecular_function
PGSC0003DMG400037672	GO:0022900	electron transport chain	biological_process
PGSC0003DMG400046866	GO:0003676	nucleic acid binding	molecular_function
PGSC0003DMG400046866	GO:0008270	zinc ion binding	molecular_function
PGSC0003DMG400037697	GO:0016020	membrane	cellular_component
PGSC0003DMG400037697	GO:0016021	integral component of membrane	cellular_component
PGSC0003DMG400037705	GO:0005515	protein binding	molecular_function
PGSC0003DMG400037737	GO:0003700	DNA-binding transcription factor activity	molecular_function
PGSC0003DMG400037737	GO:0006355	regulation of transcription, DNA-templated	biological_process
PGSC0003DMG400046928	GO:0055114	oxidation-reduction process	biological_process
PGSC0003DMG400046928	GO:0004497	monooxygenase activity	molecular_function
PGSC0003DMG400046928	GO:0016491	oxidoreductase activity	molecular_function
PGSC0003DMG400046928	GO:0046872	metal ion binding	molecular_function
PGSC0003DMG400046928	GO:0020037	heme binding	molecular_function
PGSC0003DMG400046928	GO:0005506	iron ion binding	molecular_function
PGSC0003DMG400046928	GO:0016705	oxidoreductase activity, acting on paired donors, with incorporation or reduction of molecular oxygen	molecular_function
PGSC0003DMG400046940	GO:0009793	embryo development ending in seed dormancy	biological_process
PGSC0003DMG400046940	GO:0009507	chloroplast	cellular_component
PGSC0003DMG400046968	GO:0005515	protein binding	molecular_function
PGSC0003DMG400046978	GO:0016747	transferase activity, transferring acyl groups other than amino-acyl groups	molecular_function
PGSC0003DMG400047044	GO:0008299	isoprenoid biosynthetic process	biological_process
PGSC0003DMG400047044	GO:0016740	transferase activity	molecular_function
PGSC0003DMG400037840	GO:0016740	transferase activity	molecular_function
PGSC0003DMG400037840	GO:0008152	metabolic process	biological_process
PGSC0003DMG400037840	GO:0016757	transferase activity, transferring glycosyl groups	molecular_function
PGSC0003DMG400037840	GO:0016758	transferase activity, transferring hexosyl groups	molecular_function
PGSC0003DMG400037851	GO:0016020	membrane	cellular_component
PGSC0003DMG400037851	GO:0016021	integral component of membrane	cellular_component
PGSC0003DMG400037851	GO:0005515	protein binding	molecular_function
PGSC0003DMG400037859	GO:0016020	membrane	cellular_component
PGSC0003DMG400037859	GO:0016021	integral component of membrane	cellular_component
PGSC0003DMG400037865	GO:0016020	membrane	cellular_component
PGSC0003DMG400037865	GO:0016021	integral component of membrane	cellular_component
PGSC0003DMG400037865	GO:0050826	response to freezing	biological_process
PGSC0003DMG400037874	GO:0005576	extracellular region	cellular_component
PGSC0003DMG400047102	GO:0016020	membrane	cellular_component
PGSC0003DMG400047102	GO:0016021	integral component of membrane	cellular_component
PGSC0003DMG400037894	GO:0016787	hydrolase activity	molecular_function
PGSC0003DMG400037894	GO:0004190	aspartic-type endopeptidase activity	molecular_function
PGSC0003DMG400037894	GO:0008233	peptidase activity	molecular_function
PGSC0003DMG400037894	GO:0006508	proteolysis	biological_process
PGSC0003DMG400047155	GO:0005515	protein binding	molecular_function
PGSC0003DMG400037923	GO:0016020	membrane	cellular_component
PGSC0003DMG400037923	GO:0016021	integral component of membrane	cellular_component
PGSC0003DMG400047204	GO:0005840	ribosome	cellular_component
PGSC0003DMG400047204	GO:0005622	intracellular	cellular_component
PGSC0003DMG400047204	GO:0003735	structural constituent of ribosome	molecular_function
PGSC0003DMG400047204	GO:0006412	translation	biological_process
PGSC0003DMG400037971	GO:0006351	transcription, DNA-templated	biological_process
PGSC0003DMG400037971	GO:0006355	regulation of transcription, DNA-templated	biological_process
PGSC0003DMG400047233	GO:0005509	calcium ion binding	molecular_function
PGSC0003DMG400038020	GO:0006952	defense response	biological_process
PGSC0003DMG400038020	GO:0043531	ADP binding	molecular_function
PGSC0003DMG400047273	GO:0016020	membrane	cellular_component
PGSC0003DMG400047273	GO:0016021	integral component of membrane	cellular_component
PGSC0003DMG400047273	GO:0016787	hydrolase activity	molecular_function
PGSC0003DMG400038055	GO:0016020	membrane	cellular_component
PGSC0003DMG400038055	GO:0016021	integral component of membrane	cellular_component
PGSC0003DMG400047327	GO:0006883	cellular sodium ion homeostasis	biological_process
PGSC0003DMG400047327	GO:0043433	negative regulation of DNA-binding transcription factor activity	biological_process
PGSC0003DMG400047327	GO:1901001	negative regulation of response to salt stress	biological_process
PGSC0003DMG400047327	GO:0030007	cellular potassium ion homeostasis	biological_process
PGSC0003DMG400047327	GO:0005634	nucleus	cellular_component
PGSC0003DMG400038064	GO:0005975	carbohydrate metabolic process	biological_process
PGSC0003DMG400038064	GO:0004553	hydrolase activity, hydrolyzing O-glycosyl compounds	molecular_function
PGSC0003DMG400047336	GO:0016020	membrane	cellular_component
PGSC0003DMG400047336	GO:0016021	integral component of membrane	cellular_component
PGSC0003DMG400038079	GO:0016788	hydrolase activity, acting on ester bonds	molecular_function
PGSC0003DMG400047346	GO:0071219	cellular response to molecule of bacterial origin	biological_process
PGSC0003DMG400047346	GO:0071323	cellular response to chitin	biological_process
PGSC0003DMG400047346	GO:0004672	protein kinase activity	molecular_function
PGSC0003DMG400047346	GO:0005524	ATP binding	molecular_function
PGSC0003DMG400047346	GO:0006468	protein phosphorylation	biological_process
PGSC0003DMG400047346	GO:0016020	membrane	cellular_component
PGSC0003DMG400047346	GO:0016021	integral component of membrane	cellular_component
PGSC0003DMG400047346	GO:0008061	chitin binding	molecular_function
PGSC0003DMG400047346	GO:0045087	innate immune response	biological_process
PGSC0003DMG400047346	GO:0005886	plasma membrane	cellular_component
PGSC0003DMG400038092	GO:0008270	zinc ion binding	molecular_function
PGSC0003DMG400038092	GO:0005515	protein binding	molecular_function
PGSC0003DMG400038126	GO:0005515	protein binding	molecular_function
PGSC0003DMG400038135	GO:0005525	GTP binding	molecular_function
PGSC0003DMG400038162	GO:0032259	methylation	biological_process
PGSC0003DMG400038162	GO:0003723	RNA binding	molecular_function
PGSC0003DMG400038162	GO:0008168	methyltransferase activity	molecular_function
PGSC0003DMG400038162	GO:0006396	RNA processing	biological_process
PGSC0003DMG400038162	GO:0008173	RNA methyltransferase activity	molecular_function
PGSC0003DMG400038162	GO:0001510	RNA methylation	biological_process
PGSC0003DMG400038162	GO:0009507	chloroplast	cellular_component
PGSC0003DMG400038172	GO:0009733	response to auxin	biological_process
PGSC0003DMG400038188	GO:0055114	oxidation-reduction process	biological_process
PGSC0003DMG400038188	GO:0016491	oxidoreductase activity	molecular_function
PGSC0003DMG400038200	GO:0003735	structural constituent of ribosome	molecular_function
PGSC0003DMG400038200	GO:0006412	translation	biological_process
PGSC0003DMG400038200	GO:0005840	ribosome	cellular_component
PGSC0003DMG400038200	GO:0015935	small ribosomal subunit	cellular_component
PGSC0003DMG400038305	GO:0016740	transferase activity	molecular_function
PGSC0003DMG400038305	GO:0008152	metabolic process	biological_process
PGSC0003DMG400038305	GO:0016757	transferase activity, transferring glycosyl groups	molecular_function
PGSC0003DMG400038305	GO:0016758	transferase activity, transferring hexosyl groups	molecular_function
PGSC0003DMG400038314	GO:0004672	protein kinase activity	molecular_function
PGSC0003DMG400038314	GO:0005524	ATP binding	molecular_function
PGSC0003DMG400038314	GO:0006468	protein phosphorylation	biological_process
PGSC0003DMG400038314	GO:0016020	membrane	cellular_component
PGSC0003DMG400038314	GO:0016021	integral component of membrane	cellular_component
PGSC0003DMG400038332	GO:0016787	hydrolase activity	molecular_function
PGSC0003DMG400038332	GO:0008233	peptidase activity	molecular_function
PGSC0003DMG400038332	GO:0006508	proteolysis	biological_process
PGSC0003DMG400038332	GO:0004252	serine-type endopeptidase activity	molecular_function
PGSC0003DMG400038332	GO:0008236	serine-type peptidase activity	molecular_function
PGSC0003DMG400038387	GO:0008270	zinc ion binding	molecular_function
PGSC0003DMG400038387	GO:0016554	cytidine to uridine editing	biological_process
PGSC0003DMG400038387	GO:0005739	mitochondrion	cellular_component
PGSC0003DMG400038387	GO:0005515	protein binding	molecular_function
PGSC0003DMG400038433	GO:0008152	metabolic process	biological_process
PGSC0003DMG400038433	GO:0016787	hydrolase activity	molecular_function
PGSC0003DMG400038453	GO:0055114	oxidation-reduction process	biological_process
PGSC0003DMG400038453	GO:0016491	oxidoreductase activity	molecular_function
PGSC0003DMG400038556	GO:0016020	membrane	cellular_component
PGSC0003DMG400038556	GO:0016021	integral component of membrane	cellular_component
PGSC0003DMG400038566	GO:0008270	zinc ion binding	molecular_function
PGSC0003DMG400038566	GO:0005515	protein binding	molecular_function
PGSC0003DMG400038589	GO:0003700	DNA-binding transcription factor activity	molecular_function
PGSC0003DMG400038589	GO:0003677	DNA binding	molecular_function
PGSC0003DMG400038589	GO:0006355	regulation of transcription, DNA-templated	biological_process
PGSC0003DMG400038589	GO:0005634	nucleus	cellular_component
PGSC0003DMG400038589	GO:0043565	sequence-specific DNA binding	molecular_function
PGSC0003DMG400038589	GO:0046872	metal ion binding	molecular_function
PGSC0003DMG400038589	GO:0006351	transcription, DNA-templated	biological_process
PGSC0003DMG400038589	GO:0008270	zinc ion binding	molecular_function
PGSC0003DMG400038589	GO:0045893	positive regulation of transcription, DNA-templated	biological_process
PGSC0003DMG400038663	GO:0005515	protein binding	molecular_function
PGSC0003DMG400038720	GO:0005515	protein binding	molecular_function
PGSC0003DMG400038827	GO:0005515	protein binding	molecular_function
PGSC0003DMG400038862	GO:0016020	membrane	cellular_component
PGSC0003DMG400038862	GO:0016021	integral component of membrane	cellular_component
PGSC0003DMG400038897	GO:0055114	oxidation-reduction process	biological_process
PGSC0003DMG400038897	GO:0005840	ribosome	cellular_component
PGSC0003DMG400038897	GO:0003735	structural constituent of ribosome	molecular_function
PGSC0003DMG400038897	GO:0006412	translation	biological_process
PGSC0003DMG400038897	GO:0005507	copper ion binding	molecular_function
PGSC0003DMG400038907	GO:0099132	ATP hydrolysis coupled cation transmembrane transport	biological_process
PGSC0003DMG400038907	GO:0000166	nucleotide binding	molecular_function
PGSC0003DMG400038907	GO:0005524	ATP binding	molecular_function
PGSC0003DMG400038907	GO:0016020	membrane	cellular_component
PGSC0003DMG400038907	GO:0016021	integral component of membrane	cellular_component
PGSC0003DMG400038907	GO:0016787	hydrolase activity	molecular_function
PGSC0003DMG400038907	GO:0006811	ion transport	biological_process
PGSC0003DMG400038907	GO:0005388	calcium-transporting ATPase activity	molecular_function
PGSC0003DMG400038907	GO:0006816	calcium ion transport	biological_process
PGSC0003DMG400038907	GO:0070588	calcium ion transmembrane transport	biological_process
PGSC0003DMG400038989	GO:0016740	transferase activity	molecular_function
PGSC0003DMG400038989	GO:0008152	metabolic process	biological_process
PGSC0003DMG400038989	GO:0016758	transferase activity, transferring hexosyl groups	molecular_function
PGSC0003DMG400039047	GO:0016020	membrane	cellular_component
PGSC0003DMG400039047	GO:0016021	integral component of membrane	cellular_component
PGSC0003DMG400039263	GO:0006351	transcription, DNA-templated	biological_process
PGSC0003DMG400039263	GO:0006355	regulation of transcription, DNA-templated	biological_process
PGSC0003DMG400039297	GO:0005515	protein binding	molecular_function
PGSC0003DMG400039325	GO:0019789	SUMO transferase activity	molecular_function
PGSC0003DMG400039325	GO:0016925	protein sumoylation	biological_process
PGSC0003DMG400039347	GO:0055114	oxidation-reduction process	biological_process
PGSC0003DMG400039347	GO:0003824	catalytic activity	molecular_function
PGSC0003DMG400039347	GO:0050660	flavin adenine dinucleotide binding	molecular_function
PGSC0003DMG400039347	GO:0016491	oxidoreductase activity	molecular_function
PGSC0003DMG400039347	GO:0016614	oxidoreductase activity, acting on CH-OH group of donors	molecular_function
PGSC0003DMG400039347	GO:0071949	FAD binding	molecular_function
PGSC0003DMG400039355	GO:0005515	protein binding	molecular_function
PGSC0003DMG400039363	GO:0016740	transferase activity	molecular_function
PGSC0003DMG400039363	GO:0008146	sulfotransferase activity	molecular_function
PGSC0003DMG400039432	GO:0003924	GTPase activity	molecular_function
PGSC0003DMG400039432	GO:0005525	GTP binding	molecular_function
PGSC0003DMG400039436	GO:0042753	positive regulation of circadian rhythm	biological_process
PGSC0003DMG400039453	GO:0016740	transferase activity	molecular_function
PGSC0003DMG400039453	GO:0008152	metabolic process	biological_process
PGSC0003DMG400039453	GO:0016757	transferase activity, transferring glycosyl groups	molecular_function
PGSC0003DMG400039453	GO:0016758	transferase activity, transferring hexosyl groups	molecular_function
PGSC0003DMG400039532	GO:0005509	calcium ion binding	molecular_function
PGSC0003DMG400039667	GO:0016020	membrane	cellular_component
PGSC0003DMG400039667	GO:0016021	integral component of membrane	cellular_component
PGSC0003DMG400039667	GO:0016787	hydrolase activity	molecular_function
PGSC0003DMG400039680	GO:0004672	protein kinase activity	molecular_function
PGSC0003DMG400039680	GO:0005524	ATP binding	molecular_function
PGSC0003DMG400039680	GO:0006468	protein phosphorylation	biological_process
PGSC0003DMG400039680	GO:0016020	membrane	cellular_component
PGSC0003DMG400039680	GO:0016021	integral component of membrane	cellular_component
PGSC0003DMG400039680	GO:0005515	protein binding	molecular_function
PGSC0003DMG400039752	GO:0015031	protein transport	biological_process
PGSC0003DMG400039752	GO:0006887	exocytosis	biological_process
PGSC0003DMG400039752	GO:0000145	exocyst	cellular_component
PGSC0003DMG400039752	GO:0005829	cytosol	cellular_component
PGSC0003DMG400039752	GO:0005886	plasma membrane	cellular_component
PGSC0003DMG400039789	GO:0016740	transferase activity	molecular_function
PGSC0003DMG400039789	GO:0008152	metabolic process	biological_process
PGSC0003DMG400039789	GO:0016757	transferase activity, transferring glycosyl groups	molecular_function
PGSC0003DMG400039789	GO:0016758	transferase activity, transferring hexosyl groups	molecular_function
PGSC0003DMG400039821	GO:0000398	mRNA splicing, via spliceosome	biological_process
PGSC0003DMG400039821	GO:0005681	spliceosomal complex	cellular_component
PGSC0003DMG400039856	GO:0052861	glucan endo-1,3-beta-glucanase activity, C-3 substituted reducing group	molecular_function
PGSC0003DMG400039862	GO:0008270	zinc ion binding	molecular_function
PGSC0003DMG400039862	GO:0005634	nucleus	cellular_component
PGSC0003DMG400039862	GO:0005737	cytoplasm	cellular_component
PGSC0003DMG400039862	GO:0009507	chloroplast	cellular_component
PGSC0003DMG400039862	GO:0005515	protein binding	molecular_function
PGSC0003DMG400039893	GO:0005515	protein binding	molecular_function
PGSC0003DMG400039898	GO:0003677	DNA binding	molecular_function
PGSC0003DMG400039898	GO:0006355	regulation of transcription, DNA-templated	biological_process
PGSC0003DMG400039898	GO:0005634	nucleus	cellular_component
PGSC0003DMG400039898	GO:0006351	transcription, DNA-templated	biological_process
PGSC0003DMG400039917	GO:0016740	transferase activity	molecular_function
PGSC0003DMG400039917	GO:0008152	metabolic process	biological_process
PGSC0003DMG400039917	GO:0016758	transferase activity, transferring hexosyl groups	molecular_function
PGSC0003DMG400040010	GO:0005515	protein binding	molecular_function
PGSC0003DMG400040046	GO:0003700	DNA-binding transcription factor activity	molecular_function
PGSC0003DMG400040046	GO:0003677	DNA binding	molecular_function
PGSC0003DMG400040046	GO:0006355	regulation of transcription, DNA-templated	biological_process
PGSC0003DMG400040046	GO:0005634	nucleus	cellular_component
PGSC0003DMG400040046	GO:0006351	transcription, DNA-templated	biological_process
PGSC0003DMG400040097	GO:1903506	regulation of nucleic acid-templated transcription	biological_process
PGSC0003DMG400040097	GO:0003712	transcription coregulator activity	molecular_function
PGSC0003DMG400040097	GO:0090344	negative regulation of cell aging	biological_process
PGSC0003DMG400040097	GO:0009910	negative regulation of flower development	biological_process
PGSC0003DMG400040097	GO:0006623	protein targeting to vacuole	biological_process
PGSC0003DMG400040097	GO:0009744	response to sucrose	biological_process
PGSC0003DMG400040097	GO:0005634	nucleus	cellular_component
PGSC0003DMG400040097	GO:0005737	cytoplasm	cellular_component
PGSC0003DMG400040097	GO:0005773	vacuole	cellular_component
PGSC0003DMG400040097	GO:0005886	plasma membrane	cellular_component
PGSC0003DMG400040097	GO:0031982	vesicle	cellular_component
PGSC0003DMG400040194	GO:0005515	protein binding	molecular_function
PGSC0003DMG400040194	GO:0009793	embryo development ending in seed dormancy	biological_process
PGSC0003DMG400040194	GO:0005634	nucleus	cellular_component
PGSC0003DMG400040232	GO:0003677	DNA binding	molecular_function
PGSC0003DMG400040232	GO:0005634	nucleus	cellular_component
PGSC0003DMG400040232	GO:0006351	transcription, DNA-templated	biological_process
PGSC0003DMG400040232	GO:0006355	regulation of transcription, DNA-templated	biological_process
PGSC0003DMG400040241	GO:0005515	protein binding	molecular_function
PGSC0003DMG400040260	GO:0006952	defense response	biological_process
PGSC0003DMG400040260	GO:0016798	hydrolase activity, acting on glycosyl bonds	molecular_function
PGSC0003DMG400040260	GO:0042973	glucan endo-1,3-beta-D-glucosidase activity	molecular_function
PGSC0003DMG400040260	GO:0016787	hydrolase activity	molecular_function
PGSC0003DMG400040260	GO:0005975	carbohydrate metabolic process	biological_process
PGSC0003DMG400040260	GO:0008152	metabolic process	biological_process
PGSC0003DMG400040260	GO:0004553	hydrolase activity, hydrolyzing O-glycosyl compounds	molecular_function
PGSC0003DMG400040260	GO:0005773	vacuole	cellular_component
PGSC0003DMG400040483	GO:0005488	binding	molecular_function
PGSC0003DMG400040483	GO:0005515	protein binding	molecular_function
PGSC0003DMG400040510	GO:0005515	protein binding	molecular_function
PGSC0003DMG400040535	GO:0005784	Sec61 translocon complex	cellular_component
PGSC0003DMG400040535	GO:0016020	membrane	cellular_component
PGSC0003DMG400040535	GO:0016021	integral component of membrane	cellular_component
PGSC0003DMG400040535	GO:0015031	protein transport	biological_process
PGSC0003DMG400040535	GO:0005783	endoplasmic reticulum	cellular_component
PGSC0003DMG400040535	GO:0006886	intracellular protein transport	biological_process
PGSC0003DMG400040547	GO:0000166	nucleotide binding	molecular_function
PGSC0003DMG400040547	GO:0004672	protein kinase activity	molecular_function
PGSC0003DMG400040547	GO:0004674	protein serine/threonine kinase activity	molecular_function
PGSC0003DMG400040547	GO:0005524	ATP binding	molecular_function
PGSC0003DMG400040547	GO:0006468	protein phosphorylation	biological_process
PGSC0003DMG400040591	GO:0071805	potassium ion transmembrane transport	biological_process
PGSC0003DMG400040591	GO:0034220	ion transmembrane transport	biological_process
PGSC0003DMG400040591	GO:0005249	voltage-gated potassium channel activity	molecular_function
PGSC0003DMG400040591	GO:0016020	membrane	cellular_component
PGSC0003DMG400040591	GO:0016021	integral component of membrane	cellular_component
PGSC0003DMG400040591	GO:0055085	transmembrane transport	biological_process
PGSC0003DMG400040591	GO:0006811	ion transport	biological_process
PGSC0003DMG400040591	GO:0006813	potassium ion transport	biological_process
PGSC0003DMG400040591	GO:0005216	ion channel activity	molecular_function
PGSC0003DMG400040636	GO:0005515	protein binding	molecular_function
PGSC0003DMG400040651	GO:0008152	metabolic process	biological_process
PGSC0003DMG400040651	GO:0016787	hydrolase activity	molecular_function
PGSC0003DMG400040663	GO:0003677	DNA binding	molecular_function
PGSC0003DMG400040663	GO:0005634	nucleus	cellular_component
PGSC0003DMG400040663	GO:0006351	transcription, DNA-templated	biological_process
PGSC0003DMG400040663	GO:0006355	regulation of transcription, DNA-templated	biological_process
PGSC0003DMG400040729	GO:0004672	protein kinase activity	molecular_function
PGSC0003DMG400040729	GO:0005524	ATP binding	molecular_function
PGSC0003DMG400040729	GO:0006468	protein phosphorylation	biological_process
PGSC0003DMG400040835	GO:0003677	DNA binding	molecular_function
PGSC0003DMG400040835	GO:0006357	regulation of transcription by RNA polymerase II	biological_process
PGSC0003DMG400040835	GO:0046983	protein dimerization activity	molecular_function
PGSC0003DMG400040850	GO:0005515	protein binding	molecular_function
PGSC0003DMG400040994	GO:0016020	membrane	cellular_component
PGSC0003DMG400040994	GO:0016021	integral component of membrane	cellular_component
PGSC0003DMG400041021	GO:0005694	chromosome	cellular_component
PGSC0003DMG400041021	GO:0003677	DNA binding	molecular_function
PGSC0003DMG400041021	GO:0005634	nucleus	cellular_component
PGSC0003DMG400041021	GO:0006334	nucleosome assembly	biological_process
PGSC0003DMG400041021	GO:0000786	nucleosome	cellular_component
PGSC0003DMG400041027	GO:0003743	translation initiation factor activity	molecular_function
PGSC0003DMG400041027	GO:0006413	translational initiation	biological_process
PGSC0003DMG400041029	GO:0051087	chaperone binding	molecular_function
PGSC0003DMG400041029	GO:0005515	protein binding	molecular_function
PGSC0003DMG400041047	GO:0008033	tRNA processing	biological_process
PGSC0003DMG400041047	GO:0003723	RNA binding	molecular_function
PGSC0003DMG400041047	GO:0006397	mRNA processing	biological_process
PGSC0003DMG400041047	GO:0009507	chloroplast	cellular_component
PGSC0003DMG400041047	GO:0009536	plastid	cellular_component
PGSC0003DMG400041047	GO:0008380	RNA splicing	biological_process
PGSC0003DMG400041053	GO:0016020	membrane	cellular_component
PGSC0003DMG400041053	GO:0016021	integral component of membrane	cellular_component
PGSC0003DMG400041136	GO:0006355	regulation of transcription, DNA-templated	biological_process
PGSC0003DMG400041136	GO:0008270	zinc ion binding	molecular_function
PGSC0003DMG400041220	GO:0080167	response to karrikin	biological_process
PGSC0003DMG400041235	GO:0055114	oxidation-reduction process	biological_process
PGSC0003DMG400041235	GO:0016491	oxidoreductase activity	molecular_function
PGSC0003DMG400041311	GO:0004672	protein kinase activity	molecular_function
PGSC0003DMG400041311	GO:0005524	ATP binding	molecular_function
PGSC0003DMG400041311	GO:0006468	protein phosphorylation	biological_process
PGSC0003DMG400041336	GO:0005515	protein binding	molecular_function
PGSC0003DMG400041402	GO:0016787	hydrolase activity	molecular_function
PGSC0003DMG400041402	GO:0004190	aspartic-type endopeptidase activity	molecular_function
PGSC0003DMG400041402	GO:0008233	peptidase activity	molecular_function
PGSC0003DMG400041402	GO:0006508	proteolysis	biological_process
PGSC0003DMG400041450	GO:0005524	ATP binding	molecular_function
PGSC0003DMG400041467	GO:0003676	nucleic acid binding	molecular_function
PGSC0003DMG400041508	GO:0008299	isoprenoid biosynthetic process	biological_process
PGSC0003DMG400041508	GO:0016740	transferase activity	molecular_function
PGSC0003DMG400041532	GO:0016740	transferase activity	molecular_function
PGSC0003DMG400041532	GO:0008152	metabolic process	biological_process
PGSC0003DMG400041532	GO:0016757	transferase activity, transferring glycosyl groups	molecular_function
PGSC0003DMG400041532	GO:0016758	transferase activity, transferring hexosyl groups	molecular_function
PGSC0003DMG400041620	GO:0016020	membrane	cellular_component
PGSC0003DMG400041620	GO:0009507	chloroplast	cellular_component
PGSC0003DMG400041620	GO:0009536	plastid	cellular_component
PGSC0003DMG400041620	GO:0046872	metal ion binding	molecular_function
PGSC0003DMG400041620	GO:0055114	oxidation-reduction process	biological_process
PGSC0003DMG400041620	GO:0009055	electron transfer activity	molecular_function
PGSC0003DMG400041620	GO:0022900	electron transport chain	biological_process
PGSC0003DMG400041620	GO:0009535	chloroplast thylakoid membrane	cellular_component
PGSC0003DMG400041620	GO:0009579	thylakoid	cellular_component
PGSC0003DMG400041620	GO:0005507	copper ion binding	molecular_function
PGSC0003DMG400041652	GO:0055114	oxidation-reduction process	biological_process
PGSC0003DMG400041652	GO:0016020	membrane	cellular_component
PGSC0003DMG400041652	GO:0016021	integral component of membrane	cellular_component
PGSC0003DMG400041652	GO:0006629	lipid metabolic process	biological_process
PGSC0003DMG400041652	GO:0016717	oxidoreductase activity, acting on paired donors, with oxidation of a pair of donors resulting in the reduction of molecular oxygen to two molecules of water	molecular_function
PGSC0003DMG400041767	GO:0000166	nucleotide binding	molecular_function
PGSC0003DMG400041767	GO:0003924	GTPase activity	molecular_function
PGSC0003DMG400041767	GO:0005525	GTP binding	molecular_function
PGSC0003DMG400041767	GO:0005622	intracellular	cellular_component
PGSC0003DMG400041767	GO:0003746	translation elongation factor activity	molecular_function
PGSC0003DMG400041767	GO:0006414	translational elongation	biological_process
PGSC0003DMG400041876	GO:0016020	membrane	cellular_component
PGSC0003DMG400041876	GO:0016021	integral component of membrane	cellular_component
PGSC0003DMG400041974	GO:0030246	carbohydrate binding	molecular_function
PGSC0003DMG400041974	GO:0004672	protein kinase activity	molecular_function
PGSC0003DMG400041974	GO:0005524	ATP binding	molecular_function
PGSC0003DMG400041974	GO:0006468	protein phosphorylation	biological_process
PGSC0003DMG400041974	GO:0016020	membrane	cellular_component
PGSC0003DMG400041974	GO:0016021	integral component of membrane	cellular_component
PGSC0003DMG400041998	GO:0010223	secondary shoot formation	biological_process
PGSC0003DMG400041998	GO:1901601	strigolactone biosynthetic process	biological_process
PGSC0003DMG400041998	GO:1902348	cellular response to strigolactone	biological_process
PGSC0003DMG400028001	GO:0006952	defense response	biological_process
PGSC0003DMG400028001	GO:0043531	ADP binding	molecular_function
PGSC0003DMG400028009	GO:0009507	chloroplast	cellular_component
PGSC0003DMG400028009	GO:0009535	chloroplast thylakoid membrane	cellular_component
PGSC0003DMG400028009	GO:0009579	thylakoid	cellular_component
PGSC0003DMG400028009	GO:0010287	plastoglobule	cellular_component
PGSC0003DMG400028012	GO:0005525	GTP binding	molecular_function
PGSC0003DMG400028013	GO:0033612	receptor serine/threonine kinase binding	molecular_function
PGSC0003DMG400028013	GO:0010087	phloem or xylem histogenesis	biological_process
PGSC0003DMG400028013	GO:0010089	xylem development	biological_process
PGSC0003DMG400028021	GO:0016491	oxidoreductase activity	molecular_function
PGSC0003DMG400028021	GO:0055114	oxidation-reduction process	biological_process
PGSC0003DMG400028022	GO:0055114	oxidation-reduction process	biological_process
PGSC0003DMG400028022	GO:0016020	membrane	cellular_component
PGSC0003DMG400028022	GO:0016021	integral component of membrane	cellular_component
PGSC0003DMG400028022	GO:0016491	oxidoreductase activity	molecular_function
PGSC0003DMG400028022	GO:0005506	iron ion binding	molecular_function
PGSC0003DMG400028022	GO:0008610	lipid biosynthetic process	biological_process
PGSC0003DMG401028027	GO:0000413	protein peptidyl-prolyl isomerization	biological_process
PGSC0003DMG401028027	GO:0016853	isomerase activity	molecular_function
PGSC0003DMG401028027	GO:0003755	peptidyl-prolyl cis-trans isomerase activity	molecular_function
PGSC0003DMG401028027	GO:0009507	chloroplast	cellular_component
PGSC0003DMG401028027	GO:0009535	chloroplast thylakoid membrane	cellular_component
PGSC0003DMG401028027	GO:0009579	thylakoid	cellular_component
PGSC0003DMG401028027	GO:0031977	thylakoid lumen	cellular_component
PGSC0003DMG402028027	GO:0003824	catalytic activity	molecular_function
PGSC0003DMG402028027	GO:0005975	carbohydrate metabolic process	biological_process
PGSC0003DMG402028027	GO:0005737	cytoplasm	cellular_component
PGSC0003DMG402028027	GO:0006098	pentose-phosphate shunt	biological_process
PGSC0003DMG402028027	GO:0004801	sedoheptulose-7-phosphate:D-glyceraldehyde-3-phosphate glyceronetransferase activity	molecular_function
PGSC0003DMG402028027	GO:0016740	transferase activity	molecular_function
PGSC0003DMG402028027	GO:0009809	lignin biosynthetic process	biological_process
PGSC0003DMG402028027	GO:0033587	shikimate biosynthetic process	biological_process
PGSC0003DMG402028027	GO:0046686	response to cadmium ion	biological_process
PGSC0003DMG402028027	GO:0005739	mitochondrion	cellular_component
PGSC0003DMG402028027	GO:0009507	chloroplast	cellular_component
PGSC0003DMG402028027	GO:0009536	plastid	cellular_component
PGSC0003DMG402028027	GO:0009570	chloroplast stroma	cellular_component
PGSC0003DMG400028036	GO:0016020	membrane	cellular_component
PGSC0003DMG400028036	GO:0016021	integral component of membrane	cellular_component
PGSC0003DMG400028045	GO:0016020	membrane	cellular_component
PGSC0003DMG400028045	GO:0016021	integral component of membrane	cellular_component
PGSC0003DMG400028045	GO:0003824	catalytic activity	molecular_function
PGSC0003DMG400028045	GO:0005975	carbohydrate metabolic process	biological_process
PGSC0003DMG400028045	GO:0004553	hydrolase activity, hydrolyzing O-glycosyl compounds	molecular_function
PGSC0003DMG400028053	GO:0055114	oxidation-reduction process	biological_process
PGSC0003DMG400028053	GO:0004497	monooxygenase activity	molecular_function
PGSC0003DMG400028053	GO:0016491	oxidoreductase activity	molecular_function
PGSC0003DMG400028053	GO:0046872	metal ion binding	molecular_function
PGSC0003DMG400028053	GO:0020037	heme binding	molecular_function
PGSC0003DMG400028053	GO:0005506	iron ion binding	molecular_function
PGSC0003DMG400028053	GO:0016705	oxidoreductase activity, acting on paired donors, with incorporation or reduction of molecular oxygen	molecular_function
PGSC0003DMG400028053	GO:0016020	membrane	cellular_component
PGSC0003DMG400028053	GO:0016021	integral component of membrane	cellular_component
PGSC0003DMG400028056	GO:0043531	ADP binding	molecular_function
PGSC0003DMG400028061	GO:0042793	plastid transcription	biological_process
PGSC0003DMG400028061	GO:0045893	positive regulation of transcription, DNA-templated	biological_process
PGSC0003DMG400028061	GO:0009295	nucleoid	cellular_component
PGSC0003DMG400028061	GO:0009507	chloroplast	cellular_component
PGSC0003DMG400028061	GO:0009508	plastid chromosome	cellular_component
PGSC0003DMG400028063	GO:0016020	membrane	cellular_component
PGSC0003DMG400028063	GO:0016021	integral component of membrane	cellular_component
PGSC0003DMG400028066	GO:0004672	protein kinase activity	molecular_function
PGSC0003DMG400028066	GO:0005524	ATP binding	molecular_function
PGSC0003DMG400028066	GO:0006468	protein phosphorylation	biological_process
PGSC0003DMG400028069	GO:0003824	catalytic activity	molecular_function
PGSC0003DMG400028069	GO:0050662	coenzyme binding	molecular_function
PGSC0003DMG400028073	GO:0004672	protein kinase activity	molecular_function
PGSC0003DMG400028073	GO:0005524	ATP binding	molecular_function
PGSC0003DMG400028073	GO:0006468	protein phosphorylation	biological_process
PGSC0003DMG400028073	GO:0016020	membrane	cellular_component
PGSC0003DMG400028073	GO:0016021	integral component of membrane	cellular_component
PGSC0003DMG400028077	GO:0006508	proteolysis	biological_process
PGSC0003DMG400028077	GO:0008234	cysteine-type peptidase activity	molecular_function
PGSC0003DMG400028081	GO:0043531	ADP binding	molecular_function
PGSC0003DMG400028097	GO:0016491	oxidoreductase activity	molecular_function
PGSC0003DMG400028097	GO:0055114	oxidation-reduction process	biological_process
PGSC0003DMG400028098	GO:0003677	DNA binding	molecular_function
PGSC0003DMG400028098	GO:0005634	nucleus	cellular_component
PGSC0003DMG400028099	GO:0005634	nucleus	cellular_component
PGSC0003DMG400028100	GO:0003677	DNA binding	molecular_function
PGSC0003DMG400028100	GO:0005634	nucleus	cellular_component
PGSC0003DMG400028100	GO:0006351	transcription, DNA-templated	biological_process
PGSC0003DMG400028100	GO:0006355	regulation of transcription, DNA-templated	biological_process
PGSC0003DMG400028102	GO:0016020	membrane	cellular_component
PGSC0003DMG400028102	GO:0016021	integral component of membrane	cellular_component
PGSC0003DMG400028102	GO:0022857	transmembrane transporter activity	molecular_function
PGSC0003DMG400028102	GO:0055085	transmembrane transport	biological_process
PGSC0003DMG400028104	GO:0005854	nascent polypeptide-associated complex	cellular_component
PGSC0003DMG400028105	GO:0016020	membrane	cellular_component
PGSC0003DMG400028105	GO:0016021	integral component of membrane	cellular_component
PGSC0003DMG400028106	GO:0003729	mRNA binding	molecular_function
PGSC0003DMG400028106	GO:0000245	spliceosomal complex assembly	biological_process
PGSC0003DMG400028106	GO:0005488	binding	molecular_function
PGSC0003DMG400028108	GO:0019773	proteasome core complex, alpha-subunit complex	cellular_component
PGSC0003DMG400028108	GO:0004298	threonine-type endopeptidase activity	molecular_function
PGSC0003DMG400028108	GO:0005634	nucleus	cellular_component
PGSC0003DMG400028108	GO:0000502	proteasome complex	cellular_component
PGSC0003DMG400028108	GO:0016787	hydrolase activity	molecular_function
PGSC0003DMG400028108	GO:0008233	peptidase activity	molecular_function
PGSC0003DMG400028108	GO:0006508	proteolysis	biological_process
PGSC0003DMG400028108	GO:0005737	cytoplasm	cellular_component
PGSC0003DMG400028108	GO:0006511	ubiquitin-dependent protein catabolic process	biological_process
PGSC0003DMG400028108	GO:0004175	endopeptidase activity	molecular_function
PGSC0003DMG400028108	GO:0051603	proteolysis involved in cellular protein catabolic process	biological_process
PGSC0003DMG400028108	GO:0005839	proteasome core complex	cellular_component
PGSC0003DMG400028109	GO:0008180	COP9 signalosome	cellular_component
PGSC0003DMG400028110	GO:0016567	protein ubiquitination	biological_process
PGSC0003DMG400028110	GO:0016740	transferase activity	molecular_function
PGSC0003DMG400028110	GO:0000166	nucleotide binding	molecular_function
PGSC0003DMG400028110	GO:0005524	ATP binding	molecular_function
PGSC0003DMG400028110	GO:0006511	ubiquitin-dependent protein catabolic process	biological_process
PGSC0003DMG400028110	GO:0004842	ubiquitin-protein transferase activity	molecular_function
PGSC0003DMG400028111	GO:0003723	RNA binding	molecular_function
PGSC0003DMG400028111	GO:0003676	nucleic acid binding	molecular_function
PGSC0003DMG400028112	GO:0016301	kinase activity	molecular_function
PGSC0003DMG400028112	GO:0016310	phosphorylation	biological_process
PGSC0003DMG400028112	GO:0005515	protein binding	molecular_function
PGSC0003DMG400028113	GO:0003677	DNA binding	molecular_function
PGSC0003DMG400028113	GO:0005634	nucleus	cellular_component
PGSC0003DMG400028113	GO:0016020	membrane	cellular_component
PGSC0003DMG400028113	GO:0016021	integral component of membrane	cellular_component
PGSC0003DMG400028113	GO:0006260	DNA replication	biological_process
PGSC0003DMG400028113	GO:0006281	DNA repair	biological_process
PGSC0003DMG400028113	GO:0006310	DNA recombination	biological_process
PGSC0003DMG400028114	GO:0016020	membrane	cellular_component
PGSC0003DMG400028114	GO:0016021	integral component of membrane	cellular_component
PGSC0003DMG400028115	GO:0050790	regulation of catalytic activity	biological_process
PGSC0003DMG400028115	GO:0051087	chaperone binding	molecular_function
PGSC0003DMG400028115	GO:0006457	protein folding	biological_process
PGSC0003DMG400028115	GO:0042803	protein homodimerization activity	molecular_function
PGSC0003DMG400028115	GO:0000774	adenyl-nucleotide exchange factor activity	molecular_function
PGSC0003DMG400028115	GO:0005739	mitochondrion	cellular_component
PGSC0003DMG400028115	GO:0005759	mitochondrial matrix	cellular_component
PGSC0003DMG400028115	GO:0005507	copper ion binding	molecular_function
PGSC0003DMG400028115	GO:0009507	chloroplast	cellular_component
PGSC0003DMG400028115	GO:0009570	chloroplast stroma	cellular_component
PGSC0003DMG400028115	GO:0009579	thylakoid	cellular_component
PGSC0003DMG400028117	GO:0016020	membrane	cellular_component
PGSC0003DMG400028117	GO:0016021	integral component of membrane	cellular_component
PGSC0003DMG400028117	GO:0055085	transmembrane transport	biological_process
PGSC0003DMG400028117	GO:0015238	drug transmembrane transporter activity	molecular_function
PGSC0003DMG400028117	GO:0015297	antiporter activity	molecular_function
PGSC0003DMG400028117	GO:0006855	drug transmembrane transport	biological_process
PGSC0003DMG401028118	GO:0008152	metabolic process	biological_process
PGSC0003DMG401028118	GO:0016829	lyase activity	molecular_function
PGSC0003DMG401028118	GO:0003824	catalytic activity	molecular_function
PGSC0003DMG402028118	GO:0000413	protein peptidyl-prolyl isomerization	biological_process
PGSC0003DMG402028118	GO:0010951	negative regulation of endopeptidase activity	biological_process
PGSC0003DMG402028118	GO:0016853	isomerase activity	molecular_function
PGSC0003DMG402028118	GO:0003755	peptidyl-prolyl cis-trans isomerase activity	molecular_function
PGSC0003DMG402028118	GO:0004869	cysteine-type endopeptidase inhibitor activity	molecular_function
PGSC0003DMG400028119	GO:0003677	DNA binding	molecular_function
PGSC0003DMG400028121	GO:0003700	DNA-binding transcription factor activity	molecular_function
PGSC0003DMG400028121	GO:0006355	regulation of transcription, DNA-templated	biological_process
PGSC0003DMG401028122	GO:0005634	nucleus	cellular_component
PGSC0003DMG401028122	GO:0003723	RNA binding	molecular_function
PGSC0003DMG401028122	GO:0006397	mRNA processing	biological_process
PGSC0003DMG401028122	GO:0030529	intracellular ribonucleoprotein complex	cellular_component
PGSC0003DMG401028122	GO:0008380	RNA splicing	biological_process
PGSC0003DMG401028122	GO:0000398	mRNA splicing, via spliceosome	biological_process
PGSC0003DMG401028122	GO:0005681	spliceosomal complex	cellular_component
PGSC0003DMG401028122	GO:0000387	spliceosomal snRNP assembly	biological_process
PGSC0003DMG401028122	GO:0005732	small nucleolar ribonucleoprotein complex	cellular_component
PGSC0003DMG400028123	GO:0016020	membrane	cellular_component
PGSC0003DMG400028123	GO:0016021	integral component of membrane	cellular_component
PGSC0003DMG400028124	GO:0016020	membrane	cellular_component
PGSC0003DMG400028124	GO:0016021	integral component of membrane	cellular_component
PGSC0003DMG400028127	GO:0032259	methylation	biological_process
PGSC0003DMG400028127	GO:0003871	5-methyltetrahydropteroyltriglutamate-homocysteine S-methyltransferase activity	molecular_function
PGSC0003DMG400028127	GO:0016740	transferase activity	molecular_function
PGSC0003DMG400028127	GO:0008168	methyltransferase activity	molecular_function
PGSC0003DMG400028127	GO:0008270	zinc ion binding	molecular_function
PGSC0003DMG400028127	GO:0008652	cellular amino acid biosynthetic process	biological_process
PGSC0003DMG400028127	GO:0009086	methionine biosynthetic process	biological_process
PGSC0003DMG400028128	GO:0061025	membrane fusion	biological_process
PGSC0003DMG400028128	GO:0016020	membrane	cellular_component
PGSC0003DMG400028128	GO:0016021	integral component of membrane	cellular_component
PGSC0003DMG400028128	GO:0005622	intracellular	cellular_component
PGSC0003DMG400028128	GO:0006886	intracellular protein transport	biological_process
PGSC0003DMG400028128	GO:0016192	vesicle-mediated transport	biological_process
PGSC0003DMG400028128	GO:0005484	SNAP receptor activity	molecular_function
PGSC0003DMG400028128	GO:0005886	plasma membrane	cellular_component
PGSC0003DMG400028128	GO:0009737	response to abscisic acid	biological_process
PGSC0003DMG400028128	GO:0009506	plasmodesma	cellular_component
PGSC0003DMG400028128	GO:0009504	cell plate	cellular_component
PGSC0003DMG400028128	GO:0005802	trans-Golgi network	cellular_component
PGSC0003DMG400028129	GO:0018022	peptidyl-lysine methylation	biological_process
PGSC0003DMG400028129	GO:0016740	transferase activity	molecular_function
PGSC0003DMG400028129	GO:0008168	methyltransferase activity	molecular_function
PGSC0003DMG400028129	GO:0003676	nucleic acid binding	molecular_function
PGSC0003DMG400028129	GO:0032259	methylation	biological_process
PGSC0003DMG400028129	GO:0005737	cytoplasm	cellular_component
PGSC0003DMG400028129	GO:0016279	protein-lysine N-methyltransferase activity	molecular_function
PGSC0003DMG400028130	GO:0016020	membrane	cellular_component
PGSC0003DMG400028130	GO:0016021	integral component of membrane	cellular_component
PGSC0003DMG400028130	GO:0004252	serine-type endopeptidase activity	molecular_function
PGSC0003DMG400028130	GO:0006508	proteolysis	biological_process
PGSC0003DMG400028130	GO:0005515	protein binding	molecular_function
PGSC0003DMG400028132	GO:0000987	proximal promoter sequence-specific DNA binding	molecular_function
PGSC0003DMG400028132	GO:0010030	positive regulation of seed germination	biological_process
PGSC0003DMG400028132	GO:0043985	histone H4-R3 methylation	biological_process
PGSC0003DMG400028132	GO:0005634	nucleus	cellular_component
PGSC0003DMG400028132	GO:0005515	protein binding	molecular_function
PGSC0003DMG401028133	GO:0004672	protein kinase activity	molecular_function
PGSC0003DMG401028133	GO:0005524	ATP binding	molecular_function
PGSC0003DMG401028133	GO:0006468	protein phosphorylation	biological_process
PGSC0003DMG401028133	GO:0005509	calcium ion binding	molecular_function
PGSC0003DMG400028134	GO:0016311	dephosphorylation	biological_process
PGSC0003DMG400028134	GO:0005986	sucrose biosynthetic process	biological_process
PGSC0003DMG400028134	GO:0000287	magnesium ion binding	molecular_function
PGSC0003DMG400028134	GO:0050307	sucrose-phosphate phosphatase activity	molecular_function
PGSC0003DMG400028134	GO:0016787	hydrolase activity	molecular_function
PGSC0003DMG400028139	GO:0016020	membrane	cellular_component
PGSC0003DMG400028139	GO:0016021	integral component of membrane	cellular_component
PGSC0003DMG400028140	GO:0016020	membrane	cellular_component
PGSC0003DMG400028140	GO:0016021	integral component of membrane	cellular_component
PGSC0003DMG400028142	GO:0005886	plasma membrane	cellular_component
PGSC0003DMG400028143	GO:0003677	DNA binding	molecular_function
PGSC0003DMG400028143	GO:0005634	nucleus	cellular_component
PGSC0003DMG400028143	GO:0006260	DNA replication	biological_process
PGSC0003DMG400028143	GO:0003676	nucleic acid binding	molecular_function
PGSC0003DMG400028143	GO:0006281	DNA repair	biological_process
PGSC0003DMG400028143	GO:0006310	DNA recombination	biological_process
PGSC0003DMG400028144	GO:0003700	DNA-binding transcription factor activity	molecular_function
PGSC0003DMG400028144	GO:0006355	regulation of transcription, DNA-templated	biological_process
PGSC0003DMG400028145	GO:0061025	membrane fusion	biological_process
PGSC0003DMG400028145	GO:0016020	membrane	cellular_component
PGSC0003DMG400028145	GO:0016021	integral component of membrane	cellular_component
PGSC0003DMG400028145	GO:0005622	intracellular	cellular_component
PGSC0003DMG400028145	GO:0006886	intracellular protein transport	biological_process
PGSC0003DMG400028145	GO:0016192	vesicle-mediated transport	biological_process
PGSC0003DMG400028145	GO:0005484	SNAP receptor activity	molecular_function
PGSC0003DMG400028146	GO:0016020	membrane	cellular_component
PGSC0003DMG400028146	GO:0016021	integral component of membrane	cellular_component
PGSC0003DMG400028146	GO:0015743	malate transport	biological_process
PGSC0003DMG400028147	GO:0016740	transferase activity	molecular_function
PGSC0003DMG400028147	GO:0000166	nucleotide binding	molecular_function
PGSC0003DMG400028147	GO:0004672	protein kinase activity	molecular_function
PGSC0003DMG400028147	GO:0004674	protein serine/threonine kinase activity	molecular_function
PGSC0003DMG400028147	GO:0005524	ATP binding	molecular_function
PGSC0003DMG400028147	GO:0016301	kinase activity	molecular_function
PGSC0003DMG400028147	GO:0006468	protein phosphorylation	biological_process
PGSC0003DMG400028147	GO:0016310	phosphorylation	biological_process
PGSC0003DMG400028147	GO:0016020	membrane	cellular_component
PGSC0003DMG400028147	GO:0016021	integral component of membrane	cellular_component
PGSC0003DMG400028151	GO:0016020	membrane	cellular_component
PGSC0003DMG400028151	GO:0016021	integral component of membrane	cellular_component
PGSC0003DMG400028152	GO:0016020	membrane	cellular_component
PGSC0003DMG400028152	GO:0016021	integral component of membrane	cellular_component
PGSC0003DMG400028153	GO:0016020	membrane	cellular_component
PGSC0003DMG400028153	GO:0016021	integral component of membrane	cellular_component
PGSC0003DMG400028154	GO:0016787	hydrolase activity	molecular_function
PGSC0003DMG400028154	GO:0009691	cytokinin biosynthetic process	biological_process
PGSC0003DMG400028155	GO:0045892	negative regulation of transcription, DNA-templated	biological_process
PGSC0003DMG400028156	GO:0005515	protein binding	molecular_function
PGSC0003DMG400028158	GO:0005886	plasma membrane	cellular_component
PGSC0003DMG400028159	GO:0003677	DNA binding	molecular_function
PGSC0003DMG400028159	GO:0005634	nucleus	cellular_component
PGSC0003DMG400028159	GO:0006351	transcription, DNA-templated	biological_process
PGSC0003DMG400028159	GO:0006355	regulation of transcription, DNA-templated	biological_process
PGSC0003DMG400028160	GO:0016020	membrane	cellular_component
PGSC0003DMG400028160	GO:0016021	integral component of membrane	cellular_component
PGSC0003DMG400028160	GO:0005515	protein binding	molecular_function
PGSC0003DMG400028161	GO:0005524	ATP binding	molecular_function
PGSC0003DMG400028161	GO:0005739	mitochondrion	cellular_component
PGSC0003DMG400028162	GO:0005840	ribosome	cellular_component
PGSC0003DMG400028162	GO:0003735	structural constituent of ribosome	molecular_function
PGSC0003DMG400028162	GO:0006412	translation	biological_process
PGSC0003DMG400028162	GO:0030529	intracellular ribonucleoprotein complex	cellular_component
PGSC0003DMG400028164	GO:0003677	DNA binding	molecular_function
PGSC0003DMG400028164	GO:0005634	nucleus	cellular_component
PGSC0003DMG400028164	GO:0006351	transcription, DNA-templated	biological_process
PGSC0003DMG400028164	GO:0006355	regulation of transcription, DNA-templated	biological_process
PGSC0003DMG400028165	GO:0005515	protein binding	molecular_function
PGSC0003DMG400028166	GO:0003700	DNA-binding transcription factor activity	molecular_function
PGSC0003DMG400028166	GO:0006355	regulation of transcription, DNA-templated	biological_process
PGSC0003DMG400028167	GO:0003677	DNA binding	molecular_function
PGSC0003DMG400028167	GO:0046872	metal ion binding	molecular_function
PGSC0003DMG400028167	GO:0008270	zinc ion binding	molecular_function
PGSC0003DMG400028169	GO:0004672	protein kinase activity	molecular_function
PGSC0003DMG400028169	GO:0005524	ATP binding	molecular_function
PGSC0003DMG400028169	GO:0006468	protein phosphorylation	biological_process
PGSC0003DMG400028174	GO:0019843	rRNA binding	molecular_function
PGSC0003DMG400028174	GO:0000027	ribosomal large subunit assembly	biological_process
PGSC0003DMG400028174	GO:0005730	nucleolus	cellular_component
PGSC0003DMG400028174	GO:0000470	maturation of LSU-rRNA	biological_process
PGSC0003DMG400028177	GO:0016740	transferase activity	molecular_function
PGSC0003DMG400028177	GO:0016301	kinase activity	molecular_function
PGSC0003DMG400028177	GO:0016310	phosphorylation	biological_process
PGSC0003DMG400028177	GO:0000287	magnesium ion binding	molecular_function
PGSC0003DMG400028177	GO:0003824	catalytic activity	molecular_function
PGSC0003DMG400028177	GO:0006096	glycolytic process	biological_process
PGSC0003DMG400028177	GO:0004743	pyruvate kinase activity	molecular_function
PGSC0003DMG400028177	GO:0030955	potassium ion binding	molecular_function
PGSC0003DMG400028178	GO:0005515	protein binding	molecular_function
PGSC0003DMG400028179	GO:0055114	oxidation-reduction process	biological_process
PGSC0003DMG400028179	GO:0015031	protein transport	biological_process
PGSC0003DMG400028179	GO:0050661	NADP binding	molecular_function
PGSC0003DMG400028179	GO:0006810	transport	biological_process
PGSC0003DMG400028179	GO:0008883	glutamyl-tRNA reductase activity	molecular_function
PGSC0003DMG400028179	GO:0033014	tetrapyrrole biosynthetic process	biological_process
PGSC0003DMG400028179	GO:0032509	endosome transport via multivesicular body sorting pathway	biological_process
PGSC0003DMG400028179	GO:0000813	ESCRT I complex	cellular_component
PGSC0003DMG400028179	GO:0016020	membrane	cellular_component
PGSC0003DMG400028179	GO:0016021	integral component of membrane	cellular_component
PGSC0003DMG400028180	GO:0055114	oxidation-reduction process	biological_process
PGSC0003DMG400028180	GO:0004497	monooxygenase activity	molecular_function
PGSC0003DMG400028180	GO:0016491	oxidoreductase activity	molecular_function
PGSC0003DMG400028180	GO:0046872	metal ion binding	molecular_function
PGSC0003DMG400028180	GO:0020037	heme binding	molecular_function
PGSC0003DMG400028180	GO:0005506	iron ion binding	molecular_function
PGSC0003DMG400028180	GO:0016705	oxidoreductase activity, acting on paired donors, with incorporation or reduction of molecular oxygen	molecular_function
PGSC0003DMG400028181	GO:0046872	metal ion binding	molecular_function
PGSC0003DMG400028182	GO:0016020	membrane	cellular_component
PGSC0003DMG400028182	GO:0016021	integral component of membrane	cellular_component
PGSC0003DMG400028182	GO:0055085	transmembrane transport	biological_process
PGSC0003DMG400028182	GO:0015267	channel activity	molecular_function
PGSC0003DMG401028184	GO:0008152	metabolic process	biological_process
PGSC0003DMG401028184	GO:0003824	catalytic activity	molecular_function
PGSC0003DMG400028185	GO:0046872	metal ion binding	molecular_function
PGSC0003DMG400028185	GO:0030001	metal ion transport	biological_process
PGSC0003DMG400028191	GO:0016020	membrane	cellular_component
PGSC0003DMG400028191	GO:0016021	integral component of membrane	cellular_component
PGSC0003DMG400028191	GO:0055085	transmembrane transport	biological_process
PGSC0003DMG400028191	GO:0009734	auxin-activated signaling pathway	biological_process
PGSC0003DMG400028192	GO:0005634	nucleus	cellular_component
PGSC0003DMG400028192	GO:0016020	membrane	cellular_component
PGSC0003DMG400028192	GO:0016021	integral component of membrane	cellular_component
PGSC0003DMG400028193	GO:0003924	GTPase activity	molecular_function
PGSC0003DMG400028193	GO:0005525	GTP binding	molecular_function
PGSC0003DMG400028193	GO:0005200	structural constituent of cytoskeleton	molecular_function
PGSC0003DMG400028193	GO:0007010	cytoskeleton organization	biological_process
PGSC0003DMG400028193	GO:0007017	microtubule-based process	biological_process
PGSC0003DMG400028193	GO:0005874	microtubule	cellular_component
PGSC0003DMG400028193	GO:0000166	nucleotide binding	molecular_function
PGSC0003DMG400028193	GO:0005737	cytoplasm	cellular_component
PGSC0003DMG400028193	GO:0005856	cytoskeleton	cellular_component
PGSC0003DMG400028196	GO:0016020	membrane	cellular_component
PGSC0003DMG400028196	GO:0016021	integral component of membrane	cellular_component
PGSC0003DMG400028197	GO:0006139	nucleobase-containing compound metabolic process	biological_process
PGSC0003DMG400028197	GO:0003677	DNA binding	molecular_function
PGSC0003DMG400028197	GO:0005634	nucleus	cellular_component
PGSC0003DMG400028197	GO:0003676	nucleic acid binding	molecular_function
PGSC0003DMG400028197	GO:0006357	regulation of transcription by RNA polymerase II	biological_process
PGSC0003DMG400028197	GO:0006351	transcription, DNA-templated	biological_process
PGSC0003DMG400028197	GO:0006355	regulation of transcription, DNA-templated	biological_process
PGSC0003DMG400028197	GO:0032968	positive regulation of transcription elongation from RNA polymerase II promoter	biological_process
PGSC0003DMG400028197	GO:0000991	transcription factor activity, core RNA polymerase II binding	molecular_function
PGSC0003DMG400028197	GO:0032784	regulation of DNA-templated transcription, elongation	biological_process
PGSC0003DMG400028199	GO:0090305	nucleic acid phosphodiester bond hydrolysis	biological_process
PGSC0003DMG400028199	GO:0003677	DNA binding	molecular_function
PGSC0003DMG400028199	GO:0004518	nuclease activity	molecular_function
PGSC0003DMG400028200	GO:0016020	membrane	cellular_component
PGSC0003DMG400028200	GO:0016021	integral component of membrane	cellular_component
PGSC0003DMG400028204	GO:0016020	membrane	cellular_component
PGSC0003DMG400028204	GO:0016021	integral component of membrane	cellular_component
PGSC0003DMG400028205	GO:0007219	Notch signaling pathway	biological_process
PGSC0003DMG400028205	GO:0016020	membrane	cellular_component
PGSC0003DMG400028205	GO:0016021	integral component of membrane	cellular_component
PGSC0003DMG400028205	GO:0016787	hydrolase activity	molecular_function
PGSC0003DMG400028205	GO:0004190	aspartic-type endopeptidase activity	molecular_function
PGSC0003DMG400028205	GO:0008233	peptidase activity	molecular_function
PGSC0003DMG400028205	GO:0006508	proteolysis	biological_process
PGSC0003DMG400028205	GO:0005794	Golgi apparatus	cellular_component
PGSC0003DMG400028205	GO:0005783	endoplasmic reticulum	cellular_component
PGSC0003DMG400028205	GO:0005789	endoplasmic reticulum membrane	cellular_component
PGSC0003DMG400028205	GO:0000139	Golgi membrane	cellular_component
PGSC0003DMG400028205	GO:0016485	protein processing	biological_process
PGSC0003DMG400028205	GO:0005798	Golgi-associated vesicle	cellular_component
PGSC0003DMG400028205	GO:0043231	intracellular membrane-bounded organelle	cellular_component
PGSC0003DMG400028207	GO:0006508	proteolysis	biological_process
PGSC0003DMG400028208	GO:0003824	catalytic activity	molecular_function
PGSC0003DMG400028209	GO:0003723	RNA binding	molecular_function
PGSC0003DMG400028209	GO:0003676	nucleic acid binding	molecular_function
PGSC0003DMG400028210	GO:0010449	root meristem growth	biological_process
PGSC0003DMG400028210	GO:0010628	positive regulation of gene expression	biological_process
PGSC0003DMG400028210	GO:0080037	negative regulation of cytokinin-activated signaling pathway	biological_process
PGSC0003DMG400028210	GO:2000012	regulation of auxin polar transport	biological_process
PGSC0003DMG400028210	GO:0005634	nucleus	cellular_component
PGSC0003DMG400028210	GO:0005737	cytoplasm	cellular_component
PGSC0003DMG400028212	GO:0004672	protein kinase activity	molecular_function
PGSC0003DMG400028212	GO:0006468	protein phosphorylation	biological_process
PGSC0003DMG400028212	GO:0016020	membrane	cellular_component
PGSC0003DMG400028212	GO:0016021	integral component of membrane	cellular_component
PGSC0003DMG400028212	GO:0005515	protein binding	molecular_function
PGSC0003DMG400028212	GO:0005524	ATP binding	molecular_function
PGSC0003DMG400028213	GO:0016020	membrane	cellular_component
PGSC0003DMG400028213	GO:0016021	integral component of membrane	cellular_component
PGSC0003DMG400028213	GO:0016757	transferase activity, transferring glycosyl groups	molecular_function
PGSC0003DMG400028213	GO:0006486	protein glycosylation	biological_process
PGSC0003DMG400028214	GO:0055114	oxidation-reduction process	biological_process
PGSC0003DMG400028214	GO:0004128	cytochrome-b5 reductase activity, acting on NAD(P)H	molecular_function
PGSC0003DMG400028214	GO:0022900	electron transport chain	biological_process
PGSC0003DMG400028214	GO:0016020	membrane	cellular_component
PGSC0003DMG400028214	GO:0016021	integral component of membrane	cellular_component
PGSC0003DMG400028214	GO:0016491	oxidoreductase activity	molecular_function
PGSC0003DMG400028214	GO:0005783	endoplasmic reticulum	cellular_component
PGSC0003DMG400028214	GO:0005886	plasma membrane	cellular_component
PGSC0003DMG400028214	GO:0009505	plant-type cell wall	cellular_component
PGSC0003DMG400028215	GO:0016020	membrane	cellular_component
PGSC0003DMG400028215	GO:0016021	integral component of membrane	cellular_component
PGSC0003DMG400028215	GO:0022857	transmembrane transporter activity	molecular_function
PGSC0003DMG400028215	GO:0055085	transmembrane transport	biological_process
PGSC0003DMG400028215	GO:0015171	amino acid transmembrane transporter activity	molecular_function
PGSC0003DMG400028215	GO:0003333	amino acid transmembrane transport	biological_process
PGSC0003DMG400028216	GO:0016020	membrane	cellular_component
PGSC0003DMG400028216	GO:0016021	integral component of membrane	cellular_component
PGSC0003DMG400028216	GO:0006508	proteolysis	biological_process
PGSC0003DMG400028216	GO:0004222	metalloendopeptidase activity	molecular_function
PGSC0003DMG400028216	GO:0009416	response to light stimulus	biological_process
PGSC0003DMG400028216	GO:0009630	gravitropism	biological_process
PGSC0003DMG400028216	GO:0009658	chloroplast organization	biological_process
PGSC0003DMG400028216	GO:0009723	response to ethylene	biological_process
PGSC0003DMG400028216	GO:0009959	negative gravitropism	biological_process
PGSC0003DMG400028216	GO:0010027	thylakoid membrane organization	biological_process
PGSC0003DMG400028216	GO:0010207	photosystem II assembly	biological_process
PGSC0003DMG400028216	GO:0043157	response to cation stress	biological_process
PGSC0003DMG400028216	GO:0048564	photosystem I assembly	biological_process
PGSC0003DMG400028216	GO:0060359	response to ammonium ion	biological_process
PGSC0003DMG400028216	GO:0009507	chloroplast	cellular_component
PGSC0003DMG400028217	GO:0016020	membrane	cellular_component
PGSC0003DMG400028217	GO:0016021	integral component of membrane	cellular_component
PGSC0003DMG400028218	GO:0006811	ion transport	biological_process
PGSC0003DMG400028218	GO:0015992	proton transport	biological_process
PGSC0003DMG400028218	GO:0015078	proton transmembrane transporter activity	molecular_function
PGSC0003DMG400028218	GO:0015991	ATP hydrolysis coupled proton transport	biological_process
PGSC0003DMG400028218	GO:0033179	proton-transporting V-type ATPase, V0 domain	cellular_component
PGSC0003DMG400028219	GO:0016740	transferase activity	molecular_function
PGSC0003DMG400028219	GO:0017183	peptidyl-diphthamide biosynthetic process from peptidyl-histidine	biological_process
PGSC0003DMG400028220	GO:0055114	oxidation-reduction process	biological_process
PGSC0003DMG400028220	GO:0004497	monooxygenase activity	molecular_function
PGSC0003DMG400028220	GO:0016491	oxidoreductase activity	molecular_function
PGSC0003DMG400028220	GO:0046872	metal ion binding	molecular_function
PGSC0003DMG400028220	GO:0020037	heme binding	molecular_function
PGSC0003DMG400028220	GO:0005506	iron ion binding	molecular_function
PGSC0003DMG400028220	GO:0016705	oxidoreductase activity, acting on paired donors, with incorporation or reduction of molecular oxygen	molecular_function
PGSC0003DMG400028223	GO:0006511	ubiquitin-dependent protein catabolic process	biological_process
PGSC0003DMG400028223	GO:0036459	thiol-dependent ubiquitinyl hydrolase activity	molecular_function
PGSC0003DMG400028223	GO:0016579	protein deubiquitination	biological_process
PGSC0003DMG400028223	GO:0005515	protein binding	molecular_function
PGSC0003DMG400028224	GO:0055114	oxidation-reduction process	biological_process
PGSC0003DMG400028224	GO:0016491	oxidoreductase activity	molecular_function
PGSC0003DMG400028224	GO:0016117	carotenoid biosynthetic process	biological_process
PGSC0003DMG400028224	GO:0046608	carotenoid isomerase activity	molecular_function
PGSC0003DMG400028230	GO:0005634	nucleus	cellular_component
PGSC0003DMG400028234	GO:0016020	membrane	cellular_component
PGSC0003DMG400028234	GO:0005737	cytoplasm	cellular_component
PGSC0003DMG400028234	GO:0015031	protein transport	biological_process
PGSC0003DMG400028234	GO:0005794	Golgi apparatus	cellular_component
PGSC0003DMG400028234	GO:0005198	structural molecule activity	molecular_function
PGSC0003DMG400028234	GO:0006886	intracellular protein transport	biological_process
PGSC0003DMG400028234	GO:0000139	Golgi membrane	cellular_component
PGSC0003DMG400028234	GO:0016192	vesicle-mediated transport	biological_process
PGSC0003DMG400028234	GO:0030117	membrane coat	cellular_component
PGSC0003DMG400028234	GO:0030126	COPI vesicle coat	cellular_component
PGSC0003DMG400028234	GO:0030663	COPI-coated vesicle membrane	cellular_component
PGSC0003DMG400028234	GO:0031410	cytoplasmic vesicle	cellular_component
PGSC0003DMG400028234	GO:0005488	binding	molecular_function
PGSC0003DMG400028235	GO:0016020	membrane	cellular_component
PGSC0003DMG400028235	GO:0016021	integral component of membrane	cellular_component
PGSC0003DMG400028236	GO:0019538	protein metabolic process	biological_process
PGSC0003DMG400028238	GO:0098869	cellular oxidant detoxification	biological_process
PGSC0003DMG400028238	GO:0055114	oxidation-reduction process	biological_process
PGSC0003DMG400028238	GO:0016209	antioxidant activity	molecular_function
PGSC0003DMG400028238	GO:0016491	oxidoreductase activity	molecular_function
PGSC0003DMG400028238	GO:0005623	cell	cellular_component
PGSC0003DMG400028238	GO:0045454	cell redox homeostasis	biological_process
PGSC0003DMG400028238	GO:0051920	peroxiredoxin activity	molecular_function
PGSC0003DMG400028240	GO:0008152	metabolic process	biological_process
PGSC0003DMG400028240	GO:0016829	lyase activity	molecular_function
PGSC0003DMG400028240	GO:0003824	catalytic activity	molecular_function
PGSC0003DMG400028240	GO:0009089	lysine biosynthetic process via diaminopimelate	biological_process
PGSC0003DMG400028240	GO:0008840	4-hydroxy-tetrahydrodipicolinate synthase	molecular_function
PGSC0003DMG402028242	GO:0005634	nucleus	cellular_component
PGSC0003DMG402028242	GO:0008270	zinc ion binding	molecular_function
PGSC0003DMG400028243	GO:0005840	ribosome	cellular_component
PGSC0003DMG400028243	GO:0005622	intracellular	cellular_component
PGSC0003DMG400028243	GO:0003735	structural constituent of ribosome	molecular_function
PGSC0003DMG400028243	GO:0006412	translation	biological_process
PGSC0003DMG400028245	GO:0016491	oxidoreductase activity	molecular_function
PGSC0003DMG400028245	GO:0055114	oxidation-reduction process	biological_process
PGSC0003DMG400028246	GO:0003723	RNA binding	molecular_function
PGSC0003DMG400028246	GO:0005623	cell	cellular_component
PGSC0003DMG400028246	GO:0006396	RNA processing	biological_process
PGSC0003DMG400028246	GO:0048046	apoplast	cellular_component
PGSC0003DMG400028246	GO:0006874	cellular calcium ion homeostasis	biological_process
PGSC0003DMG400028248	GO:0003723	RNA binding	molecular_function
PGSC0003DMG400028248	GO:0003676	nucleic acid binding	molecular_function
PGSC0003DMG400028248	GO:0009507	chloroplast	cellular_component
PGSC0003DMG400028248	GO:1901002	positive regulation of response to salt stress	biological_process
PGSC0003DMG400028249	GO:0016020	membrane	cellular_component
PGSC0003DMG400028249	GO:0016021	integral component of membrane	cellular_component
PGSC0003DMG400028249	GO:0005886	plasma membrane	cellular_component
PGSC0003DMG402028252	GO:0016798	hydrolase activity, acting on glycosyl bonds	molecular_function
PGSC0003DMG402028252	GO:0016787	hydrolase activity	molecular_function
PGSC0003DMG402028252	GO:0005975	carbohydrate metabolic process	biological_process
PGSC0003DMG402028252	GO:0008152	metabolic process	biological_process
PGSC0003DMG402028252	GO:0004553	hydrolase activity, hydrolyzing O-glycosyl compounds	molecular_function
PGSC0003DMG402028252	GO:0004564	beta-fructofuranosidase activity	molecular_function
PGSC0003DMG402028252	GO:0004575	sucrose alpha-glucosidase activity	molecular_function
PGSC0003DMG400028253	GO:0003777	microtubule motor activity	molecular_function
PGSC0003DMG400028253	GO:0007018	microtubule-based movement	biological_process
PGSC0003DMG400028255	GO:0009507	chloroplast	cellular_component
PGSC0003DMG400028255	GO:0009535	chloroplast thylakoid membrane	cellular_component
PGSC0003DMG400028255	GO:0010287	plastoglobule	cellular_component
PGSC0003DMG400028257	GO:0016567	protein ubiquitination	biological_process
PGSC0003DMG400028257	GO:0004842	ubiquitin-protein transferase activity	molecular_function
PGSC0003DMG400028257	GO:0005515	protein binding	molecular_function
PGSC0003DMG400028257	GO:0016740	transferase activity	molecular_function
PGSC0003DMG400028258	GO:0005515	protein binding	molecular_function
PGSC0003DMG400028259	GO:0006351	transcription, DNA-templated	biological_process
PGSC0003DMG400028259	GO:0006355	regulation of transcription, DNA-templated	biological_process
PGSC0003DMG400028259	GO:0005634	nucleus	cellular_component
PGSC0003DMG400028259	GO:0005524	ATP binding	molecular_function
PGSC0003DMG400028259	GO:0032502	developmental process	biological_process
PGSC0003DMG400028261	GO:0016829	lyase activity	molecular_function
PGSC0003DMG400028261	GO:0003824	catalytic activity	molecular_function
PGSC0003DMG400028261	GO:0004332	fructose-bisphosphate aldolase activity	molecular_function
PGSC0003DMG400028261	GO:0006096	glycolytic process	biological_process
PGSC0003DMG400028265	GO:0046872	metal ion binding	molecular_function
PGSC0003DMG400028265	GO:0003723	RNA binding	molecular_function
PGSC0003DMG400028265	GO:0003676	nucleic acid binding	molecular_function
PGSC0003DMG400028265	GO:0000398	mRNA splicing, via spliceosome	biological_process
PGSC0003DMG400028265	GO:0089701	U2AF	cellular_component
PGSC0003DMG400028266	GO:0016491	oxidoreductase activity	molecular_function
PGSC0003DMG400028266	GO:0055114	oxidation-reduction process	biological_process
PGSC0003DMG400028266	GO:0005623	cell	cellular_component
PGSC0003DMG400028266	GO:0045454	cell redox homeostasis	biological_process
PGSC0003DMG400028267	GO:0016020	membrane	cellular_component
PGSC0003DMG400028267	GO:0016021	integral component of membrane	cellular_component
PGSC0003DMG400028270	GO:0006396	RNA processing	biological_process
PGSC0003DMG400028270	GO:0005515	protein binding	molecular_function
PGSC0003DMG400028273	GO:0006520	cellular amino acid metabolic process	biological_process
PGSC0003DMG400028273	GO:0016829	lyase activity	molecular_function
PGSC0003DMG400028273	GO:0008652	cellular amino acid biosynthetic process	biological_process
PGSC0003DMG400028273	GO:0009082	branched-chain amino acid biosynthetic process	biological_process
PGSC0003DMG400028273	GO:0009097	isoleucine biosynthetic process	biological_process
PGSC0003DMG400028273	GO:0030170	pyridoxal phosphate binding	molecular_function
PGSC0003DMG400028273	GO:0004794	L-threonine ammonia-lyase activity	molecular_function
PGSC0003DMG400028276	GO:0003824	catalytic activity	molecular_function
PGSC0003DMG400028276	GO:0004356	glutamate-ammonia ligase activity	molecular_function
PGSC0003DMG400028276	GO:0006807	nitrogen compound metabolic process	biological_process
PGSC0003DMG400028278	GO:0016740	transferase activity	molecular_function
PGSC0003DMG400028278	GO:0008152	metabolic process	biological_process
PGSC0003DMG400028278	GO:0016758	transferase activity, transferring hexosyl groups	molecular_function
PGSC0003DMG400028280	GO:0005515	protein binding	molecular_function
PGSC0003DMG400028283	GO:0009941	chloroplast envelope	cellular_component
PGSC0003DMG400028284	GO:0050790	regulation of catalytic activity	biological_process
PGSC0003DMG400028284	GO:0007165	signal transduction	biological_process
PGSC0003DMG400028284	GO:0019888	protein phosphatase regulator activity	molecular_function
PGSC0003DMG400028284	GO:0000159	protein phosphatase type 2A complex	cellular_component
PGSC0003DMG400028284	GO:0043666	regulation of phosphoprotein phosphatase activity	biological_process
PGSC0003DMG400028284	GO:0005488	binding	molecular_function
PGSC0003DMG400028285	GO:0016020	membrane	cellular_component
PGSC0003DMG400028285	GO:0016021	integral component of membrane	cellular_component
PGSC0003DMG400028285	GO:0016853	isomerase activity	molecular_function
PGSC0003DMG400028285	GO:0003755	peptidyl-prolyl cis-trans isomerase activity	molecular_function
PGSC0003DMG400028285	GO:0000413	protein peptidyl-prolyl isomerization	biological_process
PGSC0003DMG400028286	GO:0016020	membrane	cellular_component
PGSC0003DMG400028286	GO:0016021	integral component of membrane	cellular_component
PGSC0003DMG400028286	GO:0055085	transmembrane transport	biological_process
PGSC0003DMG400028287	GO:0016740	transferase activity	molecular_function
PGSC0003DMG400028287	GO:0000166	nucleotide binding	molecular_function
PGSC0003DMG400028287	GO:0005524	ATP binding	molecular_function
PGSC0003DMG400028287	GO:0046872	metal ion binding	molecular_function
PGSC0003DMG400028287	GO:0006730	one-carbon metabolic process	biological_process
PGSC0003DMG400028287	GO:0004478	methionine adenosyltransferase activity	molecular_function
PGSC0003DMG400028287	GO:0006556	S-adenosylmethionine biosynthetic process	biological_process
PGSC0003DMG400028301	GO:0016740	transferase activity	molecular_function
PGSC0003DMG400028301	GO:0008146	sulfotransferase activity	molecular_function
PGSC0003DMG400028305	GO:0016020	membrane	cellular_component
PGSC0003DMG400028305	GO:0016021	integral component of membrane	cellular_component
PGSC0003DMG400028305	GO:0055114	oxidation-reduction process	biological_process
PGSC0003DMG400028305	GO:0004497	monooxygenase activity	molecular_function
PGSC0003DMG400028305	GO:0016491	oxidoreductase activity	molecular_function
PGSC0003DMG400028305	GO:0046872	metal ion binding	molecular_function
PGSC0003DMG400028305	GO:0020037	heme binding	molecular_function
PGSC0003DMG400028305	GO:0005506	iron ion binding	molecular_function
PGSC0003DMG400028305	GO:0016705	oxidoreductase activity, acting on paired donors, with incorporation or reduction of molecular oxygen	molecular_function
PGSC0003DMG400028306	GO:0008270	zinc ion binding	molecular_function
PGSC0003DMG400028308	GO:0003677	DNA binding	molecular_function
PGSC0003DMG400028308	GO:0005634	nucleus	cellular_component
PGSC0003DMG400028308	GO:0046872	metal ion binding	molecular_function
PGSC0003DMG400028310	GO:0016020	membrane	cellular_component
PGSC0003DMG400028310	GO:0016021	integral component of membrane	cellular_component
PGSC0003DMG400028310	GO:0046872	metal ion binding	molecular_function
PGSC0003DMG400028310	GO:0020037	heme binding	molecular_function
PGSC0003DMG400028311	GO:0016020	membrane	cellular_component
PGSC0003DMG400028311	GO:0016021	integral component of membrane	cellular_component
PGSC0003DMG400028311	GO:0000427	plastid-encoded plastid RNA polymerase complex	cellular_component
PGSC0003DMG400028311	GO:0042644	chloroplast nucleoid	cellular_component
PGSC0003DMG400028311	GO:0006355	regulation of transcription, DNA-templated	biological_process
PGSC0003DMG400028311	GO:0042793	plastid transcription	biological_process
PGSC0003DMG400028311	GO:0009658	chloroplast organization	biological_process
PGSC0003DMG400028311	GO:0009662	etioplast organization	biological_process
PGSC0003DMG400028311	GO:0009295	nucleoid	cellular_component
PGSC0003DMG401028313	GO:0005515	protein binding	molecular_function
PGSC0003DMG402028313	GO:0005743	mitochondrial inner membrane	cellular_component
PGSC0003DMG402028313	GO:0016020	membrane	cellular_component
PGSC0003DMG402028313	GO:0005739	mitochondrion	cellular_component
PGSC0003DMG402028313	GO:0006744	ubiquinone biosynthetic process	biological_process
PGSC0003DMG402028313	GO:0031314	extrinsic component of mitochondrial inner membrane	cellular_component
PGSC0003DMG400028314	GO:0006529	asparagine biosynthetic process	biological_process
PGSC0003DMG400028314	GO:0004066	asparagine synthase (glutamine-hydrolyzing) activity	molecular_function
PGSC0003DMG400028315	GO:0007165	signal transduction	biological_process
PGSC0003DMG400028316	GO:1903830	magnesium ion transmembrane transport	biological_process
PGSC0003DMG400028316	GO:0016020	membrane	cellular_component
PGSC0003DMG400028316	GO:0016021	integral component of membrane	cellular_component
PGSC0003DMG400028316	GO:0055085	transmembrane transport	biological_process
PGSC0003DMG400028316	GO:0030001	metal ion transport	biological_process
PGSC0003DMG400028316	GO:0046873	metal ion transmembrane transporter activity	molecular_function
PGSC0003DMG400028316	GO:0015095	magnesium ion transmembrane transporter activity	molecular_function
PGSC0003DMG400028317	GO:0005524	ATP binding	molecular_function
PGSC0003DMG400028317	GO:0006526	arginine biosynthetic process	biological_process
PGSC0003DMG400028317	GO:0004055	argininosuccinate synthase activity	molecular_function
PGSC0003DMG400028317	GO:0009507	chloroplast	cellular_component
PGSC0003DMG400028317	GO:0009536	plastid	cellular_component
PGSC0003DMG400028317	GO:0009570	chloroplast stroma	cellular_component
PGSC0003DMG400028318	GO:0016020	membrane	cellular_component
PGSC0003DMG400028318	GO:0016021	integral component of membrane	cellular_component
PGSC0003DMG401028319	GO:0003824	catalytic activity	molecular_function
PGSC0003DMG402028319	GO:0003824	catalytic activity	molecular_function
PGSC0003DMG400028320	GO:0005739	mitochondrion	cellular_component
PGSC0003DMG400028320	GO:0005515	protein binding	molecular_function
PGSC0003DMG400028321	GO:0006355	regulation of transcription, DNA-templated	biological_process
PGSC0003DMG400028321	GO:0005634	nucleus	cellular_component
PGSC0003DMG400028321	GO:0043189	H4/H2A histone acetyltransferase complex	cellular_component
PGSC0003DMG400028323	GO:0003676	nucleic acid binding	molecular_function
PGSC0003DMG400028325	GO:0016020	membrane	cellular_component
PGSC0003DMG400028325	GO:0016798	hydrolase activity, acting on glycosyl bonds	molecular_function
PGSC0003DMG400028326	GO:0005618	cell wall	cellular_component
PGSC0003DMG400028326	GO:0005515	protein binding	molecular_function
PGSC0003DMG400028331	GO:0016740	transferase activity	molecular_function
PGSC0003DMG400028331	GO:0008152	metabolic process	biological_process
PGSC0003DMG400028331	GO:0016758	transferase activity, transferring hexosyl groups	molecular_function
PGSC0003DMG400028333	GO:0051301	cell division	biological_process
PGSC0003DMG400028333	GO:0032955	regulation of division septum assembly	biological_process
PGSC0003DMG400028333	GO:0042802	identical protein binding	molecular_function
PGSC0003DMG400028333	GO:0051117	ATPase binding	molecular_function
PGSC0003DMG400028333	GO:0010020	chloroplast fission	biological_process
PGSC0003DMG400028333	GO:0009507	chloroplast	cellular_component
PGSC0003DMG400028333	GO:0009706	chloroplast inner membrane	cellular_component
PGSC0003DMG400028334	GO:0005515	protein binding	molecular_function
PGSC0003DMG400028335	GO:0003700	DNA-binding transcription factor activity	molecular_function
PGSC0003DMG400028335	GO:0003677	DNA binding	molecular_function
PGSC0003DMG400028335	GO:0006355	regulation of transcription, DNA-templated	biological_process
PGSC0003DMG400028335	GO:0005634	nucleus	cellular_component
PGSC0003DMG400028335	GO:0043565	sequence-specific DNA binding	molecular_function
PGSC0003DMG400028335	GO:0006351	transcription, DNA-templated	biological_process
PGSC0003DMG400028336	GO:0016746	transferase activity, transferring acyl groups	molecular_function
PGSC0003DMG400028336	GO:0016740	transferase activity	molecular_function
PGSC0003DMG400028336	GO:0016020	membrane	cellular_component
PGSC0003DMG400028336	GO:0016021	integral component of membrane	cellular_component
PGSC0003DMG400028336	GO:0019706	protein-cysteine S-palmitoyltransferase activity	molecular_function
PGSC0003DMG400028338	GO:0016020	membrane	cellular_component
PGSC0003DMG400028338	GO:0016021	integral component of membrane	cellular_component
PGSC0003DMG400028339	GO:0006952	defense response	biological_process
PGSC0003DMG400028339	GO:0043531	ADP binding	molecular_function
PGSC0003DMG401028340	GO:0006457	protein folding	biological_process
PGSC0003DMG401028340	GO:0051082	unfolded protein binding	molecular_function
PGSC0003DMG401028340	GO:0016272	prefoldin complex	cellular_component
PGSC0003DMG402028340	GO:0005634	nucleus	cellular_component
PGSC0003DMG400028343	GO:0005086	ARF guanyl-nucleotide exchange factor activity	molecular_function
PGSC0003DMG400028343	GO:0001736	establishment of planar polarity	biological_process
PGSC0003DMG400028343	GO:0007155	cell adhesion	biological_process
PGSC0003DMG400028343	GO:0009880	embryonic pattern specification	biological_process
PGSC0003DMG400028343	GO:0009942	longitudinal axis specification	biological_process
PGSC0003DMG400028343	GO:0010540	basipetal auxin transport	biological_process
PGSC0003DMG400028343	GO:0016192	vesicle-mediated transport	biological_process
PGSC0003DMG400028343	GO:0065009	regulation of molecular function	biological_process
PGSC0003DMG400028343	GO:0032012	regulation of ARF protein signal transduction	biological_process
PGSC0003DMG400028343	GO:0042802	identical protein binding	molecular_function
PGSC0003DMG400028343	GO:0042803	protein homodimerization activity	molecular_function
PGSC0003DMG400028343	GO:0000911	cytokinesis by cell plate formation	biological_process
PGSC0003DMG400028343	GO:0006897	endocytosis	biological_process
PGSC0003DMG400028343	GO:0009793	embryo development ending in seed dormancy	biological_process
PGSC0003DMG400028343	GO:0009826	unidimensional cell growth	biological_process
PGSC0003DMG400028343	GO:0010087	phloem or xylem histogenesis	biological_process
PGSC0003DMG400028343	GO:0010274	hydrotropism	biological_process
PGSC0003DMG400028343	GO:0010311	lateral root formation	biological_process
PGSC0003DMG400028343	GO:0032509	endosome transport via multivesicular body sorting pathway	biological_process
PGSC0003DMG400028343	GO:0048765	root hair cell differentiation	biological_process
PGSC0003DMG400028343	GO:0071555	cell wall organization	biological_process
PGSC0003DMG400028343	GO:0005768	endosome	cellular_component
PGSC0003DMG400028343	GO:0005886	plasma membrane	cellular_component
PGSC0003DMG400028344	GO:0061025	membrane fusion	biological_process
PGSC0003DMG400028344	GO:0016020	membrane	cellular_component
PGSC0003DMG400028344	GO:0016021	integral component of membrane	cellular_component
PGSC0003DMG400028344	GO:0006886	intracellular protein transport	biological_process
PGSC0003DMG400028344	GO:0016192	vesicle-mediated transport	biological_process
PGSC0003DMG400028344	GO:0006810	transport	biological_process
PGSC0003DMG400028344	GO:0005484	SNAP receptor activity	molecular_function
PGSC0003DMG400028344	GO:0005794	Golgi apparatus	cellular_component
PGSC0003DMG400028344	GO:0006623	protein targeting to vacuole	biological_process
PGSC0003DMG400028344	GO:0005768	endosome	cellular_component
PGSC0003DMG400028344	GO:0005802	trans-Golgi network	cellular_component
PGSC0003DMG400028344	GO:0005886	plasma membrane	cellular_component
PGSC0003DMG400028346	GO:0000166	nucleotide binding	molecular_function
PGSC0003DMG400028346	GO:0004672	protein kinase activity	molecular_function
PGSC0003DMG400028346	GO:0004674	protein serine/threonine kinase activity	molecular_function
PGSC0003DMG400028346	GO:0005524	ATP binding	molecular_function
PGSC0003DMG400028346	GO:0006468	protein phosphorylation	biological_process
PGSC0003DMG400028346	GO:0005515	protein binding	molecular_function
PGSC0003DMG400028347	GO:0016740	transferase activity	molecular_function
PGSC0003DMG400028347	GO:0016757	transferase activity, transferring glycosyl groups	molecular_function
PGSC0003DMG400028347	GO:0005975	carbohydrate metabolic process	biological_process
PGSC0003DMG400028347	GO:0006004	fucose metabolic process	biological_process
PGSC0003DMG400028348	GO:0032259	methylation	biological_process
PGSC0003DMG400028348	GO:0030785	[ribulose-bisphosphate carboxylase]-lysine N-methyltransferase activity	molecular_function
PGSC0003DMG400028348	GO:0009507	chloroplast	cellular_component
PGSC0003DMG400028348	GO:0005515	protein binding	molecular_function
PGSC0003DMG400028349	GO:0016740	transferase activity	molecular_function
PGSC0003DMG400028349	GO:0008146	sulfotransferase activity	molecular_function
PGSC0003DMG400028350	GO:0016740	transferase activity	molecular_function
PGSC0003DMG400028350	GO:0008146	sulfotransferase activity	molecular_function
PGSC0003DMG400028352	GO:0055114	oxidation-reduction process	biological_process
PGSC0003DMG400028352	GO:0004497	monooxygenase activity	molecular_function
PGSC0003DMG400028352	GO:0016491	oxidoreductase activity	molecular_function
PGSC0003DMG400028352	GO:0046872	metal ion binding	molecular_function
PGSC0003DMG400028352	GO:0020037	heme binding	molecular_function
PGSC0003DMG400028352	GO:0005506	iron ion binding	molecular_function
PGSC0003DMG400028352	GO:0016705	oxidoreductase activity, acting on paired donors, with incorporation or reduction of molecular oxygen	molecular_function
PGSC0003DMG400028355	GO:0016020	membrane	cellular_component
PGSC0003DMG400028355	GO:0016021	integral component of membrane	cellular_component
PGSC0003DMG400028356	GO:0032040	small-subunit processome	cellular_component
PGSC0003DMG400028357	GO:0006950	response to stress	biological_process
PGSC0003DMG400028361	GO:0030054	cell junction	cellular_component
PGSC0003DMG400028361	GO:0016853	isomerase activity	molecular_function
PGSC0003DMG400028361	GO:0071555	cell wall organization	biological_process
PGSC0003DMG400028361	GO:0005576	extracellular region	cellular_component
PGSC0003DMG400028361	GO:0016866	intramolecular transferase activity	molecular_function
PGSC0003DMG400028361	GO:0005794	Golgi apparatus	cellular_component
PGSC0003DMG400028361	GO:0005618	cell wall	cellular_component
PGSC0003DMG400028361	GO:0030244	cellulose biosynthetic process	biological_process
PGSC0003DMG400028361	GO:0006486	protein glycosylation	biological_process
PGSC0003DMG400028361	GO:0052691	UDP-arabinopyranose mutase activity	molecular_function
PGSC0003DMG400028361	GO:0009506	plasmodesma	cellular_component
PGSC0003DMG400028361	GO:0071669	plant-type cell wall organization or biogenesis	biological_process
PGSC0003DMG400028362	GO:0044237	cellular metabolic process	biological_process
PGSC0003DMG400028362	GO:0042558	pteridine-containing compound metabolic process	biological_process
PGSC0003DMG400028362	GO:0009396	folic acid-containing compound biosynthetic process	biological_process
PGSC0003DMG400028362	GO:0003848	2-amino-4-hydroxy-6-hydroxymethyldihydropteridine diphosphokinase activity	molecular_function
PGSC0003DMG400028362	GO:0004156	dihydropteroate synthase activity	molecular_function
PGSC0003DMG400028363	GO:0017057	6-phosphogluconolactonase activity	molecular_function
PGSC0003DMG400028363	GO:0005975	carbohydrate metabolic process	biological_process
PGSC0003DMG400028363	GO:0006098	pentose-phosphate shunt	biological_process
PGSC0003DMG400028364	GO:0042274	ribosomal small subunit biogenesis	biological_process
PGSC0003DMG400028368	GO:0000166	nucleotide binding	molecular_function
PGSC0003DMG400028368	GO:0005524	ATP binding	molecular_function
PGSC0003DMG400028368	GO:0016020	membrane	cellular_component
PGSC0003DMG400028368	GO:0016021	integral component of membrane	cellular_component
PGSC0003DMG402028370	GO:0005515	protein binding	molecular_function
PGSC0003DMG400028371	GO:0016311	dephosphorylation	biological_process
PGSC0003DMG400028371	GO:0046872	metal ion binding	molecular_function
PGSC0003DMG400028371	GO:0016787	hydrolase activity	molecular_function
PGSC0003DMG400028371	GO:0003993	acid phosphatase activity	molecular_function
PGSC0003DMG400028373	GO:0005515	protein binding	molecular_function
PGSC0003DMG400028374	GO:0016020	membrane	cellular_component
PGSC0003DMG400028374	GO:0016021	integral component of membrane	cellular_component
PGSC0003DMG400028374	GO:0022857	transmembrane transporter activity	molecular_function
PGSC0003DMG400028374	GO:0071705	nitrogen compound transport	biological_process
PGSC0003DMG400028374	GO:0055085	transmembrane transport	biological_process
PGSC0003DMG400028375	GO:0016020	membrane	cellular_component
PGSC0003DMG400028375	GO:0016021	integral component of membrane	cellular_component
PGSC0003DMG400028375	GO:0005783	endoplasmic reticulum	cellular_component
PGSC0003DMG400028375	GO:0031625	ubiquitin protein ligase binding	molecular_function
PGSC0003DMG400028375	GO:0030433	ubiquitin-dependent ERAD pathway	biological_process
PGSC0003DMG400028375	GO:0005730	nucleolus	cellular_component
PGSC0003DMG400028375	GO:0005774	vacuolar membrane	cellular_component
PGSC0003DMG400028375	GO:0005794	Golgi apparatus	cellular_component
PGSC0003DMG400028375	GO:0009506	plasmodesma	cellular_component
PGSC0003DMG400028376	GO:0016020	membrane	cellular_component
PGSC0003DMG400028376	GO:0016021	integral component of membrane	cellular_component
PGSC0003DMG400028378	GO:0032259	methylation	biological_process
PGSC0003DMG400028378	GO:0008168	methyltransferase activity	molecular_function
PGSC0003DMG400028378	GO:0016020	membrane	cellular_component
PGSC0003DMG400028378	GO:0016021	integral component of membrane	cellular_component
PGSC0003DMG400028380	GO:0046872	metal ion binding	molecular_function
PGSC0003DMG400028380	GO:0003824	catalytic activity	molecular_function
PGSC0003DMG400028380	GO:0006508	proteolysis	biological_process
PGSC0003DMG400028380	GO:0004222	metalloendopeptidase activity	molecular_function
PGSC0003DMG400028381	GO:0003700	DNA-binding transcription factor activity	molecular_function
PGSC0003DMG400028381	GO:0003677	DNA binding	molecular_function
PGSC0003DMG400028381	GO:0006355	regulation of transcription, DNA-templated	biological_process
PGSC0003DMG400028381	GO:0005634	nucleus	cellular_component
PGSC0003DMG400028381	GO:0043565	sequence-specific DNA binding	molecular_function
PGSC0003DMG400028381	GO:0006351	transcription, DNA-templated	biological_process
PGSC0003DMG400028381	GO:0044212	transcription regulatory region DNA binding	molecular_function
PGSC0003DMG400028381	GO:0006970	response to osmotic stress	biological_process
PGSC0003DMG400028381	GO:0009414	response to water deprivation	biological_process
PGSC0003DMG400028381	GO:0009651	response to salt stress	biological_process
PGSC0003DMG400028383	GO:0016020	membrane	cellular_component
PGSC0003DMG400028383	GO:0016021	integral component of membrane	cellular_component
PGSC0003DMG400028383	GO:0046872	metal ion binding	molecular_function
PGSC0003DMG400028386	GO:0051302	regulation of cell division	biological_process
PGSC0003DMG400028386	GO:0010082	regulation of root meristem growth	biological_process
PGSC0003DMG400028386	GO:0032875	regulation of DNA endoreduplication	biological_process
PGSC0003DMG400028386	GO:0005739	mitochondrion	cellular_component
PGSC0003DMG400028387	GO:0016020	membrane	cellular_component
PGSC0003DMG400028387	GO:0016021	integral component of membrane	cellular_component
PGSC0003DMG400028387	GO:0009507	chloroplast	cellular_component
PGSC0003DMG400028389	GO:0051301	cell division	biological_process
PGSC0003DMG400028389	GO:0055114	oxidation-reduction process	biological_process
PGSC0003DMG400028389	GO:0051287	NAD binding	molecular_function
PGSC0003DMG400028389	GO:0005524	ATP binding	molecular_function
PGSC0003DMG400028389	GO:0009058	biosynthetic process	biological_process
PGSC0003DMG400028389	GO:0005737	cytoplasm	cellular_component
PGSC0003DMG400028389	GO:0016874	ligase activity	molecular_function
PGSC0003DMG400028389	GO:0008360	regulation of cell shape	biological_process
PGSC0003DMG400028389	GO:0008764	UDP-N-acetylmuramoylalanine-D-glutamate ligase activity	molecular_function
PGSC0003DMG400028393	GO:0016020	membrane	cellular_component
PGSC0003DMG400028393	GO:0016021	integral component of membrane	cellular_component
PGSC0003DMG400028393	GO:0005789	endoplasmic reticulum membrane	cellular_component
PGSC0003DMG400028394	GO:0032259	methylation	biological_process
PGSC0003DMG400028394	GO:0030785	[ribulose-bisphosphate carboxylase]-lysine N-methyltransferase activity	molecular_function
PGSC0003DMG400028394	GO:0009507	chloroplast	cellular_component
PGSC0003DMG400028394	GO:0005515	protein binding	molecular_function
PGSC0003DMG400028396	GO:0016020	membrane	cellular_component
PGSC0003DMG400028396	GO:0016021	integral component of membrane	cellular_component
PGSC0003DMG400028397	GO:0016020	membrane	cellular_component
PGSC0003DMG400028397	GO:0016021	integral component of membrane	cellular_component
PGSC0003DMG400028399	GO:0016020	membrane	cellular_component
PGSC0003DMG400028399	GO:0016021	integral component of membrane	cellular_component
PGSC0003DMG400028400	GO:0016020	membrane	cellular_component
PGSC0003DMG400028400	GO:0016021	integral component of membrane	cellular_component
PGSC0003DMG400028406	GO:0016788	hydrolase activity, acting on ester bonds	molecular_function
PGSC0003DMG400028409	GO:0055114	oxidation-reduction process	biological_process
PGSC0003DMG400028409	GO:0051287	NAD binding	molecular_function
PGSC0003DMG400028409	GO:0008152	metabolic process	biological_process
PGSC0003DMG400028409	GO:0016491	oxidoreductase activity	molecular_function
PGSC0003DMG400028409	GO:0008270	zinc ion binding	molecular_function
PGSC0003DMG400028409	GO:0000105	histidine biosynthetic process	biological_process
PGSC0003DMG400028409	GO:0004399	histidinol dehydrogenase activity	molecular_function
PGSC0003DMG400028410	GO:0016020	membrane	cellular_component
PGSC0003DMG400028410	GO:0016021	integral component of membrane	cellular_component
PGSC0003DMG400028410	GO:0019915	lipid storage	biological_process
PGSC0003DMG400028411	GO:0016311	dephosphorylation	biological_process
PGSC0003DMG400028411	GO:0016791	phosphatase activity	molecular_function
PGSC0003DMG400028413	GO:0046872	metal ion binding	molecular_function
PGSC0003DMG400028414	GO:0003700	DNA-binding transcription factor activity	molecular_function
PGSC0003DMG400028414	GO:0003677	DNA binding	molecular_function
PGSC0003DMG400028414	GO:0006355	regulation of transcription, DNA-templated	biological_process
PGSC0003DMG400028414	GO:0005634	nucleus	cellular_component
PGSC0003DMG400028414	GO:0043565	sequence-specific DNA binding	molecular_function
PGSC0003DMG400028414	GO:0005515	protein binding	molecular_function
PGSC0003DMG400028417	GO:0016812	hydrolase activity, acting on carbon-nitrogen (but not peptide) bonds, in cyclic amides	molecular_function
PGSC0003DMG400028417	GO:0016787	hydrolase activity	molecular_function
PGSC0003DMG400028417	GO:0004151	dihydroorotase activity	molecular_function
PGSC0003DMG400028417	GO:0019856	pyrimidine nucleobase biosynthetic process	biological_process
PGSC0003DMG400028417	GO:0009507	chloroplast	cellular_component
PGSC0003DMG400028418	GO:0016020	membrane	cellular_component
PGSC0003DMG400028418	GO:0016021	integral component of membrane	cellular_component
PGSC0003DMG400028418	GO:0015031	protein transport	biological_process
PGSC0003DMG400028420	GO:0032981	mitochondrial respiratory chain complex I assembly	biological_process
PGSC0003DMG400028420	GO:0005773	vacuole	cellular_component
PGSC0003DMG400028420	GO:0009507	chloroplast	cellular_component
PGSC0003DMG400028420	GO:0009570	chloroplast stroma	cellular_component
PGSC0003DMG400028422	GO:0003924	GTPase activity	molecular_function
PGSC0003DMG400028422	GO:0005525	GTP binding	molecular_function
PGSC0003DMG400028425	GO:0005515	protein binding	molecular_function
PGSC0003DMG400028426	GO:0006970	response to osmotic stress	biological_process
PGSC0003DMG400028426	GO:0009834	plant-type secondary cell wall biogenesis	biological_process
PGSC0003DMG400028426	GO:0016740	transferase activity	molecular_function
PGSC0003DMG400028426	GO:0016020	membrane	cellular_component
PGSC0003DMG400028426	GO:0016021	integral component of membrane	cellular_component
PGSC0003DMG400028426	GO:0046872	metal ion binding	molecular_function
PGSC0003DMG400028426	GO:0071555	cell wall organization	biological_process
PGSC0003DMG400028426	GO:0016757	transferase activity, transferring glycosyl groups	molecular_function
PGSC0003DMG400028426	GO:0005886	plasma membrane	cellular_component
PGSC0003DMG400028426	GO:0030244	cellulose biosynthetic process	biological_process
PGSC0003DMG400028426	GO:0016760	cellulose synthase (UDP-forming) activity	molecular_function
PGSC0003DMG400028426	GO:0005618	cell wall	cellular_component
PGSC0003DMG400028426	GO:0042742	defense response to bacterium	biological_process
PGSC0003DMG400028426	GO:0050832	defense response to fungus	biological_process
PGSC0003DMG400028426	GO:0009414	response to water deprivation	biological_process
PGSC0003DMG401028427	GO:0006353	DNA-templated transcription, termination	biological_process
PGSC0003DMG401028427	GO:0005515	protein binding	molecular_function
PGSC0003DMG400028428	GO:0000166	nucleotide binding	molecular_function
PGSC0003DMG400028428	GO:0004672	protein kinase activity	molecular_function
PGSC0003DMG400028428	GO:0004674	protein serine/threonine kinase activity	molecular_function
PGSC0003DMG400028428	GO:0005524	ATP binding	molecular_function
PGSC0003DMG400028428	GO:0006468	protein phosphorylation	biological_process
PGSC0003DMG400028429	GO:0016740	transferase activity	molecular_function
PGSC0003DMG400028429	GO:0000166	nucleotide binding	molecular_function
PGSC0003DMG400028429	GO:0004672	protein kinase activity	molecular_function
PGSC0003DMG400028429	GO:0004674	protein serine/threonine kinase activity	molecular_function
PGSC0003DMG400028429	GO:0005524	ATP binding	molecular_function
PGSC0003DMG400028429	GO:0016301	kinase activity	molecular_function
PGSC0003DMG400028429	GO:0006468	protein phosphorylation	biological_process
PGSC0003DMG400028429	GO:0016310	phosphorylation	biological_process
PGSC0003DMG400028429	GO:0016020	membrane	cellular_component
PGSC0003DMG400028429	GO:0016021	integral component of membrane	cellular_component
PGSC0003DMG400028430	GO:0006351	transcription, DNA-templated	biological_process
PGSC0003DMG400028430	GO:0003899	DNA-directed 5'-3' RNA polymerase activity	molecular_function
PGSC0003DMG400028431	GO:0005515	protein binding	molecular_function
PGSC0003DMG400028438	GO:0016740	transferase activity	molecular_function
PGSC0003DMG400028438	GO:0000166	nucleotide binding	molecular_function
PGSC0003DMG400028438	GO:0004672	protein kinase activity	molecular_function
PGSC0003DMG400028438	GO:0004674	protein serine/threonine kinase activity	molecular_function
PGSC0003DMG400028438	GO:0005524	ATP binding	molecular_function
PGSC0003DMG400028438	GO:0016301	kinase activity	molecular_function
PGSC0003DMG400028438	GO:0006468	protein phosphorylation	biological_process
PGSC0003DMG400028438	GO:0016310	phosphorylation	biological_process
PGSC0003DMG400028438	GO:0016020	membrane	cellular_component
PGSC0003DMG400028438	GO:0016021	integral component of membrane	cellular_component
PGSC0003DMG400028438	GO:0005515	protein binding	molecular_function
PGSC0003DMG400028439	GO:0016740	transferase activity	molecular_function
PGSC0003DMG400028439	GO:0016757	transferase activity, transferring glycosyl groups	molecular_function
PGSC0003DMG400028439	GO:0005975	carbohydrate metabolic process	biological_process
PGSC0003DMG400028439	GO:0006004	fucose metabolic process	biological_process
PGSC0003DMG400028440	GO:0016740	transferase activity	molecular_function
PGSC0003DMG400028440	GO:0000166	nucleotide binding	molecular_function
PGSC0003DMG400028440	GO:0004672	protein kinase activity	molecular_function
PGSC0003DMG400028440	GO:0004674	protein serine/threonine kinase activity	molecular_function
PGSC0003DMG400028440	GO:0005524	ATP binding	molecular_function
PGSC0003DMG400028440	GO:0016301	kinase activity	molecular_function
PGSC0003DMG400028440	GO:0006468	protein phosphorylation	biological_process
PGSC0003DMG400028440	GO:0007165	signal transduction	biological_process
PGSC0003DMG400028440	GO:0016310	phosphorylation	biological_process
PGSC0003DMG400028441	GO:0006351	transcription, DNA-templated	biological_process
PGSC0003DMG400028441	GO:0043565	sequence-specific DNA binding	molecular_function
PGSC0003DMG400028443	GO:0004672	protein kinase activity	molecular_function
PGSC0003DMG400028443	GO:0006468	protein phosphorylation	biological_process
PGSC0003DMG400028443	GO:0005524	ATP binding	molecular_function
PGSC0003DMG400028443	GO:0005515	protein binding	molecular_function
PGSC0003DMG400028444	GO:0004112	cyclic-nucleotide phosphodiesterase activity	molecular_function
PGSC0003DMG400028444	GO:0016874	ligase activity	molecular_function
PGSC0003DMG400028448	GO:0006955	immune response	biological_process
PGSC0003DMG400028448	GO:0008219	cell death	biological_process
PGSC0003DMG400028448	GO:0009626	plant-type hypersensitive response	biological_process
PGSC0003DMG400028448	GO:0010337	regulation of salicylic acid metabolic process	biological_process
PGSC0003DMG400028454	GO:0004672	protein kinase activity	molecular_function
PGSC0003DMG400028454	GO:0005524	ATP binding	molecular_function
PGSC0003DMG400028454	GO:0006468	protein phosphorylation	biological_process
PGSC0003DMG400028454	GO:0016020	membrane	cellular_component
PGSC0003DMG400028454	GO:0016021	integral component of membrane	cellular_component
PGSC0003DMG400028454	GO:0000166	nucleotide binding	molecular_function
PGSC0003DMG400028454	GO:0004674	protein serine/threonine kinase activity	molecular_function
PGSC0003DMG400028458	GO:0016020	membrane	cellular_component
PGSC0003DMG400028458	GO:0016021	integral component of membrane	cellular_component
PGSC0003DMG400028459	GO:0006351	transcription, DNA-templated	biological_process
PGSC0003DMG400028459	GO:0003700	DNA-binding transcription factor activity	molecular_function
PGSC0003DMG400028459	GO:0009742	brassinosteroid mediated signaling pathway	biological_process
PGSC0003DMG400028459	GO:0006355	regulation of transcription, DNA-templated	biological_process
PGSC0003DMG400028460	GO:0045892	negative regulation of transcription, DNA-templated	biological_process
PGSC0003DMG400028461	GO:0016740	transferase activity	molecular_function
PGSC0003DMG400028461	GO:0000166	nucleotide binding	molecular_function
PGSC0003DMG400028461	GO:0004672	protein kinase activity	molecular_function
PGSC0003DMG400028461	GO:0004674	protein serine/threonine kinase activity	molecular_function
PGSC0003DMG400028461	GO:0005524	ATP binding	molecular_function
PGSC0003DMG400028461	GO:0016301	kinase activity	molecular_function
PGSC0003DMG400028461	GO:0006468	protein phosphorylation	biological_process
PGSC0003DMG400028461	GO:0016310	phosphorylation	biological_process
PGSC0003DMG400028461	GO:0016020	membrane	cellular_component
PGSC0003DMG400028461	GO:0016021	integral component of membrane	cellular_component
PGSC0003DMG400028462	GO:0016740	transferase activity	molecular_function
PGSC0003DMG400028462	GO:0004842	ubiquitin-protein transferase activity	molecular_function
PGSC0003DMG400028462	GO:0016567	protein ubiquitination	biological_process
PGSC0003DMG400028462	GO:0005488	binding	molecular_function
PGSC0003DMG400028462	GO:0005515	protein binding	molecular_function
PGSC0003DMG400028463	GO:0003677	DNA binding	molecular_function
PGSC0003DMG400028463	GO:0005524	ATP binding	molecular_function
PGSC0003DMG400028463	GO:0006260	DNA replication	biological_process
PGSC0003DMG400028463	GO:0003887	DNA-directed DNA polymerase activity	molecular_function
PGSC0003DMG400028463	GO:0071897	DNA biosynthetic process	biological_process
PGSC0003DMG400028463	GO:0009360	DNA polymerase III complex	cellular_component
PGSC0003DMG400028464	GO:0043130	ubiquitin binding	molecular_function
PGSC0003DMG400028465	GO:0016020	membrane	cellular_component
PGSC0003DMG400028465	GO:0016021	integral component of membrane	cellular_component
PGSC0003DMG400028465	GO:0015031	protein transport	biological_process
PGSC0003DMG400028465	GO:0005783	endoplasmic reticulum	cellular_component
PGSC0003DMG400028465	GO:0005789	endoplasmic reticulum membrane	cellular_component
PGSC0003DMG400028465	GO:0046923	ER retention sequence binding	molecular_function
PGSC0003DMG400028465	GO:0006621	protein retention in ER lumen	biological_process
PGSC0003DMG400028465	GO:0005794	Golgi apparatus	cellular_component
PGSC0003DMG400028465	GO:0005801	cis-Golgi network	cellular_component
PGSC0003DMG400028467	GO:0003824	catalytic activity	molecular_function
PGSC0003DMG400028467	GO:0005992	trehalose biosynthetic process	biological_process
PGSC0003DMG400028469	GO:0003700	DNA-binding transcription factor activity	molecular_function
PGSC0003DMG400028469	GO:0003677	DNA binding	molecular_function
PGSC0003DMG400028469	GO:0006355	regulation of transcription, DNA-templated	biological_process
PGSC0003DMG400028469	GO:0005634	nucleus	cellular_component
PGSC0003DMG400028469	GO:0043565	sequence-specific DNA binding	molecular_function
PGSC0003DMG400028469	GO:0006351	transcription, DNA-templated	biological_process
PGSC0003DMG400028470	GO:0016020	membrane	cellular_component
PGSC0003DMG400028470	GO:0016021	integral component of membrane	cellular_component
PGSC0003DMG400028470	GO:0046872	metal ion binding	molecular_function
PGSC0003DMG400028470	GO:0008270	zinc ion binding	molecular_function
PGSC0003DMG400028474	GO:0016740	transferase activity	molecular_function
PGSC0003DMG400028474	GO:0000166	nucleotide binding	molecular_function
PGSC0003DMG400028474	GO:0004672	protein kinase activity	molecular_function
PGSC0003DMG400028474	GO:0004674	protein serine/threonine kinase activity	molecular_function
PGSC0003DMG400028474	GO:0005524	ATP binding	molecular_function
PGSC0003DMG400028474	GO:0016301	kinase activity	molecular_function
PGSC0003DMG400028474	GO:0006468	protein phosphorylation	biological_process
PGSC0003DMG400028474	GO:0016310	phosphorylation	biological_process
PGSC0003DMG400028474	GO:0016020	membrane	cellular_component
PGSC0003DMG400028474	GO:0016021	integral component of membrane	cellular_component
PGSC0003DMG400028474	GO:0005515	protein binding	molecular_function
PGSC0003DMG400028475	GO:0016020	membrane	cellular_component
PGSC0003DMG400028475	GO:0016021	integral component of membrane	cellular_component
PGSC0003DMG400028475	GO:0010196	nonphotochemical quenching	biological_process
PGSC0003DMG400028475	GO:0009507	chloroplast	cellular_component
PGSC0003DMG400028476	GO:0005215	transporter activity	molecular_function
PGSC0003DMG400028476	GO:0016020	membrane	cellular_component
PGSC0003DMG400028476	GO:0016021	integral component of membrane	cellular_component
PGSC0003DMG400028476	GO:0022857	transmembrane transporter activity	molecular_function
PGSC0003DMG400028476	GO:0055085	transmembrane transport	biological_process
PGSC0003DMG400028476	GO:0006810	transport	biological_process
PGSC0003DMG400028477	GO:0006355	regulation of transcription, DNA-templated	biological_process
PGSC0003DMG400028478	GO:0006970	response to osmotic stress	biological_process
PGSC0003DMG400028478	GO:0004672	protein kinase activity	molecular_function
PGSC0003DMG400028478	GO:0005524	ATP binding	molecular_function
PGSC0003DMG400028478	GO:0006468	protein phosphorylation	biological_process
PGSC0003DMG400028478	GO:0016020	membrane	cellular_component
PGSC0003DMG400028478	GO:0016021	integral component of membrane	cellular_component
PGSC0003DMG400028478	GO:0009733	response to auxin	biological_process
PGSC0003DMG400028478	GO:0009793	embryo development ending in seed dormancy	biological_process
PGSC0003DMG400028478	GO:0005516	calmodulin binding	molecular_function
PGSC0003DMG400028478	GO:0046777	protein autophosphorylation	biological_process
PGSC0003DMG400028478	GO:0009625	response to insect	biological_process
PGSC0003DMG400028478	GO:0005515	protein binding	molecular_function
PGSC0003DMG400028485	GO:0006995	cellular response to nitrogen starvation	biological_process
PGSC0003DMG400028485	GO:0006970	response to osmotic stress	biological_process
PGSC0003DMG400028485	GO:0010037	response to carbon dioxide	biological_process
PGSC0003DMG401028487	GO:0000166	nucleotide binding	molecular_function
PGSC0003DMG401028487	GO:0004672	protein kinase activity	molecular_function
PGSC0003DMG401028487	GO:0004674	protein serine/threonine kinase activity	molecular_function
PGSC0003DMG401028487	GO:0005524	ATP binding	molecular_function
PGSC0003DMG401028487	GO:0006468	protein phosphorylation	biological_process
PGSC0003DMG401028489	GO:1903830	magnesium ion transmembrane transport	biological_process
PGSC0003DMG401028489	GO:0016020	membrane	cellular_component
PGSC0003DMG401028489	GO:0016021	integral component of membrane	cellular_component
PGSC0003DMG401028489	GO:0055085	transmembrane transport	biological_process
PGSC0003DMG401028489	GO:0030001	metal ion transport	biological_process
PGSC0003DMG401028489	GO:0046873	metal ion transmembrane transporter activity	molecular_function
PGSC0003DMG401028489	GO:0015095	magnesium ion transmembrane transporter activity	molecular_function
PGSC0003DMG401028489	GO:0005773	vacuole	cellular_component
PGSC0003DMG402028489	GO:0009735	response to cytokinin	biological_process
PGSC0003DMG402028489	GO:0009507	chloroplast	cellular_component
PGSC0003DMG402028489	GO:0009570	chloroplast stroma	cellular_component
PGSC0003DMG400028490	GO:0004608	phosphatidylethanolamine N-methyltransferase activity	molecular_function
PGSC0003DMG400028490	GO:0080101	phosphatidyl-N-dimethylethanolamine N-methyltransferase activity	molecular_function
PGSC0003DMG400028490	GO:0016740	transferase activity	molecular_function
PGSC0003DMG400028490	GO:0016020	membrane	cellular_component
PGSC0003DMG400028490	GO:0016021	integral component of membrane	cellular_component
PGSC0003DMG400028490	GO:0008168	methyltransferase activity	molecular_function
PGSC0003DMG400028490	GO:0032259	methylation	biological_process
PGSC0003DMG400028490	GO:0006629	lipid metabolic process	biological_process
PGSC0003DMG400028490	GO:0008654	phospholipid biosynthetic process	biological_process
PGSC0003DMG400028490	GO:0005783	endoplasmic reticulum	cellular_component
PGSC0003DMG400028490	GO:0005789	endoplasmic reticulum membrane	cellular_component
PGSC0003DMG400028490	GO:0006656	phosphatidylcholine biosynthetic process	biological_process
PGSC0003DMG400028490	GO:0006644	phospholipid metabolic process	biological_process
PGSC0003DMG400028490	GO:0008757	S-adenosylmethionine-dependent methyltransferase activity	molecular_function
PGSC0003DMG400028490	GO:0000773	phosphatidyl-N-methylethanolamine N-methyltransferase activity	molecular_function
PGSC0003DMG400028490	GO:0008170	N-methyltransferase activity	molecular_function
PGSC0003DMG400028491	GO:0016740	transferase activity	molecular_function
PGSC0003DMG400028491	GO:0000166	nucleotide binding	molecular_function
PGSC0003DMG400028491	GO:0004672	protein kinase activity	molecular_function
PGSC0003DMG400028491	GO:0004674	protein serine/threonine kinase activity	molecular_function
PGSC0003DMG400028491	GO:0005524	ATP binding	molecular_function
PGSC0003DMG400028491	GO:0016301	kinase activity	molecular_function
PGSC0003DMG400028491	GO:0006468	protein phosphorylation	biological_process
PGSC0003DMG400028491	GO:0007165	signal transduction	biological_process
PGSC0003DMG400028491	GO:0016310	phosphorylation	biological_process
PGSC0003DMG400028491	GO:0016020	membrane	cellular_component
PGSC0003DMG400028491	GO:0016021	integral component of membrane	cellular_component
PGSC0003DMG400028497	GO:0003676	nucleic acid binding	molecular_function
[truncated: 61,746 more rows]
