# Supplementary material for: Transcriptome analysis of potato shoots, roots and stolons under nitrogen stress
Source: Sci Rep. 2020 Jan 24;10:1152. doi: 10.1038/s41598-020-58167-4 (PMC6981199; doi:10.1038/s41598-020-58167-4)
Supplement: Supplementary file 5 — Dataset 6. [file 41598_2020_58167_MOESM5_ESM.xls]

## Sheet: Upregulated
Table S8_GO in Stolon
GeneID	GO.Accession	GO.term.name	GO.domain
PGSC0003DMG400035878	GO:0055114	oxidation-reduction process	biological_process
PGSC0003DMG400035878	GO:0016020	membrane	cellular_component
PGSC0003DMG400035878	GO:0016021	integral component of membrane	cellular_component
PGSC0003DMG400035878	GO:0006629	lipid metabolic process	biological_process
PGSC0003DMG400035878	GO:0016717	oxidoreductase activity, acting on paired donors, with oxidation of a pair of donors resulting in the reduction of molecular oxygen to two molecules of water	molecular_function
PGSC0003DMG400036004	GO:0055114	oxidation-reduction process	biological_process
PGSC0003DMG400036004	GO:0016020	membrane	cellular_component
PGSC0003DMG400036004	GO:0016021	integral component of membrane	cellular_component
PGSC0003DMG400036004	GO:0006629	lipid metabolic process	biological_process
PGSC0003DMG400036004	GO:0016717	oxidoreductase activity, acting on paired donors, with oxidation of a pair of donors resulting in the reduction of molecular oxygen to two molecules of water	molecular_function
PGSC0003DMG400046234	GO:0010951	negative regulation of endopeptidase activity	biological_process
PGSC0003DMG400046234	GO:0004866	endopeptidase inhibitor activity	molecular_function
PGSC0003DMG400046998	GO:0032259	methylation	biological_process
PGSC0003DMG400046998	GO:0008152	metabolic process	biological_process
PGSC0003DMG400046998	GO:0008168	methyltransferase activity	molecular_function
PGSC0003DMG400039532	GO:0005509	calcium ion binding	molecular_function
PGSC0003DMG400039898	GO:0003677	DNA binding	molecular_function
PGSC0003DMG400039898	GO:0006355	regulation of transcription, DNA-templated	biological_process
PGSC0003DMG400039898	GO:0005634	nucleus	cellular_component
PGSC0003DMG400039898	GO:0006351	transcription, DNA-templated	biological_process
PGSC0003DMG400041652	GO:0055114	oxidation-reduction process	biological_process
PGSC0003DMG400041652	GO:0016020	membrane	cellular_component
PGSC0003DMG400041652	GO:0016021	integral component of membrane	cellular_component
PGSC0003DMG400041652	GO:0006629	lipid metabolic process	biological_process
PGSC0003DMG400041652	GO:0016717	oxidoreductase activity, acting on paired donors, with oxidation of a pair of donors resulting in the reduction of molecular oxygen to two molecules of water	molecular_function
PGSC0003DMG400028022	GO:0055114	oxidation-reduction process	biological_process
PGSC0003DMG400028022	GO:0016020	membrane	cellular_component
PGSC0003DMG400028022	GO:0016021	integral component of membrane	cellular_component
PGSC0003DMG400028022	GO:0016491	oxidoreductase activity	molecular_function
PGSC0003DMG400028022	GO:0005506	iron ion binding	molecular_function
PGSC0003DMG400028022	GO:0008610	lipid biosynthetic process	biological_process
PGSC0003DMG400028147	GO:0016740	transferase activity	molecular_function
PGSC0003DMG400028147	GO:0000166	nucleotide binding	molecular_function
PGSC0003DMG400028147	GO:0004672	protein kinase activity	molecular_function
PGSC0003DMG400028147	GO:0004674	protein serine/threonine kinase activity	molecular_function
PGSC0003DMG400028147	GO:0005524	ATP binding	molecular_function
PGSC0003DMG400028147	GO:0016301	kinase activity	molecular_function
PGSC0003DMG400028147	GO:0006468	protein phosphorylation	biological_process
PGSC0003DMG400028147	GO:0016310	phosphorylation	biological_process
PGSC0003DMG400028147	GO:0016020	membrane	cellular_component
PGSC0003DMG400028147	GO:0016021	integral component of membrane	cellular_component
PGSC0003DMG400028220	GO:0055114	oxidation-reduction process	biological_process
PGSC0003DMG400028220	GO:0004497	monooxygenase activity	molecular_function
PGSC0003DMG400028220	GO:0016491	oxidoreductase activity	molecular_function
PGSC0003DMG400028220	GO:0046872	metal ion binding	molecular_function
PGSC0003DMG400028220	GO:0020037	heme binding	molecular_function
PGSC0003DMG400028220	GO:0005506	iron ion binding	molecular_function
PGSC0003DMG400028220	GO:0016705	oxidoreductase activity, acting on paired donors, with incorporation or reduction of molecular oxygen	molecular_function
PGSC0003DMG402028252	GO:0016798	hydrolase activity, acting on glycosyl bonds	molecular_function
PGSC0003DMG402028252	GO:0016787	hydrolase activity	molecular_function
PGSC0003DMG402028252	GO:0005975	carbohydrate metabolic process	biological_process
PGSC0003DMG402028252	GO:0008152	metabolic process	biological_process
PGSC0003DMG402028252	GO:0004553	hydrolase activity, hydrolyzing O-glycosyl compounds	molecular_function
PGSC0003DMG402028252	GO:0004564	beta-fructofuranosidase activity	molecular_function
PGSC0003DMG402028252	GO:0004575	sucrose alpha-glucosidase activity	molecular_function
PGSC0003DMG400028331	GO:0016740	transferase activity	molecular_function
PGSC0003DMG400028331	GO:0008152	metabolic process	biological_process
PGSC0003DMG400028331	GO:0016758	transferase activity, transferring hexosyl groups	molecular_function
PGSC0003DMG400028374	GO:0016020	membrane	cellular_component
PGSC0003DMG400028374	GO:0016021	integral component of membrane	cellular_component
PGSC0003DMG400028374	GO:0022857	transmembrane transporter activity	molecular_function
PGSC0003DMG400028374	GO:0071705	nitrogen compound transport	biological_process
PGSC0003DMG400028374	GO:0055085	transmembrane transport	biological_process
PGSC0003DMG400028521	GO:0003824	catalytic activity	molecular_function
PGSC0003DMG400028521	GO:0050662	coenzyme binding	molecular_function
PGSC0003DMG400028535	GO:0005515	protein binding	molecular_function
PGSC0003DMG401028570	GO:0008152	metabolic process	biological_process
PGSC0003DMG401028570	GO:0003824	catalytic activity	molecular_function
PGSC0003DMG402028570	GO:0008152	metabolic process	biological_process
PGSC0003DMG402028570	GO:0003824	catalytic activity	molecular_function
PGSC0003DMG400028617	GO:0004672	protein kinase activity	molecular_function
PGSC0003DMG400028617	GO:0005524	ATP binding	molecular_function
PGSC0003DMG400028617	GO:0006468	protein phosphorylation	biological_process
PGSC0003DMG400028617	GO:0016020	membrane	cellular_component
PGSC0003DMG400028617	GO:0016021	integral component of membrane	cellular_component
PGSC0003DMG400028622	GO:0016787	hydrolase activity	molecular_function
PGSC0003DMG400028660	GO:0003824	catalytic activity	molecular_function
PGSC0003DMG400028679	GO:0003824	catalytic activity	molecular_function
PGSC0003DMG400028783	GO:0005515	protein binding	molecular_function
PGSC0003DMG400029085	GO:0003824	catalytic activity	molecular_function
PGSC0003DMG400029085	GO:0009116	nucleoside metabolic process	biological_process
PGSC0003DMG400029207	GO:0003700	DNA-binding transcription factor activity	molecular_function
PGSC0003DMG400029207	GO:0003677	DNA binding	molecular_function
PGSC0003DMG400029207	GO:0006355	regulation of transcription, DNA-templated	biological_process
PGSC0003DMG400029207	GO:0005634	nucleus	cellular_component
PGSC0003DMG400029207	GO:0043565	sequence-specific DNA binding	molecular_function
PGSC0003DMG400029207	GO:0006351	transcription, DNA-templated	biological_process
PGSC0003DMG400029247	GO:0008152	metabolic process	biological_process
PGSC0003DMG400029690	GO:0016020	membrane	cellular_component
PGSC0003DMG400029690	GO:0016021	integral component of membrane	cellular_component
PGSC0003DMG400029690	GO:0005886	plasma membrane	cellular_component
PGSC0003DMG400029830	GO:0016798	hydrolase activity, acting on glycosyl bonds	molecular_function
PGSC0003DMG400029830	GO:0042973	glucan endo-1,3-beta-D-glucosidase activity	molecular_function
PGSC0003DMG400029830	GO:0016787	hydrolase activity	molecular_function
PGSC0003DMG400029830	GO:0005975	carbohydrate metabolic process	biological_process
PGSC0003DMG400029830	GO:0008152	metabolic process	biological_process
PGSC0003DMG400029830	GO:0004553	hydrolase activity, hydrolyzing O-glycosyl compounds	molecular_function
PGSC0003DMG400029879	GO:0016020	membrane	cellular_component
PGSC0003DMG400029879	GO:0016021	integral component of membrane	cellular_component
PGSC0003DMG400029879	GO:0055085	transmembrane transport	biological_process
PGSC0003DMG400029879	GO:0005886	plasma membrane	cellular_component
PGSC0003DMG400029931	GO:0016020	membrane	cellular_component
PGSC0003DMG400029931	GO:0016021	integral component of membrane	cellular_component
PGSC0003DMG400029931	GO:0055085	transmembrane transport	biological_process
PGSC0003DMG400029931	GO:0015238	drug transmembrane transporter activity	molecular_function
PGSC0003DMG400029931	GO:0015297	antiporter activity	molecular_function
PGSC0003DMG400029931	GO:0006855	drug transmembrane transport	biological_process
PGSC0003DMG400030009	GO:0005102	signaling receptor binding	molecular_function
PGSC0003DMG400030009	GO:0004672	protein kinase activity	molecular_function
PGSC0003DMG400030009	GO:0016301	kinase activity	molecular_function
PGSC0003DMG400030009	GO:0007165	signal transduction	biological_process
PGSC0003DMG400030009	GO:0016310	phosphorylation	biological_process
PGSC0003DMG400030009	GO:0006468	protein phosphorylation	biological_process
PGSC0003DMG400030009	GO:0005515	protein binding	molecular_function
PGSC0003DMG400030150	GO:0016020	membrane	cellular_component
PGSC0003DMG400030150	GO:0016021	integral component of membrane	cellular_component
PGSC0003DMG400030150	GO:0005515	protein binding	molecular_function
PGSC0003DMG400030172	GO:0016787	hydrolase activity	molecular_function
PGSC0003DMG400030172	GO:0004190	aspartic-type endopeptidase activity	molecular_function
PGSC0003DMG400030172	GO:0008233	peptidase activity	molecular_function
PGSC0003DMG400030172	GO:0006508	proteolysis	biological_process
PGSC0003DMG400030172	GO:0006629	lipid metabolic process	biological_process
PGSC0003DMG400030182	GO:0016853	isomerase activity	molecular_function
PGSC0003DMG400030182	GO:0005576	extracellular region	cellular_component
PGSC0003DMG400030182	GO:0048046	apoplast	cellular_component
PGSC0003DMG400030255	GO:0006952	defense response	biological_process
PGSC0003DMG400030255	GO:0009607	response to biotic stimulus	biological_process
PGSC0003DMG400030259	GO:0016787	hydrolase activity	molecular_function
PGSC0003DMG400030259	GO:0019177	dihydroneopterin triphosphate pyrophosphohydrolase activity	molecular_function
PGSC0003DMG400030259	GO:0006974	cellular response to DNA damage stimulus	biological_process
PGSC0003DMG400030259	GO:0008413	8-oxo-7,8-dihydroguanosine triphosphate pyrophosphatase activity	molecular_function
PGSC0003DMG400030259	GO:0005829	cytosol	cellular_component
PGSC0003DMG400030349	GO:0055114	oxidation-reduction process	biological_process
PGSC0003DMG400030349	GO:0016020	membrane	cellular_component
PGSC0003DMG400030349	GO:0016021	integral component of membrane	cellular_component
PGSC0003DMG400030349	GO:0004497	monooxygenase activity	molecular_function
PGSC0003DMG400030349	GO:0016491	oxidoreductase activity	molecular_function
PGSC0003DMG400030349	GO:0046872	metal ion binding	molecular_function
PGSC0003DMG400030349	GO:0020037	heme binding	molecular_function
PGSC0003DMG400030349	GO:0005506	iron ion binding	molecular_function
PGSC0003DMG400030349	GO:0016705	oxidoreductase activity, acting on paired donors, with incorporation or reduction of molecular oxygen	molecular_function
PGSC0003DMG400030349	GO:0018685	alkane 1-monooxygenase activity	molecular_function
PGSC0003DMG400030349	GO:0006631	fatty acid metabolic process	biological_process
PGSC0003DMG400030349	GO:0010345	suberin biosynthetic process	biological_process
PGSC0003DMG400030349	GO:0005773	vacuole	cellular_component
PGSC0003DMG400030376	GO:0055114	oxidation-reduction process	biological_process
PGSC0003DMG400030376	GO:0016491	oxidoreductase activity	molecular_function
PGSC0003DMG400030376	GO:0046872	metal ion binding	molecular_function
PGSC0003DMG400030376	GO:0005576	extracellular region	cellular_component
PGSC0003DMG400030376	GO:0048046	apoplast	cellular_component
PGSC0003DMG400030376	GO:0005507	copper ion binding	molecular_function
PGSC0003DMG400030376	GO:0052716	hydroquinone:oxygen oxidoreductase activity	molecular_function
PGSC0003DMG400030376	GO:0046274	lignin catabolic process	biological_process
PGSC0003DMG400030382	GO:0042744	hydrogen peroxide catabolic process	biological_process
PGSC0003DMG400030382	GO:0098869	cellular oxidant detoxification	biological_process
PGSC0003DMG400030382	GO:0004601	peroxidase activity	molecular_function
PGSC0003DMG400030382	GO:0055114	oxidation-reduction process	biological_process
PGSC0003DMG400030382	GO:0016491	oxidoreductase activity	molecular_function
PGSC0003DMG400030382	GO:0046872	metal ion binding	molecular_function
PGSC0003DMG400030382	GO:0005576	extracellular region	cellular_component
PGSC0003DMG400030382	GO:0020037	heme binding	molecular_function
PGSC0003DMG400030382	GO:0006979	response to oxidative stress	biological_process
PGSC0003DMG400030441	GO:0005515	protein binding	molecular_function
PGSC0003DMG403030532	GO:0004672	protein kinase activity	molecular_function
PGSC0003DMG403030532	GO:0005524	ATP binding	molecular_function
PGSC0003DMG403030532	GO:0006468	protein phosphorylation	biological_process
PGSC0003DMG403030532	GO:0016740	transferase activity	molecular_function
PGSC0003DMG403030532	GO:0000166	nucleotide binding	molecular_function
PGSC0003DMG403030532	GO:0004674	protein serine/threonine kinase activity	molecular_function
PGSC0003DMG403030532	GO:0016301	kinase activity	molecular_function
PGSC0003DMG403030532	GO:0016310	phosphorylation	biological_process
PGSC0003DMG403030532	GO:0016020	membrane	cellular_component
PGSC0003DMG403030532	GO:0016021	integral component of membrane	cellular_component
PGSC0003DMG400030552	GO:0046872	metal ion binding	molecular_function
PGSC0003DMG400030552	GO:0030001	metal ion transport	biological_process
PGSC0003DMG400030553	GO:0004672	protein kinase activity	molecular_function
PGSC0003DMG400030553	GO:0005524	ATP binding	molecular_function
PGSC0003DMG400030553	GO:0006468	protein phosphorylation	biological_process
PGSC0003DMG400030553	GO:0016020	membrane	cellular_component
PGSC0003DMG400030553	GO:0016021	integral component of membrane	cellular_component
PGSC0003DMG400030553	GO:0048544	recognition of pollen	biological_process
PGSC0003DMG400030553	GO:0016740	transferase activity	molecular_function
PGSC0003DMG400030553	GO:0000166	nucleotide binding	molecular_function
PGSC0003DMG400030553	GO:0004674	protein serine/threonine kinase activity	molecular_function
PGSC0003DMG400030553	GO:0016301	kinase activity	molecular_function
PGSC0003DMG400030553	GO:0016310	phosphorylation	biological_process
PGSC0003DMG400030694	GO:0043169	cation binding	molecular_function
PGSC0003DMG400030694	GO:0004722	protein serine/threonine phosphatase activity	molecular_function
PGSC0003DMG400030694	GO:0046872	metal ion binding	molecular_function
PGSC0003DMG400030694	GO:0016787	hydrolase activity	molecular_function
PGSC0003DMG400030694	GO:0003824	catalytic activity	molecular_function
PGSC0003DMG400030694	GO:0004721	phosphoprotein phosphatase activity	molecular_function
PGSC0003DMG400030694	GO:0006470	protein dephosphorylation	biological_process
PGSC0003DMG400030713	GO:0009247	glycolipid biosynthetic process	biological_process
PGSC0003DMG400030713	GO:0016758	transferase activity, transferring hexosyl groups	molecular_function
PGSC0003DMG400030731	GO:0010951	negative regulation of endopeptidase activity	biological_process
PGSC0003DMG400030731	GO:0004866	endopeptidase inhibitor activity	molecular_function
PGSC0003DMG400030731	GO:0004180	carboxypeptidase activity	molecular_function
PGSC0003DMG400030731	GO:0016020	membrane	cellular_component
PGSC0003DMG400030731	GO:0016021	integral component of membrane	cellular_component
PGSC0003DMG400030731	GO:0006508	proteolysis	biological_process
PGSC0003DMG400030771	GO:0055114	oxidation-reduction process	biological_process
PGSC0003DMG400030771	GO:0016491	oxidoreductase activity	molecular_function
PGSC0003DMG400030771	GO:0046872	metal ion binding	molecular_function
PGSC0003DMG400030771	GO:0008270	zinc ion binding	molecular_function
PGSC0003DMG400030771	GO:0005737	cytoplasm	cellular_component
PGSC0003DMG400030771	GO:0004022	alcohol dehydrogenase (NAD) activity	molecular_function
PGSC0003DMG400030919	GO:0016020	membrane	cellular_component
PGSC0003DMG400030919	GO:0016021	integral component of membrane	cellular_component
PGSC0003DMG400030919	GO:0009055	electron transfer activity	molecular_function
PGSC0003DMG400030919	GO:0022900	electron transport chain	biological_process
PGSC0003DMG400030925	GO:0005515	protein binding	molecular_function
PGSC0003DMG400031079	GO:0016020	membrane	cellular_component
PGSC0003DMG400031079	GO:0016021	integral component of membrane	cellular_component
PGSC0003DMG400031079	GO:0055085	transmembrane transport	biological_process
PGSC0003DMG400031084	GO:0005978	glycogen biosynthetic process	biological_process
PGSC0003DMG400031084	GO:0005515	protein binding	molecular_function
PGSC0003DMG400031084	GO:0016740	transferase activity	molecular_function
PGSC0003DMG400031084	GO:0000166	nucleotide binding	molecular_function
PGSC0003DMG400031084	GO:0005524	ATP binding	molecular_function
PGSC0003DMG400031084	GO:0009507	chloroplast	cellular_component
PGSC0003DMG400031084	GO:0009536	plastid	cellular_component
PGSC0003DMG400031084	GO:0009058	biosynthetic process	biological_process
PGSC0003DMG400031084	GO:0008152	metabolic process	biological_process
PGSC0003DMG400031084	GO:0016779	nucleotidyltransferase activity	molecular_function
PGSC0003DMG400031084	GO:0019252	starch biosynthetic process	biological_process
PGSC0003DMG400031084	GO:0009501	amyloplast	cellular_component
PGSC0003DMG400031084	GO:0003824	catalytic activity	molecular_function
PGSC0003DMG400031084	GO:0008878	glucose-1-phosphate adenylyltransferase activity	molecular_function
PGSC0003DMG400031137	GO:0016020	membrane	cellular_component
PGSC0003DMG400031137	GO:0016021	integral component of membrane	cellular_component
PGSC0003DMG400031140	GO:0003700	DNA-binding transcription factor activity	molecular_function
PGSC0003DMG400031140	GO:0003677	DNA binding	molecular_function
PGSC0003DMG400031140	GO:0006355	regulation of transcription, DNA-templated	biological_process
PGSC0003DMG400031140	GO:0005634	nucleus	cellular_component
PGSC0003DMG400031140	GO:0043565	sequence-specific DNA binding	molecular_function
PGSC0003DMG400031140	GO:0006351	transcription, DNA-templated	biological_process
PGSC0003DMG401031196	GO:0003700	DNA-binding transcription factor activity	molecular_function
PGSC0003DMG401031196	GO:0003677	DNA binding	molecular_function
PGSC0003DMG401031196	GO:0006355	regulation of transcription, DNA-templated	biological_process
PGSC0003DMG401031196	GO:0005634	nucleus	cellular_component
PGSC0003DMG401031196	GO:0043565	sequence-specific DNA binding	molecular_function
PGSC0003DMG401031196	GO:0006351	transcription, DNA-templated	biological_process
PGSC0003DMG400031240	GO:0016740	transferase activity	molecular_function
PGSC0003DMG400031240	GO:0000166	nucleotide binding	molecular_function
PGSC0003DMG400031240	GO:0005524	ATP binding	molecular_function
PGSC0003DMG400031288	GO:0003677	DNA binding	molecular_function
PGSC0003DMG400031288	GO:0005634	nucleus	cellular_component
PGSC0003DMG400031347	GO:0016020	membrane	cellular_component
PGSC0003DMG400031347	GO:0016021	integral component of membrane	cellular_component
PGSC0003DMG400031347	GO:0005774	vacuolar membrane	cellular_component
PGSC0003DMG400005717	GO:0010112	regulation of systemic acquired resistance	biological_process
PGSC0003DMG400005762	GO:0010112	regulation of systemic acquired resistance	biological_process
PGSC0003DMG400005792	GO:0006165	nucleoside diphosphate phosphorylation	biological_process
PGSC0003DMG400005792	GO:0016740	transferase activity	molecular_function
PGSC0003DMG400005792	GO:0000166	nucleotide binding	molecular_function
PGSC0003DMG400005792	GO:0005524	ATP binding	molecular_function
PGSC0003DMG400005792	GO:0016301	kinase activity	molecular_function
PGSC0003DMG400005792	GO:0016310	phosphorylation	biological_process
PGSC0003DMG400005792	GO:0004550	nucleoside diphosphate kinase activity	molecular_function
PGSC0003DMG400005792	GO:0006183	GTP biosynthetic process	biological_process
PGSC0003DMG400005792	GO:0006228	UTP biosynthetic process	biological_process
PGSC0003DMG400005792	GO:0006241	CTP biosynthetic process	biological_process
PGSC0003DMG400005808	GO:0016020	membrane	cellular_component
PGSC0003DMG400005808	GO:0016021	integral component of membrane	cellular_component
PGSC0003DMG400031731	GO:0016746	transferase activity, transferring acyl groups	molecular_function
PGSC0003DMG400031731	GO:0050366	tyramine N-feruloyltransferase activity	molecular_function
PGSC0003DMG400031731	GO:0016740	transferase activity	molecular_function
PGSC0003DMG400031731	GO:0016747	transferase activity, transferring acyl groups other than amino-acyl groups	molecular_function
PGSC0003DMG400031742	GO:0016020	membrane	cellular_component
PGSC0003DMG400031742	GO:0016021	integral component of membrane	cellular_component
PGSC0003DMG400031742	GO:0005886	plasma membrane	cellular_component
PGSC0003DMG400031742	GO:0008643	carbohydrate transport	biological_process
PGSC0003DMG400031758	GO:0008970	phosphatidylcholine 1-acylhydrolase activity	molecular_function
PGSC0003DMG400031758	GO:0006629	lipid metabolic process	biological_process
PGSC0003DMG400031758	GO:0016787	hydrolase activity	molecular_function
PGSC0003DMG400031768	GO:0016020	membrane	cellular_component
PGSC0003DMG400031768	GO:0016021	integral component of membrane	cellular_component
PGSC0003DMG400031768	GO:0006952	defense response	biological_process
PGSC0003DMG400005901	GO:0016787	hydrolase activity	molecular_function
PGSC0003DMG400005901	GO:0004190	aspartic-type endopeptidase activity	molecular_function
PGSC0003DMG400005901	GO:0008233	peptidase activity	molecular_function
PGSC0003DMG400005901	GO:0006508	proteolysis	biological_process
PGSC0003DMG400031795	GO:0003700	DNA-binding transcription factor activity	molecular_function
PGSC0003DMG400031795	GO:0003677	DNA binding	molecular_function
PGSC0003DMG400031795	GO:0006355	regulation of transcription, DNA-templated	biological_process
PGSC0003DMG400031795	GO:0005634	nucleus	cellular_component
PGSC0003DMG400031795	GO:0006351	transcription, DNA-templated	biological_process
PGSC0003DMG400005931	GO:0055114	oxidation-reduction process	biological_process
PGSC0003DMG400005931	GO:0016020	membrane	cellular_component
PGSC0003DMG400005931	GO:0016021	integral component of membrane	cellular_component
PGSC0003DMG400005931	GO:0016628	oxidoreductase activity, acting on the CH-CH group of donors, NAD or NADP as acceptor	molecular_function
PGSC0003DMG400005963	GO:0016020	membrane	cellular_component
PGSC0003DMG400005963	GO:0016021	integral component of membrane	cellular_component
PGSC0003DMG400005963	GO:0022857	transmembrane transporter activity	molecular_function
PGSC0003DMG400005963	GO:0055085	transmembrane transport	biological_process
PGSC0003DMG400005974	GO:0050358	tropinone reductase activity	molecular_function
PGSC0003DMG400005974	GO:0016020	membrane	cellular_component
PGSC0003DMG400005974	GO:0016021	integral component of membrane	cellular_component
PGSC0003DMG400005974	GO:0016491	oxidoreductase activity	molecular_function
PGSC0003DMG400005974	GO:0055114	oxidation-reduction process	biological_process
PGSC0003DMG400031877	GO:0004180	carboxypeptidase activity	molecular_function
PGSC0003DMG400031877	GO:0006508	proteolysis	biological_process
PGSC0003DMG400006149	GO:0016020	membrane	cellular_component
PGSC0003DMG400006149	GO:0016021	integral component of membrane	cellular_component
PGSC0003DMG400006149	GO:0009507	chloroplast	cellular_component
PGSC0003DMG400006149	GO:0009536	plastid	cellular_component
PGSC0003DMG400006149	GO:0015979	photosynthesis	biological_process
PGSC0003DMG400006149	GO:0009535	chloroplast thylakoid membrane	cellular_component
PGSC0003DMG400006149	GO:0009579	thylakoid	cellular_component
PGSC0003DMG400006149	GO:0016168	chlorophyll binding	molecular_function
PGSC0003DMG400006149	GO:0009765	photosynthesis, light harvesting	biological_process
PGSC0003DMG400006149	GO:0018298	protein-chromophore linkage	biological_process
PGSC0003DMG400006149	GO:0009522	photosystem I	cellular_component
PGSC0003DMG400006149	GO:0009523	photosystem II	cellular_component
PGSC0003DMG400032243	GO:0016740	transferase activity	molecular_function
PGSC0003DMG400032243	GO:0046872	metal ion binding	molecular_function
PGSC0003DMG400032243	GO:0005737	cytoplasm	cellular_component
PGSC0003DMG400032243	GO:0008168	methyltransferase activity	molecular_function
PGSC0003DMG400032243	GO:0032259	methylation	biological_process
PGSC0003DMG400032243	GO:0008270	zinc ion binding	molecular_function
PGSC0003DMG400032243	GO:0009086	methionine biosynthetic process	biological_process
PGSC0003DMG400032243	GO:0047150	betaine-homocysteine S-methyltransferase activity	molecular_function
PGSC0003DMG400032243	GO:0005886	plasma membrane	cellular_component
PGSC0003DMG400032250	GO:0008289	lipid binding	molecular_function
PGSC0003DMG400032250	GO:0006869	lipid transport	biological_process
PGSC0003DMG400006342	GO:0016746	transferase activity, transferring acyl groups	molecular_function
PGSC0003DMG400006342	GO:0008152	metabolic process	biological_process
PGSC0003DMG400006342	GO:0016020	membrane	cellular_component
PGSC0003DMG400006342	GO:0016021	integral component of membrane	cellular_component
PGSC0003DMG400006368	GO:0055114	oxidation-reduction process	biological_process
PGSC0003DMG400006368	GO:0004497	monooxygenase activity	molecular_function
PGSC0003DMG400006368	GO:0016491	oxidoreductase activity	molecular_function
PGSC0003DMG400006368	GO:0046872	metal ion binding	molecular_function
PGSC0003DMG400006368	GO:0020037	heme binding	molecular_function
PGSC0003DMG400006368	GO:0005506	iron ion binding	molecular_function
PGSC0003DMG400006368	GO:0016705	oxidoreductase activity, acting on paired donors, with incorporation or reduction of molecular oxygen	molecular_function
PGSC0003DMG400032555	GO:0003677	DNA binding	molecular_function
PGSC0003DMG400032555	GO:0006355	regulation of transcription, DNA-templated	biological_process
PGSC0003DMG400032555	GO:0005634	nucleus	cellular_component
PGSC0003DMG400032555	GO:0006351	transcription, DNA-templated	biological_process
PGSC0003DMG400006378	GO:0006970	response to osmotic stress	biological_process
PGSC0003DMG400006378	GO:0015238	drug transmembrane transporter activity	molecular_function
PGSC0003DMG400006378	GO:0022857	transmembrane transporter activity	molecular_function
PGSC0003DMG400006378	GO:0006810	transport	biological_process
PGSC0003DMG400006378	GO:0006855	drug transmembrane transport	biological_process
PGSC0003DMG400006378	GO:0010015	root morphogenesis	biological_process
PGSC0003DMG400006378	GO:0015893	drug transport	biological_process
PGSC0003DMG400006378	GO:0017119	Golgi transport complex	cellular_component
PGSC0003DMG400006378	GO:0043226	organelle	cellular_component
PGSC0003DMG400006378	GO:0016020	membrane	cellular_component
PGSC0003DMG400006378	GO:0016021	integral component of membrane	cellular_component
PGSC0003DMG400006378	GO:0055085	transmembrane transport	biological_process
PGSC0003DMG400006378	GO:0015297	antiporter activity	molecular_function
PGSC0003DMG400006378	GO:0009408	response to heat	biological_process
PGSC0003DMG400006378	GO:0009624	response to nematode	biological_process
PGSC0003DMG400006378	GO:0009646	response to absence of light	biological_process
PGSC0003DMG400006378	GO:0009737	response to abscisic acid	biological_process
PGSC0003DMG400006378	GO:0055072	iron ion homeostasis	biological_process
PGSC0003DMG400006378	GO:1905428	regulation of plant organ formation	biological_process
PGSC0003DMG400006378	GO:0005770	late endosome	cellular_component
PGSC0003DMG400006378	GO:0005794	Golgi apparatus	cellular_component
PGSC0003DMG400006378	GO:0005381	iron ion transmembrane transporter activity	molecular_function
PGSC0003DMG400006378	GO:0006826	iron ion transport	biological_process
PGSC0003DMG400006378	GO:0034755	iron ion transmembrane transport	biological_process
PGSC0003DMG400006385	GO:0016020	membrane	cellular_component
PGSC0003DMG400006385	GO:0016021	integral component of membrane	cellular_component
PGSC0003DMG400006385	GO:0055085	transmembrane transport	biological_process
PGSC0003DMG400006386	GO:0042744	hydrogen peroxide catabolic process	biological_process
PGSC0003DMG400006386	GO:0098869	cellular oxidant detoxification	biological_process
PGSC0003DMG400006386	GO:0004601	peroxidase activity	molecular_function
PGSC0003DMG400006386	GO:0055114	oxidation-reduction process	biological_process
PGSC0003DMG400006386	GO:0016491	oxidoreductase activity	molecular_function
PGSC0003DMG400006386	GO:0046872	metal ion binding	molecular_function
PGSC0003DMG400006386	GO:0005576	extracellular region	cellular_component
PGSC0003DMG400006386	GO:0020037	heme binding	molecular_function
PGSC0003DMG400006386	GO:0006979	response to oxidative stress	biological_process
PGSC0003DMG400006394	GO:0046983	protein dimerization activity	molecular_function
PGSC0003DMG400006461	GO:0016788	hydrolase activity, acting on ester bonds	molecular_function
PGSC0003DMG400006660	GO:0016740	transferase activity	molecular_function
PGSC0003DMG400006660	GO:0016020	membrane	cellular_component
PGSC0003DMG400006660	GO:0016021	integral component of membrane	cellular_component
PGSC0003DMG400006660	GO:0046872	metal ion binding	molecular_function
PGSC0003DMG400006660	GO:0071555	cell wall organization	biological_process
PGSC0003DMG400006660	GO:0016757	transferase activity, transferring glycosyl groups	molecular_function
PGSC0003DMG400006660	GO:0005886	plasma membrane	cellular_component
PGSC0003DMG400006660	GO:0030244	cellulose biosynthetic process	biological_process
PGSC0003DMG400006660	GO:0016760	cellulose synthase (UDP-forming) activity	molecular_function
PGSC0003DMG400006661	GO:0006950	response to stress	biological_process
PGSC0003DMG400006678	GO:0006520	cellular amino acid metabolic process	biological_process
PGSC0003DMG400006678	GO:0009058	biosynthetic process	biological_process
PGSC0003DMG400006678	GO:0003824	catalytic activity	molecular_function
PGSC0003DMG400006678	GO:0030170	pyridoxal phosphate binding	molecular_function
PGSC0003DMG400006678	GO:0008483	transaminase activity	molecular_function
PGSC0003DMG400006708	GO:0008152	metabolic process	biological_process
PGSC0003DMG400006708	GO:0016787	hydrolase activity	molecular_function
PGSC0003DMG400033693	GO:0016020	membrane	cellular_component
PGSC0003DMG400033693	GO:0016021	integral component of membrane	cellular_component
PGSC0003DMG400033693	GO:0005886	plasma membrane	cellular_component
PGSC0003DMG400033693	GO:0008643	carbohydrate transport	biological_process
PGSC0003DMG400006903	GO:0016020	membrane	cellular_component
PGSC0003DMG400006903	GO:0016021	integral component of membrane	cellular_component
PGSC0003DMG400006956	GO:0016829	lyase activity	molecular_function
PGSC0003DMG400006956	GO:0008270	zinc ion binding	molecular_function
PGSC0003DMG400006956	GO:0004089	carbonate dehydratase activity	molecular_function
PGSC0003DMG400006956	GO:0015976	carbon utilization	biological_process
PGSC0003DMG400016884	GO:0046872	metal ion binding	molecular_function
PGSC0003DMG400016884	GO:0016740	transferase activity	molecular_function
PGSC0003DMG400016884	GO:0004842	ubiquitin-protein transferase activity	molecular_function
PGSC0003DMG400016884	GO:0016567	protein ubiquitination	biological_process
PGSC0003DMG400006993	GO:0042744	hydrogen peroxide catabolic process	biological_process
PGSC0003DMG400006993	GO:0098869	cellular oxidant detoxification	biological_process
PGSC0003DMG400006993	GO:0004601	peroxidase activity	molecular_function
PGSC0003DMG400006993	GO:0055114	oxidation-reduction process	biological_process
PGSC0003DMG400006993	GO:0016491	oxidoreductase activity	molecular_function
PGSC0003DMG400006993	GO:0046872	metal ion binding	molecular_function
PGSC0003DMG400006993	GO:0020037	heme binding	molecular_function
PGSC0003DMG400006993	GO:0006979	response to oxidative stress	biological_process
PGSC0003DMG400016967	GO:0010088	phloem development	biological_process
PGSC0003DMG400016971	GO:0010088	phloem development	biological_process
PGSC0003DMG401017090	GO:0006952	defense response	biological_process
PGSC0003DMG401017090	GO:0008152	metabolic process	biological_process
PGSC0003DMG401017090	GO:0016787	hydrolase activity	molecular_function
PGSC0003DMG401017090	GO:0006629	lipid metabolic process	biological_process
PGSC0003DMG401017090	GO:0016042	lipid catabolic process	biological_process
PGSC0003DMG401017090	GO:0005773	vacuole	cellular_component
PGSC0003DMG401017090	GO:0045735	nutrient reservoir activity	molecular_function
PGSC0003DMG402017090	GO:0008152	metabolic process	biological_process
PGSC0003DMG400007150	GO:0016020	membrane	cellular_component
PGSC0003DMG400007150	GO:0016021	integral component of membrane	cellular_component
PGSC0003DMG400007155	GO:0016747	transferase activity, transferring acyl groups other than amino-acyl groups	molecular_function
PGSC0003DMG400017148	GO:0005634	nucleus	cellular_component
PGSC0003DMG400017148	GO:0005515	protein binding	molecular_function
PGSC0003DMG400017163	GO:0016020	membrane	cellular_component
PGSC0003DMG400017163	GO:0016021	integral component of membrane	cellular_component
PGSC0003DMG400017163	GO:0000822	inositol hexakisphosphate binding	molecular_function
PGSC0003DMG400017163	GO:0015114	phosphate ion transmembrane transporter activity	molecular_function
PGSC0003DMG400017163	GO:0006799	polyphosphate biosynthetic process	biological_process
PGSC0003DMG400017163	GO:0016036	cellular response to phosphate starvation	biological_process
PGSC0003DMG400017163	GO:0048016	inositol phosphate-mediated signaling	biological_process
PGSC0003DMG400017163	GO:0006817	phosphate ion transport	biological_process
PGSC0003DMG400017163	GO:0035435	phosphate ion transmembrane transport	biological_process
PGSC0003DMG400017163	GO:0005794	Golgi apparatus	cellular_component
PGSC0003DMG400017163	GO:0005802	trans-Golgi network	cellular_component
PGSC0003DMG400017163	GO:0005886	plasma membrane	cellular_component
PGSC0003DMG400017204	GO:0016020	membrane	cellular_component
PGSC0003DMG400017204	GO:0016021	integral component of membrane	cellular_component
PGSC0003DMG400017204	GO:0022857	transmembrane transporter activity	molecular_function
PGSC0003DMG400017204	GO:0055085	transmembrane transport	biological_process
PGSC0003DMG400017211	GO:0055114	oxidation-reduction process	biological_process
PGSC0003DMG400017211	GO:0050660	flavin adenine dinucleotide binding	molecular_function
PGSC0003DMG400017211	GO:0016614	oxidoreductase activity, acting on CH-OH group of donors	molecular_function
PGSC0003DMG400017211	GO:0046577	long-chain-alcohol oxidase activity	molecular_function
PGSC0003DMG400017211	GO:0016020	membrane	cellular_component
PGSC0003DMG400017211	GO:0016491	oxidoreductase activity	molecular_function
PGSC0003DMG400017211	GO:0043231	intracellular membrane-bounded organelle	cellular_component
PGSC0003DMG400017211	GO:0006066	alcohol metabolic process	biological_process
PGSC0003DMG400017214	GO:0046872	metal ion binding	molecular_function
PGSC0003DMG400017214	GO:0047429	nucleoside-triphosphate diphosphatase activity	molecular_function
PGSC0003DMG400017214	GO:0009143	nucleoside triphosphate catabolic process	biological_process
PGSC0003DMG400017225	GO:0006817	phosphate ion transport	biological_process
PGSC0003DMG400017225	GO:0016020	membrane	cellular_component
PGSC0003DMG400017225	GO:0016021	integral component of membrane	cellular_component
PGSC0003DMG400017225	GO:0022857	transmembrane transporter activity	molecular_function
PGSC0003DMG400017225	GO:0055085	transmembrane transport	biological_process
PGSC0003DMG400017225	GO:0005315	inorganic phosphate transmembrane transporter activity	molecular_function
PGSC0003DMG400017231	GO:0003700	DNA-binding transcription factor activity	molecular_function
PGSC0003DMG400017231	GO:0003677	DNA binding	molecular_function
PGSC0003DMG400017231	GO:0006355	regulation of transcription, DNA-templated	biological_process
PGSC0003DMG400017231	GO:0005634	nucleus	cellular_component
PGSC0003DMG400017231	GO:0006351	transcription, DNA-templated	biological_process
PGSC0003DMG400034790	GO:0006508	proteolysis	biological_process
PGSC0003DMG400034790	GO:0004252	serine-type endopeptidase activity	molecular_function
PGSC0003DMG400017246	GO:0055114	oxidation-reduction process	biological_process
PGSC0003DMG400017246	GO:0016491	oxidoreductase activity	molecular_function
PGSC0003DMG400017246	GO:0046872	metal ion binding	molecular_function
PGSC0003DMG400017291	GO:0004672	protein kinase activity	molecular_function
PGSC0003DMG400017291	GO:0005524	ATP binding	molecular_function
PGSC0003DMG400017291	GO:0006468	protein phosphorylation	biological_process
PGSC0003DMG400017291	GO:0016020	membrane	cellular_component
PGSC0003DMG400017291	GO:0016021	integral component of membrane	cellular_component
PGSC0003DMG400017291	GO:0005515	protein binding	molecular_function
PGSC0003DMG402007388	GO:0003700	DNA-binding transcription factor activity	molecular_function
PGSC0003DMG402007388	GO:0003677	DNA binding	molecular_function
PGSC0003DMG402007388	GO:0006355	regulation of transcription, DNA-templated	biological_process
PGSC0003DMG402007388	GO:0005634	nucleus	cellular_component
PGSC0003DMG402007388	GO:0043565	sequence-specific DNA binding	molecular_function
PGSC0003DMG402007388	GO:0006351	transcription, DNA-templated	biological_process
PGSC0003DMG400017331	GO:0048544	recognition of pollen	biological_process
PGSC0003DMG400017398	GO:0005515	protein binding	molecular_function
PGSC0003DMG400007466	GO:0015977	carbon fixation	biological_process
PGSC0003DMG400007466	GO:0003824	catalytic activity	molecular_function
PGSC0003DMG400007466	GO:0008964	phosphoenolpyruvate carboxylase activity	molecular_function
PGSC0003DMG400007466	GO:0006099	tricarboxylic acid cycle	biological_process
PGSC0003DMG400017413	GO:0061615	glycolytic process through fructose-6-phosphate	biological_process
PGSC0003DMG400017413	GO:0016740	transferase activity	molecular_function
PGSC0003DMG400017413	GO:0000166	nucleotide binding	molecular_function
PGSC0003DMG400017413	GO:0005524	ATP binding	molecular_function
PGSC0003DMG400017413	GO:0016301	kinase activity	molecular_function
PGSC0003DMG400017413	GO:0016310	phosphorylation	biological_process
PGSC0003DMG400017413	GO:0046872	metal ion binding	molecular_function
PGSC0003DMG400017413	GO:0008152	metabolic process	biological_process
PGSC0003DMG400017413	GO:0005737	cytoplasm	cellular_component
PGSC0003DMG400017413	GO:0006096	glycolytic process	biological_process
PGSC0003DMG400017413	GO:0003824	catalytic activity	molecular_function
PGSC0003DMG400017413	GO:0003872	6-phosphofructokinase activity	molecular_function
PGSC0003DMG400017413	GO:0006002	fructose 6-phosphate metabolic process	biological_process
PGSC0003DMG400007514	GO:0003824	catalytic activity	molecular_function
PGSC0003DMG400007514	GO:0016491	oxidoreductase activity	molecular_function
PGSC0003DMG400007514	GO:0055114	oxidation-reduction process	biological_process
PGSC0003DMG400007514	GO:0010181	FMN binding	molecular_function
PGSC0003DMG400007613	GO:0055114	oxidation-reduction process	biological_process
PGSC0003DMG400007613	GO:0016020	membrane	cellular_component
PGSC0003DMG400007613	GO:0016021	integral component of membrane	cellular_component
PGSC0003DMG400007613	GO:0016491	oxidoreductase activity	molecular_function
PGSC0003DMG400007613	GO:0046872	metal ion binding	molecular_function
PGSC0003DMG400007613	GO:0070469	respiratory chain	cellular_component
PGSC0003DMG400007613	GO:0009916	alternative oxidase activity	molecular_function
PGSC0003DMG400007613	GO:0102721	ubiquinol:oxygen oxidoreductase activity	molecular_function
PGSC0003DMG400007683	GO:1902358	sulfate transmembrane transport	biological_process
PGSC0003DMG400007683	GO:0008271	secondary active sulfate transmembrane transporter activity	molecular_function
PGSC0003DMG400007683	GO:0016020	membrane	cellular_component
PGSC0003DMG400007683	GO:0016021	integral component of membrane	cellular_component
PGSC0003DMG400007683	GO:0055085	transmembrane transport	biological_process
PGSC0003DMG400007683	GO:0015116	sulfate transmembrane transporter activity	molecular_function
PGSC0003DMG400007683	GO:0008272	sulfate transport	biological_process
PGSC0003DMG400017632	GO:0055114	oxidation-reduction process	biological_process
PGSC0003DMG400017632	GO:0005623	cell	cellular_component
PGSC0003DMG400017632	GO:0015035	protein disulfide oxidoreductase activity	molecular_function
PGSC0003DMG400017632	GO:0045454	cell redox homeostasis	biological_process
PGSC0003DMG400017632	GO:0006662	glycerol ether metabolic process	biological_process
PGSC0003DMG400007782	GO:0004645	phosphorylase activity	molecular_function
PGSC0003DMG400007782	GO:0005515	protein binding	molecular_function
PGSC0003DMG400007782	GO:0016740	transferase activity	molecular_function
PGSC0003DMG400007782	GO:0009507	chloroplast	cellular_component
PGSC0003DMG400007782	GO:0009536	plastid	cellular_component
PGSC0003DMG400007782	GO:0005975	carbohydrate metabolic process	biological_process
PGSC0003DMG400007782	GO:0008152	metabolic process	biological_process
PGSC0003DMG400007782	GO:0016757	transferase activity, transferring glycosyl groups	molecular_function
PGSC0003DMG400007782	GO:0009501	amyloplast	cellular_component
PGSC0003DMG400007782	GO:0030170	pyridoxal phosphate binding	molecular_function
PGSC0003DMG400007782	GO:0003824	catalytic activity	molecular_function
PGSC0003DMG400007782	GO:0008184	glycogen phosphorylase activity	molecular_function
PGSC0003DMG400007782	GO:0102250	linear malto-oligosaccharide phosphorylase activity	molecular_function
PGSC0003DMG400007782	GO:0102499	SHG alpha-glucan phosphorylase activity	molecular_function
PGSC0003DMG400007782	GO:0042802	identical protein binding	molecular_function
PGSC0003DMG400007844	GO:0005515	protein binding	molecular_function
PGSC0003DMG400017732	GO:0005385	zinc ion transmembrane transporter activity	molecular_function
PGSC0003DMG400017732	GO:0016020	membrane	cellular_component
PGSC0003DMG400017732	GO:0016021	integral component of membrane	cellular_component
PGSC0003DMG400017732	GO:0055085	transmembrane transport	biological_process
PGSC0003DMG400017732	GO:0006811	ion transport	biological_process
PGSC0003DMG400017732	GO:0030001	metal ion transport	biological_process
PGSC0003DMG400017732	GO:0046873	metal ion transmembrane transporter activity	molecular_function
PGSC0003DMG400017732	GO:0071577	zinc ion transmembrane transport	biological_process
PGSC0003DMG400017737	GO:0016740	transferase activity	molecular_function
PGSC0003DMG400017737	GO:0008152	metabolic process	biological_process
PGSC0003DMG400017737	GO:0016758	transferase activity, transferring hexosyl groups	molecular_function
PGSC0003DMG400017776	GO:0003677	DNA binding	molecular_function
PGSC0003DMG400017776	GO:0006355	regulation of transcription, DNA-templated	biological_process
PGSC0003DMG400017776	GO:0005634	nucleus	cellular_component
PGSC0003DMG400017776	GO:0043565	sequence-specific DNA binding	molecular_function
PGSC0003DMG400008000	GO:0004067	asparaginase activity	molecular_function
PGSC0003DMG400008000	GO:0016787	hydrolase activity	molecular_function
PGSC0003DMG400008001	GO:0005634	nucleus	cellular_component
PGSC0003DMG400017864	GO:0016740	transferase activity	molecular_function
PGSC0003DMG400017864	GO:0000166	nucleotide binding	molecular_function
PGSC0003DMG400017864	GO:0004672	protein kinase activity	molecular_function
PGSC0003DMG400017864	GO:0004674	protein serine/threonine kinase activity	molecular_function
PGSC0003DMG400017864	GO:0005524	ATP binding	molecular_function
PGSC0003DMG400017864	GO:0016301	kinase activity	molecular_function
PGSC0003DMG400017864	GO:0006468	protein phosphorylation	biological_process
PGSC0003DMG400017864	GO:0016310	phosphorylation	biological_process
PGSC0003DMG400017864	GO:0016020	membrane	cellular_component
PGSC0003DMG400017864	GO:0016021	integral component of membrane	cellular_component
PGSC0003DMG400017864	GO:0005515	protein binding	molecular_function
PGSC0003DMG400008016	GO:0016740	transferase activity	molecular_function
PGSC0003DMG400008016	GO:0016020	membrane	cellular_component
PGSC0003DMG400008016	GO:0016021	integral component of membrane	cellular_component
PGSC0003DMG400008016	GO:0016757	transferase activity, transferring glycosyl groups	molecular_function
PGSC0003DMG400008016	GO:0005794	Golgi apparatus	cellular_component
PGSC0003DMG400008016	GO:0015020	glucuronosyltransferase activity	molecular_function
PGSC0003DMG400008016	GO:0009834	plant-type secondary cell wall biogenesis	biological_process
PGSC0003DMG400008016	GO:0045492	xylan biosynthetic process	biological_process
PGSC0003DMG400017943	GO:0004672	protein kinase activity	molecular_function
PGSC0003DMG400017943	GO:0005524	ATP binding	molecular_function
PGSC0003DMG400017943	GO:0006468	protein phosphorylation	biological_process
PGSC0003DMG400017943	GO:0000166	nucleotide binding	molecular_function
PGSC0003DMG400017943	GO:0016020	membrane	cellular_component
PGSC0003DMG400017943	GO:0016021	integral component of membrane	cellular_component
PGSC0003DMG400017943	GO:0005886	plasma membrane	cellular_component
PGSC0003DMG400017943	GO:0009505	plant-type cell wall	cellular_component
PGSC0003DMG400017943	GO:0009506	plasmodesma	cellular_component
PGSC0003DMG400017955	GO:0016020	membrane	cellular_component
PGSC0003DMG400017955	GO:0016021	integral component of membrane	cellular_component
PGSC0003DMG400017955	GO:0055085	transmembrane transport	biological_process
PGSC0003DMG400017955	GO:0009734	auxin-activated signaling pathway	biological_process
PGSC0003DMG400008088	GO:0016787	hydrolase activity	molecular_function
PGSC0003DMG400008088	GO:0009691	cytokinin biosynthetic process	biological_process
PGSC0003DMG400008088	GO:0005634	nucleus	cellular_component
PGSC0003DMG400008088	GO:0005829	cytosol	cellular_component
PGSC0003DMG400008090	GO:0051020	GTPase binding	molecular_function
PGSC0003DMG400008090	GO:0010008	endosome membrane	cellular_component
PGSC0003DMG400008090	GO:0004672	protein kinase activity	molecular_function
PGSC0003DMG400008090	GO:0005524	ATP binding	molecular_function
PGSC0003DMG400008090	GO:0006468	protein phosphorylation	biological_process
PGSC0003DMG400008090	GO:0016020	membrane	cellular_component
PGSC0003DMG400008090	GO:0016021	integral component of membrane	cellular_component
PGSC0003DMG400008090	GO:0010089	xylem development	biological_process
PGSC0003DMG400008090	GO:0005768	endosome	cellular_component
PGSC0003DMG400008090	GO:0005886	plasma membrane	cellular_component
PGSC0003DMG400008090	GO:0012505	endomembrane system	cellular_component
PGSC0003DMG400008120	GO:0046872	metal ion binding	molecular_function
PGSC0003DMG400008120	GO:0030001	metal ion transport	biological_process
PGSC0003DMG400018024	GO:0004672	protein kinase activity	molecular_function
PGSC0003DMG400018024	GO:0005524	ATP binding	molecular_function
PGSC0003DMG400018024	GO:0006468	protein phosphorylation	biological_process
PGSC0003DMG400018024	GO:0016020	membrane	cellular_component
PGSC0003DMG400018024	GO:0016021	integral component of membrane	cellular_component
PGSC0003DMG400018024	GO:0005515	protein binding	molecular_function
PGSC0003DMG400018080	GO:0055114	oxidation-reduction process	biological_process
PGSC0003DMG400018080	GO:0016702	oxidoreductase activity, acting on single donors with incorporation of molecular oxygen, incorporation of two atoms of oxygen	molecular_function
PGSC0003DMG400008222	GO:0055114	oxidation-reduction process	biological_process
PGSC0003DMG400008222	GO:0016020	membrane	cellular_component
PGSC0003DMG400008222	GO:0016021	integral component of membrane	cellular_component
PGSC0003DMG400008222	GO:0004497	monooxygenase activity	molecular_function
PGSC0003DMG400008222	GO:0016491	oxidoreductase activity	molecular_function
PGSC0003DMG400008222	GO:0046872	metal ion binding	molecular_function
PGSC0003DMG400008222	GO:0020037	heme binding	molecular_function
PGSC0003DMG400008222	GO:0005506	iron ion binding	molecular_function
PGSC0003DMG400008222	GO:0016705	oxidoreductase activity, acting on paired donors, with incorporation or reduction of molecular oxygen	molecular_function
PGSC0003DMG400008224	GO:0009055	electron transfer activity	molecular_function
PGSC0003DMG400008224	GO:0022900	electron transport chain	biological_process
PGSC0003DMG400008224	GO:0055114	oxidation-reduction process	biological_process
PGSC0003DMG400008224	GO:0005623	cell	cellular_component
PGSC0003DMG400008224	GO:0015035	protein disulfide oxidoreductase activity	molecular_function
PGSC0003DMG400008224	GO:0045454	cell redox homeostasis	biological_process
PGSC0003DMG400008267	GO:0055114	oxidation-reduction process	biological_process
PGSC0003DMG400008267	GO:0016020	membrane	cellular_component
PGSC0003DMG400008267	GO:0016021	integral component of membrane	cellular_component
PGSC0003DMG400008267	GO:0004497	monooxygenase activity	molecular_function
PGSC0003DMG400008267	GO:0016491	oxidoreductase activity	molecular_function
PGSC0003DMG400008267	GO:0046872	metal ion binding	molecular_function
PGSC0003DMG400008267	GO:0020037	heme binding	molecular_function
PGSC0003DMG400008267	GO:0005506	iron ion binding	molecular_function
PGSC0003DMG400008267	GO:0016705	oxidoreductase activity, acting on paired donors, with incorporation or reduction of molecular oxygen	molecular_function
PGSC0003DMG400008287	GO:0003924	GTPase activity	molecular_function
PGSC0003DMG400008287	GO:0006807	nitrogen compound metabolic process	biological_process
PGSC0003DMG400008287	GO:0016151	nickel cation binding	molecular_function
PGSC0003DMG400008287	GO:0043085	positive regulation of catalytic activity	biological_process
PGSC0003DMG400008287	GO:1905182	positive regulation of urease activity	biological_process
PGSC0003DMG400008287	GO:0016020	membrane	cellular_component
PGSC0003DMG400018158	GO:0016020	membrane	cellular_component
PGSC0003DMG400018158	GO:0016021	integral component of membrane	cellular_component
PGSC0003DMG400008337	GO:0003677	DNA binding	molecular_function
PGSC0003DMG400008372	GO:0051091	positive regulation of DNA-binding transcription factor activity	biological_process
PGSC0003DMG400008391	GO:0003700	DNA-binding transcription factor activity	molecular_function
PGSC0003DMG400008391	GO:0003677	DNA binding	molecular_function
PGSC0003DMG400008391	GO:0006355	regulation of transcription, DNA-templated	biological_process
PGSC0003DMG400008391	GO:0005634	nucleus	cellular_component
PGSC0003DMG400008391	GO:0043565	sequence-specific DNA binding	molecular_function
PGSC0003DMG400008391	GO:0006351	transcription, DNA-templated	biological_process
PGSC0003DMG400018245	GO:0034003	vetispiradiene synthase activity	molecular_function
PGSC0003DMG400018245	GO:0016114	terpenoid biosynthetic process	biological_process
PGSC0003DMG400018245	GO:0008152	metabolic process	biological_process
PGSC0003DMG400018245	GO:0000287	magnesium ion binding	molecular_function
PGSC0003DMG400018245	GO:0016829	lyase activity	molecular_function
PGSC0003DMG400018245	GO:0046872	metal ion binding	molecular_function
PGSC0003DMG400018245	GO:0010333	terpene synthase activity	molecular_function
PGSC0003DMG400018245	GO:0005737	cytoplasm	cellular_component
PGSC0003DMG400008413	GO:0003824	catalytic activity	molecular_function
PGSC0003DMG400008413	GO:0005975	carbohydrate metabolic process	biological_process
PGSC0003DMG400008413	GO:0004553	hydrolase activity, hydrolyzing O-glycosyl compounds	molecular_function
PGSC0003DMG400008413	GO:0016798	hydrolase activity, acting on glycosyl bonds	molecular_function
PGSC0003DMG400008413	GO:0016787	hydrolase activity	molecular_function
PGSC0003DMG400008413	GO:0008152	metabolic process	biological_process
PGSC0003DMG400008413	GO:0000272	polysaccharide catabolic process	biological_process
PGSC0003DMG400008413	GO:0008810	cellulase activity	molecular_function
PGSC0003DMG400008413	GO:0030245	cellulose catabolic process	biological_process
PGSC0003DMG400018312	GO:0005576	extracellular region	cellular_component
PGSC0003DMG400018312	GO:0016020	membrane	cellular_component
PGSC0003DMG400018312	GO:0016021	integral component of membrane	cellular_component
PGSC0003DMG400018312	GO:0019953	sexual reproduction	biological_process
PGSC0003DMG400018312	GO:0006949	syncytium formation	biological_process
PGSC0003DMG400018312	GO:0009506	plasmodesma	cellular_component
PGSC0003DMG400008546	GO:0010951	negative regulation of endopeptidase activity	biological_process
PGSC0003DMG400008546	GO:0004866	endopeptidase inhibitor activity	molecular_function
PGSC0003DMG400008553	GO:0016798	hydrolase activity, acting on glycosyl bonds	molecular_function
PGSC0003DMG400008553	GO:0016020	membrane	cellular_component
PGSC0003DMG400008553	GO:0016021	integral component of membrane	cellular_component
PGSC0003DMG400008553	GO:0016787	hydrolase activity	molecular_function
PGSC0003DMG400008553	GO:0005975	carbohydrate metabolic process	biological_process
PGSC0003DMG400008553	GO:0008152	metabolic process	biological_process
PGSC0003DMG400008553	GO:0004553	hydrolase activity, hydrolyzing O-glycosyl compounds	molecular_function
PGSC0003DMG400008553	GO:0051015	actin filament binding	molecular_function
PGSC0003DMG400008553	GO:0007015	actin filament organization	biological_process
PGSC0003DMG400018431	GO:0005576	extracellular region	cellular_component
PGSC0003DMG400018431	GO:0009664	plant-type cell wall organization	biological_process
PGSC0003DMG400018431	GO:0016020	membrane	cellular_component
PGSC0003DMG400018431	GO:0071555	cell wall organization	biological_process
PGSC0003DMG400018431	GO:0005618	cell wall	cellular_component
PGSC0003DMG400018431	GO:0006949	syncytium formation	biological_process
PGSC0003DMG400008584	GO:0005515	protein binding	molecular_function
PGSC0003DMG400018492	GO:0010997	anaphase-promoting complex binding	molecular_function
PGSC0003DMG400018492	GO:0097027	ubiquitin-protein transferase activator activity	molecular_function
PGSC0003DMG400018492	GO:1904668	positive regulation of ubiquitin protein ligase activity	biological_process
PGSC0003DMG400018492	GO:0005515	protein binding	molecular_function
PGSC0003DMG400018517	GO:0046872	metal ion binding	molecular_function
PGSC0003DMG400018565	GO:0055114	oxidation-reduction process	biological_process
PGSC0003DMG400008749	GO:0006952	defense response	biological_process
PGSC0003DMG400008749	GO:0008152	metabolic process	biological_process
PGSC0003DMG400008749	GO:0016787	hydrolase activity	molecular_function
PGSC0003DMG400008749	GO:0006629	lipid metabolic process	biological_process
PGSC0003DMG400008749	GO:0016042	lipid catabolic process	biological_process
PGSC0003DMG400008749	GO:0005773	vacuole	cellular_component
PGSC0003DMG400008749	GO:0045735	nutrient reservoir activity	molecular_function
PGSC0003DMG400008833	GO:0005576	extracellular region	cellular_component
PGSC0003DMG400008833	GO:0009664	plant-type cell wall organization	biological_process
PGSC0003DMG400008833	GO:0016020	membrane	cellular_component
PGSC0003DMG400008833	GO:0071555	cell wall organization	biological_process
PGSC0003DMG400008833	GO:0005618	cell wall	cellular_component
PGSC0003DMG400008913	GO:0005515	protein binding	molecular_function
PGSC0003DMG400008950	GO:0009733	response to auxin	biological_process
PGSC0003DMG400018930	GO:0016020	membrane	cellular_component
PGSC0003DMG400018930	GO:0016021	integral component of membrane	cellular_component
PGSC0003DMG400008984	GO:0004190	aspartic-type endopeptidase activity	molecular_function
PGSC0003DMG400008984	GO:0006508	proteolysis	biological_process
PGSC0003DMG402018962	GO:0016853	isomerase activity	molecular_function
PGSC0003DMG402018962	GO:0016866	intramolecular transferase activity	molecular_function
PGSC0003DMG400019091	GO:0005975	carbohydrate metabolic process	biological_process
PGSC0003DMG400019091	GO:0004553	hydrolase activity, hydrolyzing O-glycosyl compounds	molecular_function
PGSC0003DMG400009112	GO:0004722	protein serine/threonine phosphatase activity	molecular_function
PGSC0003DMG400009112	GO:0003824	catalytic activity	molecular_function
PGSC0003DMG400009112	GO:0006470	protein dephosphorylation	biological_process
PGSC0003DMG400009112	GO:0043169	cation binding	molecular_function
PGSC0003DMG400009112	GO:0016787	hydrolase activity	molecular_function
PGSC0003DMG400009112	GO:0004721	phosphoprotein phosphatase activity	molecular_function
PGSC0003DMG400009122	GO:0005634	nucleus	cellular_component
PGSC0003DMG400009122	GO:0005515	protein binding	molecular_function
PGSC0003DMG400019302	GO:0006355	regulation of transcription, DNA-templated	biological_process
PGSC0003DMG400019302	GO:0005634	nucleus	cellular_component
PGSC0003DMG400019302	GO:0006351	transcription, DNA-templated	biological_process
PGSC0003DMG400019302	GO:0009734	auxin-activated signaling pathway	biological_process
PGSC0003DMG400019302	GO:0005515	protein binding	molecular_function
PGSC0003DMG400019315	GO:1902358	sulfate transmembrane transport	biological_process
PGSC0003DMG400019315	GO:0008271	secondary active sulfate transmembrane transporter activity	molecular_function
PGSC0003DMG400019315	GO:0016020	membrane	cellular_component
PGSC0003DMG400019315	GO:0016021	integral component of membrane	cellular_component
PGSC0003DMG400019315	GO:0009507	chloroplast	cellular_component
PGSC0003DMG400019315	GO:0055085	transmembrane transport	biological_process
PGSC0003DMG400019315	GO:0015116	sulfate transmembrane transporter activity	molecular_function
PGSC0003DMG400019315	GO:0008272	sulfate transport	biological_process
PGSC0003DMG400019323	GO:0016020	membrane	cellular_component
PGSC0003DMG400019323	GO:0016021	integral component of membrane	cellular_component
PGSC0003DMG400019323	GO:0008289	lipid binding	molecular_function
PGSC0003DMG400019323	GO:0006869	lipid transport	biological_process
PGSC0003DMG400009247	GO:0016020	membrane	cellular_component
PGSC0003DMG400009247	GO:0016021	integral component of membrane	cellular_component
PGSC0003DMG400009247	GO:0030001	metal ion transport	biological_process
PGSC0003DMG400009247	GO:0046873	metal ion transmembrane transporter activity	molecular_function
PGSC0003DMG400019357	GO:0016020	membrane	cellular_component
PGSC0003DMG400019357	GO:0016021	integral component of membrane	cellular_component
PGSC0003DMG400009268	GO:0010951	negative regulation of endopeptidase activity	biological_process
PGSC0003DMG400009268	GO:0004867	serine-type endopeptidase inhibitor activity	molecular_function
PGSC0003DMG400019437	GO:0042742	defense response to bacterium	biological_process
PGSC0003DMG400019437	GO:0050832	defense response to fungus	biological_process
PGSC0003DMG400019470	GO:0016788	hydrolase activity, acting on ester bonds	molecular_function
PGSC0003DMG400019529	GO:0016788	hydrolase activity, acting on ester bonds	molecular_function
PGSC0003DMG400009399	GO:0009055	electron transfer activity	molecular_function
PGSC0003DMG400009399	GO:0022900	electron transport chain	biological_process
PGSC0003DMG400009399	GO:0055114	oxidation-reduction process	biological_process
PGSC0003DMG400009399	GO:0005623	cell	cellular_component
PGSC0003DMG400009399	GO:0015035	protein disulfide oxidoreductase activity	molecular_function
PGSC0003DMG400009399	GO:0045454	cell redox homeostasis	biological_process
PGSC0003DMG400019618	GO:0003676	nucleic acid binding	molecular_function
PGSC0003DMG400019671	GO:0009055	electron transfer activity	molecular_function
PGSC0003DMG400019671	GO:0022900	electron transport chain	biological_process
PGSC0003DMG400019671	GO:0055114	oxidation-reduction process	biological_process
PGSC0003DMG400019671	GO:0005623	cell	cellular_component
PGSC0003DMG400019671	GO:0015035	protein disulfide oxidoreductase activity	molecular_function
PGSC0003DMG400019671	GO:0045454	cell redox homeostasis	biological_process
PGSC0003DMG400019675	GO:0016020	membrane	cellular_component
PGSC0003DMG400019675	GO:0016021	integral component of membrane	cellular_component
PGSC0003DMG400019675	GO:0055085	transmembrane transport	biological_process
PGSC0003DMG400009496	GO:0016020	membrane	cellular_component
PGSC0003DMG400009496	GO:0016021	integral component of membrane	cellular_component
PGSC0003DMG400009648	GO:0071805	potassium ion transmembrane transport	biological_process
PGSC0003DMG400009648	GO:0034220	ion transmembrane transport	biological_process
PGSC0003DMG400009648	GO:0005249	voltage-gated potassium channel activity	molecular_function
PGSC0003DMG400009648	GO:0016020	membrane	cellular_component
PGSC0003DMG400009648	GO:0016021	integral component of membrane	cellular_component
PGSC0003DMG400009648	GO:0055085	transmembrane transport	biological_process
PGSC0003DMG400009648	GO:0006811	ion transport	biological_process
PGSC0003DMG400009648	GO:0006813	potassium ion transport	biological_process
PGSC0003DMG400009648	GO:0005216	ion channel activity	molecular_function
PGSC0003DMG400009672	GO:0016020	membrane	cellular_component
PGSC0003DMG400009672	GO:0016021	integral component of membrane	cellular_component
PGSC0003DMG400009672	GO:0015171	amino acid transmembrane transporter activity	molecular_function
PGSC0003DMG400009672	GO:0019904	protein domain specific binding	molecular_function
PGSC0003DMG400009672	GO:0009409	response to cold	biological_process
PGSC0003DMG400009672	GO:0009611	response to wounding	biological_process
PGSC0003DMG400009672	GO:0009744	response to sucrose	biological_process
PGSC0003DMG400009672	GO:0009749	response to glucose	biological_process
PGSC0003DMG400009672	GO:0009753	response to jasmonic acid	biological_process
PGSC0003DMG400009672	GO:0045037	protein import into chloroplast stroma	biological_process
PGSC0003DMG400009672	GO:0005773	vacuole	cellular_component
PGSC0003DMG400009672	GO:0009507	chloroplast	cellular_component
PGSC0003DMG400009672	GO:0009527	plastid outer membrane	cellular_component
PGSC0003DMG400009672	GO:0009536	plastid	cellular_component
PGSC0003DMG400009672	GO:0009707	chloroplast outer membrane	cellular_component
PGSC0003DMG400009672	GO:0009941	chloroplast envelope	cellular_component
PGSC0003DMG400009672	GO:0003333	amino acid transmembrane transport	biological_process
PGSC0003DMG400019882	GO:0016740	transferase activity	molecular_function
PGSC0003DMG400019882	GO:0008152	metabolic process	biological_process
PGSC0003DMG400019882	GO:0016757	transferase activity, transferring glycosyl groups	molecular_function
PGSC0003DMG400019882	GO:0016758	transferase activity, transferring hexosyl groups	molecular_function
PGSC0003DMG400009706	GO:0005215	transporter activity	molecular_function
PGSC0003DMG400009706	GO:0016020	membrane	cellular_component
PGSC0003DMG400009706	GO:0016021	integral component of membrane	cellular_component
PGSC0003DMG400009728	GO:0016787	hydrolase activity	molecular_function
PGSC0003DMG400019963	GO:0000166	nucleotide binding	molecular_function
PGSC0003DMG400019963	GO:0005524	ATP binding	molecular_function
PGSC0003DMG400009830	GO:0016020	membrane	cellular_component
PGSC0003DMG400009830	GO:0016021	integral component of membrane	cellular_component
PGSC0003DMG400009830	GO:0022857	transmembrane transporter activity	molecular_function
PGSC0003DMG400009830	GO:0071705	nitrogen compound transport	biological_process
PGSC0003DMG400009830	GO:0055085	transmembrane transport	biological_process
PGSC0003DMG402020132	GO:0008289	lipid binding	molecular_function
PGSC0003DMG402020132	GO:0006869	lipid transport	biological_process
PGSC0003DMG400020136	GO:1902358	sulfate transmembrane transport	biological_process
PGSC0003DMG400020136	GO:0008271	secondary active sulfate transmembrane transporter activity	molecular_function
PGSC0003DMG400020136	GO:0016020	membrane	cellular_component
PGSC0003DMG400020136	GO:0016021	integral component of membrane	cellular_component
PGSC0003DMG400020136	GO:0009507	chloroplast	cellular_component
PGSC0003DMG400020136	GO:0055085	transmembrane transport	biological_process
PGSC0003DMG400020136	GO:0015116	sulfate transmembrane transporter activity	molecular_function
PGSC0003DMG400020136	GO:0008272	sulfate transport	biological_process
PGSC0003DMG401020138	GO:0005694	chromosome	cellular_component
PGSC0003DMG401020138	GO:0003677	DNA binding	molecular_function
PGSC0003DMG401020138	GO:0005634	nucleus	cellular_component
PGSC0003DMG401020138	GO:0046982	protein heterodimerization activity	molecular_function
PGSC0003DMG401020138	GO:0000786	nucleosome	cellular_component
PGSC0003DMG400020139	GO:0006355	regulation of transcription, DNA-templated	biological_process
PGSC0003DMG400020139	GO:0005634	nucleus	cellular_component
PGSC0003DMG400020139	GO:0006351	transcription, DNA-templated	biological_process
PGSC0003DMG400020139	GO:0009734	auxin-activated signaling pathway	biological_process
PGSC0003DMG400020139	GO:0005515	protein binding	molecular_function
PGSC0003DMG400009927	GO:0016020	membrane	cellular_component
PGSC0003DMG400009927	GO:0016021	integral component of membrane	cellular_component
PGSC0003DMG400009927	GO:0055085	transmembrane transport	biological_process
PGSC0003DMG400009930	GO:0048531	beta-1,3-galactosyltransferase activity	molecular_function
PGSC0003DMG400009930	GO:0042546	cell wall biogenesis	biological_process
PGSC0003DMG400009930	GO:0045489	pectin biosynthetic process	biological_process
PGSC0003DMG400009930	GO:0005794	Golgi apparatus	cellular_component
PGSC0003DMG400009959	GO:0003824	catalytic activity	molecular_function
PGSC0003DMG400009959	GO:0006596	polyamine biosynthetic process	biological_process
PGSC0003DMG400020206	GO:0003700	DNA-binding transcription factor activity	molecular_function
PGSC0003DMG400020206	GO:0003677	DNA binding	molecular_function
PGSC0003DMG400020206	GO:0006355	regulation of transcription, DNA-templated	biological_process
PGSC0003DMG400020206	GO:0005634	nucleus	cellular_component
PGSC0003DMG400020206	GO:0043565	sequence-specific DNA binding	molecular_function
PGSC0003DMG400020206	GO:0006351	transcription, DNA-templated	biological_process
PGSC0003DMG400020206	GO:0008134	transcription factor binding	molecular_function
PGSC0003DMG400020206	GO:0044212	transcription regulatory region DNA binding	molecular_function
PGSC0003DMG400020206	GO:0006817	phosphate ion transport	biological_process
PGSC0003DMG400009981	GO:0043169	cation binding	molecular_function
PGSC0003DMG400009981	GO:0005978	glycogen biosynthetic process	biological_process
PGSC0003DMG400009981	GO:0003844	1,4-alpha-glucan branching enzyme activity	molecular_function
PGSC0003DMG400009981	GO:0102752	1,4-alpha-glucan branching enzyme activity (using a glucosylated glycogenin as primer for glycogen synthesis)	molecular_function
PGSC0003DMG400009981	GO:0016740	transferase activity	molecular_function
PGSC0003DMG400009981	GO:0003824	catalytic activity	molecular_function
PGSC0003DMG400009981	GO:0005975	carbohydrate metabolic process	biological_process
PGSC0003DMG400009981	GO:0016757	transferase activity, transferring glycosyl groups	molecular_function
PGSC0003DMG400009981	GO:0004553	hydrolase activity, hydrolyzing O-glycosyl compounds	molecular_function
PGSC0003DMG400009981	GO:0009507	chloroplast	cellular_component
PGSC0003DMG400009981	GO:0009536	plastid	cellular_component
PGSC0003DMG400009981	GO:0019252	starch biosynthetic process	biological_process
PGSC0003DMG400009981	GO:0009501	amyloplast	cellular_component
PGSC0003DMG400020286	GO:0006952	defense response	biological_process
PGSC0003DMG400020286	GO:0016020	membrane	cellular_component
PGSC0003DMG400020286	GO:0016021	integral component of membrane	cellular_component
PGSC0003DMG400020286	GO:0005516	calmodulin binding	molecular_function
PGSC0003DMG400020286	GO:0009607	response to biotic stimulus	biological_process
PGSC0003DMG400020334	GO:0055114	oxidation-reduction process	biological_process
PGSC0003DMG400020334	GO:0006571	tyrosine biosynthetic process	biological_process
PGSC0003DMG400020334	GO:0009507	chloroplast	cellular_component
PGSC0003DMG400020334	GO:0004665	prephenate dehydrogenase (NADP+) activity	molecular_function
PGSC0003DMG400020334	GO:0008977	prephenate dehydrogenase (NAD+) activity	molecular_function
PGSC0003DMG400010055	GO:0016740	transferase activity	molecular_function
PGSC0003DMG400010055	GO:0000166	nucleotide binding	molecular_function
PGSC0003DMG400010055	GO:0004672	protein kinase activity	molecular_function
PGSC0003DMG400010055	GO:0004674	protein serine/threonine kinase activity	molecular_function
PGSC0003DMG400010055	GO:0005524	ATP binding	molecular_function
PGSC0003DMG400010055	GO:0016301	kinase activity	molecular_function
PGSC0003DMG400010055	GO:0006468	protein phosphorylation	biological_process
PGSC0003DMG400010055	GO:0016310	phosphorylation	biological_process
PGSC0003DMG400010055	GO:0016020	membrane	cellular_component
PGSC0003DMG400010055	GO:0016021	integral component of membrane	cellular_component
PGSC0003DMG400010055	GO:0005515	protein binding	molecular_function
PGSC0003DMG400010055	GO:0040015	negative regulation of multicellular organism growth	biological_process
PGSC0003DMG400010055	GO:0034504	protein localization to nucleus	biological_process
PGSC0003DMG400010055	GO:0046777	protein autophosphorylation	biological_process
PGSC0003DMG400010055	GO:0051607	defense response to virus	biological_process
PGSC0003DMG400010055	GO:0005654	nucleoplasm	cellular_component
PGSC0003DMG400010055	GO:0005737	cytoplasm	cellular_component
PGSC0003DMG400010055	GO:0005886	plasma membrane	cellular_component
PGSC0003DMG400010060	GO:0016853	isomerase activity	molecular_function
PGSC0003DMG400010060	GO:0003755	peptidyl-prolyl cis-trans isomerase activity	molecular_function
PGSC0003DMG400010060	GO:0000413	protein peptidyl-prolyl isomerization	biological_process
PGSC0003DMG400010060	GO:0006457	protein folding	biological_process
PGSC0003DMG400010060	GO:0005515	protein binding	molecular_function
PGSC0003DMG400010076	GO:0016788	hydrolase activity, acting on ester bonds	molecular_function
PGSC0003DMG400020393	GO:0016798	hydrolase activity, acting on glycosyl bonds	molecular_function
PGSC0003DMG400020393	GO:0016787	hydrolase activity	molecular_function
PGSC0003DMG400020393	GO:0005975	carbohydrate metabolic process	biological_process
PGSC0003DMG400020393	GO:0004650	polygalacturonase activity	molecular_function
PGSC0003DMG400020393	GO:0008152	metabolic process	biological_process
PGSC0003DMG400020393	GO:0071555	cell wall organization	biological_process
PGSC0003DMG400020393	GO:0005576	extracellular region	cellular_component
PGSC0003DMG400010131	GO:0010951	negative regulation of endopeptidase activity	biological_process
PGSC0003DMG400010131	GO:0004866	endopeptidase inhibitor activity	molecular_function
PGSC0003DMG400010143	GO:0010466	negative regulation of peptidase activity	biological_process
PGSC0003DMG400010143	GO:0030414	peptidase inhibitor activity	molecular_function
PGSC0003DMG400010143	GO:0010951	negative regulation of endopeptidase activity	biological_process
PGSC0003DMG400010143	GO:0004866	endopeptidase inhibitor activity	molecular_function
PGSC0003DMG400010143	GO:0005773	vacuole	cellular_component
PGSC0003DMG400010143	GO:0004869	cysteine-type endopeptidase inhibitor activity	molecular_function
PGSC0003DMG400010146	GO:0010466	negative regulation of peptidase activity	biological_process
PGSC0003DMG400010146	GO:0030414	peptidase inhibitor activity	molecular_function
PGSC0003DMG400010146	GO:0010951	negative regulation of endopeptidase activity	biological_process
PGSC0003DMG400010146	GO:0004866	endopeptidase inhibitor activity	molecular_function
PGSC0003DMG400010146	GO:0008233	peptidase activity	molecular_function
PGSC0003DMG400010146	GO:0006508	proteolysis	biological_process
PGSC0003DMG400010146	GO:0005773	vacuole	cellular_component
PGSC0003DMG400010146	GO:0004869	cysteine-type endopeptidase inhibitor activity	molecular_function
PGSC0003DMG400010149	GO:0010951	negative regulation of endopeptidase activity	biological_process
PGSC0003DMG400010149	GO:0004866	endopeptidase inhibitor activity	molecular_function
PGSC0003DMG400020426	GO:0008152	metabolic process	biological_process
PGSC0003DMG400020426	GO:0016020	membrane	cellular_component
PGSC0003DMG400020426	GO:0016021	integral component of membrane	cellular_component
PGSC0003DMG400020426	GO:0016787	hydrolase activity	molecular_function
PGSC0003DMG400020426	GO:0016310	phosphorylation	biological_process
PGSC0003DMG400020426	GO:0009231	riboflavin biosynthetic process	biological_process
PGSC0003DMG400020426	GO:0008531	riboflavin kinase activity	molecular_function
PGSC0003DMG400010170	GO:0010951	negative regulation of endopeptidase activity	biological_process
PGSC0003DMG400010170	GO:0004866	endopeptidase inhibitor activity	molecular_function
PGSC0003DMG400010268	GO:0055114	oxidation-reduction process	biological_process
PGSC0003DMG400010268	GO:0004497	monooxygenase activity	molecular_function
PGSC0003DMG400010268	GO:0016491	oxidoreductase activity	molecular_function
PGSC0003DMG400010268	GO:0046872	metal ion binding	molecular_function
PGSC0003DMG400010268	GO:0020037	heme binding	molecular_function
PGSC0003DMG400010268	GO:0005506	iron ion binding	molecular_function
PGSC0003DMG400010268	GO:0016705	oxidoreductase activity, acting on paired donors, with incorporation or reduction of molecular oxygen	molecular_function
PGSC0003DMG400020497	GO:0005576	extracellular region	cellular_component
PGSC0003DMG400020498	GO:0016787	hydrolase activity	molecular_function
PGSC0003DMG400020498	GO:0046856	phosphatidylinositol dephosphorylation	biological_process
PGSC0003DMG400010283	GO:0008061	chitin binding	molecular_function
PGSC0003DMG400011189	GO:0016747	transferase activity, transferring acyl groups other than amino-acyl groups	molecular_function
PGSC0003DMG400020608	GO:0003700	DNA-binding transcription factor activity	molecular_function
PGSC0003DMG400020608	GO:0003677	DNA binding	molecular_function
PGSC0003DMG400020608	GO:0006355	regulation of transcription, DNA-templated	biological_process
PGSC0003DMG400020608	GO:0005634	nucleus	cellular_component
PGSC0003DMG400020608	GO:0043565	sequence-specific DNA binding	molecular_function
PGSC0003DMG400020608	GO:0006351	transcription, DNA-templated	biological_process
PGSC0003DMG400010410	GO:0005509	calcium ion binding	molecular_function
PGSC0003DMG400020622	GO:0016020	membrane	cellular_component
PGSC0003DMG400020622	GO:0016021	integral component of membrane	cellular_component
PGSC0003DMG400020622	GO:0005515	protein binding	molecular_function
PGSC0003DMG400010465	GO:0042744	hydrogen peroxide catabolic process	biological_process
PGSC0003DMG400010465	GO:0098869	cellular oxidant detoxification	biological_process
PGSC0003DMG400010465	GO:0004601	peroxidase activity	molecular_function
PGSC0003DMG400010465	GO:0055114	oxidation-reduction process	biological_process
PGSC0003DMG400010465	GO:0016491	oxidoreductase activity	molecular_function
PGSC0003DMG400010465	GO:0046872	metal ion binding	molecular_function
PGSC0003DMG400010465	GO:0005576	extracellular region	cellular_component
PGSC0003DMG400010465	GO:0020037	heme binding	molecular_function
PGSC0003DMG400010465	GO:0006979	response to oxidative stress	biological_process
PGSC0003DMG400010470	GO:0016787	hydrolase activity	molecular_function
PGSC0003DMG400010470	GO:0008233	peptidase activity	molecular_function
PGSC0003DMG400010470	GO:0006508	proteolysis	biological_process
PGSC0003DMG400010470	GO:0004252	serine-type endopeptidase activity	molecular_function
PGSC0003DMG400010470	GO:0008236	serine-type peptidase activity	molecular_function
PGSC0003DMG400020689	GO:0008061	chitin binding	molecular_function
PGSC0003DMG400020698	GO:0008061	chitin binding	molecular_function
PGSC0003DMG400020699	GO:0003824	catalytic activity	molecular_function
PGSC0003DMG400020699	GO:0005975	carbohydrate metabolic process	biological_process
PGSC0003DMG400020699	GO:0004553	hydrolase activity, hydrolyzing O-glycosyl compounds	molecular_function
PGSC0003DMG400020703	GO:0008061	chitin binding	molecular_function
PGSC0003DMG400011266	GO:0016740	transferase activity	molecular_function
PGSC0003DMG400011266	GO:0008168	methyltransferase activity	molecular_function
PGSC0003DMG400011266	GO:0032259	methylation	biological_process
PGSC0003DMG400011266	GO:0046983	protein dimerization activity	molecular_function
PGSC0003DMG400011266	GO:0008171	O-methyltransferase activity	molecular_function
PGSC0003DMG400010557	GO:0055114	oxidation-reduction process	biological_process
PGSC0003DMG400010557	GO:0047987	hydroperoxide dehydratase activity	molecular_function
PGSC0003DMG400010557	GO:0016829	lyase activity	molecular_function
PGSC0003DMG400010557	GO:0046872	metal ion binding	molecular_function
PGSC0003DMG400010557	GO:0020037	heme binding	molecular_function
PGSC0003DMG400010557	GO:0004497	monooxygenase activity	molecular_function
PGSC0003DMG400010557	GO:0005506	iron ion binding	molecular_function
PGSC0003DMG400010557	GO:0016705	oxidoreductase activity, acting on paired donors, with incorporation or reduction of molecular oxygen	molecular_function
PGSC0003DMG400010578	GO:0055114	oxidation-reduction process	biological_process
PGSC0003DMG400010578	GO:0004497	monooxygenase activity	molecular_function
PGSC0003DMG400010578	GO:0016491	oxidoreductase activity	molecular_function
PGSC0003DMG400010578	GO:0046872	metal ion binding	molecular_function
PGSC0003DMG400010578	GO:0020037	heme binding	molecular_function
PGSC0003DMG400010578	GO:0005506	iron ion binding	molecular_function
PGSC0003DMG400010578	GO:0016705	oxidoreductase activity, acting on paired donors, with incorporation or reduction of molecular oxygen	molecular_function
PGSC0003DMG400020777	GO:0016020	membrane	cellular_component
PGSC0003DMG400020777	GO:0016021	integral component of membrane	cellular_component
PGSC0003DMG400010638	GO:0032259	methylation	biological_process
PGSC0003DMG400010638	GO:0008152	metabolic process	biological_process
PGSC0003DMG400010638	GO:0008168	methyltransferase activity	molecular_function
PGSC0003DMG400010666	GO:0055114	oxidation-reduction process	biological_process
PGSC0003DMG400010666	GO:0016491	oxidoreductase activity	molecular_function
PGSC0003DMG400010666	GO:0046872	metal ion binding	molecular_function
PGSC0003DMG400020811	GO:0005085	guanyl-nucleotide exchange factor activity	molecular_function
PGSC0003DMG400020811	GO:0005089	Rho guanyl-nucleotide exchange factor activity	molecular_function
PGSC0003DMG400020811	GO:0065009	regulation of molecular function	biological_process
PGSC0003DMG400011296	GO:0016020	membrane	cellular_component
PGSC0003DMG400011296	GO:0016021	integral component of membrane	cellular_component
PGSC0003DMG400020895	GO:0016740	transferase activity	molecular_function
PGSC0003DMG400020895	GO:0008152	metabolic process	biological_process
PGSC0003DMG400020895	GO:0016757	transferase activity, transferring glycosyl groups	molecular_function
PGSC0003DMG400020895	GO:0016758	transferase activity, transferring hexosyl groups	molecular_function
PGSC0003DMG400011336	GO:0016020	membrane	cellular_component
PGSC0003DMG400011336	GO:0016021	integral component of membrane	cellular_component
PGSC0003DMG400010819	GO:0016746	transferase activity, transferring acyl groups	molecular_function
PGSC0003DMG400010819	GO:0016740	transferase activity	molecular_function
PGSC0003DMG400010819	GO:0008152	metabolic process	biological_process
PGSC0003DMG400010819	GO:0016020	membrane	cellular_component
PGSC0003DMG400010819	GO:0016021	integral component of membrane	cellular_component
PGSC0003DMG400010819	GO:0003824	catalytic activity	molecular_function
PGSC0003DMG400010819	GO:0006633	fatty acid biosynthetic process	biological_process
PGSC0003DMG400010819	GO:0016747	transferase activity, transferring acyl groups other than amino-acyl groups	molecular_function
PGSC0003DMG400010866	GO:0016020	membrane	cellular_component
PGSC0003DMG400010866	GO:0016021	integral component of membrane	cellular_component
PGSC0003DMG401010883	GO:0003677	DNA binding	molecular_function
PGSC0003DMG402010883	GO:0003677	DNA binding	molecular_function
PGSC0003DMG400021095	GO:0055114	oxidation-reduction process	biological_process
PGSC0003DMG400021095	GO:0016491	oxidoreductase activity	molecular_function
PGSC0003DMG400021095	GO:0046872	metal ion binding	molecular_function
PGSC0003DMG400021109	GO:0055114	oxidation-reduction process	biological_process
PGSC0003DMG400021109	GO:0003824	catalytic activity	molecular_function
PGSC0003DMG400021109	GO:0050660	flavin adenine dinucleotide binding	molecular_function
PGSC0003DMG400021109	GO:0016491	oxidoreductase activity	molecular_function
PGSC0003DMG400021109	GO:0016614	oxidoreductase activity, acting on CH-OH group of donors	molecular_function
PGSC0003DMG400021109	GO:0071949	FAD binding	molecular_function
PGSC0003DMG400021128	GO:0008152	metabolic process	biological_process
PGSC0003DMG400021128	GO:0016787	hydrolase activity	molecular_function
PGSC0003DMG400021142	GO:0055114	oxidation-reduction process	biological_process
PGSC0003DMG400021142	GO:0016020	membrane	cellular_component
PGSC0003DMG400021142	GO:0016021	integral component of membrane	cellular_component
PGSC0003DMG400021142	GO:0050660	flavin adenine dinucleotide binding	molecular_function
PGSC0003DMG400021142	GO:0016491	oxidoreductase activity	molecular_function
PGSC0003DMG400021142	GO:0016614	oxidoreductase activity, acting on CH-OH group of donors	molecular_function
PGSC0003DMG400021142	GO:0071949	FAD binding	molecular_function
PGSC0003DMG400021152	GO:0055114	oxidation-reduction process	biological_process
PGSC0003DMG400021152	GO:0046872	metal ion binding	molecular_function
PGSC0003DMG400021152	GO:0016491	oxidoreductase activity	molecular_function
PGSC0003DMG400021152	GO:0008270	zinc ion binding	molecular_function
PGSC0003DMG400011370	GO:0045927	positive regulation of growth	biological_process
PGSC0003DMG400011370	GO:0080186	developmental vegetative growth	biological_process
PGSC0003DMG400011370	GO:0034389	lipid droplet organization	biological_process
PGSC0003DMG400011370	GO:1902584	positive regulation of response to water deprivation	biological_process
PGSC0003DMG400011370	GO:0005811	lipid droplet	cellular_component
PGSC0003DMG400011379	GO:0016020	membrane	cellular_component
PGSC0003DMG400011379	GO:0016021	integral component of membrane	cellular_component
PGSC0003DMG400011379	GO:0009055	electron transfer activity	molecular_function
PGSC0003DMG400011379	GO:0022900	electron transport chain	biological_process
PGSC0003DMG400011379	GO:0055114	oxidation-reduction process	biological_process
PGSC0003DMG400011379	GO:0005623	cell	cellular_component
PGSC0003DMG400011379	GO:0015035	protein disulfide oxidoreductase activity	molecular_function
PGSC0003DMG400011379	GO:0045454	cell redox homeostasis	biological_process
PGSC0003DMG400021195	GO:0016020	membrane	cellular_component
PGSC0003DMG400021195	GO:0016021	integral component of membrane	cellular_component
PGSC0003DMG400021195	GO:0005886	plasma membrane	cellular_component
PGSC0003DMG400011132	GO:0055114	oxidation-reduction process	biological_process
PGSC0003DMG400011132	GO:0008152	metabolic process	biological_process
PGSC0003DMG400011132	GO:0016491	oxidoreductase activity	molecular_function
PGSC0003DMG400011132	GO:0016620	oxidoreductase activity, acting on the aldehyde or oxo group of donors, NAD or NADP as acceptor	molecular_function
PGSC0003DMG400011133	GO:0046983	protein dimerization activity	molecular_function
PGSC0003DMG400021406	GO:0008083	growth factor activity	molecular_function
PGSC0003DMG400021406	GO:0005576	extracellular region	cellular_component
PGSC0003DMG400021406	GO:0008283	cell proliferation	biological_process
PGSC0003DMG400021406	GO:0010469	regulation of signaling receptor activity	biological_process
PGSC0003DMG400021407	GO:0008083	growth factor activity	molecular_function
PGSC0003DMG400021407	GO:0005576	extracellular region	cellular_component
PGSC0003DMG400021407	GO:0008283	cell proliferation	biological_process
PGSC0003DMG400021407	GO:0010469	regulation of signaling receptor activity	biological_process
PGSC0003DMG400021437	GO:0016020	membrane	cellular_component
PGSC0003DMG400021437	GO:0016021	integral component of membrane	cellular_component
PGSC0003DMG400021437	GO:0016757	transferase activity, transferring glycosyl groups	molecular_function
PGSC0003DMG400021454	GO:0016020	membrane	cellular_component
PGSC0003DMG400021454	GO:0016021	integral component of membrane	cellular_component
PGSC0003DMG400011480	GO:0000166	nucleotide binding	molecular_function
PGSC0003DMG400011480	GO:0004672	protein kinase activity	molecular_function
PGSC0003DMG400011480	GO:0004674	protein serine/threonine kinase activity	molecular_function
PGSC0003DMG400011480	GO:0005524	ATP binding	molecular_function
PGSC0003DMG400011480	GO:0006468	protein phosphorylation	biological_process
PGSC0003DMG400011480	GO:0016020	membrane	cellular_component
PGSC0003DMG400011480	GO:0016021	integral component of membrane	cellular_component
PGSC0003DMG400021691	GO:0009627	systemic acquired resistance	biological_process
PGSC0003DMG400021691	GO:0005504	fatty acid binding	molecular_function
PGSC0003DMG400022525	GO:0016020	membrane	cellular_component
PGSC0003DMG400022525	GO:0016021	integral component of membrane	cellular_component
PGSC0003DMG400011502	GO:0000166	nucleotide binding	molecular_function
PGSC0003DMG400011502	GO:0004672	protein kinase activity	molecular_function
PGSC0003DMG400011502	GO:0004674	protein serine/threonine kinase activity	molecular_function
PGSC0003DMG400011502	GO:0005524	ATP binding	molecular_function
PGSC0003DMG400011502	GO:0006468	protein phosphorylation	biological_process
PGSC0003DMG400011502	GO:0016020	membrane	cellular_component
PGSC0003DMG400011502	GO:0016021	integral component of membrane	cellular_component
PGSC0003DMG400011502	GO:0016301	kinase activity	molecular_function
PGSC0003DMG400011502	GO:0016310	phosphorylation	biological_process
PGSC0003DMG400021784	GO:0016740	transferase activity	molecular_function
PGSC0003DMG400021784	GO:0008152	metabolic process	biological_process
PGSC0003DMG400021784	GO:0016757	transferase activity, transferring glycosyl groups	molecular_function
PGSC0003DMG400021784	GO:0016758	transferase activity, transferring hexosyl groups	molecular_function
PGSC0003DMG400022555	GO:0016740	transferase activity	molecular_function
PGSC0003DMG400022555	GO:0000166	nucleotide binding	molecular_function
PGSC0003DMG400022555	GO:0005524	ATP binding	molecular_function
PGSC0003DMG400021854	GO:0016740	transferase activity	molecular_function
PGSC0003DMG400021854	GO:0008168	methyltransferase activity	molecular_function
PGSC0003DMG400021854	GO:0032259	methylation	biological_process
PGSC0003DMG400021854	GO:0046983	protein dimerization activity	molecular_function
PGSC0003DMG400021854	GO:0008171	O-methyltransferase activity	molecular_function
PGSC0003DMG402011540	GO:0009081	branched-chain amino acid metabolic process	biological_process
PGSC0003DMG402011540	GO:0004084	branched-chain-amino-acid transaminase activity	molecular_function
PGSC0003DMG402011540	GO:0016740	transferase activity	molecular_function
PGSC0003DMG402011540	GO:0008152	metabolic process	biological_process
PGSC0003DMG402011540	GO:0003824	catalytic activity	molecular_function
PGSC0003DMG402011540	GO:0008652	cellular amino acid biosynthetic process	biological_process
PGSC0003DMG402011540	GO:0009082	branched-chain amino acid biosynthetic process	biological_process
PGSC0003DMG402011540	GO:0008483	transaminase activity	molecular_function
PGSC0003DMG402011540	GO:0052654	L-leucine transaminase activity	molecular_function
PGSC0003DMG402011540	GO:0052655	L-valine transaminase activity	molecular_function
PGSC0003DMG402011540	GO:0052656	L-isoleucine transaminase activity	molecular_function
PGSC0003DMG400021966	GO:0055114	oxidation-reduction process	biological_process
PGSC0003DMG400021966	GO:0016491	oxidoreductase activity	molecular_function
PGSC0003DMG400021966	GO:0046872	metal ion binding	molecular_function
PGSC0003DMG400021966	GO:0005507	copper ion binding	molecular_function
PGSC0003DMG400021966	GO:0005576	extracellular region	cellular_component
PGSC0003DMG400021966	GO:0048046	apoplast	cellular_component
PGSC0003DMG400021966	GO:0052716	hydroquinone:oxygen oxidoreductase activity	molecular_function
PGSC0003DMG400021966	GO:0046274	lignin catabolic process	biological_process
PGSC0003DMG400022037	GO:0046872	metal ion binding	molecular_function
PGSC0003DMG400022037	GO:0030001	metal ion transport	biological_process
PGSC0003DMG400022764	GO:0016831	carboxy-lyase activity	molecular_function
PGSC0003DMG400022764	GO:0016829	lyase activity	molecular_function
PGSC0003DMG400022764	GO:0003824	catalytic activity	molecular_function
PGSC0003DMG400022764	GO:0030170	pyridoxal phosphate binding	molecular_function
PGSC0003DMG400022764	GO:0019752	carboxylic acid metabolic process	biological_process
PGSC0003DMG400022764	GO:0004351	glutamate decarboxylase activity	molecular_function
PGSC0003DMG400022764	GO:0006536	glutamate metabolic process	biological_process
PGSC0003DMG400000124	GO:0003924	GTPase activity	molecular_function
PGSC0003DMG400000124	GO:0005525	GTP binding	molecular_function
PGSC0003DMG400022836	GO:0005694	chromosome	cellular_component
PGSC0003DMG400022836	GO:0003677	DNA binding	molecular_function
PGSC0003DMG400022836	GO:0005634	nucleus	cellular_component
PGSC0003DMG400022836	GO:0046982	protein heterodimerization activity	molecular_function
PGSC0003DMG400022836	GO:0000786	nucleosome	cellular_component
PGSC0003DMG400022836	GO:0010369	chromocenter	cellular_component
PGSC0003DMG400011577	GO:0016853	isomerase activity	molecular_function
PGSC0003DMG400011577	GO:0005576	extracellular region	cellular_component
PGSC0003DMG400011577	GO:0048046	apoplast	cellular_component
PGSC0003DMG400000184	GO:0055114	oxidation-reduction process	biological_process
PGSC0003DMG400000184	GO:0016020	membrane	cellular_component
PGSC0003DMG400000184	GO:0016021	integral component of membrane	cellular_component
PGSC0003DMG400000184	GO:0016491	oxidoreductase activity	molecular_function
PGSC0003DMG400000193	GO:0016847	1-aminocyclopropane-1-carboxylate synthase activity	molecular_function
PGSC0003DMG400000193	GO:0042218	1-aminocyclopropane-1-carboxylate biosynthetic process	biological_process
PGSC0003DMG400000193	GO:0016829	lyase activity	molecular_function
PGSC0003DMG400000193	GO:0009058	biosynthetic process	biological_process
PGSC0003DMG400000193	GO:0003824	catalytic activity	molecular_function
PGSC0003DMG400000193	GO:0030170	pyridoxal phosphate binding	molecular_function
PGSC0003DMG402000216	GO:0008152	metabolic process	biological_process
PGSC0003DMG402000216	GO:0003824	catalytic activity	molecular_function
PGSC0003DMG400022255	GO:0016020	membrane	cellular_component
PGSC0003DMG400022255	GO:0016021	integral component of membrane	cellular_component
PGSC0003DMG400011618	GO:0005886	plasma membrane	cellular_component
PGSC0003DMG400022953	GO:0000287	magnesium ion binding	molecular_function
PGSC0003DMG400022953	GO:0046872	metal ion binding	molecular_function
PGSC0003DMG400022953	GO:0003824	catalytic activity	molecular_function
PGSC0003DMG400022953	GO:0030976	thiamine pyrophosphate binding	molecular_function
PGSC0003DMG400022953	GO:0016831	carboxy-lyase activity	molecular_function
PGSC0003DMG400022345	GO:0005622	intracellular	cellular_component
PGSC0003DMG400022345	GO:0008270	zinc ion binding	molecular_function
PGSC0003DMG401022350	GO:0016020	membrane	cellular_component
PGSC0003DMG401022350	GO:0016021	integral component of membrane	cellular_component
PGSC0003DMG401022350	GO:0005337	nucleoside transmembrane transporter activity	molecular_function
PGSC0003DMG401022350	GO:1901642	nucleoside transmembrane transport	biological_process
PGSC0003DMG400022386	GO:0008270	zinc ion binding	molecular_function
PGSC0003DMG400022386	GO:0016787	hydrolase activity	molecular_function
PGSC0003DMG400022386	GO:0016810	hydrolase activity, acting on carbon-nitrogen (but not peptide) bonds	molecular_function
PGSC0003DMG400022386	GO:0004038	allantoinase activity	molecular_function
PGSC0003DMG400022386	GO:0050897	cobalt ion binding	molecular_function
PGSC0003DMG400022386	GO:0000256	allantoin catabolic process	biological_process
PGSC0003DMG400022386	GO:0006995	cellular response to nitrogen starvation	biological_process
PGSC0003DMG400022386	GO:0006145	purine nucleobase catabolic process	biological_process
PGSC0003DMG400022386	GO:0010136	ureide catabolic process	biological_process
PGSC0003DMG400022386	GO:0005783	endoplasmic reticulum	cellular_component
PGSC0003DMG400000408	GO:0006073	cellular glucan metabolic process	biological_process
PGSC0003DMG400000408	GO:0016798	hydrolase activity, acting on glycosyl bonds	molecular_function
PGSC0003DMG400000408	GO:0016740	transferase activity	molecular_function
PGSC0003DMG400000408	GO:0016787	hydrolase activity	molecular_function
PGSC0003DMG400000408	GO:0005975	carbohydrate metabolic process	biological_process
PGSC0003DMG400000408	GO:0008152	metabolic process	biological_process
PGSC0003DMG400000408	GO:0071555	cell wall organization	biological_process
PGSC0003DMG400000408	GO:0005576	extracellular region	cellular_component
PGSC0003DMG400000408	GO:0004553	hydrolase activity, hydrolyzing O-glycosyl compounds	molecular_function
PGSC0003DMG400000408	GO:0005618	cell wall	cellular_component
PGSC0003DMG400000408	GO:0048046	apoplast	cellular_component
PGSC0003DMG400000408	GO:0016762	xyloglucan:xyloglucosyl transferase activity	molecular_function
PGSC0003DMG400000408	GO:0010411	xyloglucan metabolic process	biological_process
PGSC0003DMG400000408	GO:0042546	cell wall biogenesis	biological_process
PGSC0003DMG400011685	GO:0005615	extracellular space	cellular_component
PGSC0003DMG400011687	GO:0005615	extracellular space	cellular_component
PGSC0003DMG400000444	GO:0000166	nucleotide binding	molecular_function
PGSC0003DMG400000444	GO:0005524	ATP binding	molecular_function
PGSC0003DMG400000444	GO:0031625	ubiquitin protein ligase binding	molecular_function
PGSC0003DMG400000444	GO:0009266	response to temperature stimulus	biological_process
PGSC0003DMG400000444	GO:0009408	response to heat	biological_process
PGSC0003DMG400000444	GO:0009615	response to virus	biological_process
PGSC0003DMG400000444	GO:0009617	response to bacterium	biological_process
PGSC0003DMG400000444	GO:0009644	response to high light intensity	biological_process
PGSC0003DMG400000444	GO:0016567	protein ubiquitination	biological_process
PGSC0003DMG400000444	GO:0042542	response to hydrogen peroxide	biological_process
PGSC0003DMG400000444	GO:0046686	response to cadmium ion	biological_process
PGSC0003DMG400000444	GO:0005618	cell wall	cellular_component
PGSC0003DMG400000444	GO:0005739	mitochondrion	cellular_component
PGSC0003DMG400000444	GO:0005774	vacuolar membrane	cellular_component
PGSC0003DMG400000444	GO:0005794	Golgi apparatus	cellular_component
PGSC0003DMG400000444	GO:0005829	cytosol	cellular_component
PGSC0003DMG400000444	GO:0005886	plasma membrane	cellular_component
PGSC0003DMG400000444	GO:0048046	apoplast	cellular_component
PGSC0003DMG400000465	GO:0016298	lipase activity	molecular_function
PGSC0003DMG400000465	GO:0016788	hydrolase activity, acting on ester bonds	molecular_function
PGSC0003DMG400000465	GO:0006629	lipid metabolic process	biological_process
PGSC0003DMG400000468	GO:0015185	gamma-aminobutyric acid transmembrane transporter activity	molecular_function
PGSC0003DMG400000468	GO:0016020	membrane	cellular_component
PGSC0003DMG400000468	GO:0016021	integral component of membrane	cellular_component
PGSC0003DMG400000468	GO:0015812	gamma-aminobutyric acid transport	biological_process
PGSC0003DMG400000468	GO:0005886	plasma membrane	cellular_component
PGSC0003DMG400011750	GO:0055114	oxidation-reduction process	biological_process
PGSC0003DMG400011750	GO:0004497	monooxygenase activity	molecular_function
PGSC0003DMG400011750	GO:0016491	oxidoreductase activity	molecular_function
PGSC0003DMG400011750	GO:0046872	metal ion binding	molecular_function
PGSC0003DMG400011750	GO:0020037	heme binding	molecular_function
PGSC0003DMG400011750	GO:0005506	iron ion binding	molecular_function
PGSC0003DMG400011750	GO:0016705	oxidoreductase activity, acting on paired donors, with incorporation or reduction of molecular oxygen	molecular_function
PGSC0003DMG400011751	GO:0055114	oxidation-reduction process	biological_process
PGSC0003DMG400011751	GO:0016491	oxidoreductase activity	molecular_function
PGSC0003DMG400011751	GO:0046872	metal ion binding	molecular_function
PGSC0003DMG400023415	GO:0016853	isomerase activity	molecular_function
PGSC0003DMG400023415	GO:0005576	extracellular region	cellular_component
PGSC0003DMG400023415	GO:0048046	apoplast	cellular_component
PGSC0003DMG400023416	GO:0045174	glutathione dehydrogenase (ascorbate) activity	molecular_function
PGSC0003DMG400023416	GO:0033355	ascorbate glutathione cycle	biological_process
PGSC0003DMG400023416	GO:0098869	cellular oxidant detoxification	biological_process
PGSC0003DMG400023416	GO:0005515	protein binding	molecular_function
PGSC0003DMG400023435	GO:0006952	defense response	biological_process
PGSC0003DMG400023435	GO:0009607	response to biotic stimulus	biological_process
PGSC0003DMG400011792	GO:0004672	protein kinase activity	molecular_function
PGSC0003DMG400011792	GO:0005524	ATP binding	molecular_function
PGSC0003DMG400011792	GO:0006468	protein phosphorylation	biological_process
PGSC0003DMG400011792	GO:0016020	membrane	cellular_component
PGSC0003DMG400011792	GO:0016021	integral component of membrane	cellular_component
PGSC0003DMG400011792	GO:0005509	calcium ion binding	molecular_function
PGSC0003DMG400011792	GO:0030247	polysaccharide binding	molecular_function
PGSC0003DMG400000653	GO:0004668	protein-arginine deiminase activity	molecular_function
PGSC0003DMG400000653	GO:0047632	agmatine deiminase activity	molecular_function
PGSC0003DMG400000653	GO:0009446	putrescine biosynthetic process	biological_process
PGSC0003DMG400000667	GO:0005515	protein binding	molecular_function
PGSC0003DMG400000667	GO:0016020	membrane	cellular_component
PGSC0003DMG400000667	GO:0016021	integral component of membrane	cellular_component
PGSC0003DMG400011830	GO:0016020	membrane	cellular_component
PGSC0003DMG400011830	GO:0016021	integral component of membrane	cellular_component
PGSC0003DMG400011830	GO:0017022	myosin binding	molecular_function
PGSC0003DMG400000678	GO:0004180	carboxypeptidase activity	molecular_function
PGSC0003DMG400000678	GO:0006508	proteolysis	biological_process
PGSC0003DMG400000689	GO:0016798	hydrolase activity, acting on glycosyl bonds	molecular_function
PGSC0003DMG400000689	GO:0016787	hydrolase activity	molecular_function
PGSC0003DMG400000689	GO:0005975	carbohydrate metabolic process	biological_process
PGSC0003DMG400000689	GO:0008152	metabolic process	biological_process
PGSC0003DMG400000689	GO:0004553	hydrolase activity, hydrolyzing O-glycosyl compounds	molecular_function
PGSC0003DMG400000725	GO:0016020	membrane	cellular_component
PGSC0003DMG400000725	GO:0016021	integral component of membrane	cellular_component
PGSC0003DMG400000735	GO:0005978	glycogen biosynthetic process	biological_process
PGSC0003DMG400000735	GO:0005515	protein binding	molecular_function
PGSC0003DMG400000735	GO:0016740	transferase activity	molecular_function
PGSC0003DMG400000735	GO:0000166	nucleotide binding	molecular_function
PGSC0003DMG400000735	GO:0005524	ATP binding	molecular_function
PGSC0003DMG400000735	GO:0009507	chloroplast	cellular_component
PGSC0003DMG400000735	GO:0009536	plastid	cellular_component
PGSC0003DMG400000735	GO:0009058	biosynthetic process	biological_process
PGSC0003DMG400000735	GO:0008152	metabolic process	biological_process
PGSC0003DMG400000735	GO:0016779	nucleotidyltransferase activity	molecular_function
PGSC0003DMG400000735	GO:0019252	starch biosynthetic process	biological_process
PGSC0003DMG400000735	GO:0009501	amyloplast	cellular_component
PGSC0003DMG400000735	GO:0003824	catalytic activity	molecular_function
PGSC0003DMG400000735	GO:0008878	glucose-1-phosphate adenylyltransferase activity	molecular_function
PGSC0003DMG400000783	GO:0009664	plant-type cell wall organization	biological_process
PGSC0003DMG400000783	GO:0005199	structural constituent of cell wall	molecular_function
PGSC0003DMG400000843	GO:0008152	metabolic process	biological_process
PGSC0003DMG400000843	GO:0016787	hydrolase activity	molecular_function
PGSC0003DMG401023603	GO:0052834	inositol monophosphate phosphatase activity	molecular_function
PGSC0003DMG401023603	GO:0046872	metal ion binding	molecular_function
PGSC0003DMG401023603	GO:0016787	hydrolase activity	molecular_function
PGSC0003DMG401023603	GO:0046854	phosphatidylinositol phosphorylation	biological_process
PGSC0003DMG401023603	GO:0008934	inositol monophosphate 1-phosphatase activity	molecular_function
PGSC0003DMG401023603	GO:0052832	inositol monophosphate 3-phosphatase activity	molecular_function
PGSC0003DMG401023603	GO:0052833	inositol monophosphate 4-phosphatase activity	molecular_function
PGSC0003DMG401023603	GO:0006021	inositol biosynthetic process	biological_process
PGSC0003DMG401023603	GO:0046855	inositol phosphate dephosphorylation	biological_process
PGSC0003DMG400023608	GO:0008152	metabolic process	biological_process
PGSC0003DMG400023608	GO:0003824	catalytic activity	molecular_function
PGSC0003DMG400023608	GO:0009072	aromatic amino acid family metabolic process	biological_process
PGSC0003DMG400023608	GO:0004334	fumarylacetoacetase activity	molecular_function
PGSC0003DMG400011949	GO:0008289	lipid binding	molecular_function
PGSC0003DMG400011949	GO:0006869	lipid transport	biological_process
PGSC0003DMG400001038	GO:0016020	membrane	cellular_component
PGSC0003DMG400001038	GO:0016021	integral component of membrane	cellular_component
PGSC0003DMG400001038	GO:0009055	electron transfer activity	molecular_function
PGSC0003DMG400001038	GO:0022900	electron transport chain	biological_process
PGSC0003DMG400023751	GO:0009055	electron transfer activity	molecular_function
PGSC0003DMG400023751	GO:0022900	electron transport chain	biological_process
PGSC0003DMG400023751	GO:0009856	pollination	biological_process
PGSC0003DMG400023751	GO:0048653	anther development	biological_process
PGSC0003DMG400023751	GO:0031012	extracellular matrix	cellular_component
PGSC0003DMG400023751	GO:0048046	apoplast	cellular_component
PGSC0003DMG400001075	GO:0016747	transferase activity, transferring acyl groups other than amino-acyl groups	molecular_function
PGSC0003DMG400012019	GO:0043086	negative regulation of catalytic activity	biological_process
PGSC0003DMG400012019	GO:0004857	enzyme inhibitor activity	molecular_function
PGSC0003DMG400001119	GO:0005694	chromosome	cellular_component
PGSC0003DMG400001119	GO:0003677	DNA binding	molecular_function
PGSC0003DMG400001119	GO:0005634	nucleus	cellular_component
PGSC0003DMG400001119	GO:0046982	protein heterodimerization activity	molecular_function
PGSC0003DMG400001119	GO:0000786	nucleosome	cellular_component
PGSC0003DMG400023815	GO:0005576	extracellular region	cellular_component
PGSC0003DMG400023815	GO:0009664	plant-type cell wall organization	biological_process
PGSC0003DMG400023815	GO:0016020	membrane	cellular_component
PGSC0003DMG400023815	GO:0071555	cell wall organization	biological_process
PGSC0003DMG400023815	GO:0005618	cell wall	cellular_component
PGSC0003DMG400001149	GO:0055114	oxidation-reduction process	biological_process
PGSC0003DMG400001149	GO:0047987	hydroperoxide dehydratase activity	molecular_function
PGSC0003DMG400001149	GO:0016829	lyase activity	molecular_function
PGSC0003DMG400001149	GO:0046872	metal ion binding	molecular_function
PGSC0003DMG400001149	GO:0020037	heme binding	molecular_function
PGSC0003DMG400001149	GO:0004497	monooxygenase activity	molecular_function
PGSC0003DMG400001149	GO:0005506	iron ion binding	molecular_function
PGSC0003DMG400001149	GO:0016705	oxidoreductase activity, acting on paired donors, with incorporation or reduction of molecular oxygen	molecular_function
PGSC0003DMG400023843	GO:0055114	oxidation-reduction process	biological_process
PGSC0003DMG400023843	GO:0016020	membrane	cellular_component
PGSC0003DMG400023843	GO:0016021	integral component of membrane	cellular_component
PGSC0003DMG400023843	GO:0006629	lipid metabolic process	biological_process
PGSC0003DMG400023843	GO:0016717	oxidoreductase activity, acting on paired donors, with oxidation of a pair of donors resulting in the reduction of molecular oxygen to two molecules of water	molecular_function
PGSC0003DMG400001188	GO:0016020	membrane	cellular_component
PGSC0003DMG400001188	GO:0016021	integral component of membrane	cellular_component
PGSC0003DMG400023897	GO:0003700	DNA-binding transcription factor activity	molecular_function
PGSC0003DMG400023897	GO:0006355	regulation of transcription, DNA-templated	biological_process
PGSC0003DMG400023897	GO:0003677	DNA binding	molecular_function
PGSC0003DMG400001249	GO:0055114	oxidation-reduction process	biological_process
PGSC0003DMG400001249	GO:0016491	oxidoreductase activity	molecular_function
PGSC0003DMG400001249	GO:0046872	metal ion binding	molecular_function
PGSC0003DMG400001287	GO:0003824	catalytic activity	molecular_function
PGSC0003DMG400001287	GO:0030170	pyridoxal phosphate binding	molecular_function
PGSC0003DMG400001287	GO:0004351	glutamate decarboxylase activity	molecular_function
PGSC0003DMG400001287	GO:0006536	glutamate metabolic process	biological_process
PGSC0003DMG400012067	GO:0016020	membrane	cellular_component
PGSC0003DMG400012067	GO:0016021	integral component of membrane	cellular_component
PGSC0003DMG400012067	GO:0005515	protein binding	molecular_function
PGSC0003DMG400001313	GO:0055114	oxidation-reduction process	biological_process
PGSC0003DMG400001313	GO:0016702	oxidoreductase activity, acting on single donors with incorporation of molecular oxygen, incorporation of two atoms of oxygen	molecular_function
PGSC0003DMG400001313	GO:0016020	membrane	cellular_component
PGSC0003DMG400001313	GO:0016021	integral component of membrane	cellular_component
PGSC0003DMG402023951	GO:0055114	oxidation-reduction process	biological_process
PGSC0003DMG402023951	GO:0016491	oxidoreductase activity	molecular_function
PGSC0003DMG402023951	GO:0046872	metal ion binding	molecular_function
PGSC0003DMG402023951	GO:0005576	extracellular region	cellular_component
PGSC0003DMG402023951	GO:0048046	apoplast	cellular_component
PGSC0003DMG402023951	GO:0005507	copper ion binding	molecular_function
PGSC0003DMG402023951	GO:0052716	hydroquinone:oxygen oxidoreductase activity	molecular_function
PGSC0003DMG402023951	GO:0046274	lignin catabolic process	biological_process
PGSC0003DMG400001320	GO:0000166	nucleotide binding	molecular_function
PGSC0003DMG400001320	GO:0003924	GTPase activity	molecular_function
PGSC0003DMG400001320	GO:0005525	GTP binding	molecular_function
PGSC0003DMG400001320	GO:0005737	cytoplasm	cellular_component
PGSC0003DMG400001320	GO:0005200	structural constituent of cytoskeleton	molecular_function
PGSC0003DMG400001320	GO:0007010	cytoskeleton organization	biological_process
PGSC0003DMG400001320	GO:0007017	microtubule-based process	biological_process
PGSC0003DMG400001320	GO:0005874	microtubule	cellular_component
PGSC0003DMG400001320	GO:0005856	cytoskeleton	cellular_component
PGSC0003DMG400001333	GO:0016020	membrane	cellular_component
PGSC0003DMG400001333	GO:0016021	integral component of membrane	cellular_component
PGSC0003DMG400001333	GO:0005509	calcium ion binding	molecular_function
PGSC0003DMG400024003	GO:0055114	oxidation-reduction process	biological_process
PGSC0003DMG400024003	GO:0016020	membrane	cellular_component
PGSC0003DMG400024003	GO:0050660	flavin adenine dinucleotide binding	molecular_function
PGSC0003DMG400024003	GO:0016491	oxidoreductase activity	molecular_function
PGSC0003DMG400024003	GO:0016614	oxidoreductase activity, acting on CH-OH group of donors	molecular_function
PGSC0003DMG400024003	GO:0071949	FAD binding	molecular_function
PGSC0003DMG400024003	GO:0003885	D-arabinono-1,4-lactone oxidase activity	molecular_function
PGSC0003DMG400024003	GO:0003824	catalytic activity	molecular_function
PGSC0003DMG400001372	GO:0016020	membrane	cellular_component
PGSC0003DMG400001372	GO:0016021	integral component of membrane	cellular_component
PGSC0003DMG400012111	GO:0102502	ADP-glucose-starch glucosyltransferase activity	molecular_function
PGSC0003DMG400012111	GO:0033840	NDP-glucose-starch glucosyltransferase activity	molecular_function
PGSC0003DMG400012111	GO:0016740	transferase activity	molecular_function
PGSC0003DMG400012111	GO:0009507	chloroplast	cellular_component
PGSC0003DMG400012111	GO:0009536	plastid	cellular_component
PGSC0003DMG400012111	GO:0016757	transferase activity, transferring glycosyl groups	molecular_function
PGSC0003DMG400012111	GO:0004373	glycogen (starch) synthase activity	molecular_function
PGSC0003DMG400012111	GO:0019252	starch biosynthetic process	biological_process
PGSC0003DMG400012111	GO:0009501	amyloplast	cellular_component
PGSC0003DMG400012111	GO:0009011	starch synthase activity	molecular_function
PGSC0003DMG400012111	GO:0033201	alpha-1,4-glucan synthase activity	molecular_function
PGSC0003DMG400001407	GO:0000166	nucleotide binding	molecular_function
PGSC0003DMG400001407	GO:0005524	ATP binding	molecular_function
PGSC0003DMG402024041	GO:0055114	oxidation-reduction process	biological_process
PGSC0003DMG402024041	GO:0003824	catalytic activity	molecular_function
PGSC0003DMG402024041	GO:0003855	3-dehydroquinate dehydratase activity	molecular_function
PGSC0003DMG402024041	GO:0004764	shikimate 3-dehydrogenase (NADP+) activity	molecular_function
PGSC0003DMG400012120	GO:0016020	membrane	cellular_component
PGSC0003DMG400012120	GO:0016021	integral component of membrane	cellular_component
PGSC0003DMG400012120	GO:0080167	response to karrikin	biological_process
PGSC0003DMG400024053	GO:0042744	hydrogen peroxide catabolic process	biological_process
PGSC0003DMG400024053	GO:0098869	cellular oxidant detoxification	biological_process
PGSC0003DMG400024053	GO:0004601	peroxidase activity	molecular_function
PGSC0003DMG400024053	GO:0055114	oxidation-reduction process	biological_process
PGSC0003DMG400024053	GO:0016020	membrane	cellular_component
PGSC0003DMG400024053	GO:0016021	integral component of membrane	cellular_component
PGSC0003DMG400024053	GO:0016491	oxidoreductase activity	molecular_function
PGSC0003DMG400024053	GO:0046872	metal ion binding	molecular_function
PGSC0003DMG400024053	GO:0005576	extracellular region	cellular_component
PGSC0003DMG400024053	GO:0020037	heme binding	molecular_function
PGSC0003DMG400024053	GO:0006979	response to oxidative stress	biological_process
PGSC0003DMG400024053	GO:0005634	nucleus	cellular_component
PGSC0003DMG400024053	GO:0005737	cytoplasm	cellular_component
PGSC0003DMG400001426	GO:0005576	extracellular region	cellular_component
PGSC0003DMG400001426	GO:0009664	plant-type cell wall organization	biological_process
PGSC0003DMG400001426	GO:0016020	membrane	cellular_component
PGSC0003DMG400001426	GO:0071555	cell wall organization	biological_process
PGSC0003DMG400001426	GO:0005618	cell wall	cellular_component
PGSC0003DMG400001426	GO:0009826	unidimensional cell growth	biological_process
PGSC0003DMG400001426	GO:0080022	primary root development	biological_process
PGSC0003DMG400001434	GO:0003700	DNA-binding transcription factor activity	molecular_function
PGSC0003DMG400001434	GO:0003677	DNA binding	molecular_function
PGSC0003DMG400001434	GO:0006355	regulation of transcription, DNA-templated	biological_process
PGSC0003DMG400001434	GO:0005634	nucleus	cellular_component
PGSC0003DMG400001434	GO:0043565	sequence-specific DNA binding	molecular_function
PGSC0003DMG400001434	GO:0006351	transcription, DNA-templated	biological_process
PGSC0003DMG400024093	GO:0006950	response to stress	biological_process
PGSC0003DMG401001494	GO:0006952	defense response	biological_process
PGSC0003DMG401001494	GO:0009607	response to biotic stimulus	biological_process
PGSC0003DMG400001495	GO:0003723	RNA binding	molecular_function
PGSC0003DMG400001495	GO:0006952	defense response	biological_process
PGSC0003DMG400001495	GO:0003676	nucleic acid binding	molecular_function
PGSC0003DMG400001495	GO:0009607	response to biotic stimulus	biological_process
PGSC0003DMG402024140	GO:0016787	hydrolase activity	molecular_function
PGSC0003DMG402024140	GO:0071555	cell wall organization	biological_process
PGSC0003DMG402024140	GO:0005576	extracellular region	cellular_component
PGSC0003DMG402024140	GO:0005618	cell wall	cellular_component
PGSC0003DMG400001527	GO:0008152	metabolic process	biological_process
PGSC0003DMG400001527	GO:0003824	catalytic activity	molecular_function
PGSC0003DMG400001528	GO:0016798	hydrolase activity, acting on glycosyl bonds	molecular_function
PGSC0003DMG400001528	GO:0004568	chitinase activity	molecular_function
PGSC0003DMG400001528	GO:0016787	hydrolase activity	molecular_function
PGSC0003DMG400001528	GO:0005975	carbohydrate metabolic process	biological_process
PGSC0003DMG400001528	GO:0008152	metabolic process	biological_process
PGSC0003DMG400001528	GO:0006032	chitin catabolic process	biological_process
PGSC0003DMG400001528	GO:0016998	cell wall macromolecule catabolic process	biological_process
PGSC0003DMG400001544	GO:0015031	protein transport	biological_process
PGSC0003DMG400001544	GO:0005739	mitochondrion	cellular_component
PGSC0003DMG400001550	GO:0006952	defense response	biological_process
PGSC0003DMG400001550	GO:0009607	response to biotic stimulus	biological_process
PGSC0003DMG400001559	GO:0016020	membrane	cellular_component
PGSC0003DMG400001559	GO:0016021	integral component of membrane	cellular_component
PGSC0003DMG400012183	GO:0016798	hydrolase activity, acting on glycosyl bonds	molecular_function
PGSC0003DMG400012183	GO:0016787	hydrolase activity	molecular_function
PGSC0003DMG400012183	GO:0003824	catalytic activity	molecular_function
PGSC0003DMG400012183	GO:0005975	carbohydrate metabolic process	biological_process
PGSC0003DMG400012183	GO:0008152	metabolic process	biological_process
PGSC0003DMG400012183	GO:0004553	hydrolase activity, hydrolyzing O-glycosyl compounds	molecular_function
PGSC0003DMG400012183	GO:0000272	polysaccharide catabolic process	biological_process
PGSC0003DMG400012183	GO:0008810	cellulase activity	molecular_function
PGSC0003DMG400012183	GO:0030245	cellulose catabolic process	biological_process
PGSC0003DMG400001671	GO:0016020	membrane	cellular_component
PGSC0003DMG400001671	GO:0016021	integral component of membrane	cellular_component
PGSC0003DMG400001671	GO:0022857	transmembrane transporter activity	molecular_function
PGSC0003DMG400001671	GO:0055085	transmembrane transport	biological_process
PGSC0003DMG400024274	GO:0055114	oxidation-reduction process	biological_process
PGSC0003DMG400024274	GO:0016020	membrane	cellular_component
PGSC0003DMG400024274	GO:0016021	integral component of membrane	cellular_component
PGSC0003DMG400024274	GO:0004497	monooxygenase activity	molecular_function
PGSC0003DMG400024274	GO:0016491	oxidoreductase activity	molecular_function
PGSC0003DMG400024274	GO:0046872	metal ion binding	molecular_function
PGSC0003DMG400024274	GO:0020037	heme binding	molecular_function
PGSC0003DMG400024274	GO:0005506	iron ion binding	molecular_function
PGSC0003DMG400024274	GO:0016705	oxidoreductase activity, acting on paired donors, with incorporation or reduction of molecular oxygen	molecular_function
PGSC0003DMG401001731	GO:0098869	cellular oxidant detoxification	biological_process
PGSC0003DMG401001731	GO:0004601	peroxidase activity	molecular_function
PGSC0003DMG401001731	GO:0055114	oxidation-reduction process	biological_process
PGSC0003DMG401001731	GO:0020037	heme binding	molecular_function
PGSC0003DMG401001731	GO:0006979	response to oxidative stress	biological_process
PGSC0003DMG400024281	GO:0003824	catalytic activity	molecular_function
PGSC0003DMG400024281	GO:0030170	pyridoxal phosphate binding	molecular_function
PGSC0003DMG400024281	GO:0008483	transaminase activity	molecular_function
PGSC0003DMG400012235	GO:0016798	hydrolase activity, acting on glycosyl bonds	molecular_function
PGSC0003DMG400012235	GO:0016787	hydrolase activity	molecular_function
PGSC0003DMG400012235	GO:0003824	catalytic activity	molecular_function
PGSC0003DMG400012235	GO:0005975	carbohydrate metabolic process	biological_process
PGSC0003DMG400012235	GO:0008152	metabolic process	biological_process
PGSC0003DMG400012235	GO:0004553	hydrolase activity, hydrolyzing O-glycosyl compounds	molecular_function
PGSC0003DMG400012235	GO:0000272	polysaccharide catabolic process	biological_process
PGSC0003DMG400012235	GO:0008810	cellulase activity	molecular_function
PGSC0003DMG400012235	GO:0030245	cellulose catabolic process	biological_process
PGSC0003DMG400012239	GO:0003824	catalytic activity	molecular_function
PGSC0003DMG400012239	GO:0030170	pyridoxal phosphate binding	molecular_function
PGSC0003DMG400001804	GO:0005515	protein binding	molecular_function
PGSC0003DMG400012288	GO:0030246	carbohydrate binding	molecular_function
PGSC0003DMG400012288	GO:0016798	hydrolase activity, acting on glycosyl bonds	molecular_function
PGSC0003DMG400012288	GO:0016787	hydrolase activity	molecular_function
PGSC0003DMG400012288	GO:0003824	catalytic activity	molecular_function
PGSC0003DMG400012288	GO:0005975	carbohydrate metabolic process	biological_process
PGSC0003DMG400012288	GO:0008152	metabolic process	biological_process
PGSC0003DMG400012288	GO:0004553	hydrolase activity, hydrolyzing O-glycosyl compounds	molecular_function
PGSC0003DMG400012288	GO:0000272	polysaccharide catabolic process	biological_process
PGSC0003DMG400012288	GO:0008810	cellulase activity	molecular_function
PGSC0003DMG400012288	GO:0030245	cellulose catabolic process	biological_process
PGSC0003DMG400001876	GO:0016020	membrane	cellular_component
PGSC0003DMG400001876	GO:0016021	integral component of membrane	cellular_component
PGSC0003DMG400012298	GO:0003677	DNA binding	molecular_function
PGSC0003DMG400012298	GO:0005634	nucleus	cellular_component
PGSC0003DMG400001879	GO:0005509	calcium ion binding	molecular_function
PGSC0003DMG400001879	GO:0005544	calcium-dependent phospholipid binding	molecular_function
PGSC0003DMG400024466	GO:0000166	nucleotide binding	molecular_function
PGSC0003DMG400024466	GO:0005524	ATP binding	molecular_function
PGSC0003DMG400024466	GO:0016020	membrane	cellular_component
PGSC0003DMG400024466	GO:0016021	integral component of membrane	cellular_component
PGSC0003DMG400024466	GO:0016887	ATPase activity	molecular_function
PGSC0003DMG400024470	GO:0005515	protein binding	molecular_function
PGSC0003DMG400001937	GO:0016788	hydrolase activity, acting on ester bonds	molecular_function
PGSC0003DMG400001937	GO:0051499	D-aminoacyl-tRNA deacylase activity	molecular_function
PGSC0003DMG400001937	GO:0006450	regulation of translational fidelity	biological_process
PGSC0003DMG400001937	GO:0106074	aminoacyl-tRNA metabolism involved in translational fidelity	biological_process
PGSC0003DMG400001937	GO:0019478	D-amino acid catabolic process	biological_process
PGSC0003DMG400001948	GO:0008152	metabolic process	biological_process
PGSC0003DMG400001948	GO:0000287	magnesium ion binding	molecular_function
PGSC0003DMG400001948	GO:0010333	terpene synthase activity	molecular_function
PGSC0003DMG400001948	GO:0016829	lyase activity	molecular_function
PGSC0003DMG400024498	GO:0016020	membrane	cellular_component
PGSC0003DMG400024498	GO:0016021	integral component of membrane	cellular_component
PGSC0003DMG400024498	GO:0005886	plasma membrane	cellular_component
PGSC0003DMG400002046	GO:0016787	hydrolase activity	molecular_function
PGSC0003DMG400002046	GO:0004190	aspartic-type endopeptidase activity	molecular_function
PGSC0003DMG400002046	GO:0008233	peptidase activity	molecular_function
PGSC0003DMG400002046	GO:0006508	proteolysis	biological_process
PGSC0003DMG400002074	GO:0016787	hydrolase activity	molecular_function
PGSC0003DMG400002074	GO:0030599	pectinesterase activity	molecular_function
PGSC0003DMG400002074	GO:0045330	aspartyl esterase activity	molecular_function
PGSC0003DMG400002074	GO:0042545	cell wall modification	biological_process
PGSC0003DMG400002074	GO:0005618	cell wall	cellular_component
PGSC0003DMG400002074	GO:0043086	negative regulation of catalytic activity	biological_process
PGSC0003DMG400002074	GO:0016020	membrane	cellular_component
PGSC0003DMG400002074	GO:0016021	integral component of membrane	cellular_component
PGSC0003DMG400002074	GO:0004857	enzyme inhibitor activity	molecular_function
PGSC0003DMG400002074	GO:0071555	cell wall organization	biological_process
PGSC0003DMG400002074	GO:0005576	extracellular region	cellular_component
PGSC0003DMG400002074	GO:0045490	pectin catabolic process	biological_process
PGSC0003DMG400002085	GO:0043086	negative regulation of catalytic activity	biological_process
PGSC0003DMG400002085	GO:0004857	enzyme inhibitor activity	molecular_function
PGSC0003DMG400002085	GO:0016787	hydrolase activity	molecular_function
PGSC0003DMG400002085	GO:0071555	cell wall organization	biological_process
PGSC0003DMG400002085	GO:0005576	extracellular region	cellular_component
PGSC0003DMG400002085	GO:0005618	cell wall	cellular_component
PGSC0003DMG400002085	GO:0030599	pectinesterase activity	molecular_function
PGSC0003DMG400002085	GO:0045330	aspartyl esterase activity	molecular_function
PGSC0003DMG400002085	GO:0042545	cell wall modification	biological_process
PGSC0003DMG400002085	GO:0045490	pectin catabolic process	biological_process
PGSC0003DMG400002110	GO:0010951	negative regulation of endopeptidase activity	biological_process
PGSC0003DMG400002110	GO:0004867	serine-type endopeptidase inhibitor activity	molecular_function
PGSC0003DMG400012481	GO:0008289	lipid binding	molecular_function
PGSC0003DMG400012481	GO:0006869	lipid transport	biological_process
PGSC0003DMG400002125	GO:0046983	protein dimerization activity	molecular_function
PGSC0003DMG400002132	GO:0005215	transporter activity	molecular_function
PGSC0003DMG400002132	GO:0016020	membrane	cellular_component
PGSC0003DMG400002132	GO:0016021	integral component of membrane	cellular_component
PGSC0003DMG400002139	GO:0006351	transcription, DNA-templated	biological_process
PGSC0003DMG400002139	GO:0006355	regulation of transcription, DNA-templated	biological_process
PGSC0003DMG400024588	GO:0005215	transporter activity	molecular_function
PGSC0003DMG400024588	GO:0016020	membrane	cellular_component
PGSC0003DMG400024588	GO:0016021	integral component of membrane	cellular_component
PGSC0003DMG400024588	GO:0022857	transmembrane transporter activity	molecular_function
PGSC0003DMG400024588	GO:0055085	transmembrane transport	biological_process
PGSC0003DMG400024588	GO:0006810	transport	biological_process
PGSC0003DMG400002144	GO:0003677	DNA binding	molecular_function
PGSC0003DMG400002144	GO:0005634	nucleus	cellular_component
PGSC0003DMG400002144	GO:0006351	transcription, DNA-templated	biological_process
PGSC0003DMG400002144	GO:0006355	regulation of transcription, DNA-templated	biological_process
PGSC0003DMG400002163	GO:0005515	protein binding	molecular_function
PGSC0003DMG400002169	GO:0005515	protein binding	molecular_function
PGSC0003DMG400002174	GO:0005515	protein binding	molecular_function
PGSC0003DMG400002190	GO:1905775	negative regulation of DNA helicase activity	biological_process
PGSC0003DMG400002190	GO:0003677	DNA binding	molecular_function
PGSC0003DMG400002190	GO:0005634	nucleus	cellular_component
PGSC0003DMG400002190	GO:0000166	nucleotide binding	molecular_function
PGSC0003DMG400002190	GO:0005524	ATP binding	molecular_function
PGSC0003DMG400002190	GO:0003678	DNA helicase activity	molecular_function
PGSC0003DMG400002190	GO:0006260	DNA replication	biological_process
PGSC0003DMG400002190	GO:0006270	DNA replication initiation	biological_process
PGSC0003DMG400002190	GO:0032508	DNA duplex unwinding	biological_process
PGSC0003DMG400002190	GO:0042555	MCM complex	cellular_component
PGSC0003DMG400002190	GO:0006268	DNA unwinding involved in DNA replication	biological_process
PGSC0003DMG400002190	GO:0004386	helicase activity	molecular_function
PGSC0003DMG400002190	GO:0016787	hydrolase activity	molecular_function
PGSC0003DMG400002190	GO:0009793	embryo development ending in seed dormancy	biological_process
PGSC0003DMG400002190	GO:0010082	regulation of root meristem growth	biological_process
PGSC0003DMG400002190	GO:0042127	regulation of cell proliferation	biological_process
PGSC0003DMG400002190	GO:0048364	root development	biological_process
PGSC0003DMG400002190	GO:0000347	THO complex	cellular_component
PGSC0003DMG400002190	GO:0005829	cytosol	cellular_component
PGSC0003DMG400002208	GO:0004722	protein serine/threonine phosphatase activity	molecular_function
PGSC0003DMG400002208	GO:0003824	catalytic activity	molecular_function
PGSC0003DMG400002208	GO:0006470	protein dephosphorylation	biological_process
PGSC0003DMG400024642	GO:0009506	plasmodesma	cellular_component
PGSC0003DMG400002235	GO:0003700	DNA-binding transcription factor activity	molecular_function
PGSC0003DMG400002235	GO:0003677	DNA binding	molecular_function
PGSC0003DMG400002235	GO:0006355	regulation of transcription, DNA-templated	biological_process
PGSC0003DMG400002235	GO:0005634	nucleus	cellular_component
PGSC0003DMG400002235	GO:0006351	transcription, DNA-templated	biological_process
PGSC0003DMG400002303	GO:0016798	hydrolase activity, acting on glycosyl bonds	molecular_function
PGSC0003DMG400002303	GO:0016787	hydrolase activity	molecular_function
PGSC0003DMG400002303	GO:0005975	carbohydrate metabolic process	biological_process
PGSC0003DMG400002303	GO:0008152	metabolic process	biological_process
PGSC0003DMG400002303	GO:0004553	hydrolase activity, hydrolyzing O-glycosyl compounds	molecular_function
PGSC0003DMG400002321	GO:0055114	oxidation-reduction process	biological_process
PGSC0003DMG400002321	GO:0016491	oxidoreductase activity	molecular_function
PGSC0003DMG400002321	GO:0046872	metal ion binding	molecular_function
PGSC0003DMG400002321	GO:0051365	cellular response to potassium ion starvation	biological_process
PGSC0003DMG400002321	GO:0071281	cellular response to iron ion	biological_process
PGSC0003DMG400002321	GO:0071398	cellular response to fatty acid	biological_process
PGSC0003DMG400002321	GO:0071732	cellular response to nitric oxide	biological_process
PGSC0003DMG400012589	GO:0042744	hydrogen peroxide catabolic process	biological_process
PGSC0003DMG400012589	GO:0098869	cellular oxidant detoxification	biological_process
PGSC0003DMG400012589	GO:0004601	peroxidase activity	molecular_function
PGSC0003DMG400012589	GO:0055114	oxidation-reduction process	biological_process
PGSC0003DMG400012589	GO:0016491	oxidoreductase activity	molecular_function
PGSC0003DMG400012589	GO:0046872	metal ion binding	molecular_function
PGSC0003DMG400012589	GO:0005576	extracellular region	cellular_component
PGSC0003DMG400012589	GO:0020037	heme binding	molecular_function
PGSC0003DMG400012589	GO:0006979	response to oxidative stress	biological_process
PGSC0003DMG402024737	GO:0016788	hydrolase activity, acting on ester bonds	molecular_function
PGSC0003DMG400002400	GO:0016567	protein ubiquitination	biological_process
PGSC0003DMG400002400	GO:0005515	protein binding	molecular_function
PGSC0003DMG400024754	GO:0098869	cellular oxidant detoxification	biological_process
PGSC0003DMG400024754	GO:0004601	peroxidase activity	molecular_function
PGSC0003DMG400024754	GO:0055114	oxidation-reduction process	biological_process
PGSC0003DMG400024754	GO:0016174	NAD(P)H oxidase activity	molecular_function
PGSC0003DMG400024754	GO:0016020	membrane	cellular_component
PGSC0003DMG400024754	GO:0016021	integral component of membrane	cellular_component
PGSC0003DMG400024754	GO:0005509	calcium ion binding	molecular_function
PGSC0003DMG400024754	GO:0016491	oxidoreductase activity	molecular_function
PGSC0003DMG400024754	GO:0046872	metal ion binding	molecular_function
PGSC0003DMG400024754	GO:0005886	plasma membrane	cellular_component
PGSC0003DMG400024754	GO:0050664	oxidoreductase activity, acting on NAD(P)H, oxygen as acceptor	molecular_function
PGSC0003DMG400024754	GO:0009408	response to heat	biological_process
PGSC0003DMG400024754	GO:0009845	seed germination	biological_process
PGSC0003DMG400024755	GO:0006073	cellular glucan metabolic process	biological_process
PGSC0003DMG400024755	GO:0016798	hydrolase activity, acting on glycosyl bonds	molecular_function
PGSC0003DMG400024755	GO:0016740	transferase activity	molecular_function
PGSC0003DMG400024755	GO:0016020	membrane	cellular_component
PGSC0003DMG400024755	GO:0016021	integral component of membrane	cellular_component
PGSC0003DMG400024755	GO:0016787	hydrolase activity	molecular_function
PGSC0003DMG400024755	GO:0005975	carbohydrate metabolic process	biological_process
PGSC0003DMG400024755	GO:0008152	metabolic process	biological_process
PGSC0003DMG400024755	GO:0071555	cell wall organization	biological_process
PGSC0003DMG400024755	GO:0005576	extracellular region	cellular_component
PGSC0003DMG400024755	GO:0004553	hydrolase activity, hydrolyzing O-glycosyl compounds	molecular_function
PGSC0003DMG400024755	GO:0005618	cell wall	cellular_component
PGSC0003DMG400024755	GO:0048046	apoplast	cellular_component
PGSC0003DMG400024755	GO:0016762	xyloglucan:xyloglucosyl transferase activity	molecular_function
PGSC0003DMG400024755	GO:0010411	xyloglucan metabolic process	biological_process
PGSC0003DMG400024755	GO:0042546	cell wall biogenesis	biological_process
PGSC0003DMG400024764	GO:0016020	membrane	cellular_component
PGSC0003DMG400024764	GO:0016021	integral component of membrane	cellular_component
PGSC0003DMG400024764	GO:0008643	carbohydrate transport	biological_process
PGSC0003DMG400024764	GO:0005886	plasma membrane	cellular_component
PGSC0003DMG400024771	GO:0005515	protein binding	molecular_function
PGSC0003DMG400012653	GO:0006355	regulation of transcription, DNA-templated	biological_process
PGSC0003DMG400002479	GO:0016740	transferase activity	molecular_function
PGSC0003DMG400002479	GO:0005975	carbohydrate metabolic process	biological_process
PGSC0003DMG400002479	GO:0016757	transferase activity, transferring glycosyl groups	molecular_function
PGSC0003DMG400002479	GO:0004645	phosphorylase activity	molecular_function
PGSC0003DMG400002479	GO:0008184	glycogen phosphorylase activity	molecular_function
PGSC0003DMG400002479	GO:0102250	linear malto-oligosaccharide phosphorylase activity	molecular_function
PGSC0003DMG400002479	GO:0102499	SHG alpha-glucan phosphorylase activity	molecular_function
PGSC0003DMG400002479	GO:0005515	protein binding	molecular_function
PGSC0003DMG400002479	GO:0009507	chloroplast	cellular_component
PGSC0003DMG400002479	GO:0009536	plastid	cellular_component
PGSC0003DMG400002479	GO:0008152	metabolic process	biological_process
PGSC0003DMG400002479	GO:0009501	amyloplast	cellular_component
PGSC0003DMG400002479	GO:0030170	pyridoxal phosphate binding	molecular_function
PGSC0003DMG400002479	GO:0003824	catalytic activity	molecular_function
PGSC0003DMG400002479	GO:0042802	identical protein binding	molecular_function
PGSC0003DMG401012679	GO:0009507	chloroplast	cellular_component
PGSC0003DMG401012679	GO:0016853	isomerase activity	molecular_function
PGSC0003DMG401012679	GO:0046423	allene-oxide cyclase activity	molecular_function
PGSC0003DMG401012679	GO:0009695	jasmonic acid biosynthetic process	biological_process
PGSC0003DMG400012702	GO:0016798	hydrolase activity, acting on glycosyl bonds	molecular_function
PGSC0003DMG400012702	GO:0016787	hydrolase activity	molecular_function
PGSC0003DMG400012702	GO:0005975	carbohydrate metabolic process	biological_process
PGSC0003DMG400012702	GO:0008152	metabolic process	biological_process
PGSC0003DMG400012702	GO:0004553	hydrolase activity, hydrolyzing O-glycosyl compounds	molecular_function
PGSC0003DMG400002566	GO:0005515	protein binding	molecular_function
PGSC0003DMG400012763	GO:0055114	oxidation-reduction process	biological_process
PGSC0003DMG400012763	GO:0016020	membrane	cellular_component
PGSC0003DMG400012763	GO:0016021	integral component of membrane	cellular_component
PGSC0003DMG400012763	GO:0016491	oxidoreductase activity	molecular_function
PGSC0003DMG400012763	GO:0005506	iron ion binding	molecular_function
PGSC0003DMG400012763	GO:0008610	lipid biosynthetic process	biological_process
PGSC0003DMG401002606	GO:0016020	membrane	cellular_component
PGSC0003DMG401002606	GO:0016021	integral component of membrane	cellular_component
PGSC0003DMG402002635	GO:0006355	regulation of transcription, DNA-templated	biological_process
PGSC0003DMG402002635	GO:0005634	nucleus	cellular_component
PGSC0003DMG402002635	GO:0006351	transcription, DNA-templated	biological_process
PGSC0003DMG402002635	GO:0009734	auxin-activated signaling pathway	biological_process
PGSC0003DMG402002635	GO:0005515	protein binding	molecular_function
PGSC0003DMG400024972	GO:1990641	response to iron ion starvation	biological_process
PGSC0003DMG400024972	GO:0016020	membrane	cellular_component
PGSC0003DMG400024972	GO:0016021	integral component of membrane	cellular_component
PGSC0003DMG400012964	GO:0008152	metabolic process	biological_process
PGSC0003DMG400012964	GO:0016787	hydrolase activity	molecular_function
PGSC0003DMG400002804	GO:0006950	response to stress	biological_process
PGSC0003DMG400025063	GO:0005975	carbohydrate metabolic process	biological_process
PGSC0003DMG400025063	GO:0008061	chitin binding	molecular_function
PGSC0003DMG400025063	GO:0004568	chitinase activity	molecular_function
PGSC0003DMG400025063	GO:0006032	chitin catabolic process	biological_process
PGSC0003DMG400025063	GO:0016998	cell wall macromolecule catabolic process	biological_process
PGSC0003DMG401025083	GO:0098869	cellular oxidant detoxification	biological_process
PGSC0003DMG401025083	GO:0004601	peroxidase activity	molecular_function
PGSC0003DMG401025083	GO:0055114	oxidation-reduction process	biological_process
PGSC0003DMG401025083	GO:0020037	heme binding	molecular_function
PGSC0003DMG401025083	GO:0006979	response to oxidative stress	biological_process
PGSC0003DMG401025083	GO:0042744	hydrogen peroxide catabolic process	biological_process
PGSC0003DMG401025083	GO:0016491	oxidoreductase activity	molecular_function
PGSC0003DMG401025083	GO:0046872	metal ion binding	molecular_function
PGSC0003DMG401025083	GO:0005576	extracellular region	cellular_component
PGSC0003DMG400002895	GO:0016740	transferase activity	molecular_function
PGSC0003DMG400002895	GO:0016757	transferase activity, transferring glycosyl groups	molecular_function
PGSC0003DMG400002895	GO:0016157	sucrose synthase activity	molecular_function
PGSC0003DMG400002895	GO:0005985	sucrose metabolic process	biological_process
PGSC0003DMG400025128	GO:0016020	membrane	cellular_component
PGSC0003DMG400025128	GO:0016021	integral component of membrane	cellular_component
PGSC0003DMG400025158	GO:0055114	oxidation-reduction process	biological_process
PGSC0003DMG400025158	GO:0102895	colneleate synthase activity	molecular_function
PGSC0003DMG400025158	GO:0016829	lyase activity	molecular_function
PGSC0003DMG400025158	GO:0046872	metal ion binding	molecular_function
PGSC0003DMG400025158	GO:0020037	heme binding	molecular_function
PGSC0003DMG400025158	GO:0004497	monooxygenase activity	molecular_function
PGSC0003DMG400025158	GO:0005506	iron ion binding	molecular_function
PGSC0003DMG400025158	GO:0016705	oxidoreductase activity, acting on paired donors, with incorporation or reduction of molecular oxygen	molecular_function
PGSC0003DMG400013199	GO:0004672	protein kinase activity	molecular_function
PGSC0003DMG400013199	GO:0005524	ATP binding	molecular_function
PGSC0003DMG400013199	GO:0006468	protein phosphorylation	biological_process
PGSC0003DMG400013199	GO:0016020	membrane	cellular_component
PGSC0003DMG400013199	GO:0016021	integral component of membrane	cellular_component
PGSC0003DMG400025206	GO:0016747	transferase activity, transferring acyl groups other than amino-acyl groups	molecular_function
PGSC0003DMG400013271	GO:0009055	electron transfer activity	molecular_function
PGSC0003DMG400013271	GO:0022900	electron transport chain	biological_process
PGSC0003DMG400025246	GO:0005694	chromosome	cellular_component
PGSC0003DMG400025246	GO:0003677	DNA binding	molecular_function
PGSC0003DMG400025246	GO:0005634	nucleus	cellular_component
PGSC0003DMG400025246	GO:0046982	protein heterodimerization activity	molecular_function
PGSC0003DMG400025246	GO:0000786	nucleosome	cellular_component
PGSC0003DMG400025246	GO:0010369	chromocenter	cellular_component
PGSC0003DMG400003193	GO:0006952	defense response	biological_process
PGSC0003DMG400003193	GO:0009607	response to biotic stimulus	biological_process
PGSC0003DMG400025337	GO:0016020	membrane	cellular_component
PGSC0003DMG400025337	GO:0016021	integral component of membrane	cellular_component
PGSC0003DMG400025337	GO:0022857	transmembrane transporter activity	molecular_function
PGSC0003DMG400025337	GO:0055085	transmembrane transport	biological_process
PGSC0003DMG402003297	GO:0016020	membrane	cellular_component
PGSC0003DMG402003297	GO:0016021	integral component of membrane	cellular_component
PGSC0003DMG402003297	GO:0055085	transmembrane transport	biological_process
PGSC0003DMG400013434	GO:0016020	membrane	cellular_component
PGSC0003DMG400013434	GO:0016021	integral component of membrane	cellular_component
PGSC0003DMG400013434	GO:0008289	lipid binding	molecular_function
PGSC0003DMG400013434	GO:0006869	lipid transport	biological_process
PGSC0003DMG400025395	GO:0016020	membrane	cellular_component
PGSC0003DMG400025395	GO:0016021	integral component of membrane	cellular_component
PGSC0003DMG400025395	GO:0022857	transmembrane transporter activity	molecular_function
PGSC0003DMG400025395	GO:0055085	transmembrane transport	biological_process
PGSC0003DMG400013460	GO:0016020	membrane	cellular_component
PGSC0003DMG400013460	GO:0016021	integral component of membrane	cellular_component
PGSC0003DMG400013460	GO:0009507	chloroplast	cellular_component
PGSC0003DMG400013460	GO:0009536	plastid	cellular_component
PGSC0003DMG400013460	GO:0015979	photosynthesis	biological_process
PGSC0003DMG400013460	GO:0009535	chloroplast thylakoid membrane	cellular_component
PGSC0003DMG400013460	GO:0009579	thylakoid	cellular_component
PGSC0003DMG400013460	GO:0016168	chlorophyll binding	molecular_function
PGSC0003DMG400013460	GO:0009765	photosynthesis, light harvesting	biological_process
PGSC0003DMG400013460	GO:0018298	protein-chromophore linkage	biological_process
PGSC0003DMG400013460	GO:0009522	photosystem I	cellular_component
PGSC0003DMG400013460	GO:0009523	photosystem II	cellular_component
PGSC0003DMG400013476	GO:0016740	transferase activity	molecular_function
PGSC0003DMG400013476	GO:0016757	transferase activity, transferring glycosyl groups	molecular_function
PGSC0003DMG400013476	GO:0003950	NAD+ ADP-ribosyltransferase activity	molecular_function
PGSC0003DMG400013478	GO:0016020	membrane	cellular_component
PGSC0003DMG400013478	GO:0016021	integral component of membrane	cellular_component
PGSC0003DMG400013481	GO:0016740	transferase activity	molecular_function
PGSC0003DMG400013481	GO:0016020	membrane	cellular_component
PGSC0003DMG400013481	GO:0016021	integral component of membrane	cellular_component
PGSC0003DMG400013481	GO:0016757	transferase activity, transferring glycosyl groups	molecular_function
PGSC0003DMG400013481	GO:0003950	NAD+ ADP-ribosyltransferase activity	molecular_function
PGSC0003DMG400013485	GO:0005524	ATP binding	molecular_function
PGSC0003DMG400013485	GO:0003824	catalytic activity	molecular_function
PGSC0003DMG400025455	GO:0061615	glycolytic process through fructose-6-phosphate	biological_process
PGSC0003DMG400025455	GO:0016740	transferase activity	molecular_function
PGSC0003DMG400025455	GO:0000166	nucleotide binding	molecular_function
PGSC0003DMG400025455	GO:0005524	ATP binding	molecular_function
PGSC0003DMG400025455	GO:0016301	kinase activity	molecular_function
PGSC0003DMG400025455	GO:0016310	phosphorylation	biological_process
PGSC0003DMG400025455	GO:0046872	metal ion binding	molecular_function
PGSC0003DMG400025455	GO:0008152	metabolic process	biological_process
PGSC0003DMG400025455	GO:0005737	cytoplasm	cellular_component
PGSC0003DMG400025455	GO:0006096	glycolytic process	biological_process
PGSC0003DMG400025455	GO:0003824	catalytic activity	molecular_function
PGSC0003DMG400025455	GO:0003872	6-phosphofructokinase activity	molecular_function
PGSC0003DMG400025455	GO:0006002	fructose 6-phosphate metabolic process	biological_process
PGSC0003DMG400025455	GO:0005829	cytosol	cellular_component
PGSC0003DMG400025455	GO:0016020	membrane	cellular_component
PGSC0003DMG400025455	GO:0016021	integral component of membrane	cellular_component
PGSC0003DMG400013523	GO:0016798	hydrolase activity, acting on glycosyl bonds	molecular_function
PGSC0003DMG400013523	GO:0016020	membrane	cellular_component
PGSC0003DMG400013523	GO:0016021	integral component of membrane	cellular_component
PGSC0003DMG400013523	GO:0016787	hydrolase activity	molecular_function
PGSC0003DMG400013523	GO:0003824	catalytic activity	molecular_function
PGSC0003DMG400013523	GO:0005975	carbohydrate metabolic process	biological_process
PGSC0003DMG400013523	GO:0008152	metabolic process	biological_process
PGSC0003DMG400013523	GO:0004553	hydrolase activity, hydrolyzing O-glycosyl compounds	molecular_function
PGSC0003DMG400013523	GO:0000272	polysaccharide catabolic process	biological_process
PGSC0003DMG400013523	GO:0008810	cellulase activity	molecular_function
PGSC0003DMG400013523	GO:0030245	cellulose catabolic process	biological_process
PGSC0003DMG400013548	GO:0016020	membrane	cellular_component
PGSC0003DMG400013548	GO:0016021	integral component of membrane	cellular_component
PGSC0003DMG400003491	GO:0016020	membrane	cellular_component
PGSC0003DMG400003491	GO:0016021	integral component of membrane	cellular_component
PGSC0003DMG400003495	GO:0004645	phosphorylase activity	molecular_function
PGSC0003DMG400003495	GO:0005515	protein binding	molecular_function
PGSC0003DMG400003495	GO:0016740	transferase activity	molecular_function
PGSC0003DMG400003495	GO:0009507	chloroplast	cellular_component
PGSC0003DMG400003495	GO:0009536	plastid	cellular_component
PGSC0003DMG400003495	GO:0005975	carbohydrate metabolic process	biological_process
PGSC0003DMG400003495	GO:0008152	metabolic process	biological_process
PGSC0003DMG400003495	GO:0016757	transferase activity, transferring glycosyl groups	molecular_function
PGSC0003DMG400003495	GO:0009501	amyloplast	cellular_component
PGSC0003DMG400003495	GO:0030170	pyridoxal phosphate binding	molecular_function
PGSC0003DMG400003495	GO:0003824	catalytic activity	molecular_function
PGSC0003DMG400003495	GO:0008184	glycogen phosphorylase activity	molecular_function
PGSC0003DMG400003495	GO:0102250	linear malto-oligosaccharide phosphorylase activity	molecular_function
PGSC0003DMG400003495	GO:0102499	SHG alpha-glucan phosphorylase activity	molecular_function
PGSC0003DMG400003495	GO:0042802	identical protein binding	molecular_function
PGSC0003DMG400013629	GO:0055114	oxidation-reduction process	biological_process
PGSC0003DMG400013629	GO:0004497	monooxygenase activity	molecular_function
PGSC0003DMG400013629	GO:0016491	oxidoreductase activity	molecular_function
PGSC0003DMG400013629	GO:0046872	metal ion binding	molecular_function
PGSC0003DMG400013629	GO:0020037	heme binding	molecular_function
PGSC0003DMG400013629	GO:0005506	iron ion binding	molecular_function
PGSC0003DMG400013629	GO:0016705	oxidoreductase activity, acting on paired donors, with incorporation or reduction of molecular oxygen	molecular_function
PGSC0003DMG400013632	GO:0016020	membrane	cellular_component
PGSC0003DMG400013632	GO:0016021	integral component of membrane	cellular_component
PGSC0003DMG400003548	GO:0003824	catalytic activity	molecular_function
PGSC0003DMG400003548	GO:0004332	fructose-bisphosphate aldolase activity	molecular_function
PGSC0003DMG400003548	GO:0006096	glycolytic process	biological_process
PGSC0003DMG400003548	GO:0016829	lyase activity	molecular_function
PGSC0003DMG400013649	GO:0016020	membrane	cellular_component
PGSC0003DMG400013649	GO:0016021	integral component of membrane	cellular_component
PGSC0003DMG400013649	GO:0055085	transmembrane transport	biological_process
PGSC0003DMG400013666	GO:0016020	membrane	cellular_component
PGSC0003DMG400013666	GO:0016021	integral component of membrane	cellular_component
PGSC0003DMG400013666	GO:0016874	ligase activity	molecular_function
PGSC0003DMG400025614	GO:0003700	DNA-binding transcription factor activity	molecular_function
PGSC0003DMG400025614	GO:0003677	DNA binding	molecular_function
PGSC0003DMG400025614	GO:0006355	regulation of transcription, DNA-templated	biological_process
PGSC0003DMG400025614	GO:0005634	nucleus	cellular_component
PGSC0003DMG400025614	GO:0043565	sequence-specific DNA binding	molecular_function
PGSC0003DMG400025614	GO:0048826	cotyledon morphogenesis	biological_process
PGSC0003DMG400025614	GO:0009744	response to sucrose	biological_process
PGSC0003DMG400025614	GO:0080022	primary root development	biological_process
PGSC0003DMG400025614	GO:0009965	leaf morphogenesis	biological_process
PGSC0003DMG400003615	GO:0055114	oxidation-reduction process	biological_process
PGSC0003DMG400003615	GO:0005623	cell	cellular_component
PGSC0003DMG400003615	GO:0015035	protein disulfide oxidoreductase activity	molecular_function
PGSC0003DMG400003615	GO:0045454	cell redox homeostasis	biological_process
PGSC0003DMG400003615	GO:0006662	glycerol ether metabolic process	biological_process
PGSC0003DMG400003615	GO:0008047	enzyme activator activity	molecular_function
PGSC0003DMG400003615	GO:0016671	oxidoreductase activity, acting on a sulfur group of donors, disulfide as acceptor	molecular_function
PGSC0003DMG400003615	GO:0043085	positive regulation of catalytic activity	biological_process
PGSC0003DMG400003615	GO:0048046	apoplast	cellular_component
PGSC0003DMG400003626	GO:0046872	metal ion binding	molecular_function
PGSC0003DMG400003626	GO:0004462	lactoylglutathione lyase activity	molecular_function
PGSC0003DMG400003645	GO:0098869	cellular oxidant detoxification	biological_process
PGSC0003DMG400003645	GO:0004601	peroxidase activity	molecular_function
PGSC0003DMG400003645	GO:0055114	oxidation-reduction process	biological_process
PGSC0003DMG400003645	GO:0016020	membrane	cellular_component
PGSC0003DMG400003645	GO:0016021	integral component of membrane	cellular_component
PGSC0003DMG400003645	GO:0020037	heme binding	molecular_function
PGSC0003DMG400003645	GO:0006979	response to oxidative stress	biological_process
PGSC0003DMG402003646	GO:0098869	cellular oxidant detoxification	biological_process
PGSC0003DMG402003646	GO:0004601	peroxidase activity	molecular_function
PGSC0003DMG402003646	GO:0055114	oxidation-reduction process	biological_process
PGSC0003DMG402003646	GO:0016020	membrane	cellular_component
PGSC0003DMG402003646	GO:0016021	integral component of membrane	cellular_component
PGSC0003DMG402003646	GO:0020037	heme binding	molecular_function
PGSC0003DMG402003646	GO:0006979	response to oxidative stress	biological_process
PGSC0003DMG401013731	GO:0004672	protein kinase activity	molecular_function
PGSC0003DMG401013731	GO:0005524	ATP binding	molecular_function
PGSC0003DMG401013731	GO:0006468	protein phosphorylation	biological_process
PGSC0003DMG401013731	GO:0016020	membrane	cellular_component
PGSC0003DMG401013731	GO:0016021	integral component of membrane	cellular_component
PGSC0003DMG400025668	GO:0004672	protein kinase activity	molecular_function
PGSC0003DMG400025668	GO:0005524	ATP binding	molecular_function
PGSC0003DMG400025668	GO:0006468	protein phosphorylation	biological_process
PGSC0003DMG400025668	GO:0005509	calcium ion binding	molecular_function
PGSC0003DMG400025668	GO:0030247	polysaccharide binding	molecular_function
PGSC0003DMG400025668	GO:0000166	nucleotide binding	molecular_function
PGSC0003DMG400025668	GO:0004674	protein serine/threonine kinase activity	molecular_function
PGSC0003DMG400013763	GO:0016020	membrane	cellular_component
PGSC0003DMG400013763	GO:0016021	integral component of membrane	cellular_component
PGSC0003DMG400013763	GO:0005515	protein binding	molecular_function
PGSC0003DMG400003733	GO:0030246	carbohydrate binding	molecular_function
PGSC0003DMG400003739	GO:0016020	membrane	cellular_component
PGSC0003DMG400003739	GO:0016021	integral component of membrane	cellular_component
PGSC0003DMG400003743	GO:0030795	jasmonate O-methyltransferase activity	molecular_function
PGSC0003DMG400003743	GO:0032259	methylation	biological_process
PGSC0003DMG400003743	GO:0008168	methyltransferase activity	molecular_function
PGSC0003DMG400003743	GO:0009611	response to wounding	biological_process
PGSC0003DMG400003743	GO:0009694	jasmonic acid metabolic process	biological_process
PGSC0003DMG400003748	GO:0042744	hydrogen peroxide catabolic process	biological_process
PGSC0003DMG400003748	GO:0098869	cellular oxidant detoxification	biological_process
PGSC0003DMG400003748	GO:0004601	peroxidase activity	molecular_function
PGSC0003DMG400003748	GO:0055114	oxidation-reduction process	biological_process
PGSC0003DMG400003748	GO:0016491	oxidoreductase activity	molecular_function
PGSC0003DMG400003748	GO:0046872	metal ion binding	molecular_function
PGSC0003DMG400003748	GO:0005576	extracellular region	cellular_component
PGSC0003DMG400003748	GO:0020037	heme binding	molecular_function
PGSC0003DMG400003748	GO:0006979	response to oxidative stress	biological_process
PGSC0003DMG400003866	GO:0006073	cellular glucan metabolic process	biological_process
PGSC0003DMG400003866	GO:0016798	hydrolase activity, acting on glycosyl bonds	molecular_function
PGSC0003DMG400003866	GO:0016740	transferase activity	molecular_function
PGSC0003DMG400003866	GO:0016787	hydrolase activity	molecular_function
PGSC0003DMG400003866	GO:0005975	carbohydrate metabolic process	biological_process
PGSC0003DMG400003866	GO:0008152	metabolic process	biological_process
PGSC0003DMG400003866	GO:0071555	cell wall organization	biological_process
PGSC0003DMG400003866	GO:0005576	extracellular region	cellular_component
PGSC0003DMG400003866	GO:0004553	hydrolase activity, hydrolyzing O-glycosyl compounds	molecular_function
PGSC0003DMG400003866	GO:0005618	cell wall	cellular_component
PGSC0003DMG400003866	GO:0048046	apoplast	cellular_component
PGSC0003DMG400003866	GO:0016762	xyloglucan:xyloglucosyl transferase activity	molecular_function
PGSC0003DMG400003866	GO:0010411	xyloglucan metabolic process	biological_process
PGSC0003DMG400003866	GO:0042546	cell wall biogenesis	biological_process
PGSC0003DMG400003866	GO:0016998	cell wall macromolecule catabolic process	biological_process
PGSC0003DMG400003880	GO:0055114	oxidation-reduction process	biological_process
PGSC0003DMG400003880	GO:0016491	oxidoreductase activity	molecular_function
PGSC0003DMG400003880	GO:0046872	metal ion binding	molecular_function
PGSC0003DMG400025803	GO:0042744	hydrogen peroxide catabolic process	biological_process
PGSC0003DMG400025803	GO:0098869	cellular oxidant detoxification	biological_process
PGSC0003DMG400025803	GO:0004601	peroxidase activity	molecular_function
PGSC0003DMG400025803	GO:0055114	oxidation-reduction process	biological_process
PGSC0003DMG400025803	GO:0016491	oxidoreductase activity	molecular_function
PGSC0003DMG400025803	GO:0046872	metal ion binding	molecular_function
PGSC0003DMG400025803	GO:0005576	extracellular region	cellular_component
PGSC0003DMG400025803	GO:0020037	heme binding	molecular_function
PGSC0003DMG400025803	GO:0006979	response to oxidative stress	biological_process
PGSC0003DMG401025807	GO:0016020	membrane	cellular_component
PGSC0003DMG401025807	GO:0016021	integral component of membrane	cellular_component
PGSC0003DMG401025807	GO:0009055	electron transfer activity	molecular_function
PGSC0003DMG401025807	GO:0022900	electron transport chain	biological_process
PGSC0003DMG400013966	GO:0003677	DNA binding	molecular_function
PGSC0003DMG403025826	GO:0016787	hydrolase activity	molecular_function
PGSC0003DMG403025826	GO:0003860	3-hydroxyisobutyryl-CoA hydrolase activity	molecular_function
PGSC0003DMG400025834	GO:0016020	membrane	cellular_component
PGSC0003DMG400025834	GO:0016021	integral component of membrane	cellular_component
PGSC0003DMG400025837	GO:0005215	transporter activity	molecular_function
PGSC0003DMG400025837	GO:0016020	membrane	cellular_component
PGSC0003DMG400025837	GO:0016021	integral component of membrane	cellular_component
PGSC0003DMG400025837	GO:0022857	transmembrane transporter activity	molecular_function
PGSC0003DMG400025837	GO:0055085	transmembrane transport	biological_process
PGSC0003DMG400025837	GO:0006810	transport	biological_process
PGSC0003DMG400003936	GO:0009308	amine metabolic process	biological_process
PGSC0003DMG400003936	GO:0055114	oxidation-reduction process	biological_process
PGSC0003DMG400003936	GO:0016491	oxidoreductase activity	molecular_function
PGSC0003DMG400003936	GO:0046872	metal ion binding	molecular_function
PGSC0003DMG400003936	GO:0048038	quinone binding	molecular_function
PGSC0003DMG400003936	GO:0005507	copper ion binding	molecular_function
PGSC0003DMG400003936	GO:0008131	primary amine oxidase activity	molecular_function
PGSC0003DMG401003937	GO:0016787	hydrolase activity	molecular_function
[truncated: 468 more rows]

## Sheet: Downregulated
Table S8_GO in Stolon
GeneID	GO.Accession	GO.term.name	GO.domain
PGSC0003DMG400043373	GO:0006098	pentose-phosphate shunt	biological_process
PGSC0003DMG400043373	GO:0055114	oxidation-reduction process	biological_process
PGSC0003DMG400043373	GO:0016491	oxidoreductase activity	molecular_function
PGSC0003DMG400043373	GO:0050661	NADP binding	molecular_function
PGSC0003DMG400043373	GO:0004616	phosphogluconate dehydrogenase (decarboxylating) activity	molecular_function
PGSC0003DMG400043373	GO:0019521	D-gluconate metabolic process	biological_process
PGSC0003DMG400043373	GO:0009409	response to cold	biological_process
PGSC0003DMG400043373	GO:0009414	response to water deprivation	biological_process
PGSC0003DMG400043373	GO:0009651	response to salt stress	biological_process
PGSC0003DMG400043373	GO:0009737	response to abscisic acid	biological_process
PGSC0003DMG400038332	GO:0016787	hydrolase activity	molecular_function
PGSC0003DMG400038332	GO:0008233	peptidase activity	molecular_function
PGSC0003DMG400038332	GO:0006508	proteolysis	biological_process
PGSC0003DMG400038332	GO:0004252	serine-type endopeptidase activity	molecular_function
PGSC0003DMG400038332	GO:0008236	serine-type peptidase activity	molecular_function
PGSC0003DMG400028182	GO:0016020	membrane	cellular_component
PGSC0003DMG400028182	GO:0016021	integral component of membrane	cellular_component
PGSC0003DMG400028182	GO:0055085	transmembrane transport	biological_process
PGSC0003DMG400028182	GO:0015267	channel activity	molecular_function
PGSC0003DMG400028207	GO:0006508	proteolysis	biological_process
PGSC0003DMG400028278	GO:0016740	transferase activity	molecular_function
PGSC0003DMG400028278	GO:0008152	metabolic process	biological_process
PGSC0003DMG400028278	GO:0016758	transferase activity, transferring hexosyl groups	molecular_function
PGSC0003DMG400028589	GO:0005509	calcium ion binding	molecular_function
PGSC0003DMG400028589	GO:0003924	GTPase activity	molecular_function
PGSC0003DMG400028589	GO:0005525	GTP binding	molecular_function
PGSC0003DMG401028661	GO:0005622	intracellular	cellular_component
PGSC0003DMG401028661	GO:0046854	phosphatidylinositol phosphorylation	biological_process
PGSC0003DMG401028661	GO:0048015	phosphatidylinositol-mediated signaling	biological_process
PGSC0003DMG401028661	GO:0005488	binding	molecular_function
PGSC0003DMG400028688	GO:0007178	transmembrane receptor protein serine/threonine kinase signaling pathway	biological_process
PGSC0003DMG400028688	GO:0004675	transmembrane receptor protein serine/threonine kinase activity	molecular_function
PGSC0003DMG400028688	GO:0016740	transferase activity	molecular_function
PGSC0003DMG400028688	GO:0000166	nucleotide binding	molecular_function
PGSC0003DMG400028688	GO:0004672	protein kinase activity	molecular_function
PGSC0003DMG400028688	GO:0004674	protein serine/threonine kinase activity	molecular_function
PGSC0003DMG400028688	GO:0005524	ATP binding	molecular_function
PGSC0003DMG400028688	GO:0016301	kinase activity	molecular_function
PGSC0003DMG400028688	GO:0006468	protein phosphorylation	biological_process
PGSC0003DMG400028688	GO:0016310	phosphorylation	biological_process
PGSC0003DMG400028688	GO:0016020	membrane	cellular_component
PGSC0003DMG400028688	GO:0016021	integral component of membrane	cellular_component
PGSC0003DMG400028688	GO:0007165	signal transduction	biological_process
PGSC0003DMG400028688	GO:0005886	plasma membrane	cellular_component
PGSC0003DMG400028710	GO:0015696	ammonium transport	biological_process
PGSC0003DMG400028710	GO:0016020	membrane	cellular_component
PGSC0003DMG400028710	GO:0016021	integral component of membrane	cellular_component
PGSC0003DMG400028710	GO:0008519	ammonium transmembrane transporter activity	molecular_function
PGSC0003DMG400028710	GO:0072488	ammonium transmembrane transport	biological_process
PGSC0003DMG400028710	GO:0009624	response to nematode	biological_process
PGSC0003DMG400028710	GO:0015843	methylammonium transport	biological_process
PGSC0003DMG400028710	GO:0005886	plasma membrane	cellular_component
PGSC0003DMG400029029	GO:0046854	phosphatidylinositol phosphorylation	biological_process
PGSC0003DMG400029029	GO:0046488	phosphatidylinositol metabolic process	biological_process
PGSC0003DMG400029029	GO:0016307	phosphatidylinositol phosphate kinase activity	molecular_function
PGSC0003DMG400029029	GO:0016740	transferase activity	molecular_function
PGSC0003DMG400029029	GO:0000166	nucleotide binding	molecular_function
PGSC0003DMG400029029	GO:0005524	ATP binding	molecular_function
PGSC0003DMG400029029	GO:0016301	kinase activity	molecular_function
PGSC0003DMG400029029	GO:0016310	phosphorylation	biological_process
PGSC0003DMG400029029	GO:0016308	1-phosphatidylinositol-4-phosphate 5-kinase activity	molecular_function
PGSC0003DMG400029571	GO:0005524	ATP binding	molecular_function
PGSC0003DMG400029571	GO:0005737	cytoplasm	cellular_component
PGSC0003DMG400029571	GO:0000166	nucleotide binding	molecular_function
PGSC0003DMG400029571	GO:0004829	threonine-tRNA ligase activity	molecular_function
PGSC0003DMG400029571	GO:0006435	threonyl-tRNA aminoacylation	biological_process
PGSC0003DMG400029676	GO:0005975	carbohydrate metabolic process	biological_process
PGSC0003DMG400029676	GO:0004553	hydrolase activity, hydrolyzing O-glycosyl compounds	molecular_function
PGSC0003DMG400029676	GO:0016798	hydrolase activity, acting on glycosyl bonds	molecular_function
PGSC0003DMG400029676	GO:0016787	hydrolase activity	molecular_function
PGSC0003DMG400029676	GO:0008152	metabolic process	biological_process
PGSC0003DMG400029832	GO:0008152	metabolic process	biological_process
PGSC0003DMG400029832	GO:0016787	hydrolase activity	molecular_function
PGSC0003DMG400029832	GO:0006629	lipid metabolic process	biological_process
PGSC0003DMG400029832	GO:0016042	lipid catabolic process	biological_process
PGSC0003DMG400029832	GO:0004806	triglyceride lipase activity	molecular_function
PGSC0003DMG400029926	GO:0000166	nucleotide binding	molecular_function
PGSC0003DMG400029926	GO:0003924	GTPase activity	molecular_function
PGSC0003DMG400029926	GO:0005525	GTP binding	molecular_function
PGSC0003DMG400029926	GO:0005737	cytoplasm	cellular_component
PGSC0003DMG400029926	GO:0005200	structural constituent of cytoskeleton	molecular_function
PGSC0003DMG400029926	GO:0007010	cytoskeleton organization	biological_process
PGSC0003DMG400029926	GO:0007017	microtubule-based process	biological_process
PGSC0003DMG400029926	GO:0005874	microtubule	cellular_component
PGSC0003DMG400029926	GO:0005856	cytoskeleton	cellular_component
PGSC0003DMG400029926	GO:0009651	response to salt stress	biological_process
PGSC0003DMG400029926	GO:0005794	Golgi apparatus	cellular_component
PGSC0003DMG400029926	GO:0016020	membrane	cellular_component
PGSC0003DMG400029956	GO:0005515	protein binding	molecular_function
PGSC0003DMG400030097	GO:0036374	glutathione hydrolase activity	molecular_function
PGSC0003DMG400030097	GO:0006508	proteolysis	biological_process
PGSC0003DMG400030097	GO:0006751	glutathione catabolic process	biological_process
PGSC0003DMG401030252	GO:0032259	methylation	biological_process
PGSC0003DMG401030252	GO:0008168	methyltransferase activity	molecular_function
PGSC0003DMG400030439	GO:0016798	hydrolase activity, acting on glycosyl bonds	molecular_function
PGSC0003DMG400030439	GO:0016787	hydrolase activity	molecular_function
PGSC0003DMG400030439	GO:0005975	carbohydrate metabolic process	biological_process
PGSC0003DMG400030439	GO:0008152	metabolic process	biological_process
PGSC0003DMG400030439	GO:0004553	hydrolase activity, hydrolyzing O-glycosyl compounds	molecular_function
PGSC0003DMG400030784	GO:0009055	electron transfer activity	molecular_function
PGSC0003DMG400030784	GO:0022900	electron transport chain	biological_process
PGSC0003DMG400030784	GO:0055114	oxidation-reduction process	biological_process
PGSC0003DMG400030784	GO:0005623	cell	cellular_component
PGSC0003DMG400030784	GO:0015035	protein disulfide oxidoreductase activity	molecular_function
PGSC0003DMG400030784	GO:0045454	cell redox homeostasis	biological_process
PGSC0003DMG400030804	GO:0016740	transferase activity	molecular_function
PGSC0003DMG400030804	GO:0008152	metabolic process	biological_process
PGSC0003DMG400030804	GO:0016757	transferase activity, transferring glycosyl groups	molecular_function
PGSC0003DMG400030804	GO:0016758	transferase activity, transferring hexosyl groups	molecular_function
PGSC0003DMG400030891	GO:0003824	catalytic activity	molecular_function
PGSC0003DMG400030891	GO:0003729	mRNA binding	molecular_function
PGSC0003DMG400030891	GO:0006979	response to oxidative stress	biological_process
PGSC0003DMG400030891	GO:0009409	response to cold	biological_process
PGSC0003DMG400030891	GO:0080167	response to karrikin	biological_process
PGSC0003DMG400030891	GO:0009506	plasmodesma	cellular_component
PGSC0003DMG400030891	GO:0009507	chloroplast	cellular_component
PGSC0003DMG400030954	GO:0016798	hydrolase activity, acting on glycosyl bonds	molecular_function
PGSC0003DMG400030954	GO:0016787	hydrolase activity	molecular_function
PGSC0003DMG400030954	GO:0005975	carbohydrate metabolic process	biological_process
PGSC0003DMG400030954	GO:0008152	metabolic process	biological_process
PGSC0003DMG400030954	GO:0004553	hydrolase activity, hydrolyzing O-glycosyl compounds	molecular_function
PGSC0003DMG400031263	GO:0016301	kinase activity	molecular_function
PGSC0003DMG400031263	GO:0016310	phosphorylation	biological_process
PGSC0003DMG400005628	GO:0016787	hydrolase activity	molecular_function
PGSC0003DMG400005628	GO:0004190	aspartic-type endopeptidase activity	molecular_function
PGSC0003DMG400005628	GO:0008233	peptidase activity	molecular_function
PGSC0003DMG400005628	GO:0006508	proteolysis	biological_process
PGSC0003DMG400005628	GO:0009737	response to abscisic acid	biological_process
PGSC0003DMG400005628	GO:0009414	response to water deprivation	biological_process
PGSC0003DMG400005709	GO:0016020	membrane	cellular_component
PGSC0003DMG400005709	GO:0016021	integral component of membrane	cellular_component
PGSC0003DMG400005709	GO:0006629	lipid metabolic process	biological_process
PGSC0003DMG400005732	GO:0046872	metal ion binding	molecular_function
PGSC0003DMG400005760	GO:0015098	molybdate ion transmembrane transporter activity	molecular_function
PGSC0003DMG400005760	GO:0015689	molybdate ion transport	biological_process
PGSC0003DMG400005760	GO:0090414	molybdate ion export from vacuole	biological_process
PGSC0003DMG400005760	GO:0016020	membrane	cellular_component
PGSC0003DMG400005760	GO:0016021	integral component of membrane	cellular_component
PGSC0003DMG400005760	GO:0005773	vacuole	cellular_component
PGSC0003DMG400005760	GO:0009705	plant-type vacuole membrane	cellular_component
PGSC0003DMG400031848	GO:0008152	metabolic process	biological_process
PGSC0003DMG400031848	GO:0016787	hydrolase activity	molecular_function
PGSC0003DMG400006041	GO:0016020	membrane	cellular_component
PGSC0003DMG400006041	GO:0016021	integral component of membrane	cellular_component
PGSC0003DMG400006093	GO:0006355	regulation of transcription, DNA-templated	biological_process
PGSC0003DMG400006093	GO:0005634	nucleus	cellular_component
PGSC0003DMG400006093	GO:0006351	transcription, DNA-templated	biological_process
PGSC0003DMG400006093	GO:0009734	auxin-activated signaling pathway	biological_process
PGSC0003DMG400006093	GO:0005515	protein binding	molecular_function
PGSC0003DMG400032249	GO:0008289	lipid binding	molecular_function
PGSC0003DMG400032249	GO:0006869	lipid transport	biological_process
PGSC0003DMG400033042	GO:0000166	nucleotide binding	molecular_function
PGSC0003DMG400033042	GO:0005524	ATP binding	molecular_function
PGSC0003DMG400033042	GO:0016020	membrane	cellular_component
PGSC0003DMG400033042	GO:0016021	integral component of membrane	cellular_component
PGSC0003DMG400033042	GO:0055085	transmembrane transport	biological_process
PGSC0003DMG400033042	GO:0016887	ATPase activity	molecular_function
PGSC0003DMG400033042	GO:0042626	ATPase activity, coupled to transmembrane movement of substances	molecular_function
PGSC0003DMG400033123	GO:0004190	aspartic-type endopeptidase activity	molecular_function
PGSC0003DMG400033123	GO:0006508	proteolysis	biological_process
PGSC0003DMG400006668	GO:0016020	membrane	cellular_component
PGSC0003DMG400006668	GO:0016021	integral component of membrane	cellular_component
PGSC0003DMG400033569	GO:0016567	protein ubiquitination	biological_process
PGSC0003DMG400033569	GO:0005515	protein binding	molecular_function
PGSC0003DMG400006840	GO:0006508	proteolysis	biological_process
PGSC0003DMG400006840	GO:0004252	serine-type endopeptidase activity	molecular_function
PGSC0003DMG400006841	GO:0016787	hydrolase activity	molecular_function
PGSC0003DMG400006841	GO:0008233	peptidase activity	molecular_function
PGSC0003DMG400006841	GO:0006508	proteolysis	biological_process
PGSC0003DMG400006841	GO:0004252	serine-type endopeptidase activity	molecular_function
PGSC0003DMG400006841	GO:0008236	serine-type peptidase activity	molecular_function
PGSC0003DMG400006842	GO:0006508	proteolysis	biological_process
PGSC0003DMG400006842	GO:0004252	serine-type endopeptidase activity	molecular_function
PGSC0003DMG400006975	GO:0034220	ion transmembrane transport	biological_process
PGSC0003DMG400006975	GO:1902476	chloride transmembrane transport	biological_process
PGSC0003DMG400006975	GO:0016020	membrane	cellular_component
PGSC0003DMG400006975	GO:0016021	integral component of membrane	cellular_component
PGSC0003DMG400006975	GO:0055085	transmembrane transport	biological_process
PGSC0003DMG400006975	GO:0006811	ion transport	biological_process
PGSC0003DMG400006975	GO:0005216	ion channel activity	molecular_function
PGSC0003DMG400006975	GO:0005247	voltage-gated chloride channel activity	molecular_function
PGSC0003DMG400006975	GO:0006821	chloride transport	biological_process
PGSC0003DMG400016973	GO:0005886	plasma membrane	cellular_component
PGSC0003DMG400016973	GO:0005515	protein binding	molecular_function
PGSC0003DMG400007057	GO:0006014	D-ribose metabolic process	biological_process
PGSC0003DMG400007057	GO:0005634	nucleus	cellular_component
PGSC0003DMG400007057	GO:0016740	transferase activity	molecular_function
PGSC0003DMG400007057	GO:0000166	nucleotide binding	molecular_function
PGSC0003DMG400007057	GO:0005524	ATP binding	molecular_function
PGSC0003DMG400007057	GO:0016301	kinase activity	molecular_function
PGSC0003DMG400007057	GO:0016310	phosphorylation	biological_process
PGSC0003DMG400007057	GO:0046872	metal ion binding	molecular_function
PGSC0003DMG400007057	GO:0005737	cytoplasm	cellular_component
PGSC0003DMG400007057	GO:0005975	carbohydrate metabolic process	biological_process
PGSC0003DMG400007057	GO:0016773	phosphotransferase activity, alcohol group as acceptor	molecular_function
PGSC0003DMG400007057	GO:0004747	ribokinase activity	molecular_function
PGSC0003DMG400007057	GO:0019303	D-ribose catabolic process	biological_process
PGSC0003DMG400007057	GO:0046835	carbohydrate phosphorylation	biological_process
PGSC0003DMG400017115	GO:0016020	membrane	cellular_component
PGSC0003DMG400017115	GO:0016021	integral component of membrane	cellular_component
PGSC0003DMG400017394	GO:0006006	glucose metabolic process	biological_process
PGSC0003DMG400017394	GO:0004345	glucose-6-phosphate dehydrogenase activity	molecular_function
PGSC0003DMG400017394	GO:0006098	pentose-phosphate shunt	biological_process
PGSC0003DMG400017394	GO:0055114	oxidation-reduction process	biological_process
PGSC0003DMG400017394	GO:0009051	pentose-phosphate shunt, oxidative branch	biological_process
PGSC0003DMG400017394	GO:0009507	chloroplast	cellular_component
PGSC0003DMG400017394	GO:0009536	plastid	cellular_component
PGSC0003DMG400017394	GO:0016491	oxidoreductase activity	molecular_function
PGSC0003DMG400017394	GO:0005975	carbohydrate metabolic process	biological_process
PGSC0003DMG400017394	GO:0050661	NADP binding	molecular_function
PGSC0003DMG400017394	GO:0009570	chloroplast stroma	cellular_component
PGSC0003DMG400017461	GO:0005886	plasma membrane	cellular_component
PGSC0003DMG400017588	GO:0010951	negative regulation of endopeptidase activity	biological_process
PGSC0003DMG400017588	GO:0004867	serine-type endopeptidase inhibitor activity	molecular_function
PGSC0003DMG400017588	GO:0009611	response to wounding	biological_process
PGSC0003DMG400017844	GO:0003723	RNA binding	molecular_function
PGSC0003DMG400017844	GO:0005488	binding	molecular_function
PGSC0003DMG400017844	GO:0005515	protein binding	molecular_function
PGSC0003DMG400018011	GO:0016020	membrane	cellular_component
PGSC0003DMG400018011	GO:0016021	integral component of membrane	cellular_component
PGSC0003DMG400018114	GO:0055114	oxidation-reduction process	biological_process
PGSC0003DMG400018114	GO:0016020	membrane	cellular_component
PGSC0003DMG400018114	GO:0016021	integral component of membrane	cellular_component
PGSC0003DMG400018114	GO:0016491	oxidoreductase activity	molecular_function
PGSC0003DMG400008262	GO:0055114	oxidation-reduction process	biological_process
PGSC0003DMG400008262	GO:0016491	oxidoreductase activity	molecular_function
PGSC0003DMG400008262	GO:0020037	heme binding	molecular_function
PGSC0003DMG400008262	GO:0051536	iron-sulfur cluster binding	molecular_function
PGSC0003DMG400018248	GO:0004672	protein kinase activity	molecular_function
PGSC0003DMG400018248	GO:0005524	ATP binding	molecular_function
PGSC0003DMG400018248	GO:0006468	protein phosphorylation	biological_process
PGSC0003DMG400018248	GO:0016020	membrane	cellular_component
PGSC0003DMG400018248	GO:0016021	integral component of membrane	cellular_component
PGSC0003DMG400008457	GO:0003924	GTPase activity	molecular_function
PGSC0003DMG400008457	GO:0005525	GTP binding	molecular_function
PGSC0003DMG400018352	GO:0003700	DNA-binding transcription factor activity	molecular_function
PGSC0003DMG400018352	GO:0003677	DNA binding	molecular_function
PGSC0003DMG400018352	GO:0006355	regulation of transcription, DNA-templated	biological_process
PGSC0003DMG400018352	GO:0005634	nucleus	cellular_component
PGSC0003DMG400018352	GO:0006351	transcription, DNA-templated	biological_process
PGSC0003DMG400018644	GO:0004672	protein kinase activity	molecular_function
PGSC0003DMG400018644	GO:0005524	ATP binding	molecular_function
PGSC0003DMG400018644	GO:0006468	protein phosphorylation	biological_process
PGSC0003DMG400018666	GO:0005215	transporter activity	molecular_function
PGSC0003DMG400018666	GO:0016020	membrane	cellular_component
PGSC0003DMG400018666	GO:0016021	integral component of membrane	cellular_component
PGSC0003DMG400018666	GO:0022857	transmembrane transporter activity	molecular_function
PGSC0003DMG400018666	GO:0055085	transmembrane transport	biological_process
PGSC0003DMG401008870	GO:0007165	signal transduction	biological_process
PGSC0003DMG401008870	GO:0034059	response to anoxia	biological_process
PGSC0003DMG400018819	GO:0005623	cell	cellular_component
PGSC0003DMG400018819	GO:0045454	cell redox homeostasis	biological_process
PGSC0003DMG400018939	GO:0004672	protein kinase activity	molecular_function
PGSC0003DMG400018939	GO:0005524	ATP binding	molecular_function
PGSC0003DMG400018939	GO:0006468	protein phosphorylation	biological_process
PGSC0003DMG400019150	GO:0016020	membrane	cellular_component
PGSC0003DMG400019150	GO:0016021	integral component of membrane	cellular_component
PGSC0003DMG400019150	GO:0009535	chloroplast thylakoid membrane	cellular_component
PGSC0003DMG400019150	GO:0032055	negative regulation of translation in response to stress	biological_process
PGSC0003DMG400009257	GO:0003824	catalytic activity	molecular_function
PGSC0003DMG400009257	GO:0033926	glycopeptide alpha-N-acetylgalactosaminidase activity	molecular_function
PGSC0003DMG400009276	GO:0003677	DNA binding	molecular_function
PGSC0003DMG400009276	GO:0005634	nucleus	cellular_component
PGSC0003DMG400009276	GO:0006351	transcription, DNA-templated	biological_process
PGSC0003DMG400009276	GO:0006355	regulation of transcription, DNA-templated	biological_process
PGSC0003DMG400019506	GO:0005623	cell	cellular_component
PGSC0003DMG400019506	GO:0045454	cell redox homeostasis	biological_process
PGSC0003DMG400009420	GO:0016020	membrane	cellular_component
PGSC0003DMG400009420	GO:0016021	integral component of membrane	cellular_component
PGSC0003DMG400019772	GO:0016740	transferase activity	molecular_function
PGSC0003DMG400019772	GO:0016765	transferase activity, transferring alkyl or aryl (other than methyl) groups	molecular_function
PGSC0003DMG400019776	GO:0016740	transferase activity	molecular_function
PGSC0003DMG400019776	GO:0016765	transferase activity, transferring alkyl or aryl (other than methyl) groups	molecular_function
PGSC0003DMG400009710	GO:1902600	proton transmembrane transport	biological_process
PGSC0003DMG400009710	GO:0016020	membrane	cellular_component
PGSC0003DMG400009710	GO:0016021	integral component of membrane	cellular_component
PGSC0003DMG400009710	GO:0055085	transmembrane transport	biological_process
PGSC0003DMG400009710	GO:0006812	cation transport	biological_process
PGSC0003DMG400009710	GO:0015299	solute:proton antiporter activity	molecular_function
PGSC0003DMG401019982	GO:0016787	hydrolase activity	molecular_function
PGSC0003DMG401019982	GO:0071555	cell wall organization	biological_process
PGSC0003DMG401019982	GO:0005576	extracellular region	cellular_component
PGSC0003DMG401019982	GO:0005618	cell wall	cellular_component
PGSC0003DMG402019982	GO:0016787	hydrolase activity	molecular_function
PGSC0003DMG402019982	GO:0071555	cell wall organization	biological_process
PGSC0003DMG402019982	GO:0005576	extracellular region	cellular_component
PGSC0003DMG402019982	GO:0005618	cell wall	cellular_component
PGSC0003DMG401020115	GO:0005515	protein binding	molecular_function
PGSC0003DMG400020209	GO:0016020	membrane	cellular_component
PGSC0003DMG400020209	GO:0016021	integral component of membrane	cellular_component
PGSC0003DMG400020215	GO:0034220	ion transmembrane transport	biological_process
PGSC0003DMG400020215	GO:1902476	chloride transmembrane transport	biological_process
PGSC0003DMG400020215	GO:0016020	membrane	cellular_component
PGSC0003DMG400020215	GO:0016021	integral component of membrane	cellular_component
PGSC0003DMG400020215	GO:0055085	transmembrane transport	biological_process
PGSC0003DMG400020215	GO:0006811	ion transport	biological_process
PGSC0003DMG400020215	GO:0005216	ion channel activity	molecular_function
PGSC0003DMG400020215	GO:0005247	voltage-gated chloride channel activity	molecular_function
PGSC0003DMG400020215	GO:0006821	chloride transport	biological_process
PGSC0003DMG400010125	GO:0055114	oxidation-reduction process	biological_process
PGSC0003DMG400010125	GO:0016020	membrane	cellular_component
PGSC0003DMG400010125	GO:0016021	integral component of membrane	cellular_component
PGSC0003DMG400010125	GO:0016491	oxidoreductase activity	molecular_function
PGSC0003DMG400010258	GO:0005515	protein binding	molecular_function
PGSC0003DMG400010294	GO:0003677	DNA binding	molecular_function
PGSC0003DMG400010294	GO:0006355	regulation of transcription, DNA-templated	biological_process
PGSC0003DMG400010294	GO:0005634	nucleus	cellular_component
PGSC0003DMG400010294	GO:0006351	transcription, DNA-templated	biological_process
PGSC0003DMG400010407	GO:0016020	membrane	cellular_component
PGSC0003DMG400010407	GO:0016021	integral component of membrane	cellular_component
PGSC0003DMG400010424	GO:0005524	ATP binding	molecular_function
PGSC0003DMG400010424	GO:0005737	cytoplasm	cellular_component
PGSC0003DMG400010424	GO:0006457	protein folding	biological_process
PGSC0003DMG400010424	GO:0042026	protein refolding	biological_process
PGSC0003DMG400010424	GO:0009507	chloroplast	cellular_component
PGSC0003DMG400011250	GO:0003677	DNA binding	molecular_function
PGSC0003DMG400011250	GO:0009611	response to wounding	biological_process
PGSC0003DMG400011250	GO:0009737	response to abscisic acid	biological_process
PGSC0003DMG400011250	GO:0009651	response to salt stress	biological_process
PGSC0003DMG400011250	GO:0006970	response to osmotic stress	biological_process
PGSC0003DMG400020706	GO:0005524	ATP binding	molecular_function
PGSC0003DMG400020706	GO:0003723	RNA binding	molecular_function
PGSC0003DMG400020706	GO:0003676	nucleic acid binding	molecular_function
PGSC0003DMG400020706	GO:0003724	RNA helicase activity	molecular_function
PGSC0003DMG400020706	GO:0006401	RNA catabolic process	biological_process
PGSC0003DMG400010592	GO:0008152	metabolic process	biological_process
PGSC0003DMG400010592	GO:0000287	magnesium ion binding	molecular_function
PGSC0003DMG400010592	GO:0046872	metal ion binding	molecular_function
PGSC0003DMG400010592	GO:0010333	terpene synthase activity	molecular_function
PGSC0003DMG400010592	GO:0016829	lyase activity	molecular_function
PGSC0003DMG400020742	GO:0016020	membrane	cellular_component
PGSC0003DMG400020742	GO:0016021	integral component of membrane	cellular_component
PGSC0003DMG400020742	GO:0055085	transmembrane transport	biological_process
PGSC0003DMG400020742	GO:0015267	channel activity	molecular_function
PGSC0003DMG400010609	GO:0046872	metal ion binding	molecular_function
PGSC0003DMG400011321	GO:0004722	protein serine/threonine phosphatase activity	molecular_function
PGSC0003DMG400011321	GO:0003824	catalytic activity	molecular_function
PGSC0003DMG400011321	GO:0006470	protein dephosphorylation	biological_process
PGSC0003DMG400020906	GO:0016020	membrane	cellular_component
PGSC0003DMG400020906	GO:0016021	integral component of membrane	cellular_component
PGSC0003DMG400020906	GO:0055085	transmembrane transport	biological_process
PGSC0003DMG400020906	GO:0015267	channel activity	molecular_function
PGSC0003DMG400010768	GO:0009055	electron transfer activity	molecular_function
PGSC0003DMG400010768	GO:0022900	electron transport chain	biological_process
PGSC0003DMG400010768	GO:0055114	oxidation-reduction process	biological_process
PGSC0003DMG400010768	GO:0005623	cell	cellular_component
PGSC0003DMG400010768	GO:0015035	protein disulfide oxidoreductase activity	molecular_function
PGSC0003DMG400010768	GO:0045454	cell redox homeostasis	biological_process
PGSC0003DMG400010802	GO:0004345	glucose-6-phosphate dehydrogenase activity	molecular_function
PGSC0003DMG400010802	GO:0055114	oxidation-reduction process	biological_process
PGSC0003DMG400010802	GO:0050661	NADP binding	molecular_function
PGSC0003DMG400010802	GO:0006006	glucose metabolic process	biological_process
PGSC0003DMG400010802	GO:0006098	pentose-phosphate shunt	biological_process
PGSC0003DMG400010802	GO:0016020	membrane	cellular_component
PGSC0003DMG400010802	GO:0016021	integral component of membrane	cellular_component
PGSC0003DMG400010802	GO:0016491	oxidoreductase activity	molecular_function
PGSC0003DMG400010802	GO:0005975	carbohydrate metabolic process	biological_process
PGSC0003DMG400011102	GO:0006351	transcription, DNA-templated	biological_process
PGSC0003DMG400011102	GO:0043565	sequence-specific DNA binding	molecular_function
PGSC0003DMG400021248	GO:0055114	oxidation-reduction process	biological_process
PGSC0003DMG400021248	GO:0050665	hydrogen peroxide biosynthetic process	biological_process
PGSC0003DMG400021248	GO:0003824	catalytic activity	molecular_function
PGSC0003DMG400021248	GO:0016491	oxidoreductase activity	molecular_function
PGSC0003DMG400021248	GO:0010181	FMN binding	molecular_function
PGSC0003DMG400021248	GO:0010204	defense response signaling pathway, resistance gene-independent	biological_process
PGSC0003DMG400021248	GO:0042742	defense response to bacterium	biological_process
PGSC0003DMG400021248	GO:0005777	peroxisome	cellular_component
PGSC0003DMG400011136	GO:0006511	ubiquitin-dependent protein catabolic process	biological_process
PGSC0003DMG400011136	GO:0036459	thiol-dependent ubiquitinyl hydrolase activity	molecular_function
PGSC0003DMG400011136	GO:0016579	protein deubiquitination	biological_process
PGSC0003DMG400021422	GO:0006355	regulation of transcription, DNA-templated	biological_process
PGSC0003DMG400021422	GO:0005634	nucleus	cellular_component
PGSC0003DMG400021422	GO:0008270	zinc ion binding	molecular_function
PGSC0003DMG400021422	GO:0003712	transcription coregulator activity	molecular_function
PGSC0003DMG400021422	GO:0016573	histone acetylation	biological_process
PGSC0003DMG400021422	GO:0004402	histone acetyltransferase activity	molecular_function
PGSC0003DMG400021422	GO:0005515	protein binding	molecular_function
PGSC0003DMG400021499	GO:0006221	pyrimidine nucleotide biosynthetic process	biological_process
PGSC0003DMG400021499	GO:0006541	glutamine metabolic process	biological_process
PGSC0003DMG400021499	GO:0044210	'de novo' CTP biosynthetic process	biological_process
PGSC0003DMG400021499	GO:0000166	nucleotide binding	molecular_function
PGSC0003DMG400021499	GO:0005524	ATP binding	molecular_function
PGSC0003DMG400021499	GO:0016874	ligase activity	molecular_function
PGSC0003DMG400021499	GO:0006241	CTP biosynthetic process	biological_process
PGSC0003DMG400021499	GO:0003883	CTP synthase activity	molecular_function
PGSC0003DMG400021607	GO:0016020	membrane	cellular_component
PGSC0003DMG400021607	GO:0016021	integral component of membrane	cellular_component
PGSC0003DMG400021607	GO:0005515	protein binding	molecular_function
PGSC0003DMG400021684	GO:0046872	metal ion binding	molecular_function
PGSC0003DMG400021684	GO:0016020	membrane	cellular_component
PGSC0003DMG400021684	GO:0016021	integral component of membrane	cellular_component
PGSC0003DMG400021818	GO:0016020	membrane	cellular_component
PGSC0003DMG400021818	GO:0016021	integral component of membrane	cellular_component
PGSC0003DMG400021818	GO:0055085	transmembrane transport	biological_process
PGSC0003DMG400022578	GO:0046983	protein dimerization activity	molecular_function
PGSC0003DMG400022656	GO:0046872	metal ion binding	molecular_function
PGSC0003DMG400022656	GO:0016567	protein ubiquitination	biological_process
PGSC0003DMG400022656	GO:0008270	zinc ion binding	molecular_function
PGSC0003DMG400000099	GO:0008270	zinc ion binding	molecular_function
PGSC0003DMG400000099	GO:0005515	protein binding	molecular_function
PGSC0003DMG400022165	GO:0004672	protein kinase activity	molecular_function
PGSC0003DMG400022165	GO:0005524	ATP binding	molecular_function
PGSC0003DMG400022165	GO:0006468	protein phosphorylation	biological_process
PGSC0003DMG400022172	GO:0006355	regulation of transcription, DNA-templated	biological_process
PGSC0003DMG400022172	GO:0005634	nucleus	cellular_component
PGSC0003DMG400022172	GO:0043565	sequence-specific DNA binding	molecular_function
PGSC0003DMG400022172	GO:0046982	protein heterodimerization activity	molecular_function
PGSC0003DMG400022933	GO:0005975	carbohydrate metabolic process	biological_process
PGSC0003DMG400022933	GO:0004553	hydrolase activity, hydrolyzing O-glycosyl compounds	molecular_function
PGSC0003DMG400022933	GO:0010214	seed coat development	biological_process
PGSC0003DMG400022933	GO:0046556	alpha-L-arabinofuranosidase activity	molecular_function
PGSC0003DMG400022933	GO:0016787	hydrolase activity	molecular_function
PGSC0003DMG400022933	GO:0009505	plant-type cell wall	cellular_component
PGSC0003DMG400022933	GO:0048046	apoplast	cellular_component
PGSC0003DMG400022370	GO:0016311	dephosphorylation	biological_process
PGSC0003DMG400022370	GO:0008441	3'(2'),5'-bisphosphate nucleotidase activity	molecular_function
PGSC0003DMG400022370	GO:0006790	sulfur compound metabolic process	biological_process
PGSC0003DMG400022370	GO:0046854	phosphatidylinositol phosphorylation	biological_process
PGSC0003DMG400022370	GO:0016020	membrane	cellular_component
PGSC0003DMG400022370	GO:0016021	integral component of membrane	cellular_component
PGSC0003DMG400022373	GO:0004180	carboxypeptidase activity	molecular_function
PGSC0003DMG400022373	GO:0016787	hydrolase activity	molecular_function
PGSC0003DMG400022373	GO:0008233	peptidase activity	molecular_function
PGSC0003DMG400022373	GO:0006508	proteolysis	biological_process
PGSC0003DMG400022373	GO:0004185	serine-type carboxypeptidase activity	molecular_function
PGSC0003DMG400022373	GO:0016020	membrane	cellular_component
PGSC0003DMG400022373	GO:0016021	integral component of membrane	cellular_component
PGSC0003DMG400000411	GO:0016020	membrane	cellular_component
PGSC0003DMG400000411	GO:0016021	integral component of membrane	cellular_component
PGSC0003DMG400000411	GO:0016757	transferase activity, transferring glycosyl groups	molecular_function
PGSC0003DMG400000411	GO:0006486	protein glycosylation	biological_process
PGSC0003DMG400000411	GO:0009834	plant-type secondary cell wall biogenesis	biological_process
PGSC0003DMG400000411	GO:0010417	glucuronoxylan biosynthetic process	biological_process
PGSC0003DMG400000411	GO:0005794	Golgi apparatus	cellular_component
PGSC0003DMG400023125	GO:0005509	calcium ion binding	molecular_function
PGSC0003DMG400022440	GO:0016020	membrane	cellular_component
PGSC0003DMG400022440	GO:0016021	integral component of membrane	cellular_component
PGSC0003DMG400023234	GO:0006952	defense response	biological_process
PGSC0003DMG400023234	GO:0009607	response to biotic stimulus	biological_process
PGSC0003DMG400000569	GO:0016020	membrane	cellular_component
PGSC0003DMG400000569	GO:0016021	integral component of membrane	cellular_component
PGSC0003DMG400000569	GO:0005506	iron ion binding	molecular_function
PGSC0003DMG400000569	GO:0005515	protein binding	molecular_function
PGSC0003DMG400000578	GO:0030246	carbohydrate binding	molecular_function
PGSC0003DMG400000578	GO:0004672	protein kinase activity	molecular_function
PGSC0003DMG400000578	GO:0005524	ATP binding	molecular_function
PGSC0003DMG400000578	GO:0006468	protein phosphorylation	biological_process
PGSC0003DMG400000578	GO:0016020	membrane	cellular_component
PGSC0003DMG400000578	GO:0016021	integral component of membrane	cellular_component
PGSC0003DMG400000597	GO:0003677	DNA binding	molecular_function
PGSC0003DMG400000597	GO:0005634	nucleus	cellular_component
PGSC0003DMG400000597	GO:0006351	transcription, DNA-templated	biological_process
PGSC0003DMG400000597	GO:0006355	regulation of transcription, DNA-templated	biological_process
PGSC0003DMG400000597	GO:0008283	cell proliferation	biological_process
PGSC0003DMG400000597	GO:0009735	response to cytokinin	biological_process
PGSC0003DMG400000597	GO:0009737	response to abscisic acid	biological_process
PGSC0003DMG400000597	GO:0009739	response to gibberellin	biological_process
PGSC0003DMG400000597	GO:0010029	regulation of seed germination	biological_process
PGSC0003DMG400000597	GO:0010229	inflorescence development	biological_process
PGSC0003DMG400000597	GO:0031347	regulation of defense response	biological_process
PGSC0003DMG400011787	GO:0098655	cation transmembrane transport	biological_process
PGSC0003DMG400011787	GO:0016020	membrane	cellular_component
PGSC0003DMG400011787	GO:0016021	integral component of membrane	cellular_component
PGSC0003DMG400011787	GO:0055085	transmembrane transport	biological_process
PGSC0003DMG400011787	GO:0006811	ion transport	biological_process
PGSC0003DMG400011787	GO:0070588	calcium ion transmembrane transport	biological_process
PGSC0003DMG400011787	GO:0008324	cation transmembrane transporter activity	molecular_function
PGSC0003DMG400011787	GO:0006812	cation transport	biological_process
PGSC0003DMG400011787	GO:0005773	vacuole	cellular_component
PGSC0003DMG400011787	GO:0005774	vacuolar membrane	cellular_component
PGSC0003DMG400011787	GO:0015369	calcium:proton antiporter activity	molecular_function
PGSC0003DMG400011787	GO:0006816	calcium ion transport	biological_process
PGSC0003DMG400011787	GO:0015297	antiporter activity	molecular_function
PGSC0003DMG400011811	GO:0004324	ferredoxin-NADP+ reductase activity	molecular_function
PGSC0003DMG400011811	GO:0055114	oxidation-reduction process	biological_process
PGSC0003DMG400011811	GO:0009507	chloroplast	cellular_component
PGSC0003DMG400011811	GO:0016491	oxidoreductase activity	molecular_function
PGSC0003DMG402000668	GO:0016020	membrane	cellular_component
PGSC0003DMG402000668	GO:0016021	integral component of membrane	cellular_component
PGSC0003DMG402000668	GO:0022857	transmembrane transporter activity	molecular_function
PGSC0003DMG402000668	GO:0055085	transmembrane transport	biological_process
PGSC0003DMG400011815	GO:0005215	transporter activity	molecular_function
PGSC0003DMG400011815	GO:0016020	membrane	cellular_component
PGSC0003DMG400011815	GO:0016021	integral component of membrane	cellular_component
PGSC0003DMG400011815	GO:0022857	transmembrane transporter activity	molecular_function
PGSC0003DMG400011815	GO:0055085	transmembrane transport	biological_process
PGSC0003DMG400023515	GO:1902358	sulfate transmembrane transport	biological_process
PGSC0003DMG400023515	GO:0008271	secondary active sulfate transmembrane transporter activity	molecular_function
PGSC0003DMG400023515	GO:0016020	membrane	cellular_component
PGSC0003DMG400023515	GO:0016021	integral component of membrane	cellular_component
PGSC0003DMG400023515	GO:0055085	transmembrane transport	biological_process
PGSC0003DMG400023515	GO:0015116	sulfate transmembrane transporter activity	molecular_function
PGSC0003DMG400023515	GO:0008272	sulfate transport	biological_process
PGSC0003DMG400000828	GO:0003677	DNA binding	molecular_function
PGSC0003DMG400000828	GO:0005634	nucleus	cellular_component
PGSC0003DMG400000828	GO:0006351	transcription, DNA-templated	biological_process
PGSC0003DMG400000828	GO:0006355	regulation of transcription, DNA-templated	biological_process
PGSC0003DMG400000828	GO:0043565	sequence-specific DNA binding	molecular_function
PGSC0003DMG400000828	GO:0045892	negative regulation of transcription, DNA-templated	biological_process
PGSC0003DMG400011974	GO:0016020	membrane	cellular_component
PGSC0003DMG400011974	GO:0016021	integral component of membrane	cellular_component
PGSC0003DMG400011974	GO:0004871	obsolete signal transducer activity	molecular_function
PGSC0003DMG400011974	GO:0007165	signal transduction	biological_process
PGSC0003DMG400011974	GO:0009638	phototropism	biological_process
PGSC0003DMG400011974	GO:0005515	protein binding	molecular_function
PGSC0003DMG400011974	GO:0005634	nucleus	cellular_component
PGSC0003DMG400011974	GO:0005737	cytoplasm	cellular_component
PGSC0003DMG400023732	GO:0016740	transferase activity	molecular_function
PGSC0003DMG400023732	GO:0008152	metabolic process	biological_process
PGSC0003DMG400023732	GO:0016757	transferase activity, transferring glycosyl groups	molecular_function
PGSC0003DMG400023732	GO:0016758	transferase activity, transferring hexosyl groups	molecular_function
PGSC0003DMG401012010	GO:0003677	DNA binding	molecular_function
PGSC0003DMG401012010	GO:0046872	metal ion binding	molecular_function
PGSC0003DMG401012010	GO:0005515	protein binding	molecular_function
PGSC0003DMG400001127	GO:0005694	chromosome	cellular_component
PGSC0003DMG400001127	GO:0003677	DNA binding	molecular_function
PGSC0003DMG400001127	GO:0005634	nucleus	cellular_component
PGSC0003DMG400001127	GO:0006334	nucleosome assembly	biological_process
PGSC0003DMG400001127	GO:0000786	nucleosome	cellular_component
PGSC0003DMG400001181	GO:0016020	membrane	cellular_component
PGSC0003DMG400001181	GO:0016021	integral component of membrane	cellular_component
PGSC0003DMG400001181	GO:0005739	mitochondrion	cellular_component
PGSC0003DMG400001181	GO:0051560	mitochondrial calcium ion homeostasis	biological_process
PGSC0003DMG400023954	GO:0016020	membrane	cellular_component
PGSC0003DMG400023954	GO:0016021	integral component of membrane	cellular_component
PGSC0003DMG401001381	GO:0046872	metal ion binding	molecular_function
PGSC0003DMG401001381	GO:0008270	zinc ion binding	molecular_function
PGSC0003DMG401001381	GO:0005488	binding	molecular_function
PGSC0003DMG400001387	GO:0003700	DNA-binding transcription factor activity	molecular_function
PGSC0003DMG400001387	GO:0003677	DNA binding	molecular_function
PGSC0003DMG400001387	GO:0006355	regulation of transcription, DNA-templated	biological_process
PGSC0003DMG400001425	GO:0000166	nucleotide binding	molecular_function
PGSC0003DMG400001425	GO:0005524	ATP binding	molecular_function
PGSC0003DMG400001425	GO:0016020	membrane	cellular_component
PGSC0003DMG400001425	GO:0016021	integral component of membrane	cellular_component
PGSC0003DMG400001441	GO:0098655	cation transmembrane transport	biological_process
PGSC0003DMG400001441	GO:0070509	calcium ion import	biological_process
PGSC0003DMG400001441	GO:0007263	nitric oxide mediated signal transduction	biological_process
PGSC0003DMG400001441	GO:0005222	intracellular cAMP activated cation channel activity	molecular_function
PGSC0003DMG400001441	GO:0005242	inward rectifier potassium channel activity	molecular_function
PGSC0003DMG400001441	GO:0071805	potassium ion transmembrane transport	biological_process
PGSC0003DMG400001441	GO:0034220	ion transmembrane transport	biological_process
PGSC0003DMG400001441	GO:0016020	membrane	cellular_component
PGSC0003DMG400001441	GO:0016021	integral component of membrane	cellular_component
PGSC0003DMG400001441	GO:0055085	transmembrane transport	biological_process
PGSC0003DMG400001441	GO:0006811	ion transport	biological_process
PGSC0003DMG400001441	GO:0005622	intracellular	cellular_component
PGSC0003DMG400001441	GO:0005216	ion channel activity	molecular_function
PGSC0003DMG400001441	GO:0070588	calcium ion transmembrane transport	biological_process
PGSC0003DMG400001441	GO:0005221	intracellular cyclic nucleotide activated cation channel activity	molecular_function
PGSC0003DMG400001441	GO:0005262	calcium channel activity	molecular_function
PGSC0003DMG400001441	GO:0009626	plant-type hypersensitive response	biological_process
PGSC0003DMG400024301	GO:0040034	regulation of development, heterochronic	biological_process
PGSC0003DMG400024301	GO:0010599	production of lsiRNA involved in RNA interference	biological_process
PGSC0003DMG400024301	GO:0031047	gene silencing by RNA	biological_process
PGSC0003DMG400024301	GO:0016246	RNA interference	biological_process
PGSC0003DMG400024301	GO:0010492	maintenance of shoot apical meristem identity	biological_process
PGSC0003DMG400024301	GO:0003676	nucleic acid binding	molecular_function
PGSC0003DMG400024301	GO:0005737	cytoplasm	cellular_component
PGSC0003DMG400024301	GO:0010267	production of ta-siRNAs involved in RNA interference	biological_process
PGSC0003DMG400024301	GO:0060145	viral gene silencing in virus induced gene silencing	biological_process
PGSC0003DMG400024301	GO:0010050	vegetative phase change	biological_process
PGSC0003DMG400024301	GO:0005515	protein binding	molecular_function
PGSC0003DMG400024301	GO:0051607	defense response to virus	biological_process
PGSC0003DMG400001823	GO:0055114	oxidation-reduction process	biological_process
PGSC0003DMG400001823	GO:0016020	membrane	cellular_component
PGSC0003DMG400001823	GO:0016021	integral component of membrane	cellular_component
PGSC0003DMG400001823	GO:0004497	monooxygenase activity	molecular_function
PGSC0003DMG400001823	GO:0016491	oxidoreductase activity	molecular_function
PGSC0003DMG400001823	GO:0046872	metal ion binding	molecular_function
PGSC0003DMG400001823	GO:0020037	heme binding	molecular_function
PGSC0003DMG400001823	GO:0005506	iron ion binding	molecular_function
PGSC0003DMG400001823	GO:0016705	oxidoreductase activity, acting on paired donors, with incorporation or reduction of molecular oxygen	molecular_function
PGSC0003DMG400024441	GO:0000287	magnesium ion binding	molecular_function
PGSC0003DMG400024441	GO:0010333	terpene synthase activity	molecular_function
PGSC0003DMG400024441	GO:0016829	lyase activity	molecular_function
PGSC0003DMG400012479	GO:0005215	transporter activity	molecular_function
PGSC0003DMG400012479	GO:0016020	membrane	cellular_component
PGSC0003DMG400012479	GO:0016021	integral component of membrane	cellular_component
PGSC0003DMG400012479	GO:0022857	transmembrane transporter activity	molecular_function
PGSC0003DMG400012479	GO:0006857	oligopeptide transport	biological_process
PGSC0003DMG400012479	GO:0055085	transmembrane transport	biological_process
PGSC0003DMG400002173	GO:0005085	guanyl-nucleotide exchange factor activity	molecular_function
PGSC0003DMG400002173	GO:0005089	Rho guanyl-nucleotide exchange factor activity	molecular_function
PGSC0003DMG400002173	GO:0065009	regulation of molecular function	biological_process
PGSC0003DMG400002364	GO:0009664	plant-type cell wall organization	biological_process
PGSC0003DMG400002364	GO:0005199	structural constituent of cell wall	molecular_function
PGSC0003DMG400024794	GO:0016020	membrane	cellular_component
PGSC0003DMG400024794	GO:0016021	integral component of membrane	cellular_component
PGSC0003DMG400024794	GO:0046872	metal ion binding	molecular_function
PGSC0003DMG400012677	GO:0016020	membrane	cellular_component
PGSC0003DMG400012677	GO:0016021	integral component of membrane	cellular_component
PGSC0003DMG400012677	GO:0004252	serine-type endopeptidase activity	molecular_function
PGSC0003DMG400012677	GO:0006508	proteolysis	biological_process
PGSC0003DMG402002771	GO:0003700	DNA-binding transcription factor activity	molecular_function
PGSC0003DMG402002771	GO:0006355	regulation of transcription, DNA-templated	biological_process
PGSC0003DMG400002782	GO:0019898	extrinsic component of membrane	cellular_component
PGSC0003DMG400002782	GO:0010242	oxygen evolving activity	molecular_function
PGSC0003DMG400002782	GO:0005509	calcium ion binding	molecular_function
PGSC0003DMG400002782	GO:0016021	integral component of membrane	cellular_component
PGSC0003DMG400002782	GO:0015979	photosynthesis	biological_process
PGSC0003DMG400002782	GO:0009523	photosystem II	cellular_component
PGSC0003DMG400002782	GO:0009654	photosystem II oxygen evolving complex	cellular_component
PGSC0003DMG400002782	GO:0055114	oxidation-reduction process	biological_process
PGSC0003DMG400002782	GO:0042549	photosystem II stabilization	biological_process
PGSC0003DMG400002782	GO:0010207	photosystem II assembly	biological_process
PGSC0003DMG400002845	GO:0016311	dephosphorylation	biological_process
PGSC0003DMG400002845	GO:0046872	metal ion binding	molecular_function
PGSC0003DMG400002845	GO:0016020	membrane	cellular_component
PGSC0003DMG400002845	GO:0016021	integral component of membrane	cellular_component
PGSC0003DMG400002845	GO:0016787	hydrolase activity	molecular_function
PGSC0003DMG400002845	GO:0003993	acid phosphatase activity	molecular_function
PGSC0003DMG400013002	GO:0016020	membrane	cellular_component
PGSC0003DMG400013002	GO:0016021	integral component of membrane	cellular_component
PGSC0003DMG400003054	GO:0006012	galactose metabolic process	biological_process
PGSC0003DMG400003054	GO:0003978	UDP-glucose 4-epimerase activity	molecular_function
PGSC0003DMG400003054	GO:0016853	isomerase activity	molecular_function
PGSC0003DMG400013282	GO:0006814	sodium ion transport	biological_process
PGSC0003DMG400013282	GO:0005215	transporter activity	molecular_function
PGSC0003DMG400013282	GO:0071423	malate transmembrane transport	biological_process
PGSC0003DMG400013282	GO:0016020	membrane	cellular_component
PGSC0003DMG400013282	GO:0016021	integral component of membrane	cellular_component
PGSC0003DMG400013282	GO:0055085	transmembrane transport	biological_process
PGSC0003DMG400013282	GO:0015140	malate transmembrane transporter activity	molecular_function
PGSC0003DMG400013282	GO:0005773	vacuole	cellular_component
PGSC0003DMG400025283	GO:0051087	chaperone binding	molecular_function
PGSC0003DMG400025283	GO:0005515	protein binding	molecular_function
PGSC0003DMG400013392	GO:0016740	transferase activity	molecular_function
PGSC0003DMG400013392	GO:0000166	nucleotide binding	molecular_function
PGSC0003DMG400013392	GO:0004672	protein kinase activity	molecular_function
PGSC0003DMG400013392	GO:0004674	protein serine/threonine kinase activity	molecular_function
PGSC0003DMG400013392	GO:0005524	ATP binding	molecular_function
PGSC0003DMG400013392	GO:0016301	kinase activity	molecular_function
PGSC0003DMG400013392	GO:0006468	protein phosphorylation	biological_process
PGSC0003DMG400013392	GO:0007165	signal transduction	biological_process
PGSC0003DMG400013392	GO:0016310	phosphorylation	biological_process
PGSC0003DMG400003512	GO:0055114	oxidation-reduction process	biological_process
PGSC0003DMG400003512	GO:0016491	oxidoreductase activity	molecular_function
PGSC0003DMG400003512	GO:0046872	metal ion binding	molecular_function
PGSC0003DMG400003512	GO:0005576	extracellular region	cellular_component
PGSC0003DMG400003512	GO:0048046	apoplast	cellular_component
PGSC0003DMG400003512	GO:0005507	copper ion binding	molecular_function
PGSC0003DMG400003512	GO:0052716	hydroquinone:oxygen oxidoreductase activity	molecular_function
PGSC0003DMG400003512	GO:0046274	lignin catabolic process	biological_process
PGSC0003DMG400013739	GO:0009674	potassium:sodium symporter activity	molecular_function
PGSC0003DMG400013739	GO:0010107	potassium ion import	biological_process
PGSC0003DMG400013739	GO:0016020	membrane	cellular_component
PGSC0003DMG400013739	GO:0016021	integral component of membrane	cellular_component
PGSC0003DMG400013739	GO:0006811	ion transport	biological_process
PGSC0003DMG400013739	GO:0015079	potassium ion transmembrane transporter activity	molecular_function
PGSC0003DMG400013739	GO:0006813	potassium ion transport	biological_process
PGSC0003DMG400013739	GO:0071805	potassium ion transmembrane transport	biological_process
PGSC0003DMG400013761	GO:0005543	phospholipid binding	molecular_function
PGSC0003DMG400013761	GO:0005545	1-phosphatidylinositol binding	molecular_function
PGSC0003DMG400013761	GO:0030276	clathrin binding	molecular_function
PGSC0003DMG400013761	GO:0048268	clathrin coat assembly	biological_process
PGSC0003DMG400013761	GO:0030136	clathrin-coated vesicle	cellular_component
PGSC0003DMG400013810	GO:0016020	membrane	cellular_component
PGSC0003DMG400013810	GO:0016021	integral component of membrane	cellular_component
PGSC0003DMG400013810	GO:0051119	sugar transmembrane transporter activity	molecular_function
PGSC0003DMG400013810	GO:0008643	carbohydrate transport	biological_process
PGSC0003DMG400013810	GO:0034219	carbohydrate transmembrane transport	biological_process
PGSC0003DMG400013810	GO:0005886	plasma membrane	cellular_component
PGSC0003DMG400013815	GO:0005215	transporter activity	molecular_function
PGSC0003DMG400013815	GO:0016020	membrane	cellular_component
PGSC0003DMG400013815	GO:0016021	integral component of membrane	cellular_component
PGSC0003DMG400013815	GO:0022857	transmembrane transporter activity	molecular_function
PGSC0003DMG400013815	GO:0006857	oligopeptide transport	biological_process
PGSC0003DMG400013815	GO:0055085	transmembrane transport	biological_process
PGSC0003DMG400003750	GO:0003677	DNA binding	molecular_function
PGSC0003DMG400003750	GO:0006355	regulation of transcription, DNA-templated	biological_process
PGSC0003DMG400003750	GO:0005634	nucleus	cellular_component
PGSC0003DMG400013856	GO:0016798	hydrolase activity, acting on glycosyl bonds	molecular_function
PGSC0003DMG400013856	GO:0004564	beta-fructofuranosidase activity	molecular_function
PGSC0003DMG400013856	GO:0016020	membrane	cellular_component
PGSC0003DMG400013856	GO:0016021	integral component of membrane	cellular_component
PGSC0003DMG400013856	GO:0016787	hydrolase activity	molecular_function
PGSC0003DMG400013856	GO:0005975	carbohydrate metabolic process	biological_process
PGSC0003DMG400013856	GO:0008152	metabolic process	biological_process
PGSC0003DMG400013856	GO:0004553	hydrolase activity, hydrolyzing O-glycosyl compounds	molecular_function
PGSC0003DMG400013856	GO:0004575	sucrose alpha-glucosidase activity	molecular_function
PGSC0003DMG400013975	GO:0006073	cellular glucan metabolic process	biological_process
PGSC0003DMG400013975	GO:0016798	hydrolase activity, acting on glycosyl bonds	molecular_function
PGSC0003DMG400013975	GO:0016740	transferase activity	molecular_function
PGSC0003DMG400013975	GO:0016787	hydrolase activity	molecular_function
PGSC0003DMG400013975	GO:0005975	carbohydrate metabolic process	biological_process
PGSC0003DMG400013975	GO:0008152	metabolic process	biological_process
PGSC0003DMG400013975	GO:0071555	cell wall organization	biological_process
PGSC0003DMG400013975	GO:0005576	extracellular region	cellular_component
PGSC0003DMG400013975	GO:0004553	hydrolase activity, hydrolyzing O-glycosyl compounds	molecular_function
PGSC0003DMG400013975	GO:0005618	cell wall	cellular_component
PGSC0003DMG400013975	GO:0048046	apoplast	cellular_component
PGSC0003DMG400013975	GO:0016762	xyloglucan:xyloglucosyl transferase activity	molecular_function
PGSC0003DMG400013975	GO:0010411	xyloglucan metabolic process	biological_process
PGSC0003DMG400013975	GO:0042546	cell wall biogenesis	biological_process
PGSC0003DMG400013989	GO:0016740	transferase activity	molecular_function
PGSC0003DMG400013989	GO:0000166	nucleotide binding	molecular_function
PGSC0003DMG400013989	GO:0004672	protein kinase activity	molecular_function
PGSC0003DMG400013989	GO:0004674	protein serine/threonine kinase activity	molecular_function
PGSC0003DMG400013989	GO:0005524	ATP binding	molecular_function
PGSC0003DMG400013989	GO:0016301	kinase activity	molecular_function
PGSC0003DMG400013989	GO:0006468	protein phosphorylation	biological_process
PGSC0003DMG400013989	GO:0007165	signal transduction	biological_process
PGSC0003DMG400013989	GO:0016310	phosphorylation	biological_process
PGSC0003DMG400013989	GO:0009788	negative regulation of abscisic acid-activated signaling pathway	biological_process
PGSC0003DMG400003980	GO:0006351	transcription, DNA-templated	biological_process
PGSC0003DMG400003980	GO:0006355	regulation of transcription, DNA-templated	biological_process
PGSC0003DMG400025948	GO:0016020	membrane	cellular_component
PGSC0003DMG400025948	GO:0016021	integral component of membrane	cellular_component
PGSC0003DMG400025967	GO:0043086	negative regulation of catalytic activity	biological_process
PGSC0003DMG400025967	GO:0004857	enzyme inhibitor activity	molecular_function
PGSC0003DMG400025967	GO:0016787	hydrolase activity	molecular_function
PGSC0003DMG400025967	GO:0030599	pectinesterase activity	molecular_function
PGSC0003DMG400025967	GO:0045330	aspartyl esterase activity	molecular_function
PGSC0003DMG400025967	GO:0042545	cell wall modification	biological_process
PGSC0003DMG400025967	GO:0045490	pectin catabolic process	biological_process
PGSC0003DMG400025967	GO:0005618	cell wall	cellular_component
PGSC0003DMG400004114	GO:0003824	catalytic activity	molecular_function
PGSC0003DMG400004114	GO:0005992	trehalose biosynthetic process	biological_process
PGSC0003DMG400026101	GO:0005515	protein binding	molecular_function
PGSC0003DMG400014254	GO:0046872	metal ion binding	molecular_function
PGSC0003DMG400014254	GO:0003824	catalytic activity	molecular_function
PGSC0003DMG400014254	GO:0004222	metalloendopeptidase activity	molecular_function
PGSC0003DMG400014254	GO:0009793	embryo development ending in seed dormancy	biological_process
PGSC0003DMG400014254	GO:0016485	protein processing	biological_process
PGSC0003DMG400014254	GO:0005739	mitochondrion	cellular_component
PGSC0003DMG400014254	GO:0009507	chloroplast	cellular_component
PGSC0003DMG400014254	GO:0009570	chloroplast stroma	cellular_component
PGSC0003DMG400026382	GO:0006541	glutamine metabolic process	biological_process
PGSC0003DMG400026382	GO:0016787	hydrolase activity	molecular_function
PGSC0003DMG400004386	GO:0016020	membrane	cellular_component
PGSC0003DMG400004386	GO:0016021	integral component of membrane	cellular_component
PGSC0003DMG400026428	GO:0016740	transferase activity	molecular_function
PGSC0003DMG400026428	GO:0016757	transferase activity, transferring glycosyl groups	molecular_function
PGSC0003DMG400026428	GO:0016157	sucrose synthase activity	molecular_function
PGSC0003DMG400026428	GO:0005985	sucrose metabolic process	biological_process
PGSC0003DMG400026428	GO:0046524	sucrose-phosphate synthase activity	molecular_function
PGSC0003DMG400026428	GO:0005794	Golgi apparatus	cellular_component
PGSC0003DMG400004415	GO:0004672	protein kinase activity	molecular_function
PGSC0003DMG400004415	GO:0005524	ATP binding	molecular_function
PGSC0003DMG400004415	GO:0006468	protein phosphorylation	biological_process
PGSC0003DMG400004415	GO:0043424	protein histidine kinase binding	molecular_function
PGSC0003DMG400004415	GO:0048573	photoperiodism, flowering	biological_process
PGSC0003DMG400026463	GO:0016020	membrane	cellular_component
PGSC0003DMG400026463	GO:0016021	integral component of membrane	cellular_component
PGSC0003DMG400026463	GO:0055085	transmembrane transport	biological_process
PGSC0003DMG400026463	GO:0015267	channel activity	molecular_function
PGSC0003DMG400026554	GO:0016020	membrane	cellular_component
PGSC0003DMG400026554	GO:0016021	integral component of membrane	cellular_component
PGSC0003DMG400026563	GO:0000977	RNA polymerase II regulatory region sequence-specific DNA binding	molecular_function
PGSC0003DMG400026563	GO:0003700	DNA-binding transcription factor activity	molecular_function
PGSC0003DMG400026563	GO:0003677	DNA binding	molecular_function
PGSC0003DMG400026563	GO:0006355	regulation of transcription, DNA-templated	biological_process
PGSC0003DMG400026563	GO:0005634	nucleus	cellular_component
PGSC0003DMG400026563	GO:0046983	protein dimerization activity	molecular_function
PGSC0003DMG400026563	GO:0006351	transcription, DNA-templated	biological_process
PGSC0003DMG400026563	GO:0045944	positive regulation of transcription by RNA polymerase II	biological_process
PGSC0003DMG401004637	GO:0004722	protein serine/threonine phosphatase activity	molecular_function
PGSC0003DMG401004637	GO:0003824	catalytic activity	molecular_function
PGSC0003DMG401004637	GO:0006470	protein dephosphorylation	biological_process
PGSC0003DMG400004652	GO:0003824	catalytic activity	molecular_function
PGSC0003DMG400004659	GO:0016020	membrane	cellular_component
PGSC0003DMG400004659	GO:0016021	integral component of membrane	cellular_component
PGSC0003DMG400004659	GO:0005975	carbohydrate metabolic process	biological_process
PGSC0003DMG400004659	GO:0016857	racemase and epimerase activity, acting on carbohydrates and derivatives	molecular_function
PGSC0003DMG400026778	GO:0055114	oxidation-reduction process	biological_process
PGSC0003DMG400026778	GO:0004497	monooxygenase activity	molecular_function
PGSC0003DMG400026778	GO:0016491	oxidoreductase activity	molecular_function
PGSC0003DMG400026778	GO:0046872	metal ion binding	molecular_function
PGSC0003DMG400026778	GO:0020037	heme binding	molecular_function
PGSC0003DMG400026778	GO:0005506	iron ion binding	molecular_function
PGSC0003DMG400026778	GO:0016705	oxidoreductase activity, acting on paired donors, with incorporation or reduction of molecular oxygen	molecular_function
PGSC0003DMG402027007	GO:0005215	transporter activity	molecular_function
PGSC0003DMG402027007	GO:0016020	membrane	cellular_component
PGSC0003DMG402027007	GO:0016021	integral component of membrane	cellular_component
PGSC0003DMG402027007	GO:0022857	transmembrane transporter activity	molecular_function
PGSC0003DMG402027007	GO:0055085	transmembrane transport	biological_process
PGSC0003DMG402027007	GO:0005366	myo-inositol:proton symporter activity	molecular_function
PGSC0003DMG402027007	GO:0015798	myo-inositol transport	biological_process
PGSC0003DMG402027007	GO:0015992	proton transport	biological_process
PGSC0003DMG402027007	GO:0005773	vacuole	cellular_component
PGSC0003DMG402027007	GO:0009705	plant-type vacuole membrane	cellular_component
PGSC0003DMG400027125	GO:0016311	dephosphorylation	biological_process
PGSC0003DMG400027125	GO:0005975	carbohydrate metabolic process	biological_process
PGSC0003DMG400027125	GO:0016791	phosphatase activity	molecular_function
PGSC0003DMG400027125	GO:0042578	phosphoric ester hydrolase activity	molecular_function
PGSC0003DMG400027125	GO:0050278	sedoheptulose-bisphosphatase activity	molecular_function
PGSC0003DMG400027125	GO:0005986	sucrose biosynthetic process	biological_process
PGSC0003DMG400027125	GO:0016051	carbohydrate biosynthetic process	biological_process
PGSC0003DMG400027125	GO:0019252	starch biosynthetic process	biological_process
PGSC0003DMG400027125	GO:0042742	defense response to bacterium	biological_process
PGSC0003DMG400027125	GO:0009507	chloroplast	cellular_component
PGSC0003DMG400027125	GO:0009570	chloroplast stroma	cellular_component
PGSC0003DMG400027125	GO:0009579	thylakoid	cellular_component
PGSC0003DMG400027125	GO:0009941	chloroplast envelope	cellular_component
PGSC0003DMG400027125	GO:0048046	apoplast	cellular_component
PGSC0003DMG400027127	GO:0016747	transferase activity, transferring acyl groups other than amino-acyl groups	molecular_function
PGSC0003DMG400027128	GO:0005515	protein binding	molecular_function
PGSC0003DMG402027501	GO:0005215	transporter activity	molecular_function
PGSC0003DMG402027501	GO:0016020	membrane	cellular_component
PGSC0003DMG402027501	GO:0016021	integral component of membrane	cellular_component
PGSC0003DMG402027501	GO:0022857	transmembrane transporter activity	molecular_function
PGSC0003DMG402027501	GO:0006857	oligopeptide transport	biological_process
PGSC0003DMG402027501	GO:0055085	transmembrane transport	biological_process
PGSC0003DMG402027501	GO:0009611	response to wounding	biological_process
PGSC0003DMG402027501	GO:0009753	response to jasmonic acid	biological_process
PGSC0003DMG400015192	GO:0016740	transferase activity	molecular_function
PGSC0003DMG400015192	GO:0003824	catalytic activity	molecular_function
PGSC0003DMG400015192	GO:0006099	tricarboxylic acid cycle	biological_process
PGSC0003DMG400015192	GO:0004474	malate synthase activity	molecular_function
PGSC0003DMG400015192	GO:0006097	glyoxylate cycle	biological_process
PGSC0003DMG400015229	GO:0006355	regulation of transcription, DNA-templated	biological_process
PGSC0003DMG400015229	GO:0005634	nucleus	cellular_component
PGSC0003DMG400015229	GO:0008270	zinc ion binding	molecular_function
PGSC0003DMG400015229	GO:0003712	transcription coregulator activity	molecular_function
PGSC0003DMG400015229	GO:0016573	histone acetylation	biological_process
PGSC0003DMG400015229	GO:0004402	histone acetyltransferase activity	molecular_function
PGSC0003DMG400015229	GO:0005515	protein binding	molecular_function
PGSC0003DMG400015424	GO:0006351	transcription, DNA-templated	biological_process
PGSC0003DMG400015424	GO:0003700	DNA-binding transcription factor activity	molecular_function
PGSC0003DMG400015424	GO:0009742	brassinosteroid mediated signaling pathway	biological_process
PGSC0003DMG400015424	GO:0006355	regulation of transcription, DNA-templated	biological_process
PGSC0003DMG400015482	GO:0046983	protein dimerization activity	molecular_function
PGSC0003DMG400015484	GO:0055114	oxidation-reduction process	biological_process
PGSC0003DMG400015484	GO:0016491	oxidoreductase activity	molecular_function
PGSC0003DMG400015484	GO:0046872	metal ion binding	molecular_function
PGSC0003DMG400015484	GO:0005576	extracellular region	cellular_component
PGSC0003DMG400015484	GO:0048046	apoplast	cellular_component
PGSC0003DMG400015484	GO:0005507	copper ion binding	molecular_function
PGSC0003DMG400015484	GO:0052716	hydroquinone:oxygen oxidoreductase activity	molecular_function
PGSC0003DMG400015484	GO:0046274	lignin catabolic process	biological_process
PGSC0003DMG400015605	GO:0055114	oxidation-reduction process	biological_process
PGSC0003DMG400015605	GO:0016020	membrane	cellular_component
PGSC0003DMG400015605	GO:0016021	integral component of membrane	cellular_component
PGSC0003DMG400015605	GO:0004497	monooxygenase activity	molecular_function
PGSC0003DMG400015605	GO:0016491	oxidoreductase activity	molecular_function
PGSC0003DMG400015605	GO:0046872	metal ion binding	molecular_function
PGSC0003DMG400015605	GO:0020037	heme binding	molecular_function
PGSC0003DMG400015605	GO:0005506	iron ion binding	molecular_function
PGSC0003DMG400015605	GO:0016705	oxidoreductase activity, acting on paired donors, with incorporation or reduction of molecular oxygen	molecular_function
PGSC0003DMG400016224	GO:0003924	GTPase activity	molecular_function
PGSC0003DMG400016224	GO:0005525	GTP binding	molecular_function

## Sheet: Exclusive_KJHighNStolon
Table S8_GO in Stolon
GeneID	GO.Accession	GO.term.name	GO.domain
PGSC0003DMG400042222	GO:0003677	DNA binding	molecular_function
PGSC0003DMG400043403	GO:0004672	protein kinase activity	molecular_function
PGSC0003DMG400043403	GO:0005524	ATP binding	molecular_function
PGSC0003DMG400043403	GO:0006468	protein phosphorylation	biological_process
PGSC0003DMG400046144	GO:0003676	nucleic acid binding	molecular_function
PGSC0003DMG400046144	GO:0005634	nucleus	cellular_component
PGSC0003DMG400046144	GO:0048364	root development	biological_process
PGSC0003DMG400046144	GO:0010087	phloem or xylem histogenesis	biological_process
PGSC0003DMG400046144	GO:0010588	cotyledon vascular tissue pattern formation	biological_process
PGSC0003DMG400046144	GO:0010305	leaf vascular tissue pattern formation	biological_process
PGSC0003DMG400046144	GO:0048367	shoot system development	biological_process
PGSC0003DMG400046460	GO:0004672	protein kinase activity	molecular_function
PGSC0003DMG400046460	GO:0005524	ATP binding	molecular_function
PGSC0003DMG400046460	GO:0006468	protein phosphorylation	biological_process
PGSC0003DMG400038161	GO:0016020	membrane	cellular_component
PGSC0003DMG400041451	GO:0003700	DNA-binding transcription factor activity	molecular_function
PGSC0003DMG400041451	GO:0003677	DNA binding	molecular_function
PGSC0003DMG400041451	GO:0006355	regulation of transcription, DNA-templated	biological_process
PGSC0003DMG400041451	GO:0005634	nucleus	cellular_component
PGSC0003DMG400041451	GO:0006351	transcription, DNA-templated	biological_process
PGSC0003DMG400041984	GO:0003824	catalytic activity	molecular_function
PGSC0003DMG400030530	GO:0016787	hydrolase activity	molecular_function
PGSC0003DMG400030983	GO:0016020	membrane	cellular_component
PGSC0003DMG400030983	GO:0016021	integral component of membrane	cellular_component
PGSC0003DMG400005651	GO:0016020	membrane	cellular_component
PGSC0003DMG400005651	GO:0016021	integral component of membrane	cellular_component
PGSC0003DMG400005651	GO:0005783	endoplasmic reticulum	cellular_component
PGSC0003DMG400005651	GO:0005789	endoplasmic reticulum membrane	cellular_component
PGSC0003DMG400031446	GO:0016020	membrane	cellular_component
PGSC0003DMG400031446	GO:0016021	integral component of membrane	cellular_component
PGSC0003DMG400031446	GO:0005515	protein binding	molecular_function
PGSC0003DMG400005998	GO:0046983	protein dimerization activity	molecular_function
PGSC0003DMG400006370	GO:0016020	membrane	cellular_component
PGSC0003DMG400006370	GO:0016021	integral component of membrane	cellular_component
PGSC0003DMG400032813	GO:0003824	catalytic activity	molecular_function
PGSC0003DMG400006623	GO:0016853	isomerase activity	molecular_function
PGSC0003DMG400006623	GO:0003755	peptidyl-prolyl cis-trans isomerase activity	molecular_function
PGSC0003DMG400006623	GO:0000413	protein peptidyl-prolyl isomerization	biological_process
PGSC0003DMG400017092	GO:0008152	metabolic process	biological_process
PGSC0003DMG400017092	GO:0006629	lipid metabolic process	biological_process
PGSC0003DMG400007279	GO:0005515	protein binding	molecular_function
PGSC0003DMG400034947	GO:0055114	oxidation-reduction process	biological_process
PGSC0003DMG400034947	GO:0016020	membrane	cellular_component
PGSC0003DMG400034947	GO:0016021	integral component of membrane	cellular_component
PGSC0003DMG400034947	GO:0050662	coenzyme binding	molecular_function
PGSC0003DMG400034947	GO:0004420	hydroxymethylglutaryl-CoA reductase (NADPH) activity	molecular_function
PGSC0003DMG400034947	GO:0015936	coenzyme A metabolic process	biological_process
PGSC0003DMG400007456	GO:0005509	calcium ion binding	molecular_function
PGSC0003DMG400017727	GO:0016020	membrane	cellular_component
PGSC0003DMG400017727	GO:0016021	integral component of membrane	cellular_component
PGSC0003DMG400017727	GO:0022857	transmembrane transporter activity	molecular_function
PGSC0003DMG400017727	GO:0055085	transmembrane transport	biological_process
PGSC0003DMG400008198	GO:0046983	protein dimerization activity	molecular_function
PGSC0003DMG400008291	GO:0016020	membrane	cellular_component
PGSC0003DMG400008291	GO:0016021	integral component of membrane	cellular_component
PGSC0003DMG400018561	GO:0008270	zinc ion binding	molecular_function
PGSC0003DMG400008820	GO:0003676	nucleic acid binding	molecular_function
PGSC0003DMG400018920	GO:0008270	zinc ion binding	molecular_function
PGSC0003DMG400019040	GO:0016020	membrane	cellular_component
PGSC0003DMG400019040	GO:0016021	integral component of membrane	cellular_component
PGSC0003DMG400019525	GO:0003677	DNA binding	molecular_function
PGSC0003DMG400019525	GO:0005634	nucleus	cellular_component
PGSC0003DMG400019525	GO:0046983	protein dimerization activity	molecular_function
PGSC0003DMG400019525	GO:0006351	transcription, DNA-templated	biological_process
PGSC0003DMG400019525	GO:0006355	regulation of transcription, DNA-templated	biological_process
PGSC0003DMG400020205	GO:2000012	regulation of auxin polar transport	biological_process
PGSC0003DMG400020205	GO:0009630	gravitropism	biological_process
PGSC0003DMG402010496	GO:0016020	membrane	cellular_component
PGSC0003DMG402010496	GO:0016021	integral component of membrane	cellular_component
PGSC0003DMG402010654	GO:0016020	membrane	cellular_component
PGSC0003DMG402010654	GO:0016021	integral component of membrane	cellular_component
PGSC0003DMG400011294	GO:0003677	DNA binding	molecular_function
PGSC0003DMG400011294	GO:0005634	nucleus	cellular_component
PGSC0003DMG400011294	GO:0006351	transcription, DNA-templated	biological_process
PGSC0003DMG400011294	GO:0006355	regulation of transcription, DNA-templated	biological_process
PGSC0003DMG400010762	GO:0009055	electron transfer activity	molecular_function
PGSC0003DMG400010762	GO:0022900	electron transport chain	biological_process
PGSC0003DMG400010762	GO:0055114	oxidation-reduction process	biological_process
PGSC0003DMG400010762	GO:0005623	cell	cellular_component
PGSC0003DMG400010762	GO:0015035	protein disulfide oxidoreductase activity	molecular_function
PGSC0003DMG400010762	GO:0045454	cell redox homeostasis	biological_process
PGSC0003DMG400010765	GO:0009055	electron transfer activity	molecular_function
PGSC0003DMG400010765	GO:0022900	electron transport chain	biological_process
PGSC0003DMG400010765	GO:0055114	oxidation-reduction process	biological_process
PGSC0003DMG400010765	GO:0005623	cell	cellular_component
PGSC0003DMG400010765	GO:0015035	protein disulfide oxidoreductase activity	molecular_function
PGSC0003DMG400010765	GO:0045454	cell redox homeostasis	biological_process
PGSC0003DMG400010766	GO:0009055	electron transfer activity	molecular_function
PGSC0003DMG400010766	GO:0022900	electron transport chain	biological_process
PGSC0003DMG400010766	GO:0055114	oxidation-reduction process	biological_process
PGSC0003DMG400010766	GO:0005623	cell	cellular_component
PGSC0003DMG400010766	GO:0015035	protein disulfide oxidoreductase activity	molecular_function
PGSC0003DMG400010766	GO:0045454	cell redox homeostasis	biological_process
PGSC0003DMG400020983	GO:0016020	membrane	cellular_component
PGSC0003DMG400020983	GO:0016021	integral component of membrane	cellular_component
PGSC0003DMG400000280	GO:0003700	DNA-binding transcription factor activity	molecular_function
PGSC0003DMG400000280	GO:0006355	regulation of transcription, DNA-templated	biological_process
PGSC0003DMG400000280	GO:0043565	sequence-specific DNA binding	molecular_function
PGSC0003DMG400000280	GO:0046872	metal ion binding	molecular_function
PGSC0003DMG400000280	GO:0008270	zinc ion binding	molecular_function
PGSC0003DMG400011678	GO:0003676	nucleic acid binding	molecular_function
PGSC0003DMG400000446	GO:0003700	DNA-binding transcription factor activity	molecular_function
PGSC0003DMG400000446	GO:0003677	DNA binding	molecular_function
PGSC0003DMG400000446	GO:0006355	regulation of transcription, DNA-templated	biological_process
PGSC0003DMG400000446	GO:0005634	nucleus	cellular_component
PGSC0003DMG400000446	GO:0006351	transcription, DNA-templated	biological_process
PGSC0003DMG400024538	GO:0004190	aspartic-type endopeptidase activity	molecular_function
PGSC0003DMG400024538	GO:0006508	proteolysis	biological_process
PGSC0003DMG401024817	GO:0016020	membrane	cellular_component
PGSC0003DMG401024817	GO:0016021	integral component of membrane	cellular_component
PGSC0003DMG401024817	GO:0051119	sugar transmembrane transporter activity	molecular_function
PGSC0003DMG401024817	GO:0008643	carbohydrate transport	biological_process
PGSC0003DMG401024817	GO:0034219	carbohydrate transmembrane transport	biological_process
PGSC0003DMG400012705	GO:0016020	membrane	cellular_component
PGSC0003DMG400012705	GO:0016021	integral component of membrane	cellular_component
PGSC0003DMG402012772	GO:0010199	organ boundary specification between lateral organs and the meristem	biological_process
PGSC0003DMG402012772	GO:0010089	xylem development	biological_process
PGSC0003DMG400012970	GO:0016020	membrane	cellular_component
PGSC0003DMG400012970	GO:0016021	integral component of membrane	cellular_component
PGSC0003DMG400013004	GO:0006351	transcription, DNA-templated	biological_process
PGSC0003DMG400013004	GO:0005634	nucleus	cellular_component
PGSC0003DMG400013004	GO:0032502	developmental process	biological_process
PGSC0003DMG400004380	GO:0016787	hydrolase activity	molecular_function
PGSC0003DMG400004380	GO:0008233	peptidase activity	molecular_function
PGSC0003DMG400004380	GO:0006508	proteolysis	biological_process
PGSC0003DMG400004380	GO:0008234	cysteine-type peptidase activity	molecular_function
PGSC0003DMG400026752	GO:0016740	transferase activity	molecular_function
PGSC0003DMG400026752	GO:0008146	sulfotransferase activity	molecular_function
PGSC0003DMG400005115	GO:0005576	extracellular region	cellular_component
PGSC0003DMG401015193	GO:0016740	transferase activity	molecular_function
PGSC0003DMG401015193	GO:0003824	catalytic activity	molecular_function
PGSC0003DMG401015193	GO:0006099	tricarboxylic acid cycle	biological_process
PGSC0003DMG401015193	GO:0004474	malate synthase activity	molecular_function
PGSC0003DMG401015193	GO:0006097	glyoxylate cycle	biological_process
PGSC0003DMG400005370	GO:0016020	membrane	cellular_component
PGSC0003DMG400005370	GO:0016021	integral component of membrane	cellular_component
PGSC0003DMG400015899	GO:0016020	membrane	cellular_component
PGSC0003DMG400015899	GO:0016021	integral component of membrane	cellular_component
PGSC0003DMG400015899	GO:0009773	photosynthetic electron transport in photosystem I	biological_process
PGSC0003DMG400015899	GO:0009535	chloroplast thylakoid membrane	cellular_component
PGSC0003DMG400015899	GO:0010598	NAD(P)H dehydrogenase complex (plastoquinone)	cellular_component
PGSC0003DMG400015899	GO:0009507	chloroplast	cellular_component
PGSC0003DMG400016031	GO:0009055	electron transfer activity	molecular_function
PGSC0003DMG400016031	GO:0022900	electron transport chain	biological_process
PGSC0003DMG400016031	GO:0055114	oxidation-reduction process	biological_process
PGSC0003DMG400016031	GO:0005623	cell	cellular_component
PGSC0003DMG400016031	GO:0015035	protein disulfide oxidoreductase activity	molecular_function
PGSC0003DMG400016031	GO:0045454	cell redox homeostasis	biological_process
PGSC0003DMG401016146	GO:0016020	membrane	cellular_component
PGSC0003DMG401016146	GO:0016021	integral component of membrane	cellular_component

## Sheet: Exclusive_KJLowNStolon
Table S8_GO in Stolon
GeneID	GO.Accession	GO.term.name	GO.domain
PGSC0003DMG400043108	GO:0005576	extracellular region	cellular_component
PGSC0003DMG400043801	GO:0003700	DNA-binding transcription factor activity	molecular_function
PGSC0003DMG400043801	GO:0003677	DNA binding	molecular_function
PGSC0003DMG400043801	GO:0006355	regulation of transcription, DNA-templated	biological_process
PGSC0003DMG400043801	GO:0005634	nucleus	cellular_component
PGSC0003DMG400043801	GO:0006351	transcription, DNA-templated	biological_process
PGSC0003DMG400043881	GO:0016020	membrane	cellular_component
PGSC0003DMG400043881	GO:0016021	integral component of membrane	cellular_component
PGSC0003DMG400035516	GO:0009733	response to auxin	biological_process
PGSC0003DMG400044717	GO:0008289	lipid binding	molecular_function
PGSC0003DMG400044717	GO:0006869	lipid transport	biological_process
PGSC0003DMG400045238	GO:0004040	amidase activity	molecular_function
PGSC0003DMG400045327	GO:0016740	transferase activity	molecular_function
PGSC0003DMG400045327	GO:0008152	metabolic process	biological_process
PGSC0003DMG400045327	GO:0016758	transferase activity, transferring hexosyl groups	molecular_function
PGSC0003DMG400036318	GO:0003677	DNA binding	molecular_function
PGSC0003DMG400036318	GO:0005634	nucleus	cellular_component
PGSC0003DMG400036318	GO:0006351	transcription, DNA-templated	biological_process
PGSC0003DMG400036318	GO:0006355	regulation of transcription, DNA-templated	biological_process
PGSC0003DMG400045494	GO:0016740	transferase activity	molecular_function
PGSC0003DMG400045494	GO:0008168	methyltransferase activity	molecular_function
PGSC0003DMG400045494	GO:0032259	methylation	biological_process
PGSC0003DMG400045494	GO:0046983	protein dimerization activity	molecular_function
PGSC0003DMG400045494	GO:0008171	O-methyltransferase activity	molecular_function
PGSC0003DMG400045603	GO:0005509	calcium ion binding	molecular_function
PGSC0003DMG400036565	GO:0036459	thiol-dependent ubiquitinyl hydrolase activity	molecular_function
PGSC0003DMG400036565	GO:0016579	protein deubiquitination	biological_process
PGSC0003DMG400036785	GO:0009733	response to auxin	biological_process
PGSC0003DMG400037361	GO:0046872	metal ion binding	molecular_function
PGSC0003DMG400046646	GO:0003700	DNA-binding transcription factor activity	molecular_function
PGSC0003DMG400046646	GO:0003677	DNA binding	molecular_function
PGSC0003DMG400046646	GO:0006355	regulation of transcription, DNA-templated	biological_process
PGSC0003DMG400046646	GO:0005634	nucleus	cellular_component
PGSC0003DMG400046646	GO:0006351	transcription, DNA-templated	biological_process
PGSC0003DMG400037672	GO:0009055	electron transfer activity	molecular_function
PGSC0003DMG400037672	GO:0022900	electron transport chain	biological_process
PGSC0003DMG400037894	GO:0016787	hydrolase activity	molecular_function
PGSC0003DMG400037894	GO:0004190	aspartic-type endopeptidase activity	molecular_function
PGSC0003DMG400037894	GO:0008233	peptidase activity	molecular_function
PGSC0003DMG400037894	GO:0006508	proteolysis	biological_process
PGSC0003DMG400041312	GO:0016020	membrane	cellular_component
PGSC0003DMG400041312	GO:0016021	integral component of membrane	cellular_component
PGSC0003DMG400041872	GO:0016020	membrane	cellular_component
PGSC0003DMG400041872	GO:0016021	integral component of membrane	cellular_component
PGSC0003DMG400041872	GO:0016853	isomerase activity	molecular_function
PGSC0003DMG400041872	GO:0005576	extracellular region	cellular_component
PGSC0003DMG400041872	GO:0048046	apoplast	cellular_component
PGSC0003DMG400028541	GO:0016798	hydrolase activity, acting on glycosyl bonds	molecular_function
PGSC0003DMG400028541	GO:0016787	hydrolase activity	molecular_function
PGSC0003DMG400028541	GO:0005975	carbohydrate metabolic process	biological_process
PGSC0003DMG400028541	GO:0004650	polygalacturonase activity	molecular_function
PGSC0003DMG400028541	GO:0008152	metabolic process	biological_process
PGSC0003DMG400028637	GO:0055114	oxidation-reduction process	biological_process
PGSC0003DMG400028637	GO:0016491	oxidoreductase activity	molecular_function
PGSC0003DMG400028995	GO:0004672	protein kinase activity	molecular_function
PGSC0003DMG400028995	GO:0005524	ATP binding	molecular_function
PGSC0003DMG400028995	GO:0006468	protein phosphorylation	biological_process
PGSC0003DMG400029135	GO:0055114	oxidation-reduction process	biological_process
PGSC0003DMG400029135	GO:0051287	NAD binding	molecular_function
PGSC0003DMG400029135	GO:0016651	oxidoreductase activity, acting on NAD(P)H	molecular_function
PGSC0003DMG400029135	GO:0048038	quinone binding	molecular_function
PGSC0003DMG400029484	GO:0006952	defense response	biological_process
PGSC0003DMG400029523	GO:0006952	defense response	biological_process
PGSC0003DMG400029523	GO:0009607	response to biotic stimulus	biological_process
PGSC0003DMG400029620	GO:0016746	transferase activity, transferring acyl groups	molecular_function
PGSC0003DMG400029620	GO:0016740	transferase activity	molecular_function
PGSC0003DMG400029620	GO:0008152	metabolic process	biological_process
PGSC0003DMG400029620	GO:0009058	biosynthetic process	biological_process
PGSC0003DMG400029620	GO:0003824	catalytic activity	molecular_function
PGSC0003DMG400029620	GO:0016747	transferase activity, transferring acyl groups other than amino-acyl groups	molecular_function
PGSC0003DMG400029620	GO:0016210	naringenin-chalcone synthase activity	molecular_function
PGSC0003DMG400029620	GO:0009813	flavonoid biosynthetic process	biological_process
PGSC0003DMG400029672	GO:0016020	membrane	cellular_component
PGSC0003DMG400029672	GO:0016021	integral component of membrane	cellular_component
PGSC0003DMG400029672	GO:0022857	transmembrane transporter activity	molecular_function
PGSC0003DMG400029672	GO:0055085	transmembrane transport	biological_process
PGSC0003DMG400029853	GO:0003677	DNA binding	molecular_function
PGSC0003DMG400029853	GO:0006357	regulation of transcription by RNA polymerase II	biological_process
PGSC0003DMG400029853	GO:0046983	protein dimerization activity	molecular_function
PGSC0003DMG400029863	GO:0016020	membrane	cellular_component
PGSC0003DMG400029863	GO:0016021	integral component of membrane	cellular_component
PGSC0003DMG400030163	GO:0016020	membrane	cellular_component
PGSC0003DMG400030163	GO:0016021	integral component of membrane	cellular_component
PGSC0003DMG400030253	GO:0003824	catalytic activity	molecular_function
PGSC0003DMG400030253	GO:0005975	carbohydrate metabolic process	biological_process
PGSC0003DMG400030253	GO:0004553	hydrolase activity, hydrolyzing O-glycosyl compounds	molecular_function
PGSC0003DMG400030258	GO:1902600	proton transmembrane transport	biological_process
PGSC0003DMG400030258	GO:0022900	electron transport chain	biological_process
PGSC0003DMG400030258	GO:0005743	mitochondrial inner membrane	cellular_component
PGSC0003DMG400030258	GO:0004129	cytochrome-c oxidase activity	molecular_function
PGSC0003DMG400030258	GO:0005751	mitochondrial respiratory chain complex IV	cellular_component
PGSC0003DMG400030593	GO:0010951	negative regulation of endopeptidase activity	biological_process
PGSC0003DMG400030593	GO:0004867	serine-type endopeptidase inhibitor activity	molecular_function
PGSC0003DMG400030904	GO:0007275	multicellular organism development	biological_process
PGSC0003DMG400031104	GO:0016020	membrane	cellular_component
PGSC0003DMG400031104	GO:0016021	integral component of membrane	cellular_component
PGSC0003DMG400031126	GO:0008289	lipid binding	molecular_function
PGSC0003DMG400031126	GO:0006869	lipid transport	biological_process
PGSC0003DMG400005648	GO:0016020	membrane	cellular_component
PGSC0003DMG400005648	GO:0008375	acetylglucosaminyltransferase activity	molecular_function
PGSC0003DMG400005663	GO:0016757	transferase activity, transferring glycosyl groups	molecular_function
PGSC0003DMG400005923	GO:0005743	mitochondrial inner membrane	cellular_component
PGSC0003DMG400005923	GO:0006122	mitochondrial electron transport, ubiquinol to cytochrome c	biological_process
PGSC0003DMG400005923	GO:0005750	mitochondrial respiratory chain complex III	cellular_component
PGSC0003DMG400005923	GO:0016020	membrane	cellular_component
PGSC0003DMG400005923	GO:0016021	integral component of membrane	cellular_component
PGSC0003DMG400032207	GO:0046872	metal ion binding	molecular_function
PGSC0003DMG400032207	GO:0055114	oxidation-reduction process	biological_process
PGSC0003DMG400032207	GO:0016491	oxidoreductase activity	molecular_function
PGSC0003DMG400032207	GO:0016702	oxidoreductase activity, acting on single donors with incorporation of molecular oxygen, incorporation of two atoms of oxygen	molecular_function
PGSC0003DMG400032828	GO:0005515	protein binding	molecular_function
PGSC0003DMG400006632	GO:0010951	negative regulation of endopeptidase activity	biological_process
PGSC0003DMG400006632	GO:0004869	cysteine-type endopeptidase inhibitor activity	molecular_function
PGSC0003DMG400033872	GO:0016020	membrane	cellular_component
PGSC0003DMG400033872	GO:0016021	integral component of membrane	cellular_component
PGSC0003DMG400033872	GO:0016491	oxidoreductase activity	molecular_function
PGSC0003DMG400033872	GO:0055114	oxidation-reduction process	biological_process
PGSC0003DMG400033872	GO:0006629	lipid metabolic process	biological_process
PGSC0003DMG400016869	GO:0016020	membrane	cellular_component
PGSC0003DMG400016869	GO:0016021	integral component of membrane	cellular_component
PGSC0003DMG400016869	GO:0016192	vesicle-mediated transport	biological_process
PGSC0003DMG400034122	GO:1902600	proton transmembrane transport	biological_process
PGSC0003DMG400034122	GO:0015992	proton transport	biological_process
PGSC0003DMG400034122	GO:0046034	ATP metabolic process	biological_process
PGSC0003DMG400034300	GO:0016740	transferase activity	molecular_function
PGSC0003DMG400034300	GO:0016020	membrane	cellular_component
PGSC0003DMG400034300	GO:0016021	integral component of membrane	cellular_component
PGSC0003DMG400034300	GO:0071555	cell wall organization	biological_process
PGSC0003DMG400034300	GO:0016757	transferase activity, transferring glycosyl groups	molecular_function
PGSC0003DMG400034300	GO:0030244	cellulose biosynthetic process	biological_process
PGSC0003DMG400034300	GO:0016760	cellulose synthase (UDP-forming) activity	molecular_function
PGSC0003DMG400016996	GO:0016020	membrane	cellular_component
PGSC0003DMG400016996	GO:0016021	integral component of membrane	cellular_component
PGSC0003DMG400016996	GO:0055085	transmembrane transport	biological_process
PGSC0003DMG400016996	GO:0015706	nitrate transport	biological_process
PGSC0003DMG400016996	GO:0005886	plasma membrane	cellular_component
PGSC0003DMG400017111	GO:0030014	CCR4-NOT complex	cellular_component
PGSC0003DMG400017111	GO:0006402	mRNA catabolic process	biological_process
PGSC0003DMG400017111	GO:0005488	binding	molecular_function
PGSC0003DMG400007169	GO:0016491	oxidoreductase activity	molecular_function
PGSC0003DMG400007169	GO:0055114	oxidation-reduction process	biological_process
PGSC0003DMG400007176	GO:0016020	membrane	cellular_component
PGSC0003DMG400007176	GO:0016021	integral component of membrane	cellular_component
PGSC0003DMG400007176	GO:0022857	transmembrane transporter activity	molecular_function
PGSC0003DMG400007176	GO:0055085	transmembrane transport	biological_process
PGSC0003DMG400017319	GO:0055114	oxidation-reduction process	biological_process
PGSC0003DMG400017319	GO:0020037	heme binding	molecular_function
PGSC0003DMG400017319	GO:0005506	iron ion binding	molecular_function
PGSC0003DMG400017319	GO:0016705	oxidoreductase activity, acting on paired donors, with incorporation or reduction of molecular oxygen	molecular_function
PGSC0003DMG400017344	GO:0046983	protein dimerization activity	molecular_function
PGSC0003DMG400007617	GO:0016020	membrane	cellular_component
PGSC0003DMG400007617	GO:0016021	integral component of membrane	cellular_component
PGSC0003DMG400007724	GO:0005515	protein binding	molecular_function
PGSC0003DMG400017624	GO:0004672	protein kinase activity	molecular_function
PGSC0003DMG400017624	GO:0004674	protein serine/threonine kinase activity	molecular_function
PGSC0003DMG400017624	GO:0005524	ATP binding	molecular_function
PGSC0003DMG400017624	GO:0016301	kinase activity	molecular_function
PGSC0003DMG400017624	GO:0006468	protein phosphorylation	biological_process
PGSC0003DMG400017624	GO:0016310	phosphorylation	biological_process
PGSC0003DMG400007751	GO:0008270	zinc ion binding	molecular_function
PGSC0003DMG400008015	GO:0016740	transferase activity	molecular_function
PGSC0003DMG400008015	GO:0016020	membrane	cellular_component
PGSC0003DMG400008015	GO:0016021	integral component of membrane	cellular_component
PGSC0003DMG400008015	GO:0016757	transferase activity, transferring glycosyl groups	molecular_function
PGSC0003DMG400008015	GO:0005794	Golgi apparatus	cellular_component
PGSC0003DMG400008015	GO:0015020	glucuronosyltransferase activity	molecular_function
PGSC0003DMG400008015	GO:0009834	plant-type secondary cell wall biogenesis	biological_process
PGSC0003DMG400008015	GO:0045492	xylan biosynthetic process	biological_process
PGSC0003DMG401018057	GO:0055114	oxidation-reduction process	biological_process
PGSC0003DMG401018057	GO:0004497	monooxygenase activity	molecular_function
PGSC0003DMG401018057	GO:0016491	oxidoreductase activity	molecular_function
PGSC0003DMG401018057	GO:0046872	metal ion binding	molecular_function
PGSC0003DMG401018057	GO:0020037	heme binding	molecular_function
PGSC0003DMG401018057	GO:0005506	iron ion binding	molecular_function
PGSC0003DMG401018057	GO:0016705	oxidoreductase activity, acting on paired donors, with incorporation or reduction of molecular oxygen	molecular_function
PGSC0003DMG400018066	GO:0000287	magnesium ion binding	molecular_function
PGSC0003DMG400018066	GO:0010333	terpene synthase activity	molecular_function
PGSC0003DMG400018066	GO:0016829	lyase activity	molecular_function
PGSC0003DMG400008241	GO:0009055	electron transfer activity	molecular_function
PGSC0003DMG400008241	GO:0022900	electron transport chain	biological_process
PGSC0003DMG400018121	GO:0016020	membrane	cellular_component
PGSC0003DMG400018121	GO:0016021	integral component of membrane	cellular_component
PGSC0003DMG400018176	GO:0016020	membrane	cellular_component
PGSC0003DMG400018176	GO:0016021	integral component of membrane	cellular_component
PGSC0003DMG400018176	GO:0012511	monolayer-surrounded lipid storage body	cellular_component
PGSC0003DMG400018176	GO:0005811	lipid droplet	cellular_component
PGSC0003DMG400008650	GO:0055114	oxidation-reduction process	biological_process
PGSC0003DMG400008650	GO:0016491	oxidoreductase activity	molecular_function
PGSC0003DMG400008872	GO:0016020	membrane	cellular_component
PGSC0003DMG400008872	GO:0016021	integral component of membrane	cellular_component
PGSC0003DMG400018844	GO:0005576	extracellular region	cellular_component
PGSC0003DMG400018844	GO:0016020	membrane	cellular_component
PGSC0003DMG400018844	GO:0016021	integral component of membrane	cellular_component
PGSC0003DMG400018844	GO:0019953	sexual reproduction	biological_process
PGSC0003DMG400018965	GO:0016020	membrane	cellular_component
PGSC0003DMG400018965	GO:0016021	integral component of membrane	cellular_component
PGSC0003DMG400019110	GO:0016746	transferase activity, transferring acyl groups	molecular_function
PGSC0003DMG400019110	GO:0016740	transferase activity	molecular_function
PGSC0003DMG400019110	GO:0008152	metabolic process	biological_process
PGSC0003DMG400019110	GO:0009058	biosynthetic process	biological_process
PGSC0003DMG400019110	GO:0003824	catalytic activity	molecular_function
PGSC0003DMG400019110	GO:0016747	transferase activity, transferring acyl groups other than amino-acyl groups	molecular_function
PGSC0003DMG400019110	GO:0016210	naringenin-chalcone synthase activity	molecular_function
PGSC0003DMG400019110	GO:0009813	flavonoid biosynthetic process	biological_process
PGSC0003DMG400019120	GO:0055114	oxidation-reduction process	biological_process
PGSC0003DMG400019120	GO:0016491	oxidoreductase activity	molecular_function
PGSC0003DMG400019217	GO:0003677	DNA binding	molecular_function
PGSC0003DMG400019380	GO:0016020	membrane	cellular_component
PGSC0003DMG400019380	GO:0016021	integral component of membrane	cellular_component
PGSC0003DMG400019517	GO:0006952	defense response	biological_process
PGSC0003DMG400019517	GO:0008061	chitin binding	molecular_function
PGSC0003DMG400019517	GO:0030246	carbohydrate binding	molecular_function
PGSC0003DMG400019586	GO:0016020	membrane	cellular_component
PGSC0003DMG400019586	GO:0016021	integral component of membrane	cellular_component
PGSC0003DMG400009511	GO:0010466	negative regulation of peptidase activity	biological_process
PGSC0003DMG400009511	GO:0030414	peptidase inhibitor activity	molecular_function
PGSC0003DMG400009511	GO:0010951	negative regulation of endopeptidase activity	biological_process
PGSC0003DMG400009511	GO:0019828	aspartic-type endopeptidase inhibitor activity	molecular_function
PGSC0003DMG400009511	GO:0004866	endopeptidase inhibitor activity	molecular_function
PGSC0003DMG400009511	GO:0008233	peptidase activity	molecular_function
PGSC0003DMG400009511	GO:0006508	proteolysis	biological_process
PGSC0003DMG400009511	GO:0005773	vacuole	cellular_component
PGSC0003DMG400009511	GO:0004867	serine-type endopeptidase inhibitor activity	molecular_function
PGSC0003DMG400009512	GO:0010951	negative regulation of endopeptidase activity	biological_process
PGSC0003DMG400009512	GO:0004866	endopeptidase inhibitor activity	molecular_function
PGSC0003DMG400009513	GO:0010466	negative regulation of peptidase activity	biological_process
PGSC0003DMG400009513	GO:0030414	peptidase inhibitor activity	molecular_function
PGSC0003DMG400009513	GO:0010951	negative regulation of endopeptidase activity	biological_process
PGSC0003DMG400009513	GO:0019828	aspartic-type endopeptidase inhibitor activity	molecular_function
PGSC0003DMG400009513	GO:0004866	endopeptidase inhibitor activity	molecular_function
PGSC0003DMG400009513	GO:0008233	peptidase activity	molecular_function
PGSC0003DMG400009513	GO:0006508	proteolysis	biological_process
PGSC0003DMG400009513	GO:0005773	vacuole	cellular_component
PGSC0003DMG400009513	GO:0004867	serine-type endopeptidase inhibitor activity	molecular_function
PGSC0003DMG400009653	GO:0003676	nucleic acid binding	molecular_function
PGSC0003DMG400020071	GO:0003677	DNA binding	molecular_function
PGSC0003DMG400009943	GO:0005634	nucleus	cellular_component
PGSC0003DMG400010128	GO:0010466	negative regulation of peptidase activity	biological_process
PGSC0003DMG400010128	GO:0030414	peptidase inhibitor activity	molecular_function
PGSC0003DMG400010128	GO:0010951	negative regulation of endopeptidase activity	biological_process
PGSC0003DMG400010128	GO:0016020	membrane	cellular_component
PGSC0003DMG400010128	GO:0016021	integral component of membrane	cellular_component
PGSC0003DMG400010128	GO:0004866	endopeptidase inhibitor activity	molecular_function
PGSC0003DMG400010128	GO:0008233	peptidase activity	molecular_function
PGSC0003DMG400010128	GO:0006508	proteolysis	biological_process
PGSC0003DMG400010128	GO:0005773	vacuole	cellular_component
PGSC0003DMG400010128	GO:0004867	serine-type endopeptidase inhibitor activity	molecular_function
PGSC0003DMG400010141	GO:0010951	negative regulation of endopeptidase activity	biological_process
PGSC0003DMG400010141	GO:0004866	endopeptidase inhibitor activity	molecular_function
PGSC0003DMG400010144	GO:0010951	negative regulation of endopeptidase activity	biological_process
PGSC0003DMG400010144	GO:0004866	endopeptidase inhibitor activity	molecular_function
PGSC0003DMG400010147	GO:0010951	negative regulation of endopeptidase activity	biological_process
PGSC0003DMG400010147	GO:0004866	endopeptidase inhibitor activity	molecular_function
PGSC0003DMG400020435	GO:0046872	metal ion binding	molecular_function
PGSC0003DMG400020435	GO:0008270	zinc ion binding	molecular_function
PGSC0003DMG400020478	GO:0006355	regulation of transcription, DNA-templated	biological_process
PGSC0003DMG400020478	GO:0005634	nucleus	cellular_component
PGSC0003DMG400020478	GO:0006351	transcription, DNA-templated	biological_process
PGSC0003DMG400020478	GO:0009734	auxin-activated signaling pathway	biological_process
PGSC0003DMG400020478	GO:0005515	protein binding	molecular_function
PGSC0003DMG400010278	GO:0006355	regulation of transcription, DNA-templated	biological_process
PGSC0003DMG400010278	GO:0016020	membrane	cellular_component
PGSC0003DMG400010278	GO:0016021	integral component of membrane	cellular_component
PGSC0003DMG400010278	GO:0008289	lipid binding	molecular_function
PGSC0003DMG400010278	GO:0006950	response to stress	biological_process
PGSC0003DMG400010278	GO:0006869	lipid transport	biological_process
PGSC0003DMG400011194	GO:0005840	ribosome	cellular_component
PGSC0003DMG400011194	GO:0005622	intracellular	cellular_component
PGSC0003DMG400011194	GO:0003735	structural constituent of ribosome	molecular_function
PGSC0003DMG400011194	GO:0030529	intracellular ribonucleoprotein complex	cellular_component
PGSC0003DMG400011194	GO:0006414	translational elongation	biological_process
PGSC0003DMG400020605	GO:0016020	membrane	cellular_component
PGSC0003DMG400020605	GO:0016021	integral component of membrane	cellular_component
PGSC0003DMG400020605	GO:0006952	defense response	biological_process
PGSC0003DMG400020681	GO:0016020	membrane	cellular_component
PGSC0003DMG400020681	GO:0016021	integral component of membrane	cellular_component
PGSC0003DMG400010639	GO:0032259	methylation	biological_process
PGSC0003DMG400010639	GO:0008152	metabolic process	biological_process
PGSC0003DMG400010639	GO:0008168	methyltransferase activity	molecular_function
PGSC0003DMG400011323	GO:0009627	systemic acquired resistance	biological_process
PGSC0003DMG400011323	GO:0005504	fatty acid binding	molecular_function
PGSC0003DMG400020986	GO:0008970	phosphatidylcholine 1-acylhydrolase activity	molecular_function
PGSC0003DMG400010980	GO:0005634	nucleus	cellular_component
PGSC0003DMG400010980	GO:0016740	transferase activity	molecular_function
PGSC0003DMG400010980	GO:0008168	methyltransferase activity	molecular_function
PGSC0003DMG400010980	GO:0032259	methylation	biological_process
PGSC0003DMG400010980	GO:0005515	protein binding	molecular_function
PGSC0003DMG400022535	GO:0046872	metal ion binding	molecular_function
PGSC0003DMG400022535	GO:0004462	lactoylglutathione lyase activity	molecular_function
PGSC0003DMG400021834	GO:0046872	metal ion binding	molecular_function
PGSC0003DMG400021834	GO:0030001	metal ion transport	biological_process
PGSC0003DMG400022623	GO:0005515	protein binding	molecular_function
PGSC0003DMG401011536	GO:0016747	transferase activity, transferring acyl groups other than amino-acyl groups	molecular_function
PGSC0003DMG400011547	GO:0046983	protein dimerization activity	molecular_function
PGSC0003DMG400000110	GO:0004144	diacylglycerol O-acyltransferase activity	molecular_function
PGSC0003DMG400000110	GO:0016020	membrane	cellular_component
PGSC0003DMG400000110	GO:0016021	integral component of membrane	cellular_component
PGSC0003DMG400000110	GO:0045017	glycerolipid biosynthetic process	biological_process
PGSC0003DMG400000212	GO:0003677	DNA binding	molecular_function
PGSC0003DMG400000212	GO:0045892	negative regulation of transcription, DNA-templated	biological_process
PGSC0003DMG400000212	GO:0048629	trichome patterning	biological_process
PGSC0003DMG400000212	GO:1900033	negative regulation of trichome patterning	biological_process
PGSC0003DMG400000212	GO:0005634	nucleus	cellular_component
PGSC0003DMG400000271	GO:0016020	membrane	cellular_component
PGSC0003DMG400000271	GO:0016021	integral component of membrane	cellular_component
PGSC0003DMG400022295	GO:0009627	systemic acquired resistance	biological_process
PGSC0003DMG400022295	GO:0005504	fatty acid binding	molecular_function
PGSC0003DMG400000317	GO:0016020	membrane	cellular_component
PGSC0003DMG400000317	GO:0016021	integral component of membrane	cellular_component
PGSC0003DMG400023114	GO:0005840	ribosome	cellular_component
PGSC0003DMG400023114	GO:0005622	intracellular	cellular_component
PGSC0003DMG400023114	GO:0003735	structural constituent of ribosome	molecular_function
PGSC0003DMG400023114	GO:0006412	translation	biological_process
PGSC0003DMG400023114	GO:0030529	intracellular ribonucleoprotein complex	cellular_component
PGSC0003DMG400000425	GO:0055114	oxidation-reduction process	biological_process
PGSC0003DMG400000425	GO:0016020	membrane	cellular_component
PGSC0003DMG400000425	GO:0016021	integral component of membrane	cellular_component
PGSC0003DMG400000425	GO:0004497	monooxygenase activity	molecular_function
PGSC0003DMG400000425	GO:0016491	oxidoreductase activity	molecular_function
PGSC0003DMG400000425	GO:0046872	metal ion binding	molecular_function
PGSC0003DMG400000425	GO:0020037	heme binding	molecular_function
PGSC0003DMG400000425	GO:0005506	iron ion binding	molecular_function
PGSC0003DMG400000425	GO:0016705	oxidoreductase activity, acting on paired donors, with incorporation or reduction of molecular oxygen	molecular_function
PGSC0003DMG400023216	GO:0006952	defense response	biological_process
PGSC0003DMG400023216	GO:0009607	response to biotic stimulus	biological_process
PGSC0003DMG400000482	GO:0009055	electron transfer activity	molecular_function
PGSC0003DMG400000482	GO:0022900	electron transport chain	biological_process
PGSC0003DMG400000482	GO:0055114	oxidation-reduction process	biological_process
PGSC0003DMG400000482	GO:0005623	cell	cellular_component
PGSC0003DMG400000482	GO:0015035	protein disulfide oxidoreductase activity	molecular_function
PGSC0003DMG400000482	GO:0045454	cell redox homeostasis	biological_process
PGSC0003DMG400011749	GO:0016740	transferase activity	molecular_function
PGSC0003DMG400011749	GO:0008152	metabolic process	biological_process
PGSC0003DMG400011749	GO:0016757	transferase activity, transferring glycosyl groups	molecular_function
PGSC0003DMG400011749	GO:0016758	transferase activity, transferring hexosyl groups	molecular_function
PGSC0003DMG400000593	GO:0055114	oxidation-reduction process	biological_process
PGSC0003DMG400000593	GO:0016491	oxidoreductase activity	molecular_function
PGSC0003DMG400000671	GO:0006355	regulation of transcription, DNA-templated	biological_process
PGSC0003DMG400000671	GO:0005634	nucleus	cellular_component
PGSC0003DMG400000709	GO:0003677	DNA binding	molecular_function
PGSC0003DMG400023543	GO:0051091	positive regulation of DNA-binding transcription factor activity	biological_process
PGSC0003DMG400000823	GO:0003677	DNA binding	molecular_function
PGSC0003DMG400000823	GO:0005634	nucleus	cellular_component
PGSC0003DMG400000823	GO:0006351	transcription, DNA-templated	biological_process
PGSC0003DMG400000823	GO:0006355	regulation of transcription, DNA-templated	biological_process
PGSC0003DMG400023593	GO:0003700	DNA-binding transcription factor activity	molecular_function
PGSC0003DMG400023593	GO:0003677	DNA binding	molecular_function
PGSC0003DMG400023593	GO:0006355	regulation of transcription, DNA-templated	biological_process
PGSC0003DMG400023593	GO:0005634	nucleus	cellular_component
PGSC0003DMG400023593	GO:0006351	transcription, DNA-templated	biological_process
PGSC0003DMG402023603	GO:0010466	negative regulation of peptidase activity	biological_process
PGSC0003DMG402023603	GO:0030414	peptidase inhibitor activity	molecular_function
PGSC0003DMG402023603	GO:0010951	negative regulation of endopeptidase activity	biological_process
PGSC0003DMG402023603	GO:0004869	cysteine-type endopeptidase inhibitor activity	molecular_function
PGSC0003DMG400000952	GO:0009058	biosynthetic process	biological_process
PGSC0003DMG400000952	GO:0003824	catalytic activity	molecular_function
PGSC0003DMG400023715	GO:0003824	catalytic activity	molecular_function
PGSC0003DMG400023715	GO:0050662	coenzyme binding	molecular_function
PGSC0003DMG400001015	GO:0016311	dephosphorylation	biological_process
PGSC0003DMG400001015	GO:0016791	phosphatase activity	molecular_function
PGSC0003DMG400011995	GO:0016020	membrane	cellular_component
PGSC0003DMG400011995	GO:0016021	integral component of membrane	cellular_component
PGSC0003DMG400011995	GO:0004040	amidase activity	molecular_function
PGSC0003DMG402011998	GO:0016020	membrane	cellular_component
PGSC0003DMG402011998	GO:0016021	integral component of membrane	cellular_component
PGSC0003DMG400001143	GO:0003677	DNA binding	molecular_function
PGSC0003DMG400001143	GO:0005634	nucleus	cellular_component
PGSC0003DMG400001143	GO:0046983	protein dimerization activity	molecular_function
PGSC0003DMG400001143	GO:0006351	transcription, DNA-templated	biological_process
PGSC0003DMG400001143	GO:0006355	regulation of transcription, DNA-templated	biological_process
PGSC0003DMG400012094	GO:0090502	RNA phosphodiester bond hydrolysis, endonucleolytic	biological_process
PGSC0003DMG400012094	GO:0003676	nucleic acid binding	molecular_function
PGSC0003DMG400012094	GO:0004523	RNA-DNA hybrid ribonuclease activity	molecular_function
PGSC0003DMG400024129	GO:0055114	oxidation-reduction process	biological_process
PGSC0003DMG400024129	GO:0016491	oxidoreductase activity	molecular_function
PGSC0003DMG400024129	GO:0046872	metal ion binding	molecular_function
PGSC0003DMG400001614	GO:0009733	response to auxin	biological_process
PGSC0003DMG400024286	GO:0016020	membrane	cellular_component
PGSC0003DMG400024286	GO:0016021	integral component of membrane	cellular_component
PGSC0003DMG400024286	GO:0055085	transmembrane transport	biological_process
PGSC0003DMG400024344	GO:0016740	transferase activity	molecular_function
PGSC0003DMG400024344	GO:0008152	metabolic process	biological_process
PGSC0003DMG400024344	GO:0016757	transferase activity, transferring glycosyl groups	molecular_function
PGSC0003DMG400024344	GO:0016758	transferase activity, transferring hexosyl groups	molecular_function
PGSC0003DMG400012523	GO:0016020	membrane	cellular_component
PGSC0003DMG400012523	GO:0016021	integral component of membrane	cellular_component
PGSC0003DMG400012523	GO:0055085	transmembrane transport	biological_process
PGSC0003DMG400002234	GO:0055114	oxidation-reduction process	biological_process
PGSC0003DMG400002234	GO:0046872	metal ion binding	molecular_function
PGSC0003DMG400002234	GO:0016702	oxidoreductase activity, acting on single donors with incorporation of molecular oxygen, incorporation of two atoms of oxygen	molecular_function
PGSC0003DMG400024902	GO:0003677	DNA binding	molecular_function
PGSC0003DMG400024902	GO:0005634	nucleus	cellular_component
PGSC0003DMG400024902	GO:0046983	protein dimerization activity	molecular_function
PGSC0003DMG400024902	GO:0006351	transcription, DNA-templated	biological_process
PGSC0003DMG400024902	GO:0006355	regulation of transcription, DNA-templated	biological_process
PGSC0003DMG400002695	GO:0009943	adaxial/abaxial axis specification	biological_process
PGSC0003DMG400002695	GO:0010075	regulation of meristem growth	biological_process
PGSC0003DMG400002695	GO:0010305	leaf vascular tissue pattern formation	biological_process
PGSC0003DMG400002695	GO:0010358	leaf shaping	biological_process
PGSC0003DMG400002695	GO:0005634	nucleus	cellular_component
PGSC0003DMG400012972	GO:0015743	malate transport	biological_process
PGSC0003DMG400025125	GO:0005634	nucleus	cellular_component
PGSC0003DMG400025125	GO:0005622	intracellular	cellular_component
PGSC0003DMG400025125	GO:0006886	intracellular protein transport	biological_process
PGSC0003DMG400025125	GO:0008536	Ran GTPase binding	molecular_function
PGSC0003DMG400025125	GO:0005488	binding	molecular_function
PGSC0003DMG400025271	GO:0016020	membrane	cellular_component
PGSC0003DMG400025271	GO:0016021	integral component of membrane	cellular_component
PGSC0003DMG400013390	GO:0005509	calcium ion binding	molecular_function
PGSC0003DMG400003311	GO:0016020	membrane	cellular_component
PGSC0003DMG400003311	GO:0016021	integral component of membrane	cellular_component
PGSC0003DMG400003352	GO:0016020	membrane	cellular_component
PGSC0003DMG400003352	GO:0016021	integral component of membrane	cellular_component
PGSC0003DMG400013544	GO:0016853	isomerase activity	molecular_function
PGSC0003DMG400013544	GO:0016866	intramolecular transferase activity	molecular_function
PGSC0003DMG400013608	GO:0003700	DNA-binding transcription factor activity	molecular_function
PGSC0003DMG400013608	GO:0003677	DNA binding	molecular_function
PGSC0003DMG400013608	GO:0006355	regulation of transcription, DNA-templated	biological_process
PGSC0003DMG400013608	GO:0005634	nucleus	cellular_component
PGSC0003DMG400013608	GO:0006351	transcription, DNA-templated	biological_process
PGSC0003DMG400025525	GO:0000977	RNA polymerase II regulatory region sequence-specific DNA binding	molecular_function
PGSC0003DMG400025525	GO:0003700	DNA-binding transcription factor activity	molecular_function
PGSC0003DMG400025525	GO:0003677	DNA binding	molecular_function
PGSC0003DMG400025525	GO:0006355	regulation of transcription, DNA-templated	biological_process
PGSC0003DMG400025525	GO:0005634	nucleus	cellular_component
PGSC0003DMG400025525	GO:0046983	protein dimerization activity	molecular_function
PGSC0003DMG400025525	GO:0006351	transcription, DNA-templated	biological_process
PGSC0003DMG400025525	GO:0045944	positive regulation of transcription by RNA polymerase II	biological_process
PGSC0003DMG400025593	GO:0016020	membrane	cellular_component
PGSC0003DMG400025593	GO:0016021	integral component of membrane	cellular_component
PGSC0003DMG400025595	GO:0004672	protein kinase activity	molecular_function
PGSC0003DMG400025595	GO:0005524	ATP binding	molecular_function
PGSC0003DMG400025595	GO:0006468	protein phosphorylation	biological_process
PGSC0003DMG401013710	GO:0016020	membrane	cellular_component
PGSC0003DMG401013710	GO:0016021	integral component of membrane	cellular_component
PGSC0003DMG401013710	GO:0055085	transmembrane transport	biological_process
PGSC0003DMG401013710	GO:0015267	channel activity	molecular_function
PGSC0003DMG400003682	GO:0003677	DNA binding	molecular_function
PGSC0003DMG401025696	GO:0016773	phosphotransferase activity, alcohol group as acceptor	molecular_function
PGSC0003DMG400003708	GO:0016020	membrane	cellular_component
PGSC0003DMG400003708	GO:0016021	integral component of membrane	cellular_component
PGSC0003DMG400003708	GO:0055085	transmembrane transport	biological_process
PGSC0003DMG400003708	GO:0005623	cell	cellular_component
PGSC0003DMG400003708	GO:0008308	voltage-gated anion channel activity	molecular_function
PGSC0003DMG400003708	GO:0006873	cellular ion homeostasis	biological_process
PGSC0003DMG400003708	GO:0098656	anion transmembrane transport	biological_process
PGSC0003DMG400003708	GO:0015698	inorganic anion transport	biological_process
PGSC0003DMG402025807	GO:0016020	membrane	cellular_component
PGSC0003DMG402025807	GO:0016021	integral component of membrane	cellular_component
PGSC0003DMG402025807	GO:0009055	electron transfer activity	molecular_function
PGSC0003DMG402025807	GO:0022900	electron transport chain	biological_process
PGSC0003DMG400026017	GO:0016036	cellular response to phosphate starvation	biological_process
PGSC0003DMG400026282	GO:0098869	cellular oxidant detoxification	biological_process
PGSC0003DMG400026282	GO:0055114	oxidation-reduction process	biological_process
PGSC0003DMG400026282	GO:0006979	response to oxidative stress	biological_process
PGSC0003DMG400026282	GO:0004602	glutathione peroxidase activity	molecular_function
PGSC0003DMG400014434	GO:0016020	membrane	cellular_component
PGSC0003DMG400014434	GO:0016021	integral component of membrane	cellular_component
PGSC0003DMG400004414	GO:0005515	protein binding	molecular_function
PGSC0003DMG402004500	GO:0016740	transferase activity	molecular_function
PGSC0003DMG402004500	GO:0008152	metabolic process	biological_process
PGSC0003DMG402004500	GO:0016758	transferase activity, transferring hexosyl groups	molecular_function
PGSC0003DMG400004573	GO:0016740	transferase activity	molecular_function
PGSC0003DMG400004573	GO:0008152	metabolic process	biological_process
PGSC0003DMG400004573	GO:0016757	transferase activity, transferring glycosyl groups	molecular_function
PGSC0003DMG400004573	GO:0016758	transferase activity, transferring hexosyl groups	molecular_function
PGSC0003DMG400004612	GO:0003677	DNA binding	molecular_function
PGSC0003DMG400004626	GO:0006952	defense response	biological_process
PGSC0003DMG400004626	GO:0009607	response to biotic stimulus	biological_process
PGSC0003DMG400026709	GO:0009733	response to auxin	biological_process
PGSC0003DMG400004690	GO:0046872	metal ion binding	molecular_function
PGSC0003DMG400004690	GO:0030001	metal ion transport	biological_process
PGSC0003DMG402026923	GO:0016020	membrane	cellular_component
PGSC0003DMG402026923	GO:0016021	integral component of membrane	cellular_component
PGSC0003DMG400014723	GO:0005515	protein binding	molecular_function
PGSC0003DMG401014734	GO:0055114	oxidation-reduction process	biological_process
PGSC0003DMG401014734	GO:0004497	monooxygenase activity	molecular_function
PGSC0003DMG401014734	GO:0016491	oxidoreductase activity	molecular_function
PGSC0003DMG401014734	GO:0046872	metal ion binding	molecular_function
PGSC0003DMG401014734	GO:0020037	heme binding	molecular_function
PGSC0003DMG401014734	GO:0005506	iron ion binding	molecular_function
PGSC0003DMG401014734	GO:0016705	oxidoreductase activity, acting on paired donors, with incorporation or reduction of molecular oxygen	molecular_function
PGSC0003DMG400014760	GO:0055114	oxidation-reduction process	biological_process
PGSC0003DMG400014760	GO:0020037	heme binding	molecular_function
PGSC0003DMG400014760	GO:0005506	iron ion binding	molecular_function
PGSC0003DMG400014760	GO:0016705	oxidoreductase activity, acting on paired donors, with incorporation or reduction of molecular oxygen	molecular_function
PGSC0003DMG400014761	GO:0055114	oxidation-reduction process	biological_process
PGSC0003DMG400014761	GO:0020037	heme binding	molecular_function
PGSC0003DMG400014761	GO:0005506	iron ion binding	molecular_function
PGSC0003DMG400014761	GO:0016705	oxidoreductase activity, acting on paired donors, with incorporation or reduction of molecular oxygen	molecular_function
PGSC0003DMG400027054	GO:0010951	negative regulation of endopeptidase activity	biological_process
PGSC0003DMG400027054	GO:0004866	endopeptidase inhibitor activity	molecular_function
PGSC0003DMG400027202	GO:0003677	DNA binding	molecular_function
PGSC0003DMG400005051	GO:0005509	calcium ion binding	molecular_function
PGSC0003DMG400005058	GO:0016747	transferase activity, transferring acyl groups other than amino-acyl groups	molecular_function
PGSC0003DMG400005059	GO:0016747	transferase activity, transferring acyl groups other than amino-acyl groups	molecular_function
PGSC0003DMG400005061	GO:0016747	transferase activity, transferring acyl groups other than amino-acyl groups	molecular_function
PGSC0003DMG400005085	GO:0090502	RNA phosphodiester bond hydrolysis, endonucleolytic	biological_process
PGSC0003DMG400005085	GO:0003676	nucleic acid binding	molecular_function
PGSC0003DMG400005085	GO:0004523	RNA-DNA hybrid ribonuclease activity	molecular_function
PGSC0003DMG400027454	GO:0090502	RNA phosphodiester bond hydrolysis, endonucleolytic	biological_process
PGSC0003DMG400027454	GO:0003723	RNA binding	molecular_function
PGSC0003DMG400027454	GO:0033897	ribonuclease T2 activity	molecular_function
PGSC0003DMG400005142	GO:0010951	negative regulation of endopeptidase activity	biological_process
PGSC0003DMG400005142	GO:0004867	serine-type endopeptidase inhibitor activity	molecular_function
PGSC0003DMG400005142	GO:0009611	response to wounding	biological_process
PGSC0003DMG400015088	GO:0005634	nucleus	cellular_component
PGSC0003DMG400015088	GO:0051726	regulation of cell cycle	biological_process
PGSC0003DMG400015129	GO:0006952	defense response	biological_process
PGSC0003DMG400005272	GO:0042744	hydrogen peroxide catabolic process	biological_process
PGSC0003DMG400005272	GO:0098869	cellular oxidant detoxification	biological_process
PGSC0003DMG400005272	GO:0004601	peroxidase activity	molecular_function
PGSC0003DMG400005272	GO:0055114	oxidation-reduction process	biological_process
PGSC0003DMG400005272	GO:0016491	oxidoreductase activity	molecular_function
PGSC0003DMG400005272	GO:0046872	metal ion binding	molecular_function
PGSC0003DMG400005272	GO:0005576	extracellular region	cellular_component
PGSC0003DMG400005272	GO:0020037	heme binding	molecular_function
PGSC0003DMG400005272	GO:0006979	response to oxidative stress	biological_process
PGSC0003DMG400027749	GO:0016020	membrane	cellular_component
PGSC0003DMG400027749	GO:0016021	integral component of membrane	cellular_component
PGSC0003DMG400027749	GO:0005886	plasma membrane	cellular_component
PGSC0003DMG400027835	GO:0005694	chromosome	cellular_component
PGSC0003DMG400027835	GO:0003677	DNA binding	molecular_function
PGSC0003DMG400027835	GO:0005634	nucleus	cellular_component
PGSC0003DMG400027835	GO:0046982	protein heterodimerization activity	molecular_function
PGSC0003DMG400027835	GO:0000786	nucleosome	cellular_component
PGSC0003DMG400015286	GO:0010951	negative regulation of endopeptidase activity	biological_process
PGSC0003DMG400015286	GO:0004866	endopeptidase inhibitor activity	molecular_function
PGSC0003DMG400027976	GO:0016020	membrane	cellular_component
PGSC0003DMG400027976	GO:0016021	integral component of membrane	cellular_component
PGSC0003DMG400005564	GO:0016020	membrane	cellular_component
PGSC0003DMG400005564	GO:0016021	integral component of membrane	cellular_component
PGSC0003DMG400015421	GO:0055114	oxidation-reduction process	biological_process
PGSC0003DMG400015421	GO:0004497	monooxygenase activity	molecular_function
PGSC0003DMG400015421	GO:0016491	oxidoreductase activity	molecular_function
PGSC0003DMG400015421	GO:0046872	metal ion binding	molecular_function
PGSC0003DMG400015421	GO:0020037	heme binding	molecular_function
PGSC0003DMG400015421	GO:0005506	iron ion binding	molecular_function
PGSC0003DMG400015421	GO:0016705	oxidoreductase activity, acting on paired donors, with incorporation or reduction of molecular oxygen	molecular_function
PGSC0003DMG400015436	GO:0005730	nucleolus	cellular_component
PGSC0003DMG400015459	GO:0003677	DNA binding	molecular_function
PGSC0003DMG401015527	GO:0016020	membrane	cellular_component
PGSC0003DMG401015527	GO:0016021	integral component of membrane	cellular_component
PGSC0003DMG400015531	GO:0003676	nucleic acid binding	molecular_function
PGSC0003DMG400015664	GO:0016020	membrane	cellular_component
PGSC0003DMG400015664	GO:0016021	integral component of membrane	cellular_component
PGSC0003DMG401015684	GO:0016020	membrane	cellular_component
PGSC0003DMG401015684	GO:0016021	integral component of membrane	cellular_component
PGSC0003DMG400016065	GO:0006952	defense response	biological_process
PGSC0003DMG400016065	GO:0009607	response to biotic stimulus	biological_process
PGSC0003DMG400016095	GO:0016747	transferase activity, transferring acyl groups other than amino-acyl groups	molecular_function
PGSC0003DMG400016196	GO:0003700	DNA-binding transcription factor activity	molecular_function
PGSC0003DMG400016196	GO:0003677	DNA binding	molecular_function
PGSC0003DMG400016196	GO:0006355	regulation of transcription, DNA-templated	biological_process
PGSC0003DMG400016196	GO:0005634	nucleus	cellular_component
PGSC0003DMG400016196	GO:0007275	multicellular organism development	biological_process
PGSC0003DMG400016196	GO:0006351	transcription, DNA-templated	biological_process
PGSC0003DMG400016419	GO:0016787	hydrolase activity	molecular_function
PGSC0003DMG400016419	GO:0009691	cytokinin biosynthetic process	biological_process
PGSC0003DMG401016475	GO:0055114	oxidation-reduction process	biological_process
PGSC0003DMG401016475	GO:0016491	oxidoreductase activity	molecular_function
PGSC0003DMG401016475	GO:0005507	copper ion binding	molecular_function
PGSC0003DMG401016475	GO:0009505	plant-type cell wall	cellular_component
PGSC0003DMG401016475	GO:0009506	plasmodesma	cellular_component
PGSC0003DMG401016475	GO:0016020	membrane	cellular_component
PGSC0003DMG400016682	GO:0003677	DNA binding	molecular_function
PGSC0003DMG400016682	GO:0005634	nucleus	cellular_component
PGSC0003DMG400016722	GO:0005515	protein binding	molecular_function

## Sheet: Expressed_both
GeneID	GO.Accession	GO.term.name	GO.domain
PGSC0003DMG400042093	GO:0016020	membrane	cellular_component
PGSC0003DMG400042093	GO:0016021	integral component of membrane	cellular_component
PGSC0003DMG400042093	GO:0015979	photosynthesis	biological_process
PGSC0003DMG400042093	GO:0009523	photosystem II	cellular_component
PGSC0003DMG400042214	GO:0090502	RNA phosphodiester bond hydrolysis, endonucleolytic	biological_process
PGSC0003DMG400042214	GO:0003723	RNA binding	molecular_function
PGSC0003DMG400042214	GO:0033897	ribonuclease T2 activity	molecular_function
PGSC0003DMG400042273	GO:0055114	oxidation-reduction process	biological_process
PGSC0003DMG400042273	GO:0016491	oxidoreductase activity	molecular_function
PGSC0003DMG400042273	GO:0008270	zinc ion binding	molecular_function
PGSC0003DMG400042273	GO:0016701	oxidoreductase activity, acting on single donors with incorporation of molecular oxygen	molecular_function
PGSC0003DMG400042273	GO:0006725	cellular aromatic compound metabolic process	biological_process
PGSC0003DMG400042273	GO:0008198	ferrous iron binding	molecular_function
PGSC0003DMG400042292	GO:0016020	membrane	cellular_component
PGSC0003DMG400042292	GO:0016021	integral component of membrane	cellular_component
PGSC0003DMG400042297	GO:0055114	oxidation-reduction process	biological_process
PGSC0003DMG400042297	GO:0016491	oxidoreductase activity	molecular_function
PGSC0003DMG400042297	GO:0046872	metal ion binding	molecular_function
PGSC0003DMG400042320	GO:0004190	aspartic-type endopeptidase activity	molecular_function
PGSC0003DMG400042320	GO:0006508	proteolysis	biological_process
PGSC0003DMG400042340	GO:0005634	nucleus	cellular_component
PGSC0003DMG400042340	GO:0005515	protein binding	molecular_function
PGSC0003DMG400042351	GO:0016020	membrane	cellular_component
PGSC0003DMG400042351	GO:0016021	integral component of membrane	cellular_component
PGSC0003DMG400042351	GO:0005375	copper ion transmembrane transporter activity	molecular_function
PGSC0003DMG400042351	GO:0035434	copper ion transmembrane transport	biological_process
PGSC0003DMG400042397	GO:0015031	protein transport	biological_process
PGSC0003DMG400042442	GO:0003677	DNA binding	molecular_function
PGSC0003DMG400042442	GO:0005634	nucleus	cellular_component
PGSC0003DMG400042442	GO:0046983	protein dimerization activity	molecular_function
PGSC0003DMG400042442	GO:0006351	transcription, DNA-templated	biological_process
PGSC0003DMG400042442	GO:0006355	regulation of transcription, DNA-templated	biological_process
PGSC0003DMG400042445	GO:0016787	hydrolase activity	molecular_function
PGSC0003DMG400042445	GO:0008233	peptidase activity	molecular_function
PGSC0003DMG400042445	GO:0006508	proteolysis	biological_process
PGSC0003DMG400042445	GO:0004252	serine-type endopeptidase activity	molecular_function
PGSC0003DMG400042445	GO:0008236	serine-type peptidase activity	molecular_function
PGSC0003DMG400042500	GO:0008270	zinc ion binding	molecular_function
PGSC0003DMG400042500	GO:0005515	protein binding	molecular_function
PGSC0003DMG400042506	GO:0055114	oxidation-reduction process	biological_process
PGSC0003DMG400042506	GO:0016020	membrane	cellular_component
PGSC0003DMG400042506	GO:0016021	integral component of membrane	cellular_component
PGSC0003DMG400042506	GO:0005507	copper ion binding	molecular_function
PGSC0003DMG400042640	GO:0019843	rRNA binding	molecular_function
PGSC0003DMG400042640	GO:0005840	ribosome	cellular_component
PGSC0003DMG400042640	GO:0005622	intracellular	cellular_component
PGSC0003DMG400042640	GO:0003735	structural constituent of ribosome	molecular_function
PGSC0003DMG400042640	GO:0006412	translation	biological_process
PGSC0003DMG400042640	GO:0030529	intracellular ribonucleoprotein complex	cellular_component
PGSC0003DMG400042814	GO:0016740	transferase activity	molecular_function
PGSC0003DMG400042814	GO:0000166	nucleotide binding	molecular_function
PGSC0003DMG400042814	GO:0004672	protein kinase activity	molecular_function
PGSC0003DMG400042814	GO:0004674	protein serine/threonine kinase activity	molecular_function
PGSC0003DMG400042814	GO:0005524	ATP binding	molecular_function
PGSC0003DMG400042814	GO:0016301	kinase activity	molecular_function
PGSC0003DMG400042814	GO:0006468	protein phosphorylation	biological_process
PGSC0003DMG400042814	GO:0016310	phosphorylation	biological_process
PGSC0003DMG400042814	GO:0016020	membrane	cellular_component
PGSC0003DMG400042814	GO:0016021	integral component of membrane	cellular_component
PGSC0003DMG400042814	GO:0048544	recognition of pollen	biological_process
PGSC0003DMG400042837	GO:0009561	megagametogenesis	biological_process
PGSC0003DMG400042837	GO:0009793	embryo development ending in seed dormancy	biological_process
PGSC0003DMG400042840	GO:0009733	response to auxin	biological_process
PGSC0003DMG400042886	GO:0016020	membrane	cellular_component
PGSC0003DMG400042886	GO:0016021	integral component of membrane	cellular_component
PGSC0003DMG400042886	GO:0048544	recognition of pollen	biological_process
PGSC0003DMG400042886	GO:0005768	endosome	cellular_component
PGSC0003DMG400042886	GO:0005794	Golgi apparatus	cellular_component
PGSC0003DMG400042886	GO:0005802	trans-Golgi network	cellular_component
PGSC0003DMG400042886	GO:0005886	plasma membrane	cellular_component
PGSC0003DMG400042894	GO:0003677	DNA binding	molecular_function
PGSC0003DMG400042894	GO:0006355	regulation of transcription, DNA-templated	biological_process
PGSC0003DMG400042894	GO:0005634	nucleus	cellular_component
PGSC0003DMG400042894	GO:0006351	transcription, DNA-templated	biological_process
PGSC0003DMG400042937	GO:0006952	defense response	biological_process
PGSC0003DMG400042937	GO:0043531	ADP binding	molecular_function
PGSC0003DMG400042954	GO:0005515	protein binding	molecular_function
PGSC0003DMG400042965	GO:0003743	translation initiation factor activity	molecular_function
PGSC0003DMG400042965	GO:0006413	translational initiation	biological_process
PGSC0003DMG400042965	GO:0005840	ribosome	cellular_component
PGSC0003DMG400042965	GO:0030529	intracellular ribonucleoprotein complex	cellular_component
PGSC0003DMG400042965	GO:0005737	cytoplasm	cellular_component
PGSC0003DMG400042968	GO:0016020	membrane	cellular_component
PGSC0003DMG400042968	GO:0016021	integral component of membrane	cellular_component
PGSC0003DMG400042999	GO:0005515	protein binding	molecular_function
PGSC0003DMG400043027	GO:0016020	membrane	cellular_component
PGSC0003DMG400043027	GO:0016021	integral component of membrane	cellular_component
PGSC0003DMG400043045	GO:0005515	protein binding	molecular_function
PGSC0003DMG400043061	GO:0016020	membrane	cellular_component
PGSC0003DMG400043061	GO:0016021	integral component of membrane	cellular_component
PGSC0003DMG400043193	GO:0016020	membrane	cellular_component
PGSC0003DMG400043193	GO:0016021	integral component of membrane	cellular_component
PGSC0003DMG400043204	GO:0008271	secondary active sulfate transmembrane transporter activity	molecular_function
PGSC0003DMG400043204	GO:0016020	membrane	cellular_component
PGSC0003DMG400043204	GO:0016021	integral component of membrane	cellular_component
PGSC0003DMG400043204	GO:0055085	transmembrane transport	biological_process
PGSC0003DMG400043204	GO:0015116	sulfate transmembrane transporter activity	molecular_function
PGSC0003DMG400043204	GO:0008272	sulfate transport	biological_process
PGSC0003DMG400043204	GO:1902358	sulfate transmembrane transport	biological_process
PGSC0003DMG400043220	GO:0016020	membrane	cellular_component
PGSC0003DMG400043220	GO:0016021	integral component of membrane	cellular_component
PGSC0003DMG400043237	GO:0005515	protein binding	molecular_function
PGSC0003DMG400043267	GO:0008299	isoprenoid biosynthetic process	biological_process
PGSC0003DMG400043267	GO:0016740	transferase activity	molecular_function
PGSC0003DMG400043363	GO:0016740	transferase activity	molecular_function
PGSC0003DMG400043363	GO:0008152	metabolic process	biological_process
PGSC0003DMG400043363	GO:0016757	transferase activity, transferring glycosyl groups	molecular_function
PGSC0003DMG400043363	GO:0016758	transferase activity, transferring hexosyl groups	molecular_function
PGSC0003DMG400043373	GO:0006098	pentose-phosphate shunt	biological_process
PGSC0003DMG400043373	GO:0055114	oxidation-reduction process	biological_process
PGSC0003DMG400043373	GO:0016491	oxidoreductase activity	molecular_function
PGSC0003DMG400043373	GO:0050661	NADP binding	molecular_function
PGSC0003DMG400043373	GO:0004616	phosphogluconate dehydrogenase (decarboxylating) activity	molecular_function
PGSC0003DMG400043373	GO:0019521	D-gluconate metabolic process	biological_process
PGSC0003DMG400043373	GO:0009409	response to cold	biological_process
PGSC0003DMG400043373	GO:0009414	response to water deprivation	biological_process
PGSC0003DMG400043373	GO:0009651	response to salt stress	biological_process
PGSC0003DMG400043373	GO:0009737	response to abscisic acid	biological_process
PGSC0003DMG400043394	GO:0009733	response to auxin	biological_process
PGSC0003DMG400043400	GO:0006952	defense response	biological_process
PGSC0003DMG400043400	GO:0043531	ADP binding	molecular_function
PGSC0003DMG400043400	GO:0005515	protein binding	molecular_function
PGSC0003DMG400043451	GO:0004040	amidase activity	molecular_function
PGSC0003DMG400043451	GO:0016810	hydrolase activity, acting on carbon-nitrogen (but not peptide) bonds	molecular_function
PGSC0003DMG400043451	GO:0043864	indoleacetamide hydrolase activity	molecular_function
PGSC0003DMG400043451	GO:0009684	indoleacetic acid biosynthetic process	biological_process
PGSC0003DMG400043451	GO:0009851	auxin biosynthetic process	biological_process
PGSC0003DMG400043451	GO:0005654	nucleoplasm	cellular_component
PGSC0003DMG400043451	GO:0005737	cytoplasm	cellular_component
PGSC0003DMG400043451	GO:0005829	cytosol	cellular_component
PGSC0003DMG400043471	GO:0005102	signaling receptor binding	molecular_function
PGSC0003DMG400043471	GO:0016020	membrane	cellular_component
PGSC0003DMG400043471	GO:0016021	integral component of membrane	cellular_component
PGSC0003DMG400043471	GO:0009405	pathogenesis	biological_process
PGSC0003DMG400043507	GO:0099132	ATP hydrolysis coupled cation transmembrane transport	biological_process
PGSC0003DMG400043507	GO:0000166	nucleotide binding	molecular_function
PGSC0003DMG400043507	GO:0005524	ATP binding	molecular_function
PGSC0003DMG400043507	GO:0016020	membrane	cellular_component
PGSC0003DMG400043507	GO:0016021	integral component of membrane	cellular_component
PGSC0003DMG400043507	GO:0016787	hydrolase activity	molecular_function
PGSC0003DMG400043507	GO:0006811	ion transport	biological_process
PGSC0003DMG400043507	GO:0005388	calcium-transporting ATPase activity	molecular_function
PGSC0003DMG400043507	GO:0006816	calcium ion transport	biological_process
PGSC0003DMG400043507	GO:0070588	calcium ion transmembrane transport	biological_process
PGSC0003DMG400043512	GO:0055114	oxidation-reduction process	biological_process
PGSC0003DMG400043512	GO:0004497	monooxygenase activity	molecular_function
PGSC0003DMG400043512	GO:0016491	oxidoreductase activity	molecular_function
PGSC0003DMG400043512	GO:0046872	metal ion binding	molecular_function
PGSC0003DMG400043512	GO:0020037	heme binding	molecular_function
PGSC0003DMG400043512	GO:0005506	iron ion binding	molecular_function
PGSC0003DMG400043512	GO:0016705	oxidoreductase activity, acting on paired donors, with incorporation or reduction of molecular oxygen	molecular_function
PGSC0003DMG400043560	GO:0005730	nucleolus	cellular_component
PGSC0003DMG400043560	GO:0006364	rRNA processing	biological_process
PGSC0003DMG400043560	GO:0005515	protein binding	molecular_function
PGSC0003DMG400043590	GO:0016020	membrane	cellular_component
PGSC0003DMG400043590	GO:0016021	integral component of membrane	cellular_component
PGSC0003DMG400043592	GO:0004190	aspartic-type endopeptidase activity	molecular_function
PGSC0003DMG400043592	GO:0006508	proteolysis	biological_process
PGSC0003DMG400043599	GO:0016020	membrane	cellular_component
PGSC0003DMG400043599	GO:0016021	integral component of membrane	cellular_component
PGSC0003DMG400043674	GO:0006139	nucleobase-containing compound metabolic process	biological_process
PGSC0003DMG400043674	GO:0090305	nucleic acid phosphodiester bond hydrolysis	biological_process
PGSC0003DMG400043674	GO:0003676	nucleic acid binding	molecular_function
PGSC0003DMG400043674	GO:0008408	3'-5' exonuclease activity	molecular_function
PGSC0003DMG400043768	GO:0016020	membrane	cellular_component
PGSC0003DMG400043768	GO:0016021	integral component of membrane	cellular_component
PGSC0003DMG400043788	GO:0016020	membrane	cellular_component
PGSC0003DMG400043788	GO:0016021	integral component of membrane	cellular_component
PGSC0003DMG400043827	GO:0050790	regulation of catalytic activity	biological_process
PGSC0003DMG400043827	GO:0016020	membrane	cellular_component
PGSC0003DMG400043827	GO:0016021	integral component of membrane	cellular_component
PGSC0003DMG400043827	GO:0030176	integral component of endoplasmic reticulum membrane	cellular_component
PGSC0003DMG400043827	GO:0030234	enzyme regulator activity	molecular_function
PGSC0003DMG400043827	GO:0019348	dolichol metabolic process	biological_process
PGSC0003DMG400043830	GO:0099132	ATP hydrolysis coupled cation transmembrane transport	biological_process
PGSC0003DMG400043830	GO:0000166	nucleotide binding	molecular_function
PGSC0003DMG400043830	GO:0005524	ATP binding	molecular_function
PGSC0003DMG400043830	GO:0016020	membrane	cellular_component
PGSC0003DMG400043830	GO:0016021	integral component of membrane	cellular_component
PGSC0003DMG400043830	GO:0016787	hydrolase activity	molecular_function
PGSC0003DMG400043830	GO:0006811	ion transport	biological_process
PGSC0003DMG400043830	GO:0005388	calcium-transporting ATPase activity	molecular_function
PGSC0003DMG400043830	GO:0006816	calcium ion transport	biological_process
PGSC0003DMG400043830	GO:0070588	calcium ion transmembrane transport	biological_process
PGSC0003DMG400044001	GO:0003700	DNA-binding transcription factor activity	molecular_function
PGSC0003DMG400044001	GO:0006355	regulation of transcription, DNA-templated	biological_process
PGSC0003DMG400044001	GO:0043565	sequence-specific DNA binding	molecular_function
PGSC0003DMG400044001	GO:0046872	metal ion binding	molecular_function
PGSC0003DMG400044001	GO:0008270	zinc ion binding	molecular_function
PGSC0003DMG400044039	GO:0005515	protein binding	molecular_function
PGSC0003DMG400044092	GO:0008270	zinc ion binding	molecular_function
PGSC0003DMG400044092	GO:0005739	mitochondrion	cellular_component
PGSC0003DMG400044092	GO:0080156	mitochondrial mRNA modification	biological_process
PGSC0003DMG400044092	GO:0016554	cytidine to uridine editing	biological_process
PGSC0003DMG400044092	GO:0005515	protein binding	molecular_function
PGSC0003DMG400044110	GO:0055114	oxidation-reduction process	biological_process
PGSC0003DMG400044110	GO:0016491	oxidoreductase activity	molecular_function
PGSC0003DMG400044116	GO:0052861	glucan endo-1,3-beta-glucanase activity, C-3 substituted reducing group	molecular_function
PGSC0003DMG400035539	GO:0016020	membrane	cellular_component
PGSC0003DMG400035539	GO:0016021	integral component of membrane	cellular_component
PGSC0003DMG400035539	GO:0022857	transmembrane transporter activity	molecular_function
PGSC0003DMG400035539	GO:0055085	transmembrane transport	biological_process
PGSC0003DMG400044149	GO:0016740	transferase activity	molecular_function
PGSC0003DMG400044149	GO:0008152	metabolic process	biological_process
PGSC0003DMG400044149	GO:0016757	transferase activity, transferring glycosyl groups	molecular_function
PGSC0003DMG400044149	GO:0016758	transferase activity, transferring hexosyl groups	molecular_function
PGSC0003DMG400044152	GO:0016740	transferase activity	molecular_function
PGSC0003DMG400044152	GO:0008152	metabolic process	biological_process
PGSC0003DMG400044152	GO:0016020	membrane	cellular_component
PGSC0003DMG400044152	GO:0016021	integral component of membrane	cellular_component
PGSC0003DMG400044152	GO:0016757	transferase activity, transferring glycosyl groups	molecular_function
PGSC0003DMG400044152	GO:0016758	transferase activity, transferring hexosyl groups	molecular_function
PGSC0003DMG400035559	GO:0016020	membrane	cellular_component
PGSC0003DMG400035559	GO:0016021	integral component of membrane	cellular_component
PGSC0003DMG400035559	GO:0009737	response to abscisic acid	biological_process
PGSC0003DMG400044171	GO:0016787	hydrolase activity	molecular_function
PGSC0003DMG400044171	GO:0006508	proteolysis	biological_process
PGSC0003DMG400044171	GO:0004252	serine-type endopeptidase activity	molecular_function
PGSC0003DMG400035573	GO:0016740	transferase activity	molecular_function
PGSC0003DMG400035573	GO:0008152	metabolic process	biological_process
PGSC0003DMG400035573	GO:0016757	transferase activity, transferring glycosyl groups	molecular_function
PGSC0003DMG400035573	GO:0016758	transferase activity, transferring hexosyl groups	molecular_function
PGSC0003DMG400044197	GO:0005524	ATP binding	molecular_function
PGSC0003DMG400044242	GO:0005515	protein binding	molecular_function
PGSC0003DMG400044295	GO:0007275	multicellular organism development	biological_process
PGSC0003DMG400044295	GO:0009908	flower development	biological_process
PGSC0003DMG400044295	GO:0030154	cell differentiation	biological_process
PGSC0003DMG400035647	GO:0016853	isomerase activity	molecular_function
PGSC0003DMG400035647	GO:0005576	extracellular region	cellular_component
PGSC0003DMG400035647	GO:0048046	apoplast	cellular_component
PGSC0003DMG400044318	GO:0005525	GTP binding	molecular_function
PGSC0003DMG400044320	GO:0016020	membrane	cellular_component
PGSC0003DMG400044320	GO:0016021	integral component of membrane	cellular_component
PGSC0003DMG400044320	GO:0022857	transmembrane transporter activity	molecular_function
PGSC0003DMG400044320	GO:0055085	transmembrane transport	biological_process
PGSC0003DMG400035666	GO:0016740	transferase activity	molecular_function
PGSC0003DMG400035666	GO:0008152	metabolic process	biological_process
PGSC0003DMG400035666	GO:0016020	membrane	cellular_component
PGSC0003DMG400035666	GO:0016021	integral component of membrane	cellular_component
PGSC0003DMG400035666	GO:0016757	transferase activity, transferring glycosyl groups	molecular_function
PGSC0003DMG400035666	GO:0016758	transferase activity, transferring hexosyl groups	molecular_function
PGSC0003DMG400044420	GO:0003677	DNA binding	molecular_function
PGSC0003DMG400044420	GO:0005634	nucleus	cellular_component
PGSC0003DMG400044420	GO:0006260	DNA replication	biological_process
PGSC0003DMG400035711	GO:0009507	chloroplast	cellular_component
PGSC0003DMG400035711	GO:0009536	plastid	cellular_component
PGSC0003DMG400035711	GO:0046872	metal ion binding	molecular_function
PGSC0003DMG400035711	GO:0055114	oxidation-reduction process	biological_process
PGSC0003DMG400035711	GO:0009055	electron transfer activity	molecular_function
PGSC0003DMG400035711	GO:0051536	iron-sulfur cluster binding	molecular_function
PGSC0003DMG400035711	GO:0022900	electron transport chain	biological_process
PGSC0003DMG400035711	GO:0051537	2 iron, 2 sulfur cluster binding	molecular_function
PGSC0003DMG400035713	GO:0003676	nucleic acid binding	molecular_function
PGSC0003DMG400035713	GO:0008270	zinc ion binding	molecular_function
PGSC0003DMG400044483	GO:0055114	oxidation-reduction process	biological_process
PGSC0003DMG400044483	GO:0004497	monooxygenase activity	molecular_function
PGSC0003DMG400044483	GO:0016491	oxidoreductase activity	molecular_function
PGSC0003DMG400044483	GO:0046872	metal ion binding	molecular_function
PGSC0003DMG400044483	GO:0020037	heme binding	molecular_function
PGSC0003DMG400044483	GO:0005506	iron ion binding	molecular_function
PGSC0003DMG400044483	GO:0016705	oxidoreductase activity, acting on paired donors, with incorporation or reduction of molecular oxygen	molecular_function
PGSC0003DMG400035738	GO:0046710	GDP metabolic process	biological_process
PGSC0003DMG400035738	GO:0006163	purine nucleotide metabolic process	biological_process
PGSC0003DMG400035738	GO:0046037	GMP metabolic process	biological_process
PGSC0003DMG400035738	GO:0004385	guanylate kinase activity	molecular_function
PGSC0003DMG400035738	GO:0048638	regulation of developmental growth	biological_process
PGSC0003DMG400035743	GO:0016311	dephosphorylation	biological_process
PGSC0003DMG400035743	GO:0016791	phosphatase activity	molecular_function
PGSC0003DMG400035743	GO:0030145	manganese ion binding	molecular_function
PGSC0003DMG400035743	GO:0005829	cytosol	cellular_component
PGSC0003DMG400035769	GO:0055114	oxidation-reduction process	biological_process
PGSC0003DMG400035769	GO:0004497	monooxygenase activity	molecular_function
PGSC0003DMG400035769	GO:0016491	oxidoreductase activity	molecular_function
PGSC0003DMG400035769	GO:0046872	metal ion binding	molecular_function
PGSC0003DMG400035769	GO:0020037	heme binding	molecular_function
PGSC0003DMG400035769	GO:0005506	iron ion binding	molecular_function
PGSC0003DMG400035769	GO:0016705	oxidoreductase activity, acting on paired donors, with incorporation or reduction of molecular oxygen	molecular_function
PGSC0003DMG400044580	GO:0006355	regulation of transcription, DNA-templated	biological_process
PGSC0003DMG400044580	GO:0005634	nucleus	cellular_component
PGSC0003DMG400044580	GO:0043565	sequence-specific DNA binding	molecular_function
PGSC0003DMG400044580	GO:0046982	protein heterodimerization activity	molecular_function
PGSC0003DMG400044580	GO:0005737	cytoplasm	cellular_component
PGSC0003DMG400044580	GO:0051512	positive regulation of unidimensional cell growth	biological_process
PGSC0003DMG400044580	GO:0048579	negative regulation of long-day photoperiodism, flowering	biological_process
PGSC0003DMG400035783	GO:0009733	response to auxin	biological_process
PGSC0003DMG400035806	GO:0005840	ribosome	cellular_component
PGSC0003DMG400035806	GO:0005622	intracellular	cellular_component
PGSC0003DMG400035806	GO:0003735	structural constituent of ribosome	molecular_function
PGSC0003DMG400035806	GO:0006412	translation	biological_process
PGSC0003DMG400035816	GO:0016020	membrane	cellular_component
PGSC0003DMG400035816	GO:0016021	integral component of membrane	cellular_component
PGSC0003DMG400035823	GO:0016020	membrane	cellular_component
PGSC0003DMG400035823	GO:0016021	integral component of membrane	cellular_component
PGSC0003DMG400035826	GO:0016020	membrane	cellular_component
PGSC0003DMG400035826	GO:0016021	integral component of membrane	cellular_component
PGSC0003DMG400035836	GO:0052726	inositol-1,3,4-trisphosphate 5-kinase activity	molecular_function
PGSC0003DMG400035836	GO:0046872	metal ion binding	molecular_function
PGSC0003DMG400035836	GO:0016740	transferase activity	molecular_function
PGSC0003DMG400035836	GO:0000166	nucleotide binding	molecular_function
PGSC0003DMG400035836	GO:0005524	ATP binding	molecular_function
PGSC0003DMG400035836	GO:0016301	kinase activity	molecular_function
PGSC0003DMG400035836	GO:0016310	phosphorylation	biological_process
PGSC0003DMG400035836	GO:0000287	magnesium ion binding	molecular_function
PGSC0003DMG400035836	GO:0005622	intracellular	cellular_component
PGSC0003DMG400035836	GO:0047325	inositol tetrakisphosphate 1-kinase activity	molecular_function
PGSC0003DMG400035836	GO:0052725	inositol-1,3,4-trisphosphate 6-kinase activity	molecular_function
PGSC0003DMG400035836	GO:0032957	inositol trisphosphate metabolic process	biological_process
PGSC0003DMG400044699	GO:0003924	GTPase activity	molecular_function
PGSC0003DMG400044699	GO:0005525	GTP binding	molecular_function
PGSC0003DMG400035878	GO:0055114	oxidation-reduction process	biological_process
PGSC0003DMG400035878	GO:0016020	membrane	cellular_component
PGSC0003DMG400035878	GO:0016021	integral component of membrane	cellular_component
PGSC0003DMG400035878	GO:0006629	lipid metabolic process	biological_process
PGSC0003DMG400035878	GO:0016717	oxidoreductase activity, acting on paired donors, with oxidation of a pair of donors resulting in the reduction of molecular oxygen to two molecules of water	molecular_function
PGSC0003DMG400044730	GO:0055114	oxidation-reduction process	biological_process
PGSC0003DMG400044730	GO:0046872	metal ion binding	molecular_function
PGSC0003DMG400044730	GO:0016491	oxidoreductase activity	molecular_function
PGSC0003DMG400044730	GO:0045300	acyl-[acyl-carrier-protein] desaturase activity	molecular_function
PGSC0003DMG400044730	GO:0006631	fatty acid metabolic process	biological_process
PGSC0003DMG400044745	GO:0004672	protein kinase activity	molecular_function
PGSC0003DMG400044745	GO:0005524	ATP binding	molecular_function
PGSC0003DMG400044745	GO:0006468	protein phosphorylation	biological_process
PGSC0003DMG400035893	GO:0005515	protein binding	molecular_function
PGSC0003DMG400035905	GO:0005509	calcium ion binding	molecular_function
PGSC0003DMG400044826	GO:0016491	oxidoreductase activity	molecular_function
PGSC0003DMG400044826	GO:0055114	oxidation-reduction process	biological_process
PGSC0003DMG400044842	GO:0003700	DNA-binding transcription factor activity	molecular_function
PGSC0003DMG400044842	GO:0003677	DNA binding	molecular_function
PGSC0003DMG400044842	GO:0006355	regulation of transcription, DNA-templated	biological_process
PGSC0003DMG400044842	GO:0005634	nucleus	cellular_component
PGSC0003DMG400044842	GO:0043565	sequence-specific DNA binding	molecular_function
PGSC0003DMG400044842	GO:0006351	transcription, DNA-templated	biological_process
PGSC0003DMG400035938	GO:0016020	membrane	cellular_component
PGSC0003DMG400035938	GO:0016021	integral component of membrane	cellular_component
PGSC0003DMG400044864	GO:0055114	oxidation-reduction process	biological_process
PGSC0003DMG400044864	GO:0016575	histone deacetylation	biological_process
PGSC0003DMG400044864	GO:0051568	histone H3-K4 methylation	biological_process
PGSC0003DMG400044864	GO:0003677	DNA binding	molecular_function
PGSC0003DMG400044864	GO:0016491	oxidoreductase activity	molecular_function
PGSC0003DMG400044864	GO:0048364	root development	biological_process
PGSC0003DMG400044864	GO:0005634	nucleus	cellular_component
PGSC0003DMG400044864	GO:0005515	protein binding	molecular_function
PGSC0003DMG400035976	GO:0016740	transferase activity	molecular_function
PGSC0003DMG400035976	GO:0008152	metabolic process	biological_process
PGSC0003DMG400035976	GO:0016757	transferase activity, transferring glycosyl groups	molecular_function
PGSC0003DMG400035976	GO:0016758	transferase activity, transferring hexosyl groups	molecular_function
PGSC0003DMG400035998	GO:0005634	nucleus	cellular_component
PGSC0003DMG400036004	GO:0055114	oxidation-reduction process	biological_process
PGSC0003DMG400036004	GO:0016020	membrane	cellular_component
PGSC0003DMG400036004	GO:0016021	integral component of membrane	cellular_component
PGSC0003DMG400036004	GO:0006629	lipid metabolic process	biological_process
PGSC0003DMG400036004	GO:0016717	oxidoreductase activity, acting on paired donors, with oxidation of a pair of donors resulting in the reduction of molecular oxygen to two molecules of water	molecular_function
PGSC0003DMG400044958	GO:0009767	photosynthetic electron transport chain	biological_process
PGSC0003DMG400044958	GO:0009507	chloroplast	cellular_component
PGSC0003DMG400044958	GO:0009534	chloroplast thylakoid	cellular_component
PGSC0003DMG400044958	GO:0009535	chloroplast thylakoid membrane	cellular_component
PGSC0003DMG400044958	GO:0010598	NAD(P)H dehydrogenase complex (plastoquinone)	cellular_component
PGSC0003DMG400036059	GO:0016020	membrane	cellular_component
PGSC0003DMG400036059	GO:0016021	integral component of membrane	cellular_component
PGSC0003DMG400045057	GO:0005515	protein binding	molecular_function
PGSC0003DMG400036082	GO:0005840	ribosome	cellular_component
PGSC0003DMG400036082	GO:0005622	intracellular	cellular_component
PGSC0003DMG400036082	GO:0003735	structural constituent of ribosome	molecular_function
PGSC0003DMG400036082	GO:0006412	translation	biological_process
PGSC0003DMG400036093	GO:0005515	protein binding	molecular_function
PGSC0003DMG400045075	GO:0016020	membrane	cellular_component
PGSC0003DMG400045075	GO:0016021	integral component of membrane	cellular_component
PGSC0003DMG400045075	GO:0048868	pollen tube development	biological_process
PGSC0003DMG400045075	GO:0005768	endosome	cellular_component
PGSC0003DMG400045075	GO:0005794	Golgi apparatus	cellular_component
PGSC0003DMG400045075	GO:0005802	trans-Golgi network	cellular_component
PGSC0003DMG400045083	GO:0016020	membrane	cellular_component
PGSC0003DMG400045083	GO:0016021	integral component of membrane	cellular_component
PGSC0003DMG400045090	GO:0008270	zinc ion binding	molecular_function
PGSC0003DMG400045090	GO:0005515	protein binding	molecular_function
PGSC0003DMG400036104	GO:0004672	protein kinase activity	molecular_function
PGSC0003DMG400036104	GO:0005524	ATP binding	molecular_function
PGSC0003DMG400036104	GO:0006468	protein phosphorylation	biological_process
PGSC0003DMG400045101	GO:0007165	signal transduction	biological_process
PGSC0003DMG400045101	GO:0005515	protein binding	molecular_function
PGSC0003DMG400045121	GO:0004190	aspartic-type endopeptidase activity	molecular_function
PGSC0003DMG400045121	GO:0006508	proteolysis	biological_process
PGSC0003DMG400036131	GO:0030750	putrescine N-methyltransferase activity	molecular_function
PGSC0003DMG400036131	GO:0016740	transferase activity	molecular_function
PGSC0003DMG400036131	GO:0003824	catalytic activity	molecular_function
PGSC0003DMG400036131	GO:0008168	methyltransferase activity	molecular_function
PGSC0003DMG400036131	GO:0032259	methylation	biological_process
PGSC0003DMG400036131	GO:0006596	polyamine biosynthetic process	biological_process
PGSC0003DMG400045182	GO:0016020	membrane	cellular_component
PGSC0003DMG400045182	GO:0016021	integral component of membrane	cellular_component
PGSC0003DMG400036166	GO:0003677	DNA binding	molecular_function
PGSC0003DMG400036166	GO:0006355	regulation of transcription, DNA-templated	biological_process
PGSC0003DMG400036166	GO:0005634	nucleus	cellular_component
PGSC0003DMG400036166	GO:0006351	transcription, DNA-templated	biological_process
PGSC0003DMG400045235	GO:0006508	proteolysis	biological_process
PGSC0003DMG400045235	GO:0004252	serine-type endopeptidase activity	molecular_function
PGSC0003DMG400045331	GO:0045492	xylan biosynthetic process	biological_process
PGSC0003DMG400045331	GO:0005794	Golgi apparatus	cellular_component
PGSC0003DMG400045331	GO:1990538	xylan O-acetyltransferase activity	molecular_function
PGSC0003DMG400045338	GO:0055114	oxidation-reduction process	biological_process
PGSC0003DMG400045338	GO:0016670	oxidoreductase activity, acting on a sulfur group of donors, oxygen as acceptor	molecular_function
PGSC0003DMG400045338	GO:0001735	prenylcysteine oxidase activity	molecular_function
PGSC0003DMG400045338	GO:0030328	prenylcysteine catabolic process	biological_process
PGSC0003DMG400045338	GO:0009738	abscisic acid-activated signaling pathway	biological_process
PGSC0003DMG400045338	GO:0030327	prenylated protein catabolic process	biological_process
PGSC0003DMG400045338	GO:0045338	farnesyl diphosphate metabolic process	biological_process
PGSC0003DMG400045338	GO:0005773	vacuole	cellular_component
PGSC0003DMG400045338	GO:0005774	vacuolar membrane	cellular_component
PGSC0003DMG400036305	GO:0016020	membrane	cellular_component
PGSC0003DMG400036305	GO:0016021	integral component of membrane	cellular_component
PGSC0003DMG400045370	GO:0016787	hydrolase activity	molecular_function
PGSC0003DMG400045370	GO:0004190	aspartic-type endopeptidase activity	molecular_function
PGSC0003DMG400045370	GO:0008233	peptidase activity	molecular_function
PGSC0003DMG400045370	GO:0006508	proteolysis	biological_process
PGSC0003DMG400045417	GO:0008270	zinc ion binding	molecular_function
PGSC0003DMG400045417	GO:0005515	protein binding	molecular_function
PGSC0003DMG400045481	GO:0000166	nucleotide binding	molecular_function
PGSC0003DMG400045481	GO:0004672	protein kinase activity	molecular_function
PGSC0003DMG400045481	GO:0004674	protein serine/threonine kinase activity	molecular_function
PGSC0003DMG400045481	GO:0005524	ATP binding	molecular_function
PGSC0003DMG400045481	GO:0006468	protein phosphorylation	biological_process
PGSC0003DMG400045527	GO:0055114	oxidation-reduction process	biological_process
PGSC0003DMG400045527	GO:0020037	heme binding	molecular_function
PGSC0003DMG400045527	GO:0005506	iron ion binding	molecular_function
PGSC0003DMG400045527	GO:0016705	oxidoreductase activity, acting on paired donors, with incorporation or reduction of molecular oxygen	molecular_function
PGSC0003DMG400036477	GO:0009658	chloroplast organization	biological_process
PGSC0003DMG400036477	GO:0009507	chloroplast	cellular_component
PGSC0003DMG400036477	GO:0009536	plastid	cellular_component
PGSC0003DMG400036477	GO:0009941	chloroplast envelope	cellular_component
PGSC0003DMG400036477	GO:0005515	protein binding	molecular_function
PGSC0003DMG400036493	GO:0003700	DNA-binding transcription factor activity	molecular_function
PGSC0003DMG400036493	GO:0003677	DNA binding	molecular_function
PGSC0003DMG400036493	GO:0006355	regulation of transcription, DNA-templated	biological_process
PGSC0003DMG400036493	GO:0005634	nucleus	cellular_component
PGSC0003DMG400036493	GO:0006351	transcription, DNA-templated	biological_process
PGSC0003DMG400045602	GO:0005515	protein binding	molecular_function
PGSC0003DMG400045654	GO:0016020	membrane	cellular_component
PGSC0003DMG400045654	GO:0016021	integral component of membrane	cellular_component
PGSC0003DMG400045654	GO:0016787	hydrolase activity	molecular_function
PGSC0003DMG400036541	GO:0016787	hydrolase activity	molecular_function
PGSC0003DMG400036541	GO:0071555	cell wall organization	biological_process
PGSC0003DMG400036541	GO:0005576	extracellular region	cellular_component
PGSC0003DMG400036541	GO:0005618	cell wall	cellular_component
PGSC0003DMG400036566	GO:0003700	DNA-binding transcription factor activity	molecular_function
PGSC0003DMG400036566	GO:0003677	DNA binding	molecular_function
PGSC0003DMG400036566	GO:0006355	regulation of transcription, DNA-templated	biological_process
PGSC0003DMG400036566	GO:0005634	nucleus	cellular_component
PGSC0003DMG400036566	GO:0006351	transcription, DNA-templated	biological_process
PGSC0003DMG400045775	GO:0052726	inositol-1,3,4-trisphosphate 5-kinase activity	molecular_function
PGSC0003DMG400045775	GO:0016740	transferase activity	molecular_function
PGSC0003DMG400045775	GO:0000166	nucleotide binding	molecular_function
PGSC0003DMG400045775	GO:0005524	ATP binding	molecular_function
PGSC0003DMG400045775	GO:0016301	kinase activity	molecular_function
PGSC0003DMG400045775	GO:0016310	phosphorylation	biological_process
PGSC0003DMG400045775	GO:0000287	magnesium ion binding	molecular_function
PGSC0003DMG400045775	GO:0046872	metal ion binding	molecular_function
PGSC0003DMG400045775	GO:0005622	intracellular	cellular_component
PGSC0003DMG400045775	GO:0047325	inositol tetrakisphosphate 1-kinase activity	molecular_function
PGSC0003DMG400045775	GO:0052725	inositol-1,3,4-trisphosphate 6-kinase activity	molecular_function
PGSC0003DMG400045775	GO:0032957	inositol trisphosphate metabolic process	biological_process
PGSC0003DMG400045777	GO:0005515	protein binding	molecular_function
PGSC0003DMG400045810	GO:0003676	nucleic acid binding	molecular_function
PGSC0003DMG400045810	GO:0008270	zinc ion binding	molecular_function
PGSC0003DMG400045868	GO:0016787	hydrolase activity	molecular_function
PGSC0003DMG400045868	GO:0030599	pectinesterase activity	molecular_function
PGSC0003DMG400045868	GO:0045330	aspartyl esterase activity	molecular_function
PGSC0003DMG400045868	GO:0042545	cell wall modification	biological_process
PGSC0003DMG400045868	GO:0005618	cell wall	cellular_component
PGSC0003DMG400036774	GO:0004672	protein kinase activity	molecular_function
PGSC0003DMG400036774	GO:0005524	ATP binding	molecular_function
PGSC0003DMG400036774	GO:0006468	protein phosphorylation	biological_process
PGSC0003DMG400036774	GO:0016020	membrane	cellular_component
PGSC0003DMG400036774	GO:0016021	integral component of membrane	cellular_component
PGSC0003DMG400036779	GO:0046872	metal ion binding	molecular_function
PGSC0003DMG400036797	GO:0006508	proteolysis	biological_process
PGSC0003DMG400036797	GO:0004252	serine-type endopeptidase activity	molecular_function
PGSC0003DMG400036835	GO:0005515	protein binding	molecular_function
PGSC0003DMG400036851	GO:0003779	actin binding	molecular_function
PGSC0003DMG400036851	GO:0005622	intracellular	cellular_component
PGSC0003DMG400036851	GO:0030042	actin filament depolymerization	biological_process
PGSC0003DMG400036851	GO:0015629	actin cytoskeleton	cellular_component
PGSC0003DMG400036869	GO:0003743	translation initiation factor activity	molecular_function
PGSC0003DMG400036869	GO:0006413	translational initiation	biological_process
PGSC0003DMG400046044	GO:0003677	DNA binding	molecular_function
PGSC0003DMG400046044	GO:0006355	regulation of transcription, DNA-templated	biological_process
PGSC0003DMG400046044	GO:0003676	nucleic acid binding	molecular_function
PGSC0003DMG400046044	GO:0008270	zinc ion binding	molecular_function
PGSC0003DMG400046044	GO:0003729	mRNA binding	molecular_function
PGSC0003DMG400046044	GO:0009409	response to cold	biological_process
PGSC0003DMG400046044	GO:0009631	cold acclimation	biological_process
PGSC0003DMG400046044	GO:0009826	unidimensional cell growth	biological_process
PGSC0003DMG400046044	GO:0032508	DNA duplex unwinding	biological_process
PGSC0003DMG400046044	GO:0005634	nucleus	cellular_component
PGSC0003DMG400046044	GO:0005737	cytoplasm	cellular_component
PGSC0003DMG400036966	GO:0003979	UDP-glucose 6-dehydrogenase activity	molecular_function
PGSC0003DMG400036966	GO:0055114	oxidation-reduction process	biological_process
PGSC0003DMG400036966	GO:0051287	NAD binding	molecular_function
PGSC0003DMG400036966	GO:0016491	oxidoreductase activity	molecular_function
PGSC0003DMG400036966	GO:0016616	oxidoreductase activity, acting on the CH-OH group of donors, NAD or NADP as acceptor	molecular_function
PGSC0003DMG400036976	GO:0008152	metabolic process	biological_process
PGSC0003DMG400036976	GO:0016787	hydrolase activity	molecular_function
PGSC0003DMG400037026	GO:0016740	transferase activity	molecular_function
PGSC0003DMG400037026	GO:0003824	catalytic activity	molecular_function
PGSC0003DMG400037026	GO:0006596	polyamine biosynthetic process	biological_process
PGSC0003DMG400037029	GO:0003677	DNA binding	molecular_function
PGSC0003DMG400037029	GO:0006355	regulation of transcription, DNA-templated	biological_process
PGSC0003DMG400037029	GO:0005634	nucleus	cellular_component
PGSC0003DMG400037039	GO:0043086	negative regulation of catalytic activity	biological_process
PGSC0003DMG400037039	GO:0004857	enzyme inhibitor activity	molecular_function
PGSC0003DMG400037053	GO:0046872	metal ion binding	molecular_function
PGSC0003DMG400046223	GO:0005515	protein binding	molecular_function
PGSC0003DMG400046234	GO:0010951	negative regulation of endopeptidase activity	biological_process
PGSC0003DMG400046234	GO:0004866	endopeptidase inhibitor activity	molecular_function
PGSC0003DMG400037159	GO:0006952	defense response	biological_process
PGSC0003DMG400037159	GO:0043531	ADP binding	molecular_function
PGSC0003DMG400037185	GO:0016020	membrane	cellular_component
PGSC0003DMG400037185	GO:0016021	integral component of membrane	cellular_component
PGSC0003DMG400037185	GO:0005515	protein binding	molecular_function
PGSC0003DMG400046292	GO:0016020	membrane	cellular_component
PGSC0003DMG400046292	GO:0016021	integral component of membrane	cellular_component
PGSC0003DMG400046303	GO:0016020	membrane	cellular_component
PGSC0003DMG400046303	GO:0016021	integral component of membrane	cellular_component
PGSC0003DMG400046303	GO:0009507	chloroplast	cellular_component
PGSC0003DMG400046303	GO:0009536	plastid	cellular_component
PGSC0003DMG400046303	GO:0015979	photosynthesis	biological_process
PGSC0003DMG400046303	GO:0009523	photosystem II	cellular_component
PGSC0003DMG400046303	GO:0009535	chloroplast thylakoid membrane	cellular_component
PGSC0003DMG400046303	GO:0009579	thylakoid	cellular_component
PGSC0003DMG400046303	GO:0016168	chlorophyll binding	molecular_function
PGSC0003DMG400046303	GO:0018298	protein-chromophore linkage	biological_process
PGSC0003DMG400046303	GO:0009767	photosynthetic electron transport chain	biological_process
PGSC0003DMG400046303	GO:0019684	photosynthesis, light reaction	biological_process
PGSC0003DMG400046303	GO:0045156	electron transporter, transferring electrons within the cyclic electron transport pathway of photosynthesis activity	molecular_function
PGSC0003DMG400046303	GO:0009772	photosynthetic electron transport in photosystem II	biological_process
PGSC0003DMG400046303	GO:0010207	photosystem II assembly	biological_process
PGSC0003DMG400046303	GO:0009521	photosystem	cellular_component
PGSC0003DMG400046303	GO:0009534	chloroplast thylakoid	cellular_component
PGSC0003DMG400046303	GO:0010287	plastoglobule	cellular_component
PGSC0003DMG400046324	GO:0016740	transferase activity	molecular_function
PGSC0003DMG400046324	GO:0000166	nucleotide binding	molecular_function
PGSC0003DMG400046324	GO:0004672	protein kinase activity	molecular_function
PGSC0003DMG400046324	GO:0004674	protein serine/threonine kinase activity	molecular_function
PGSC0003DMG400046324	GO:0005524	ATP binding	molecular_function
PGSC0003DMG400046324	GO:0016301	kinase activity	molecular_function
PGSC0003DMG400046324	GO:0006468	protein phosphorylation	biological_process
PGSC0003DMG400046324	GO:0016310	phosphorylation	biological_process
PGSC0003DMG400046324	GO:0016020	membrane	cellular_component
PGSC0003DMG400046324	GO:0016021	integral component of membrane	cellular_component
PGSC0003DMG400037227	GO:0003824	catalytic activity	molecular_function
PGSC0003DMG400037227	GO:0005992	trehalose biosynthetic process	biological_process
PGSC0003DMG400046345	GO:0005840	ribosome	cellular_component
PGSC0003DMG400046345	GO:0003735	structural constituent of ribosome	molecular_function
PGSC0003DMG400046345	GO:0006412	translation	biological_process
PGSC0003DMG400046345	GO:0015934	large ribosomal subunit	cellular_component
PGSC0003DMG400046345	GO:0030529	intracellular ribonucleoprotein complex	cellular_component
PGSC0003DMG400037235	GO:0016740	transferase activity	molecular_function
PGSC0003DMG400037235	GO:0008152	metabolic process	biological_process
PGSC0003DMG400037235	GO:0016757	transferase activity, transferring glycosyl groups	molecular_function
PGSC0003DMG400037235	GO:0016758	transferase activity, transferring hexosyl groups	molecular_function
PGSC0003DMG400037242	GO:0008270	zinc ion binding	molecular_function
PGSC0003DMG400037242	GO:0005515	protein binding	molecular_function
PGSC0003DMG400046351	GO:0016020	membrane	cellular_component
PGSC0003DMG400046351	GO:0016021	integral component of membrane	cellular_component
PGSC0003DMG400046353	GO:0099132	ATP hydrolysis coupled cation transmembrane transport	biological_process
PGSC0003DMG400046353	GO:0000166	nucleotide binding	molecular_function
PGSC0003DMG400046353	GO:0005524	ATP binding	molecular_function
PGSC0003DMG400046353	GO:0016020	membrane	cellular_component
PGSC0003DMG400046353	GO:0016021	integral component of membrane	cellular_component
PGSC0003DMG400046353	GO:0016787	hydrolase activity	molecular_function
PGSC0003DMG400046353	GO:0006811	ion transport	biological_process
PGSC0003DMG400046353	GO:0005388	calcium-transporting ATPase activity	molecular_function
PGSC0003DMG400046353	GO:0006816	calcium ion transport	biological_process
PGSC0003DMG400046353	GO:0070588	calcium ion transmembrane transport	biological_process
PGSC0003DMG400037250	GO:0016740	transferase activity	molecular_function
PGSC0003DMG400037250	GO:0000166	nucleotide binding	molecular_function
PGSC0003DMG400037250	GO:0005524	ATP binding	molecular_function
PGSC0003DMG400037250	GO:0046872	metal ion binding	molecular_function
PGSC0003DMG400037250	GO:0005737	cytoplasm	cellular_component
PGSC0003DMG400037250	GO:0006730	one-carbon metabolic process	biological_process
PGSC0003DMG400037250	GO:0004478	methionine adenosyltransferase activity	molecular_function
PGSC0003DMG400037250	GO:0006556	S-adenosylmethionine biosynthetic process	biological_process
PGSC0003DMG400037251	GO:0003723	RNA binding	molecular_function
PGSC0003DMG400037251	GO:0003676	nucleic acid binding	molecular_function
PGSC0003DMG400037262	GO:0016020	membrane	cellular_component
PGSC0003DMG400037262	GO:0016021	integral component of membrane	cellular_component
PGSC0003DMG400037278	GO:0016020	membrane	cellular_component
PGSC0003DMG400037278	GO:0016021	integral component of membrane	cellular_component
PGSC0003DMG400046420	GO:0005515	protein binding	molecular_function
PGSC0003DMG400046427	GO:0016740	transferase activity	molecular_function
PGSC0003DMG400046427	GO:0008146	sulfotransferase activity	molecular_function
PGSC0003DMG400046446	GO:0006355	regulation of transcription, DNA-templated	biological_process
PGSC0003DMG400037332	GO:0005515	protein binding	molecular_function
PGSC0003DMG400046448	GO:0005525	GTP binding	molecular_function
PGSC0003DMG400037401	GO:0003824	catalytic activity	molecular_function
PGSC0003DMG400037401	GO:0050662	coenzyme binding	molecular_function
PGSC0003DMG400046546	GO:0043531	ADP binding	molecular_function
PGSC0003DMG400046574	GO:0008270	zinc ion binding	molecular_function
PGSC0003DMG400046574	GO:0005515	protein binding	molecular_function
PGSC0003DMG400046579	GO:0005694	chromosome	cellular_component
PGSC0003DMG400046579	GO:0003677	DNA binding	molecular_function
PGSC0003DMG400046579	GO:0005634	nucleus	cellular_component
PGSC0003DMG400046579	GO:0006334	nucleosome assembly	biological_process
PGSC0003DMG400046579	GO:0046982	protein heterodimerization activity	molecular_function
PGSC0003DMG400046579	GO:0000786	nucleosome	cellular_component
PGSC0003DMG400037460	GO:0004672	protein kinase activity	molecular_function
PGSC0003DMG400037460	GO:0005524	ATP binding	molecular_function
PGSC0003DMG400037460	GO:0006468	protein phosphorylation	biological_process
PGSC0003DMG400037551	GO:0016020	membrane	cellular_component
PGSC0003DMG400037551	GO:0016021	integral component of membrane	cellular_component
PGSC0003DMG400037551	GO:0005515	protein binding	molecular_function
PGSC0003DMG400046726	GO:0005515	protein binding	molecular_function
PGSC0003DMG400037580	GO:0005515	protein binding	molecular_function
PGSC0003DMG400037583	GO:0016787	hydrolase activity	molecular_function
PGSC0003DMG400037583	GO:0006508	proteolysis	biological_process
PGSC0003DMG400037583	GO:0004252	serine-type endopeptidase activity	molecular_function
PGSC0003DMG400037587	GO:0055114	oxidation-reduction process	biological_process
PGSC0003DMG400037587	GO:0016020	membrane	cellular_component
PGSC0003DMG400037587	GO:0016021	integral component of membrane	cellular_component
PGSC0003DMG400037587	GO:0016491	oxidoreductase activity	molecular_function
PGSC0003DMG400037587	GO:0046872	metal ion binding	molecular_function
PGSC0003DMG400046756	GO:0003682	chromatin binding	molecular_function
PGSC0003DMG400046756	GO:0045892	negative regulation of transcription, DNA-templated	biological_process
PGSC0003DMG400046756	GO:0007219	Notch signaling pathway	biological_process
PGSC0003DMG400046756	GO:0044030	regulation of DNA methylation	biological_process
PGSC0003DMG400046756	GO:2000232	regulation of rRNA processing	biological_process
PGSC0003DMG400046756	GO:0005634	nucleus	cellular_component
PGSC0003DMG400046756	GO:0005731	nucleolus organizer region	cellular_component
PGSC0003DMG400037616	GO:0016020	membrane	cellular_component
PGSC0003DMG400037616	GO:0016021	integral component of membrane	cellular_component
PGSC0003DMG400037616	GO:0055114	oxidation-reduction process	biological_process
PGSC0003DMG400046771	GO:0005524	ATP binding	molecular_function
PGSC0003DMG400046771	GO:0005737	cytoplasm	cellular_component
PGSC0003DMG400046771	GO:0000166	nucleotide binding	molecular_function
PGSC0003DMG400046771	GO:0004812	aminoacyl-tRNA ligase activity	molecular_function
PGSC0003DMG400046771	GO:0006418	tRNA aminoacylation for protein translation	biological_process
PGSC0003DMG400046771	GO:0004829	threonine-tRNA ligase activity	molecular_function
PGSC0003DMG400046771	GO:0006435	threonyl-tRNA aminoacylation	biological_process
PGSC0003DMG400046804	GO:0016020	membrane	cellular_component
PGSC0003DMG400046804	GO:0016021	integral component of membrane	cellular_component
PGSC0003DMG400046804	GO:0022857	transmembrane transporter activity	molecular_function
PGSC0003DMG400046804	GO:0055085	transmembrane transport	biological_process
PGSC0003DMG400046813	GO:0055114	oxidation-reduction process	biological_process
PGSC0003DMG400046813	GO:0004497	monooxygenase activity	molecular_function
PGSC0003DMG400046813	GO:0016491	oxidoreductase activity	molecular_function
PGSC0003DMG400046813	GO:0046872	metal ion binding	molecular_function
PGSC0003DMG400046813	GO:0020037	heme binding	molecular_function
PGSC0003DMG400046813	GO:0005506	iron ion binding	molecular_function
PGSC0003DMG400046813	GO:0016705	oxidoreductase activity, acting on paired donors, with incorporation or reduction of molecular oxygen	molecular_function
PGSC0003DMG400037662	GO:0005515	protein binding	molecular_function
PGSC0003DMG400046866	GO:0003676	nucleic acid binding	molecular_function
PGSC0003DMG400046866	GO:0008270	zinc ion binding	molecular_function
PGSC0003DMG400037697	GO:0016020	membrane	cellular_component
PGSC0003DMG400037697	GO:0016021	integral component of membrane	cellular_component
PGSC0003DMG400037705	GO:0005515	protein binding	molecular_function
PGSC0003DMG400037737	GO:0003700	DNA-binding transcription factor activity	molecular_function
PGSC0003DMG400037737	GO:0006355	regulation of transcription, DNA-templated	biological_process
PGSC0003DMG400046940	GO:0009793	embryo development ending in seed dormancy	biological_process
PGSC0003DMG400046940	GO:0009507	chloroplast	cellular_component
PGSC0003DMG400046968	GO:0005515	protein binding	molecular_function
PGSC0003DMG400046998	GO:0032259	methylation	biological_process
PGSC0003DMG400046998	GO:0008152	metabolic process	biological_process
PGSC0003DMG400046998	GO:0008168	methyltransferase activity	molecular_function
PGSC0003DMG400047044	GO:0008299	isoprenoid biosynthetic process	biological_process
PGSC0003DMG400047044	GO:0016740	transferase activity	molecular_function
PGSC0003DMG400037840	GO:0016740	transferase activity	molecular_function
PGSC0003DMG400037840	GO:0008152	metabolic process	biological_process
PGSC0003DMG400037840	GO:0016757	transferase activity, transferring glycosyl groups	molecular_function
PGSC0003DMG400037840	GO:0016758	transferase activity, transferring hexosyl groups	molecular_function
PGSC0003DMG400037844	GO:0055114	oxidation-reduction process	biological_process
PGSC0003DMG400037844	GO:0016020	membrane	cellular_component
PGSC0003DMG400037844	GO:0016021	integral component of membrane	cellular_component
PGSC0003DMG400037844	GO:0004497	monooxygenase activity	molecular_function
PGSC0003DMG400037844	GO:0016491	oxidoreductase activity	molecular_function
PGSC0003DMG400037844	GO:0046872	metal ion binding	molecular_function
PGSC0003DMG400037844	GO:0020037	heme binding	molecular_function
PGSC0003DMG400037844	GO:0005506	iron ion binding	molecular_function
PGSC0003DMG400037844	GO:0016705	oxidoreductase activity, acting on paired donors, with incorporation or reduction of molecular oxygen	molecular_function
PGSC0003DMG400037851	GO:0016020	membrane	cellular_component
PGSC0003DMG400037851	GO:0016021	integral component of membrane	cellular_component
PGSC0003DMG400037851	GO:0005515	protein binding	molecular_function
PGSC0003DMG400037859	GO:0016020	membrane	cellular_component
PGSC0003DMG400037859	GO:0016021	integral component of membrane	cellular_component
PGSC0003DMG400037860	GO:0000166	nucleotide binding	molecular_function
PGSC0003DMG400037860	GO:0005524	ATP binding	molecular_function
PGSC0003DMG400037860	GO:0004386	helicase activity	molecular_function
PGSC0003DMG400037860	GO:0016787	hydrolase activity	molecular_function
PGSC0003DMG400037860	GO:0003676	nucleic acid binding	molecular_function
PGSC0003DMG400047079	GO:0016020	membrane	cellular_component
PGSC0003DMG400047079	GO:0016021	integral component of membrane	cellular_component
PGSC0003DMG400037865	GO:0016020	membrane	cellular_component
PGSC0003DMG400037865	GO:0016021	integral component of membrane	cellular_component
PGSC0003DMG400037865	GO:0050826	response to freezing	biological_process
PGSC0003DMG400037874	GO:0005576	extracellular region	cellular_component
PGSC0003DMG400047102	GO:0016020	membrane	cellular_component
PGSC0003DMG400047102	GO:0016021	integral component of membrane	cellular_component
PGSC0003DMG400047155	GO:0005515	protein binding	molecular_function
PGSC0003DMG400037923	GO:0016020	membrane	cellular_component
PGSC0003DMG400037923	GO:0016021	integral component of membrane	cellular_component
PGSC0003DMG400047204	GO:0005840	ribosome	cellular_component
PGSC0003DMG400047204	GO:0005622	intracellular	cellular_component
PGSC0003DMG400047204	GO:0003735	structural constituent of ribosome	molecular_function
PGSC0003DMG400047204	GO:0006412	translation	biological_process
PGSC0003DMG400037971	GO:0006351	transcription, DNA-templated	biological_process
PGSC0003DMG400037971	GO:0006355	regulation of transcription, DNA-templated	biological_process
PGSC0003DMG400047233	GO:0005509	calcium ion binding	molecular_function
PGSC0003DMG400038020	GO:0006952	defense response	biological_process
PGSC0003DMG400038020	GO:0043531	ADP binding	molecular_function
PGSC0003DMG400047273	GO:0016020	membrane	cellular_component
PGSC0003DMG400047273	GO:0016021	integral component of membrane	cellular_component
PGSC0003DMG400047273	GO:0016787	hydrolase activity	molecular_function
PGSC0003DMG400038055	GO:0016020	membrane	cellular_component
PGSC0003DMG400038055	GO:0016021	integral component of membrane	cellular_component
PGSC0003DMG400047327	GO:0006883	cellular sodium ion homeostasis	biological_process
PGSC0003DMG400047327	GO:0043433	negative regulation of DNA-binding transcription factor activity	biological_process
PGSC0003DMG400047327	GO:1901001	negative regulation of response to salt stress	biological_process
PGSC0003DMG400047327	GO:0030007	cellular potassium ion homeostasis	biological_process
PGSC0003DMG400047327	GO:0005634	nucleus	cellular_component
PGSC0003DMG400038064	GO:0005975	carbohydrate metabolic process	biological_process
PGSC0003DMG400038064	GO:0004553	hydrolase activity, hydrolyzing O-glycosyl compounds	molecular_function
PGSC0003DMG400047336	GO:0016020	membrane	cellular_component
PGSC0003DMG400047336	GO:0016021	integral component of membrane	cellular_component
PGSC0003DMG400038079	GO:0016788	hydrolase activity, acting on ester bonds	molecular_function
PGSC0003DMG400047346	GO:0071219	cellular response to molecule of bacterial origin	biological_process
PGSC0003DMG400047346	GO:0071323	cellular response to chitin	biological_process
PGSC0003DMG400047346	GO:0004672	protein kinase activity	molecular_function
PGSC0003DMG400047346	GO:0005524	ATP binding	molecular_function
PGSC0003DMG400047346	GO:0006468	protein phosphorylation	biological_process
PGSC0003DMG400047346	GO:0016020	membrane	cellular_component
PGSC0003DMG400047346	GO:0016021	integral component of membrane	cellular_component
PGSC0003DMG400047346	GO:0008061	chitin binding	molecular_function
PGSC0003DMG400047346	GO:0045087	innate immune response	biological_process
PGSC0003DMG400047346	GO:0005886	plasma membrane	cellular_component
PGSC0003DMG400038092	GO:0008270	zinc ion binding	molecular_function
PGSC0003DMG400038092	GO:0005515	protein binding	molecular_function
PGSC0003DMG400038135	GO:0005525	GTP binding	molecular_function
PGSC0003DMG400038162	GO:0032259	methylation	biological_process
PGSC0003DMG400038162	GO:0003723	RNA binding	molecular_function
PGSC0003DMG400038162	GO:0008168	methyltransferase activity	molecular_function
PGSC0003DMG400038162	GO:0006396	RNA processing	biological_process
PGSC0003DMG400038162	GO:0008173	RNA methyltransferase activity	molecular_function
PGSC0003DMG400038162	GO:0001510	RNA methylation	biological_process
PGSC0003DMG400038162	GO:0009507	chloroplast	cellular_component
PGSC0003DMG400038188	GO:0055114	oxidation-reduction process	biological_process
PGSC0003DMG400038188	GO:0016491	oxidoreductase activity	molecular_function
PGSC0003DMG400038200	GO:0003735	structural constituent of ribosome	molecular_function
PGSC0003DMG400038200	GO:0006412	translation	biological_process
PGSC0003DMG400038200	GO:0005840	ribosome	cellular_component
PGSC0003DMG400038200	GO:0015935	small ribosomal subunit	cellular_component
PGSC0003DMG400038217	GO:0016740	transferase activity	molecular_function
PGSC0003DMG400038217	GO:0008152	metabolic process	biological_process
PGSC0003DMG400038217	GO:0016757	transferase activity, transferring glycosyl groups	molecular_function
PGSC0003DMG400038217	GO:0016758	transferase activity, transferring hexosyl groups	molecular_function
PGSC0003DMG400038255	GO:0006508	proteolysis	biological_process
PGSC0003DMG400038255	GO:0008234	cysteine-type peptidase activity	molecular_function
PGSC0003DMG400038276	GO:0016740	transferase activity	molecular_function
PGSC0003DMG400038276	GO:0008152	metabolic process	biological_process
PGSC0003DMG400038276	GO:0016758	transferase activity, transferring hexosyl groups	molecular_function
PGSC0003DMG400038305	GO:0016740	transferase activity	molecular_function
PGSC0003DMG400038305	GO:0008152	metabolic process	biological_process
PGSC0003DMG400038305	GO:0016757	transferase activity, transferring glycosyl groups	molecular_function
PGSC0003DMG400038305	GO:0016758	transferase activity, transferring hexosyl groups	molecular_function
PGSC0003DMG400038314	GO:0004672	protein kinase activity	molecular_function
PGSC0003DMG400038314	GO:0005524	ATP binding	molecular_function
PGSC0003DMG400038314	GO:0006468	protein phosphorylation	biological_process
PGSC0003DMG400038314	GO:0016020	membrane	cellular_component
PGSC0003DMG400038314	GO:0016021	integral component of membrane	cellular_component
PGSC0003DMG400038332	GO:0016787	hydrolase activity	molecular_function
PGSC0003DMG400038332	GO:0008233	peptidase activity	molecular_function
PGSC0003DMG400038332	GO:0006508	proteolysis	biological_process
PGSC0003DMG400038332	GO:0004252	serine-type endopeptidase activity	molecular_function
PGSC0003DMG400038332	GO:0008236	serine-type peptidase activity	molecular_function
PGSC0003DMG400038387	GO:0008270	zinc ion binding	molecular_function
PGSC0003DMG400038387	GO:0016554	cytidine to uridine editing	biological_process
PGSC0003DMG400038387	GO:0005739	mitochondrion	cellular_component
PGSC0003DMG400038387	GO:0005515	protein binding	molecular_function
PGSC0003DMG400038433	GO:0008152	metabolic process	biological_process
PGSC0003DMG400038433	GO:0016787	hydrolase activity	molecular_function
PGSC0003DMG400038453	GO:0055114	oxidation-reduction process	biological_process
PGSC0003DMG400038453	GO:0016491	oxidoreductase activity	molecular_function
PGSC0003DMG400038556	GO:0016020	membrane	cellular_component
PGSC0003DMG400038556	GO:0016021	integral component of membrane	cellular_component
PGSC0003DMG400038566	GO:0008270	zinc ion binding	molecular_function
PGSC0003DMG400038566	GO:0005515	protein binding	molecular_function
PGSC0003DMG400038589	GO:0003700	DNA-binding transcription factor activity	molecular_function
PGSC0003DMG400038589	GO:0003677	DNA binding	molecular_function
PGSC0003DMG400038589	GO:0006355	regulation of transcription, DNA-templated	biological_process
PGSC0003DMG400038589	GO:0005634	nucleus	cellular_component
PGSC0003DMG400038589	GO:0043565	sequence-specific DNA binding	molecular_function
PGSC0003DMG400038589	GO:0046872	metal ion binding	molecular_function
PGSC0003DMG400038589	GO:0006351	transcription, DNA-templated	biological_process
PGSC0003DMG400038589	GO:0008270	zinc ion binding	molecular_function
PGSC0003DMG400038589	GO:0045893	positive regulation of transcription, DNA-templated	biological_process
PGSC0003DMG400038661	GO:0005622	intracellular	cellular_component
PGSC0003DMG400038661	GO:0006886	intracellular protein transport	biological_process
PGSC0003DMG400038661	GO:0005515	protein binding	molecular_function
PGSC0003DMG400038663	GO:0005515	protein binding	molecular_function
PGSC0003DMG400038720	GO:0005515	protein binding	molecular_function
PGSC0003DMG400038827	GO:0005515	protein binding	molecular_function
PGSC0003DMG400038862	GO:0016020	membrane	cellular_component
PGSC0003DMG400038862	GO:0016021	integral component of membrane	cellular_component
PGSC0003DMG400038882	GO:0016747	transferase activity, transferring acyl groups other than amino-acyl groups	molecular_function
PGSC0003DMG400038897	GO:0055114	oxidation-reduction process	biological_process
PGSC0003DMG400038897	GO:0005840	ribosome	cellular_component
PGSC0003DMG400038897	GO:0003735	structural constituent of ribosome	molecular_function
PGSC0003DMG400038897	GO:0006412	translation	biological_process
PGSC0003DMG400038897	GO:0005507	copper ion binding	molecular_function
PGSC0003DMG400038907	GO:0099132	ATP hydrolysis coupled cation transmembrane transport	biological_process
PGSC0003DMG400038907	GO:0000166	nucleotide binding	molecular_function
PGSC0003DMG400038907	GO:0005524	ATP binding	molecular_function
PGSC0003DMG400038907	GO:0016020	membrane	cellular_component
PGSC0003DMG400038907	GO:0016021	integral component of membrane	cellular_component
PGSC0003DMG400038907	GO:0016787	hydrolase activity	molecular_function
PGSC0003DMG400038907	GO:0006811	ion transport	biological_process
PGSC0003DMG400038907	GO:0005388	calcium-transporting ATPase activity	molecular_function
PGSC0003DMG400038907	GO:0006816	calcium ion transport	biological_process
PGSC0003DMG400038907	GO:0070588	calcium ion transmembrane transport	biological_process
PGSC0003DMG400038970	GO:0016747	transferase activity, transferring acyl groups other than amino-acyl groups	molecular_function
PGSC0003DMG400038970	GO:0008080	N-acetyltransferase activity	molecular_function
PGSC0003DMG400038971	GO:0005515	protein binding	molecular_function
PGSC0003DMG400038978	GO:0055114	oxidation-reduction process	biological_process
PGSC0003DMG400038978	GO:0004497	monooxygenase activity	molecular_function
PGSC0003DMG400038978	GO:0016491	oxidoreductase activity	molecular_function
PGSC0003DMG400038978	GO:0046872	metal ion binding	molecular_function
PGSC0003DMG400038978	GO:0020037	heme binding	molecular_function
PGSC0003DMG400038978	GO:0005506	iron ion binding	molecular_function
PGSC0003DMG400038978	GO:0016705	oxidoreductase activity, acting on paired donors, with incorporation or reduction of molecular oxygen	molecular_function
PGSC0003DMG400038989	GO:0016740	transferase activity	molecular_function
PGSC0003DMG400038989	GO:0008152	metabolic process	biological_process
PGSC0003DMG400038989	GO:0016758	transferase activity, transferring hexosyl groups	molecular_function
PGSC0003DMG400039047	GO:0016020	membrane	cellular_component
PGSC0003DMG400039047	GO:0016021	integral component of membrane	cellular_component
PGSC0003DMG400039160	GO:0000166	nucleotide binding	molecular_function
PGSC0003DMG400039160	GO:0005524	ATP binding	molecular_function
PGSC0003DMG400039160	GO:0016020	membrane	cellular_component
PGSC0003DMG400039160	GO:0016021	integral component of membrane	cellular_component
PGSC0003DMG400039160	GO:0016787	hydrolase activity	molecular_function
PGSC0003DMG400039263	GO:0006351	transcription, DNA-templated	biological_process
PGSC0003DMG400039263	GO:0006355	regulation of transcription, DNA-templated	biological_process
PGSC0003DMG400039297	GO:0005515	protein binding	molecular_function
PGSC0003DMG400039325	GO:0019789	SUMO transferase activity	molecular_function
PGSC0003DMG400039325	GO:0016925	protein sumoylation	biological_process
PGSC0003DMG400039347	GO:0055114	oxidation-reduction process	biological_process
PGSC0003DMG400039347	GO:0003824	catalytic activity	molecular_function
PGSC0003DMG400039347	GO:0050660	flavin adenine dinucleotide binding	molecular_function
PGSC0003DMG400039347	GO:0016491	oxidoreductase activity	molecular_function
PGSC0003DMG400039347	GO:0016614	oxidoreductase activity, acting on CH-OH group of donors	molecular_function
PGSC0003DMG400039347	GO:0071949	FAD binding	molecular_function
PGSC0003DMG400039355	GO:0005515	protein binding	molecular_function
PGSC0003DMG400039436	GO:0042753	positive regulation of circadian rhythm	biological_process
PGSC0003DMG400039453	GO:0016740	transferase activity	molecular_function
PGSC0003DMG400039453	GO:0008152	metabolic process	biological_process
PGSC0003DMG400039453	GO:0016757	transferase activity, transferring glycosyl groups	molecular_function
PGSC0003DMG400039453	GO:0016758	transferase activity, transferring hexosyl groups	molecular_function
PGSC0003DMG400039532	GO:0005509	calcium ion binding	molecular_function
PGSC0003DMG400039667	GO:0016020	membrane	cellular_component
PGSC0003DMG400039667	GO:0016021	integral component of membrane	cellular_component
PGSC0003DMG400039667	GO:0016787	hydrolase activity	molecular_function
PGSC0003DMG400039680	GO:0004672	protein kinase activity	molecular_function
PGSC0003DMG400039680	GO:0005524	ATP binding	molecular_function
PGSC0003DMG400039680	GO:0006468	protein phosphorylation	biological_process
PGSC0003DMG400039680	GO:0016020	membrane	cellular_component
PGSC0003DMG400039680	GO:0016021	integral component of membrane	cellular_component
PGSC0003DMG400039680	GO:0005515	protein binding	molecular_function
PGSC0003DMG400039752	GO:0015031	protein transport	biological_process
PGSC0003DMG400039752	GO:0006887	exocytosis	biological_process
PGSC0003DMG400039752	GO:0000145	exocyst	cellular_component
PGSC0003DMG400039752	GO:0005829	cytosol	cellular_component
PGSC0003DMG400039752	GO:0005886	plasma membrane	cellular_component
PGSC0003DMG400039789	GO:0016740	transferase activity	molecular_function
PGSC0003DMG400039789	GO:0008152	metabolic process	biological_process
PGSC0003DMG400039789	GO:0016757	transferase activity, transferring glycosyl groups	molecular_function
PGSC0003DMG400039789	GO:0016758	transferase activity, transferring hexosyl groups	molecular_function
PGSC0003DMG400039791	GO:0055114	oxidation-reduction process	biological_process
PGSC0003DMG400039791	GO:0004497	monooxygenase activity	molecular_function
PGSC0003DMG400039791	GO:0016491	oxidoreductase activity	molecular_function
PGSC0003DMG400039791	GO:0046872	metal ion binding	molecular_function
PGSC0003DMG400039791	GO:0020037	heme binding	molecular_function
PGSC0003DMG400039791	GO:0005506	iron ion binding	molecular_function
PGSC0003DMG400039791	GO:0016705	oxidoreductase activity, acting on paired donors, with incorporation or reduction of molecular oxygen	molecular_function
PGSC0003DMG400039821	GO:0000398	mRNA splicing, via spliceosome	biological_process
PGSC0003DMG400039821	GO:0005681	spliceosomal complex	cellular_component
PGSC0003DMG400039856	GO:0052861	glucan endo-1,3-beta-glucanase activity, C-3 substituted reducing group	molecular_function
PGSC0003DMG400039862	GO:0008270	zinc ion binding	molecular_function
PGSC0003DMG400039862	GO:0005634	nucleus	cellular_component
PGSC0003DMG400039862	GO:0005737	cytoplasm	cellular_component
PGSC0003DMG400039862	GO:0009507	chloroplast	cellular_component
PGSC0003DMG400039862	GO:0005515	protein binding	molecular_function
PGSC0003DMG400039893	GO:0005515	protein binding	molecular_function
PGSC0003DMG400039898	GO:0003677	DNA binding	molecular_function
PGSC0003DMG400039898	GO:0006355	regulation of transcription, DNA-templated	biological_process
PGSC0003DMG400039898	GO:0005634	nucleus	cellular_component
PGSC0003DMG400039898	GO:0006351	transcription, DNA-templated	biological_process
PGSC0003DMG400039917	GO:0016740	transferase activity	molecular_function
PGSC0003DMG400039917	GO:0008152	metabolic process	biological_process
PGSC0003DMG400039917	GO:0016758	transferase activity, transferring hexosyl groups	molecular_function
PGSC0003DMG400040010	GO:0005515	protein binding	molecular_function
PGSC0003DMG400040046	GO:0003700	DNA-binding transcription factor activity	molecular_function
PGSC0003DMG400040046	GO:0003677	DNA binding	molecular_function
PGSC0003DMG400040046	GO:0006355	regulation of transcription, DNA-templated	biological_process
PGSC0003DMG400040046	GO:0005634	nucleus	cellular_component
PGSC0003DMG400040046	GO:0006351	transcription, DNA-templated	biological_process
PGSC0003DMG400040194	GO:0005515	protein binding	molecular_function
PGSC0003DMG400040194	GO:0009793	embryo development ending in seed dormancy	biological_process
PGSC0003DMG400040194	GO:0005634	nucleus	cellular_component
PGSC0003DMG400040232	GO:0003677	DNA binding	molecular_function
PGSC0003DMG400040232	GO:0005634	nucleus	cellular_component
PGSC0003DMG400040232	GO:0006351	transcription, DNA-templated	biological_process
PGSC0003DMG400040232	GO:0006355	regulation of transcription, DNA-templated	biological_process
PGSC0003DMG400040241	GO:0005515	protein binding	molecular_function
PGSC0003DMG400040260	GO:0006952	defense response	biological_process
PGSC0003DMG400040260	GO:0016798	hydrolase activity, acting on glycosyl bonds	molecular_function
PGSC0003DMG400040260	GO:0042973	glucan endo-1,3-beta-D-glucosidase activity	molecular_function
PGSC0003DMG400040260	GO:0016787	hydrolase activity	molecular_function
PGSC0003DMG400040260	GO:0005975	carbohydrate metabolic process	biological_process
PGSC0003DMG400040260	GO:0008152	metabolic process	biological_process
PGSC0003DMG400040260	GO:0004553	hydrolase activity, hydrolyzing O-glycosyl compounds	molecular_function
PGSC0003DMG400040260	GO:0005773	vacuole	cellular_component
PGSC0003DMG400040483	GO:0005488	binding	molecular_function
PGSC0003DMG400040483	GO:0005515	protein binding	molecular_function
PGSC0003DMG400040510	GO:0005515	protein binding	molecular_function
PGSC0003DMG400040535	GO:0005784	Sec61 translocon complex	cellular_component
PGSC0003DMG400040535	GO:0016020	membrane	cellular_component
PGSC0003DMG400040535	GO:0016021	integral component of membrane	cellular_component
PGSC0003DMG400040535	GO:0015031	protein transport	biological_process
PGSC0003DMG400040535	GO:0005783	endoplasmic reticulum	cellular_component
PGSC0003DMG400040535	GO:0006886	intracellular protein transport	biological_process
PGSC0003DMG400040547	GO:0000166	nucleotide binding	molecular_function
PGSC0003DMG400040547	GO:0004672	protein kinase activity	molecular_function
PGSC0003DMG400040547	GO:0004674	protein serine/threonine kinase activity	molecular_function
PGSC0003DMG400040547	GO:0005524	ATP binding	molecular_function
PGSC0003DMG400040547	GO:0006468	protein phosphorylation	biological_process
PGSC0003DMG400040591	GO:0071805	potassium ion transmembrane transport	biological_process
PGSC0003DMG400040591	GO:0034220	ion transmembrane transport	biological_process
PGSC0003DMG400040591	GO:0005249	voltage-gated potassium channel activity	molecular_function
PGSC0003DMG400040591	GO:0016020	membrane	cellular_component
PGSC0003DMG400040591	GO:0016021	integral component of membrane	cellular_component
PGSC0003DMG400040591	GO:0055085	transmembrane transport	biological_process
PGSC0003DMG400040591	GO:0006811	ion transport	biological_process
PGSC0003DMG400040591	GO:0006813	potassium ion transport	biological_process
PGSC0003DMG400040591	GO:0005216	ion channel activity	molecular_function
PGSC0003DMG400040651	GO:0008152	metabolic process	biological_process
PGSC0003DMG400040651	GO:0016787	hydrolase activity	molecular_function
PGSC0003DMG400040663	GO:0003677	DNA binding	molecular_function
PGSC0003DMG400040663	GO:0005634	nucleus	cellular_component
PGSC0003DMG400040663	GO:0006351	transcription, DNA-templated	biological_process
PGSC0003DMG400040663	GO:0006355	regulation of transcription, DNA-templated	biological_process
PGSC0003DMG400040729	GO:0004672	protein kinase activity	molecular_function
PGSC0003DMG400040729	GO:0005524	ATP binding	molecular_function
PGSC0003DMG400040729	GO:0006468	protein phosphorylation	biological_process
PGSC0003DMG400040835	GO:0003677	DNA binding	molecular_function
PGSC0003DMG400040835	GO:0006357	regulation of transcription by RNA polymerase II	biological_process
PGSC0003DMG400040835	GO:0046983	protein dimerization activity	molecular_function
PGSC0003DMG400040844	GO:0003743	translation initiation factor activity	molecular_function
PGSC0003DMG400040844	GO:0006413	translational initiation	biological_process
PGSC0003DMG400040850	GO:0005515	protein binding	molecular_function
PGSC0003DMG400040918	GO:0003700	DNA-binding transcription factor activity	molecular_function
PGSC0003DMG400040918	GO:0003677	DNA binding	molecular_function
PGSC0003DMG400040918	GO:0006355	regulation of transcription, DNA-templated	biological_process
PGSC0003DMG400040918	GO:0005634	nucleus	cellular_component
PGSC0003DMG400040918	GO:0006351	transcription, DNA-templated	biological_process
PGSC0003DMG400040994	GO:0016020	membrane	cellular_component
PGSC0003DMG400040994	GO:0016021	integral component of membrane	cellular_component
PGSC0003DMG400041027	GO:0003743	translation initiation factor activity	molecular_function
PGSC0003DMG400041027	GO:0006413	translational initiation	biological_process
PGSC0003DMG400041029	GO:0051087	chaperone binding	molecular_function
PGSC0003DMG400041029	GO:0005515	protein binding	molecular_function
PGSC0003DMG400041047	GO:0008033	tRNA processing	biological_process
PGSC0003DMG400041047	GO:0003723	RNA binding	molecular_function
PGSC0003DMG400041047	GO:0006397	mRNA processing	biological_process
PGSC0003DMG400041047	GO:0009507	chloroplast	cellular_component
PGSC0003DMG400041047	GO:0009536	plastid	cellular_component
PGSC0003DMG400041047	GO:0008380	RNA splicing	biological_process
PGSC0003DMG400041053	GO:0016020	membrane	cellular_component
PGSC0003DMG400041053	GO:0016021	integral component of membrane	cellular_component
PGSC0003DMG400041071	GO:0004672	protein kinase activity	molecular_function
PGSC0003DMG400041071	GO:0005524	ATP binding	molecular_function
PGSC0003DMG400041071	GO:0006468	protein phosphorylation	biological_process
PGSC0003DMG400041163	GO:0006351	transcription, DNA-templated	biological_process
PGSC0003DMG400041163	GO:0003700	DNA-binding transcription factor activity	molecular_function
PGSC0003DMG400041163	GO:0009742	brassinosteroid mediated signaling pathway	biological_process
PGSC0003DMG400041163	GO:0006355	regulation of transcription, DNA-templated	biological_process
PGSC0003DMG400041203	GO:0016740	transferase activity	molecular_function
PGSC0003DMG400041203	GO:0008152	metabolic process	biological_process
PGSC0003DMG400041203	GO:0016757	transferase activity, transferring glycosyl groups	molecular_function
PGSC0003DMG400041203	GO:0016758	transferase activity, transferring hexosyl groups	molecular_function
PGSC0003DMG400041220	GO:0080167	response to karrikin	biological_process
PGSC0003DMG400041235	GO:0055114	oxidation-reduction process	biological_process
PGSC0003DMG400041235	GO:0016491	oxidoreductase activity	molecular_function
PGSC0003DMG400041311	GO:0004672	protein kinase activity	molecular_function
PGSC0003DMG400041311	GO:0005524	ATP binding	molecular_function
PGSC0003DMG400041311	GO:0006468	protein phosphorylation	biological_process
PGSC0003DMG400041336	GO:0005515	protein binding	molecular_function
PGSC0003DMG400041402	GO:0016787	hydrolase activity	molecular_function
PGSC0003DMG400041402	GO:0004190	aspartic-type endopeptidase activity	molecular_function
PGSC0003DMG400041402	GO:0008233	peptidase activity	molecular_function
PGSC0003DMG400041402	GO:0006508	proteolysis	biological_process
PGSC0003DMG400041450	GO:0005524	ATP binding	molecular_function
PGSC0003DMG400041458	GO:0006952	defense response	biological_process
PGSC0003DMG400041458	GO:0043531	ADP binding	molecular_function
PGSC0003DMG400041467	GO:0003676	nucleic acid binding	molecular_function
PGSC0003DMG400041508	GO:0008299	isoprenoid biosynthetic process	biological_process
PGSC0003DMG400041508	GO:0016740	transferase activity	molecular_function
PGSC0003DMG400041536	GO:0030014	CCR4-NOT complex	cellular_component
PGSC0003DMG400041536	GO:0006402	mRNA catabolic process	biological_process
PGSC0003DMG400041536	GO:0005488	binding	molecular_function
PGSC0003DMG400041620	GO:0016020	membrane	cellular_component
PGSC0003DMG400041620	GO:0009507	chloroplast	cellular_component
PGSC0003DMG400041620	GO:0009536	plastid	cellular_component
PGSC0003DMG400041620	GO:0046872	metal ion binding	molecular_function
PGSC0003DMG400041620	GO:0055114	oxidation-reduction process	biological_process
PGSC0003DMG400041620	GO:0009055	electron transfer activity	molecular_function
PGSC0003DMG400041620	GO:0022900	electron transport chain	biological_process
PGSC0003DMG400041620	GO:0009535	chloroplast thylakoid membrane	cellular_component
PGSC0003DMG400041620	GO:0009579	thylakoid	cellular_component
PGSC0003DMG400041620	GO:0005507	copper ion binding	molecular_function
PGSC0003DMG400041652	GO:0055114	oxidation-reduction process	biological_process
PGSC0003DMG400041652	GO:0016020	membrane	cellular_component
PGSC0003DMG400041652	GO:0016021	integral component of membrane	cellular_component
PGSC0003DMG400041652	GO:0006629	lipid metabolic process	biological_process
PGSC0003DMG400041652	GO:0016717	oxidoreductase activity, acting on paired donors, with oxidation of a pair of donors resulting in the reduction of molecular oxygen to two molecules of water	molecular_function
PGSC0003DMG400041767	GO:0000166	nucleotide binding	molecular_function
PGSC0003DMG400041767	GO:0003924	GTPase activity	molecular_function
PGSC0003DMG400041767	GO:0005525	GTP binding	molecular_function
PGSC0003DMG400041767	GO:0005622	intracellular	cellular_component
PGSC0003DMG400041767	GO:0003746	translation elongation factor activity	molecular_function
PGSC0003DMG400041767	GO:0006414	translational elongation	biological_process
PGSC0003DMG400041974	GO:0030246	carbohydrate binding	molecular_function
PGSC0003DMG400041974	GO:0004672	protein kinase activity	molecular_function
PGSC0003DMG400041974	GO:0005524	ATP binding	molecular_function
PGSC0003DMG400041974	GO:0006468	protein phosphorylation	biological_process
PGSC0003DMG400041974	GO:0016020	membrane	cellular_component
PGSC0003DMG400041974	GO:0016021	integral component of membrane	cellular_component
PGSC0003DMG400041998	GO:0010223	secondary shoot formation	biological_process
PGSC0003DMG400041998	GO:1901601	strigolactone biosynthetic process	biological_process
PGSC0003DMG400041998	GO:1902348	cellular response to strigolactone	biological_process
PGSC0003DMG400028001	GO:0006952	defense response	biological_process
PGSC0003DMG400028001	GO:0043531	ADP binding	molecular_function
PGSC0003DMG400028009	GO:0009507	chloroplast	cellular_component
PGSC0003DMG400028009	GO:0009535	chloroplast thylakoid membrane	cellular_component
PGSC0003DMG400028009	GO:0009579	thylakoid	cellular_component
PGSC0003DMG400028009	GO:0010287	plastoglobule	cellular_component
PGSC0003DMG400028012	GO:0005525	GTP binding	molecular_function
PGSC0003DMG400028013	GO:0033612	receptor serine/threonine kinase binding	molecular_function
PGSC0003DMG400028013	GO:0010087	phloem or xylem histogenesis	biological_process
PGSC0003DMG400028013	GO:0010089	xylem development	biological_process
PGSC0003DMG400028021	GO:0016491	oxidoreductase activity	molecular_function
PGSC0003DMG400028021	GO:0055114	oxidation-reduction process	biological_process
PGSC0003DMG400028022	GO:0055114	oxidation-reduction process	biological_process
PGSC0003DMG400028022	GO:0016020	membrane	cellular_component
PGSC0003DMG400028022	GO:0016021	integral component of membrane	cellular_component
PGSC0003DMG400028022	GO:0016491	oxidoreductase activity	molecular_function
PGSC0003DMG400028022	GO:0005506	iron ion binding	molecular_function
PGSC0003DMG400028022	GO:0008610	lipid biosynthetic process	biological_process
PGSC0003DMG401028027	GO:0000413	protein peptidyl-prolyl isomerization	biological_process
PGSC0003DMG401028027	GO:0016853	isomerase activity	molecular_function
PGSC0003DMG401028027	GO:0003755	peptidyl-prolyl cis-trans isomerase activity	molecular_function
PGSC0003DMG401028027	GO:0009507	chloroplast	cellular_component
PGSC0003DMG401028027	GO:0009535	chloroplast thylakoid membrane	cellular_component
PGSC0003DMG401028027	GO:0009579	thylakoid	cellular_component
PGSC0003DMG401028027	GO:0031977	thylakoid lumen	cellular_component
PGSC0003DMG402028027	GO:0003824	catalytic activity	molecular_function
PGSC0003DMG402028027	GO:0005975	carbohydrate metabolic process	biological_process
PGSC0003DMG402028027	GO:0005737	cytoplasm	cellular_component
PGSC0003DMG402028027	GO:0006098	pentose-phosphate shunt	biological_process
PGSC0003DMG402028027	GO:0004801	sedoheptulose-7-phosphate:D-glyceraldehyde-3-phosphate glyceronetransferase activity	molecular_function
PGSC0003DMG402028027	GO:0016740	transferase activity	molecular_function
PGSC0003DMG402028027	GO:0009809	lignin biosynthetic process	biological_process
PGSC0003DMG402028027	GO:0033587	shikimate biosynthetic process	biological_process
PGSC0003DMG402028027	GO:0046686	response to cadmium ion	biological_process
PGSC0003DMG402028027	GO:0005739	mitochondrion	cellular_component
PGSC0003DMG402028027	GO:0009507	chloroplast	cellular_component
PGSC0003DMG402028027	GO:0009536	plastid	cellular_component
PGSC0003DMG402028027	GO:0009570	chloroplast stroma	cellular_component
PGSC0003DMG400028036	GO:0016020	membrane	cellular_component
PGSC0003DMG400028036	GO:0016021	integral component of membrane	cellular_component
PGSC0003DMG400028048	GO:0043086	negative regulation of catalytic activity	biological_process
PGSC0003DMG400028048	GO:0004857	enzyme inhibitor activity	molecular_function
PGSC0003DMG400028053	GO:0055114	oxidation-reduction process	biological_process
PGSC0003DMG400028053	GO:0004497	monooxygenase activity	molecular_function
PGSC0003DMG400028053	GO:0016491	oxidoreductase activity	molecular_function
PGSC0003DMG400028053	GO:0046872	metal ion binding	molecular_function
PGSC0003DMG400028053	GO:0020037	heme binding	molecular_function
PGSC0003DMG400028053	GO:0005506	iron ion binding	molecular_function
PGSC0003DMG400028053	GO:0016705	oxidoreductase activity, acting on paired donors, with incorporation or reduction of molecular oxygen	molecular_function
PGSC0003DMG400028053	GO:0016020	membrane	cellular_component
PGSC0003DMG400028053	GO:0016021	integral component of membrane	cellular_component
PGSC0003DMG400028056	GO:0043531	ADP binding	molecular_function
PGSC0003DMG400028061	GO:0042793	plastid transcription	biological_process
PGSC0003DMG400028061	GO:0045893	positive regulation of transcription, DNA-templated	biological_process
PGSC0003DMG400028061	GO:0009295	nucleoid	cellular_component
PGSC0003DMG400028061	GO:0009507	chloroplast	cellular_component
PGSC0003DMG400028061	GO:0009508	plastid chromosome	cellular_component
PGSC0003DMG400028063	GO:0016020	membrane	cellular_component
PGSC0003DMG400028063	GO:0016021	integral component of membrane	cellular_component
PGSC0003DMG400028066	GO:0004672	protein kinase activity	molecular_function
PGSC0003DMG400028066	GO:0005524	ATP binding	molecular_function
PGSC0003DMG400028066	GO:0006468	protein phosphorylation	biological_process
PGSC0003DMG400028069	GO:0003824	catalytic activity	molecular_function
PGSC0003DMG400028069	GO:0050662	coenzyme binding	molecular_function
PGSC0003DMG400028073	GO:0004672	protein kinase activity	molecular_function
PGSC0003DMG400028073	GO:0005524	ATP binding	molecular_function
PGSC0003DMG400028073	GO:0006468	protein phosphorylation	biological_process
PGSC0003DMG400028073	GO:0016020	membrane	cellular_component
PGSC0003DMG400028073	GO:0016021	integral component of membrane	cellular_component
PGSC0003DMG400028077	GO:0006508	proteolysis	biological_process
PGSC0003DMG400028077	GO:0008234	cysteine-type peptidase activity	molecular_function
PGSC0003DMG400028078	GO:0016020	membrane	cellular_component
PGSC0003DMG400028078	GO:0016021	integral component of membrane	cellular_component
PGSC0003DMG400028078	GO:0009535	chloroplast thylakoid membrane	cellular_component
PGSC0003DMG400028078	GO:0009507	chloroplast	cellular_component
PGSC0003DMG400028081	GO:0043531	ADP binding	molecular_function
PGSC0003DMG400028097	GO:0016491	oxidoreductase activity	molecular_function
PGSC0003DMG400028097	GO:0055114	oxidation-reduction process	biological_process
PGSC0003DMG400028098	GO:0003677	DNA binding	molecular_function
PGSC0003DMG400028098	GO:0005634	nucleus	cellular_component
PGSC0003DMG400028099	GO:0005634	nucleus	cellular_component
PGSC0003DMG400028100	GO:0003677	DNA binding	molecular_function
PGSC0003DMG400028100	GO:0005634	nucleus	cellular_component
PGSC0003DMG400028100	GO:0006351	transcription, DNA-templated	biological_process
PGSC0003DMG400028100	GO:0006355	regulation of transcription, DNA-templated	biological_process
PGSC0003DMG400028102	GO:0016020	membrane	cellular_component
PGSC0003DMG400028102	GO:0016021	integral component of membrane	cellular_component
PGSC0003DMG400028102	GO:0022857	transmembrane transporter activity	molecular_function
PGSC0003DMG400028102	GO:0055085	transmembrane transport	biological_process
PGSC0003DMG400028104	GO:0005854	nascent polypeptide-associated complex	cellular_component
PGSC0003DMG400028105	GO:0016020	membrane	cellular_component
PGSC0003DMG400028105	GO:0016021	integral component of membrane	cellular_component
PGSC0003DMG400028106	GO:0003729	mRNA binding	molecular_function
PGSC0003DMG400028106	GO:0000245	spliceosomal complex assembly	biological_process
PGSC0003DMG400028106	GO:0005488	binding	molecular_function
PGSC0003DMG400028108	GO:0019773	proteasome core complex, alpha-subunit complex	cellular_component
PGSC0003DMG400028108	GO:0004298	threonine-type endopeptidase activity	molecular_function
PGSC0003DMG400028108	GO:0005634	nucleus	cellular_component
PGSC0003DMG400028108	GO:0000502	proteasome complex	cellular_component
PGSC0003DMG400028108	GO:0016787	hydrolase activity	molecular_function
PGSC0003DMG400028108	GO:0008233	peptidase activity	molecular_function
PGSC0003DMG400028108	GO:0006508	proteolysis	biological_process
PGSC0003DMG400028108	GO:0005737	cytoplasm	cellular_component
PGSC0003DMG400028108	GO:0006511	ubiquitin-dependent protein catabolic process	biological_process
PGSC0003DMG400028108	GO:0004175	endopeptidase activity	molecular_function
PGSC0003DMG400028108	GO:0051603	proteolysis involved in cellular protein catabolic process	biological_process
PGSC0003DMG400028108	GO:0005839	proteasome core complex	cellular_component
PGSC0003DMG400028109	GO:0008180	COP9 signalosome	cellular_component
PGSC0003DMG400028110	GO:0016567	protein ubiquitination	biological_process
PGSC0003DMG400028110	GO:0016740	transferase activity	molecular_function
PGSC0003DMG400028110	GO:0000166	nucleotide binding	molecular_function
PGSC0003DMG400028110	GO:0005524	ATP binding	molecular_function
PGSC0003DMG400028110	GO:0006511	ubiquitin-dependent protein catabolic process	biological_process
PGSC0003DMG400028110	GO:0004842	ubiquitin-protein transferase activity	molecular_function
PGSC0003DMG400028111	GO:0003723	RNA binding	molecular_function
PGSC0003DMG400028111	GO:0003676	nucleic acid binding	molecular_function
PGSC0003DMG400028112	GO:0016301	kinase activity	molecular_function
PGSC0003DMG400028112	GO:0016310	phosphorylation	biological_process
PGSC0003DMG400028112	GO:0005515	protein binding	molecular_function
PGSC0003DMG400028113	GO:0003677	DNA binding	molecular_function
PGSC0003DMG400028113	GO:0005634	nucleus	cellular_component
PGSC0003DMG400028113	GO:0016020	membrane	cellular_component
PGSC0003DMG400028113	GO:0016021	integral component of membrane	cellular_component
PGSC0003DMG400028113	GO:0006260	DNA replication	biological_process
PGSC0003DMG400028113	GO:0006281	DNA repair	biological_process
PGSC0003DMG400028113	GO:0006310	DNA recombination	biological_process
PGSC0003DMG400028114	GO:0016020	membrane	cellular_component
PGSC0003DMG400028114	GO:0016021	integral component of membrane	cellular_component
PGSC0003DMG400028115	GO:0050790	regulation of catalytic activity	biological_process
PGSC0003DMG400028115	GO:0051087	chaperone binding	molecular_function
PGSC0003DMG400028115	GO:0006457	protein folding	biological_process
PGSC0003DMG400028115	GO:0042803	protein homodimerization activity	molecular_function
PGSC0003DMG400028115	GO:0000774	adenyl-nucleotide exchange factor activity	molecular_function
PGSC0003DMG400028115	GO:0005739	mitochondrion	cellular_component
PGSC0003DMG400028115	GO:0005759	mitochondrial matrix	cellular_component
PGSC0003DMG400028115	GO:0005507	copper ion binding	molecular_function
PGSC0003DMG400028115	GO:0009507	chloroplast	cellular_component
PGSC0003DMG400028115	GO:0009570	chloroplast stroma	cellular_component
PGSC0003DMG400028115	GO:0009579	thylakoid	cellular_component
PGSC0003DMG400028117	GO:0016020	membrane	cellular_component
PGSC0003DMG400028117	GO:0016021	integral component of membrane	cellular_component
PGSC0003DMG400028117	GO:0055085	transmembrane transport	biological_process
PGSC0003DMG400028117	GO:0015238	drug transmembrane transporter activity	molecular_function
PGSC0003DMG400028117	GO:0015297	antiporter activity	molecular_function
PGSC0003DMG400028117	GO:0006855	drug transmembrane transport	biological_process
PGSC0003DMG401028118	GO:0008152	metabolic process	biological_process
PGSC0003DMG401028118	GO:0016829	lyase activity	molecular_function
PGSC0003DMG401028118	GO:0003824	catalytic activity	molecular_function
PGSC0003DMG402028118	GO:0000413	protein peptidyl-prolyl isomerization	biological_process
PGSC0003DMG402028118	GO:0010951	negative regulation of endopeptidase activity	biological_process
PGSC0003DMG402028118	GO:0016853	isomerase activity	molecular_function
PGSC0003DMG402028118	GO:0003755	peptidyl-prolyl cis-trans isomerase activity	molecular_function
PGSC0003DMG402028118	GO:0004869	cysteine-type endopeptidase inhibitor activity	molecular_function
PGSC0003DMG400028119	GO:0003677	DNA binding	molecular_function
PGSC0003DMG400028121	GO:0003700	DNA-binding transcription factor activity	molecular_function
PGSC0003DMG400028121	GO:0006355	regulation of transcription, DNA-templated	biological_process
PGSC0003DMG401028122	GO:0005634	nucleus	cellular_component
PGSC0003DMG401028122	GO:0003723	RNA binding	molecular_function
PGSC0003DMG401028122	GO:0006397	mRNA processing	biological_process
PGSC0003DMG401028122	GO:0030529	intracellular ribonucleoprotein complex	cellular_component
PGSC0003DMG401028122	GO:0008380	RNA splicing	biological_process
PGSC0003DMG401028122	GO:0000398	mRNA splicing, via spliceosome	biological_process
PGSC0003DMG401028122	GO:0005681	spliceosomal complex	cellular_component
PGSC0003DMG401028122	GO:0000387	spliceosomal snRNP assembly	biological_process
PGSC0003DMG401028122	GO:0005732	small nucleolar ribonucleoprotein complex	cellular_component
PGSC0003DMG400028123	GO:0016020	membrane	cellular_component
PGSC0003DMG400028123	GO:0016021	integral component of membrane	cellular_component
PGSC0003DMG400028124	GO:0016020	membrane	cellular_component
PGSC0003DMG400028124	GO:0016021	integral component of membrane	cellular_component
PGSC0003DMG400028127	GO:0032259	methylation	biological_process
PGSC0003DMG400028127	GO:0003871	5-methyltetrahydropteroyltriglutamate-homocysteine S-methyltransferase activity	molecular_function
PGSC0003DMG400028127	GO:0016740	transferase activity	molecular_function
PGSC0003DMG400028127	GO:0008168	methyltransferase activity	molecular_function
PGSC0003DMG400028127	GO:0008270	zinc ion binding	molecular_function
PGSC0003DMG400028127	GO:0008652	cellular amino acid biosynthetic process	biological_process
PGSC0003DMG400028127	GO:0009086	methionine biosynthetic process	biological_process
PGSC0003DMG400028128	GO:0061025	membrane fusion	biological_process
PGSC0003DMG400028128	GO:0016020	membrane	cellular_component
PGSC0003DMG400028128	GO:0016021	integral component of membrane	cellular_component
PGSC0003DMG400028128	GO:0005622	intracellular	cellular_component
PGSC0003DMG400028128	GO:0006886	intracellular protein transport	biological_process
PGSC0003DMG400028128	GO:0016192	vesicle-mediated transport	biological_process
PGSC0003DMG400028128	GO:0005484	SNAP receptor activity	molecular_function
PGSC0003DMG400028128	GO:0005886	plasma membrane	cellular_component
PGSC0003DMG400028128	GO:0009737	response to abscisic acid	biological_process
PGSC0003DMG400028128	GO:0009506	plasmodesma	cellular_component
PGSC0003DMG400028128	GO:0009504	cell plate	cellular_component
PGSC0003DMG400028128	GO:0005802	trans-Golgi network	cellular_component
PGSC0003DMG400028129	GO:0018022	peptidyl-lysine methylation	biological_process
PGSC0003DMG400028129	GO:0016740	transferase activity	molecular_function
PGSC0003DMG400028129	GO:0008168	methyltransferase activity	molecular_function
PGSC0003DMG400028129	GO:0003676	nucleic acid binding	molecular_function
PGSC0003DMG400028129	GO:0032259	methylation	biological_process
PGSC0003DMG400028129	GO:0005737	cytoplasm	cellular_component
PGSC0003DMG400028129	GO:0016279	protein-lysine N-methyltransferase activity	molecular_function
PGSC0003DMG400028130	GO:0016020	membrane	cellular_component
PGSC0003DMG400028130	GO:0016021	integral component of membrane	cellular_component
PGSC0003DMG400028130	GO:0004252	serine-type endopeptidase activity	molecular_function
PGSC0003DMG400028130	GO:0006508	proteolysis	biological_process
PGSC0003DMG400028130	GO:0005515	protein binding	molecular_function
PGSC0003DMG400028132	GO:0000987	proximal promoter sequence-specific DNA binding	molecular_function
PGSC0003DMG400028132	GO:0010030	positive regulation of seed germination	biological_process
PGSC0003DMG400028132	GO:0043985	histone H4-R3 methylation	biological_process
PGSC0003DMG400028132	GO:0005634	nucleus	cellular_component
PGSC0003DMG400028132	GO:0005515	protein binding	molecular_function
PGSC0003DMG400028134	GO:0016311	dephosphorylation	biological_process
PGSC0003DMG400028134	GO:0005986	sucrose biosynthetic process	biological_process
PGSC0003DMG400028134	GO:0000287	magnesium ion binding	molecular_function
PGSC0003DMG400028134	GO:0050307	sucrose-phosphate phosphatase activity	molecular_function
PGSC0003DMG400028134	GO:0016787	hydrolase activity	molecular_function
PGSC0003DMG400028139	GO:0016020	membrane	cellular_component
PGSC0003DMG400028139	GO:0016021	integral component of membrane	cellular_component
PGSC0003DMG400028140	GO:0016020	membrane	cellular_component
PGSC0003DMG400028140	GO:0016021	integral component of membrane	cellular_component
PGSC0003DMG400028142	GO:0005886	plasma membrane	cellular_component
PGSC0003DMG400028143	GO:0003677	DNA binding	molecular_function
PGSC0003DMG400028143	GO:0005634	nucleus	cellular_component
PGSC0003DMG400028143	GO:0006260	DNA replication	biological_process
PGSC0003DMG400028143	GO:0003676	nucleic acid binding	molecular_function
PGSC0003DMG400028143	GO:0006281	DNA repair	biological_process
PGSC0003DMG400028143	GO:0006310	DNA recombination	biological_process
PGSC0003DMG400028144	GO:0003700	DNA-binding transcription factor activity	molecular_function
PGSC0003DMG400028144	GO:0006355	regulation of transcription, DNA-templated	biological_process
PGSC0003DMG400028145	GO:0061025	membrane fusion	biological_process
PGSC0003DMG400028145	GO:0016020	membrane	cellular_component
PGSC0003DMG400028145	GO:0016021	integral component of membrane	cellular_component
PGSC0003DMG400028145	GO:0005622	intracellular	cellular_component
PGSC0003DMG400028145	GO:0006886	intracellular protein transport	biological_process
PGSC0003DMG400028145	GO:0016192	vesicle-mediated transport	biological_process
PGSC0003DMG400028145	GO:0005484	SNAP receptor activity	molecular_function
PGSC0003DMG400028147	GO:0016740	transferase activity	molecular_function
PGSC0003DMG400028147	GO:0000166	nucleotide binding	molecular_function
PGSC0003DMG400028147	GO:0004672	protein kinase activity	molecular_function
PGSC0003DMG400028147	GO:0004674	protein serine/threonine kinase activity	molecular_function
PGSC0003DMG400028147	GO:0005524	ATP binding	molecular_function
PGSC0003DMG400028147	GO:0016301	kinase activity	molecular_function
PGSC0003DMG400028147	GO:0006468	protein phosphorylation	biological_process
PGSC0003DMG400028147	GO:0016310	phosphorylation	biological_process
PGSC0003DMG400028147	GO:0016020	membrane	cellular_component
PGSC0003DMG400028147	GO:0016021	integral component of membrane	cellular_component
PGSC0003DMG400028151	GO:0016020	membrane	cellular_component
PGSC0003DMG400028151	GO:0016021	integral component of membrane	cellular_component
PGSC0003DMG400028152	GO:0016020	membrane	cellular_component
PGSC0003DMG400028152	GO:0016021	integral component of membrane	cellular_component
PGSC0003DMG400028153	GO:0016020	membrane	cellular_component
PGSC0003DMG400028153	GO:0016021	integral component of membrane	cellular_component
PGSC0003DMG400028154	GO:0016787	hydrolase activity	molecular_function
PGSC0003DMG400028154	GO:0009691	cytokinin biosynthetic process	biological_process
PGSC0003DMG400028156	GO:0005515	protein binding	molecular_function
PGSC0003DMG400028158	GO:0005886	plasma membrane	cellular_component
PGSC0003DMG400028159	GO:0003677	DNA binding	molecular_function
PGSC0003DMG400028159	GO:0005634	nucleus	cellular_component
PGSC0003DMG400028159	GO:0006351	transcription, DNA-templated	biological_process
PGSC0003DMG400028159	GO:0006355	regulation of transcription, DNA-templated	biological_process
PGSC0003DMG400028160	GO:0016020	membrane	cellular_component
PGSC0003DMG400028160	GO:0016021	integral component of membrane	cellular_component
PGSC0003DMG400028160	GO:0005515	protein binding	molecular_function
PGSC0003DMG400028161	GO:0005524	ATP binding	molecular_function
PGSC0003DMG400028161	GO:0005739	mitochondrion	cellular_component
PGSC0003DMG400028162	GO:0005840	ribosome	cellular_component
PGSC0003DMG400028162	GO:0003735	structural constituent of ribosome	molecular_function
PGSC0003DMG400028162	GO:0006412	translation	biological_process
PGSC0003DMG400028162	GO:0030529	intracellular ribonucleoprotein complex	cellular_component
PGSC0003DMG400028164	GO:0003677	DNA binding	molecular_function
PGSC0003DMG400028164	GO:0005634	nucleus	cellular_component
PGSC0003DMG400028164	GO:0006351	transcription, DNA-templated	biological_process
PGSC0003DMG400028164	GO:0006355	regulation of transcription, DNA-templated	biological_process
PGSC0003DMG400028165	GO:0005515	protein binding	molecular_function
PGSC0003DMG400028166	GO:0003700	DNA-binding transcription factor activity	molecular_function
PGSC0003DMG400028166	GO:0006355	regulation of transcription, DNA-templated	biological_process
PGSC0003DMG400028167	GO:0003677	DNA binding	molecular_function
PGSC0003DMG400028167	GO:0046872	metal ion binding	molecular_function
PGSC0003DMG400028167	GO:0008270	zinc ion binding	molecular_function
PGSC0003DMG400028169	GO:0004672	protein kinase activity	molecular_function
PGSC0003DMG400028169	GO:0005524	ATP binding	molecular_function
PGSC0003DMG400028169	GO:0006468	protein phosphorylation	biological_process
PGSC0003DMG400028173	GO:0008083	growth factor activity	molecular_function
PGSC0003DMG400028173	GO:0005576	extracellular region	cellular_component
PGSC0003DMG400028173	GO:0008283	cell proliferation	biological_process
PGSC0003DMG400028173	GO:0010469	regulation of signaling receptor activity	biological_process
PGSC0003DMG400028174	GO:0019843	rRNA binding	molecular_function
PGSC0003DMG400028174	GO:0000027	ribosomal large subunit assembly	biological_process
PGSC0003DMG400028174	GO:0005730	nucleolus	cellular_component
PGSC0003DMG400028174	GO:0000470	maturation of LSU-rRNA	biological_process
PGSC0003DMG400028175	GO:0055114	oxidation-reduction process	biological_process
PGSC0003DMG400028175	GO:0016020	membrane	cellular_component
PGSC0003DMG400028175	GO:0016021	integral component of membrane	cellular_component
PGSC0003DMG400028175	GO:0004497	monooxygenase activity	molecular_function
PGSC0003DMG400028175	GO:0016491	oxidoreductase activity	molecular_function
PGSC0003DMG400028175	GO:0046872	metal ion binding	molecular_function
PGSC0003DMG400028175	GO:0020037	heme binding	molecular_function
PGSC0003DMG400028175	GO:0005506	iron ion binding	molecular_function
PGSC0003DMG400028175	GO:0016705	oxidoreductase activity, acting on paired donors, with incorporation or reduction of molecular oxygen	molecular_function
PGSC0003DMG400028177	GO:0016740	transferase activity	molecular_function
PGSC0003DMG400028177	GO:0016301	kinase activity	molecular_function
PGSC0003DMG400028177	GO:0016310	phosphorylation	biological_process
PGSC0003DMG400028177	GO:0000287	magnesium ion binding	molecular_function
PGSC0003DMG400028177	GO:0003824	catalytic activity	molecular_function
PGSC0003DMG400028177	GO:0006096	glycolytic process	biological_process
PGSC0003DMG400028177	GO:0004743	pyruvate kinase activity	molecular_function
PGSC0003DMG400028177	GO:0030955	potassium ion binding	molecular_function
PGSC0003DMG400028178	GO:0005515	protein binding	molecular_function
PGSC0003DMG400028179	GO:0055114	oxidation-reduction process	biological_process
PGSC0003DMG400028179	GO:0015031	protein transport	biological_process
PGSC0003DMG400028179	GO:0050661	NADP binding	molecular_function
PGSC0003DMG400028179	GO:0006810	transport	biological_process
PGSC0003DMG400028179	GO:0008883	glutamyl-tRNA reductase activity	molecular_function
PGSC0003DMG400028179	GO:0033014	tetrapyrrole biosynthetic process	biological_process
PGSC0003DMG400028179	GO:0032509	endosome transport via multivesicular body sorting pathway	biological_process
PGSC0003DMG400028179	GO:0000813	ESCRT I complex	cellular_component
PGSC0003DMG400028179	GO:0016020	membrane	cellular_component
PGSC0003DMG400028179	GO:0016021	integral component of membrane	cellular_component
PGSC0003DMG400028180	GO:0055114	oxidation-reduction process	biological_process
PGSC0003DMG400028180	GO:0004497	monooxygenase activity	molecular_function
PGSC0003DMG400028180	GO:0016491	oxidoreductase activity	molecular_function
PGSC0003DMG400028180	GO:0046872	metal ion binding	molecular_function
PGSC0003DMG400028180	GO:0020037	heme binding	molecular_function
PGSC0003DMG400028180	GO:0005506	iron ion binding	molecular_function
PGSC0003DMG400028180	GO:0016705	oxidoreductase activity, acting on paired donors, with incorporation or reduction of molecular oxygen	molecular_function
PGSC0003DMG400028181	GO:0046872	metal ion binding	molecular_function
PGSC0003DMG400028182	GO:0016020	membrane	cellular_component
PGSC0003DMG400028182	GO:0016021	integral component of membrane	cellular_component
PGSC0003DMG400028182	GO:0055085	transmembrane transport	biological_process
PGSC0003DMG400028182	GO:0015267	channel activity	molecular_function
PGSC0003DMG400028183	GO:0016020	membrane	cellular_component
PGSC0003DMG400028183	GO:0016021	integral component of membrane	cellular_component
PGSC0003DMG401028184	GO:0008152	metabolic process	biological_process
PGSC0003DMG401028184	GO:0003824	catalytic activity	molecular_function
PGSC0003DMG400028185	GO:0046872	metal ion binding	molecular_function
PGSC0003DMG400028185	GO:0030001	metal ion transport	biological_process
PGSC0003DMG400028190	GO:0055114	oxidation-reduction process	biological_process
PGSC0003DMG400028190	GO:0004497	monooxygenase activity	molecular_function
PGSC0003DMG400028190	GO:0016491	oxidoreductase activity	molecular_function
PGSC0003DMG400028190	GO:0046872	metal ion binding	molecular_function
PGSC0003DMG400028190	GO:0020037	heme binding	molecular_function
PGSC0003DMG400028190	GO:0005506	iron ion binding	molecular_function
PGSC0003DMG400028190	GO:0016705	oxidoreductase activity, acting on paired donors, with incorporation or reduction of molecular oxygen	molecular_function
PGSC0003DMG400028190	GO:0016020	membrane	cellular_component
PGSC0003DMG400028190	GO:0016021	integral component of membrane	cellular_component
PGSC0003DMG400028191	GO:0016020	membrane	cellular_component
PGSC0003DMG400028191	GO:0016021	integral component of membrane	cellular_component
PGSC0003DMG400028191	GO:0055085	transmembrane transport	biological_process
PGSC0003DMG400028191	GO:0009734	auxin-activated signaling pathway	biological_process
PGSC0003DMG400028192	GO:0005634	nucleus	cellular_component
PGSC0003DMG400028192	GO:0016020	membrane	cellular_component
PGSC0003DMG400028192	GO:0016021	integral component of membrane	cellular_component
PGSC0003DMG400028193	GO:0003924	GTPase activity	molecular_function
PGSC0003DMG400028193	GO:0005525	GTP binding	molecular_function
PGSC0003DMG400028193	GO:0005200	structural constituent of cytoskeleton	molecular_function
PGSC0003DMG400028193	GO:0007010	cytoskeleton organization	biological_process
PGSC0003DMG400028193	GO:0007017	microtubule-based process	biological_process
PGSC0003DMG400028193	GO:0005874	microtubule	cellular_component
PGSC0003DMG400028193	GO:0000166	nucleotide binding	molecular_function
PGSC0003DMG400028193	GO:0005737	cytoplasm	cellular_component
PGSC0003DMG400028193	GO:0005856	cytoskeleton	cellular_component
PGSC0003DMG400028196	GO:0016020	membrane	cellular_component
PGSC0003DMG400028196	GO:0016021	integral component of membrane	cellular_component
PGSC0003DMG400028197	GO:0006139	nucleobase-containing compound metabolic process	biological_process
PGSC0003DMG400028197	GO:0003677	DNA binding	molecular_function
PGSC0003DMG400028197	GO:0005634	nucleus	cellular_component
PGSC0003DMG400028197	GO:0003676	nucleic acid binding	molecular_function
PGSC0003DMG400028197	GO:0006357	regulation of transcription by RNA polymerase II	biological_process
PGSC0003DMG400028197	GO:0006351	transcription, DNA-templated	biological_process
PGSC0003DMG400028197	GO:0006355	regulation of transcription, DNA-templated	biological_process
PGSC0003DMG400028197	GO:0032968	positive regulation of transcription elongation from RNA polymerase II promoter	biological_process
PGSC0003DMG400028197	GO:0000991	transcription factor activity, core RNA polymerase II binding	molecular_function
PGSC0003DMG400028197	GO:0032784	regulation of DNA-templated transcription, elongation	biological_process
PGSC0003DMG400028199	GO:0090305	nucleic acid phosphodiester bond hydrolysis	biological_process
PGSC0003DMG400028199	GO:0003677	DNA binding	molecular_function
PGSC0003DMG400028199	GO:0004518	nuclease activity	molecular_function
PGSC0003DMG400028200	GO:0016020	membrane	cellular_component
PGSC0003DMG400028200	GO:0016021	integral component of membrane	cellular_component
PGSC0003DMG400028204	GO:0016020	membrane	cellular_component
PGSC0003DMG400028204	GO:0016021	integral component of membrane	cellular_component
PGSC0003DMG400028205	GO:0007219	Notch signaling pathway	biological_process
PGSC0003DMG400028205	GO:0016020	membrane	cellular_component
PGSC0003DMG400028205	GO:0016021	integral component of membrane	cellular_component
PGSC0003DMG400028205	GO:0016787	hydrolase activity	molecular_function
PGSC0003DMG400028205	GO:0004190	aspartic-type endopeptidase activity	molecular_function
PGSC0003DMG400028205	GO:0008233	peptidase activity	molecular_function
PGSC0003DMG400028205	GO:0006508	proteolysis	biological_process
PGSC0003DMG400028205	GO:0005794	Golgi apparatus	cellular_component
PGSC0003DMG400028205	GO:0005783	endoplasmic reticulum	cellular_component
PGSC0003DMG400028205	GO:0005789	endoplasmic reticulum membrane	cellular_component
PGSC0003DMG400028205	GO:0000139	Golgi membrane	cellular_component
PGSC0003DMG400028205	GO:0016485	protein processing	biological_process
PGSC0003DMG400028205	GO:0005798	Golgi-associated vesicle	cellular_component
PGSC0003DMG400028205	GO:0043231	intracellular membrane-bounded organelle	cellular_component
PGSC0003DMG400028207	GO:0006508	proteolysis	biological_process
PGSC0003DMG400028208	GO:0003824	catalytic activity	molecular_function
PGSC0003DMG400028209	GO:0003723	RNA binding	molecular_function
PGSC0003DMG400028209	GO:0003676	nucleic acid binding	molecular_function
PGSC0003DMG400028210	GO:0010449	root meristem growth	biological_process
PGSC0003DMG400028210	GO:0010628	positive regulation of gene expression	biological_process
PGSC0003DMG400028210	GO:0080037	negative regulation of cytokinin-activated signaling pathway	biological_process
PGSC0003DMG400028210	GO:2000012	regulation of auxin polar transport	biological_process
PGSC0003DMG400028210	GO:0005634	nucleus	cellular_component
PGSC0003DMG400028210	GO:0005737	cytoplasm	cellular_component
PGSC0003DMG400028212	GO:0004672	protein kinase activity	molecular_function
PGSC0003DMG400028212	GO:0006468	protein phosphorylation	biological_process
PGSC0003DMG400028212	GO:0016020	membrane	cellular_component
PGSC0003DMG400028212	GO:0016021	integral component of membrane	cellular_component
PGSC0003DMG400028212	GO:0005515	protein binding	molecular_function
PGSC0003DMG400028212	GO:0005524	ATP binding	molecular_function
PGSC0003DMG400028213	GO:0016020	membrane	cellular_component
PGSC0003DMG400028213	GO:0016021	integral component of membrane	cellular_component
PGSC0003DMG400028213	GO:0016757	transferase activity, transferring glycosyl groups	molecular_function
PGSC0003DMG400028213	GO:0006486	protein glycosylation	biological_process
PGSC0003DMG400028214	GO:0055114	oxidation-reduction process	biological_process
PGSC0003DMG400028214	GO:0004128	cytochrome-b5 reductase activity, acting on NAD(P)H	molecular_function
PGSC0003DMG400028214	GO:0022900	electron transport chain	biological_process
PGSC0003DMG400028214	GO:0016020	membrane	cellular_component
PGSC0003DMG400028214	GO:0016021	integral component of membrane	cellular_component
PGSC0003DMG400028214	GO:0016491	oxidoreductase activity	molecular_function
PGSC0003DMG400028214	GO:0005783	endoplasmic reticulum	cellular_component
PGSC0003DMG400028214	GO:0005886	plasma membrane	cellular_component
PGSC0003DMG400028214	GO:0009505	plant-type cell wall	cellular_component
PGSC0003DMG400028215	GO:0016020	membrane	cellular_component
PGSC0003DMG400028215	GO:0016021	integral component of membrane	cellular_component
PGSC0003DMG400028215	GO:0022857	transmembrane transporter activity	molecular_function
PGSC0003DMG400028215	GO:0055085	transmembrane transport	biological_process
PGSC0003DMG400028215	GO:0015171	amino acid transmembrane transporter activity	molecular_function
PGSC0003DMG400028215	GO:0003333	amino acid transmembrane transport	biological_process
PGSC0003DMG400028216	GO:0016020	membrane	cellular_component
PGSC0003DMG400028216	GO:0016021	integral component of membrane	cellular_component
PGSC0003DMG400028216	GO:0006508	proteolysis	biological_process
PGSC0003DMG400028216	GO:0004222	metalloendopeptidase activity	molecular_function
PGSC0003DMG400028216	GO:0009416	response to light stimulus	biological_process
PGSC0003DMG400028216	GO:0009630	gravitropism	biological_process
PGSC0003DMG400028216	GO:0009658	chloroplast organization	biological_process
PGSC0003DMG400028216	GO:0009723	response to ethylene	biological_process
PGSC0003DMG400028216	GO:0009959	negative gravitropism	biological_process
PGSC0003DMG400028216	GO:0010027	thylakoid membrane organization	biological_process
PGSC0003DMG400028216	GO:0010207	photosystem II assembly	biological_process
PGSC0003DMG400028216	GO:0043157	response to cation stress	biological_process
PGSC0003DMG400028216	GO:0048564	photosystem I assembly	biological_process
PGSC0003DMG400028216	GO:0060359	response to ammonium ion	biological_process
PGSC0003DMG400028216	GO:0009507	chloroplast	cellular_component
PGSC0003DMG400028217	GO:0016020	membrane	cellular_component
PGSC0003DMG400028217	GO:0016021	integral component of membrane	cellular_component
PGSC0003DMG400028218	GO:0006811	ion transport	biological_process
PGSC0003DMG400028218	GO:0015992	proton transport	biological_process
PGSC0003DMG400028218	GO:0015078	proton transmembrane transporter activity	molecular_function
PGSC0003DMG400028218	GO:0015991	ATP hydrolysis coupled proton transport	biological_process
PGSC0003DMG400028218	GO:0033179	proton-transporting V-type ATPase, V0 domain	cellular_component
PGSC0003DMG400028219	GO:0016740	transferase activity	molecular_function
PGSC0003DMG400028219	GO:0017183	peptidyl-diphthamide biosynthetic process from peptidyl-histidine	biological_process
PGSC0003DMG400028220	GO:0055114	oxidation-reduction process	biological_process
PGSC0003DMG400028220	GO:0004497	monooxygenase activity	molecular_function
PGSC0003DMG400028220	GO:0016491	oxidoreductase activity	molecular_function
PGSC0003DMG400028220	GO:0046872	metal ion binding	molecular_function
PGSC0003DMG400028220	GO:0020037	heme binding	molecular_function
PGSC0003DMG400028220	GO:0005506	iron ion binding	molecular_function
PGSC0003DMG400028220	GO:0016705	oxidoreductase activity, acting on paired donors, with incorporation or reduction of molecular oxygen	molecular_function
PGSC0003DMG400028221	GO:0016491	oxidoreductase activity	molecular_function
PGSC0003DMG400028221	GO:0055114	oxidation-reduction process	biological_process
PGSC0003DMG400028223	GO:0006511	ubiquitin-dependent protein catabolic process	biological_process
PGSC0003DMG400028223	GO:0036459	thiol-dependent ubiquitinyl hydrolase activity	molecular_function
PGSC0003DMG400028223	GO:0016579	protein deubiquitination	biological_process
PGSC0003DMG400028223	GO:0005515	protein binding	molecular_function
PGSC0003DMG400028224	GO:0055114	oxidation-reduction process	biological_process
PGSC0003DMG400028224	GO:0016491	oxidoreductase activity	molecular_function
PGSC0003DMG400028224	GO:0016117	carotenoid biosynthetic process	biological_process
PGSC0003DMG400028224	GO:0046608	carotenoid isomerase activity	molecular_function
PGSC0003DMG400028230	GO:0005634	nucleus	cellular_component
PGSC0003DMG400028234	GO:0016020	membrane	cellular_component
PGSC0003DMG400028234	GO:0005737	cytoplasm	cellular_component
PGSC0003DMG400028234	GO:0015031	protein transport	biological_process
PGSC0003DMG400028234	GO:0005794	Golgi apparatus	cellular_component
PGSC0003DMG400028234	GO:0005198	structural molecule activity	molecular_function
PGSC0003DMG400028234	GO:0006886	intracellular protein transport	biological_process
PGSC0003DMG400028234	GO:0000139	Golgi membrane	cellular_component
PGSC0003DMG400028234	GO:0016192	vesicle-mediated transport	biological_process
PGSC0003DMG400028234	GO:0030117	membrane coat	cellular_component
PGSC0003DMG400028234	GO:0030126	COPI vesicle coat	cellular_component
PGSC0003DMG400028234	GO:0030663	COPI-coated vesicle membrane	cellular_component
PGSC0003DMG400028234	GO:0031410	cytoplasmic vesicle	cellular_component
PGSC0003DMG400028234	GO:0005488	binding	molecular_function
PGSC0003DMG400028235	GO:0016020	membrane	cellular_component
PGSC0003DMG400028235	GO:0016021	integral component of membrane	cellular_component
PGSC0003DMG400028236	GO:0019538	protein metabolic process	biological_process
PGSC0003DMG400028238	GO:0098869	cellular oxidant detoxification	biological_process
PGSC0003DMG400028238	GO:0055114	oxidation-reduction process	biological_process
PGSC0003DMG400028238	GO:0016209	antioxidant activity	molecular_function
PGSC0003DMG400028238	GO:0016491	oxidoreductase activity	molecular_function
PGSC0003DMG400028238	GO:0005623	cell	cellular_component
PGSC0003DMG400028238	GO:0045454	cell redox homeostasis	biological_process
PGSC0003DMG400028238	GO:0051920	peroxiredoxin activity	molecular_function
PGSC0003DMG400028240	GO:0008152	metabolic process	biological_process
PGSC0003DMG400028240	GO:0016829	lyase activity	molecular_function
PGSC0003DMG400028240	GO:0003824	catalytic activity	molecular_function
PGSC0003DMG400028240	GO:0009089	lysine biosynthetic process via diaminopimelate	biological_process
PGSC0003DMG400028240	GO:0008840	4-hydroxy-tetrahydrodipicolinate synthase	molecular_function
PGSC0003DMG402028242	GO:0005634	nucleus	cellular_component
PGSC0003DMG402028242	GO:0008270	zinc ion binding	molecular_function
PGSC0003DMG400028243	GO:0005840	ribosome	cellular_component
PGSC0003DMG400028243	GO:0005622	intracellular	cellular_component
PGSC0003DMG400028243	GO:0003735	structural constituent of ribosome	molecular_function
PGSC0003DMG400028243	GO:0006412	translation	biological_process
PGSC0003DMG400028245	GO:0016491	oxidoreductase activity	molecular_function
PGSC0003DMG400028245	GO:0055114	oxidation-reduction process	biological_process
PGSC0003DMG400028246	GO:0003723	RNA binding	molecular_function
PGSC0003DMG400028246	GO:0005623	cell	cellular_component
PGSC0003DMG400028246	GO:0006396	RNA processing	biological_process
PGSC0003DMG400028246	GO:0048046	apoplast	cellular_component
PGSC0003DMG400028246	GO:0006874	cellular calcium ion homeostasis	biological_process
PGSC0003DMG400028248	GO:0003723	RNA binding	molecular_function
PGSC0003DMG400028248	GO:0003676	nucleic acid binding	molecular_function
PGSC0003DMG400028248	GO:0009507	chloroplast	cellular_component
PGSC0003DMG400028248	GO:1901002	positive regulation of response to salt stress	biological_process
PGSC0003DMG400028249	GO:0016020	membrane	cellular_component
PGSC0003DMG400028249	GO:0016021	integral component of membrane	cellular_component
PGSC0003DMG400028249	GO:0005886	plasma membrane	cellular_component
PGSC0003DMG401028252	GO:0016798	hydrolase activity, acting on glycosyl bonds	molecular_function
PGSC0003DMG401028252	GO:0016787	hydrolase activity	molecular_function
PGSC0003DMG401028252	GO:0005975	carbohydrate metabolic process	biological_process
PGSC0003DMG401028252	GO:0008152	metabolic process	biological_process
PGSC0003DMG401028252	GO:0004553	hydrolase activity, hydrolyzing O-glycosyl compounds	molecular_function
PGSC0003DMG401028252	GO:0004564	beta-fructofuranosidase activity	molecular_function
PGSC0003DMG401028252	GO:0004575	sucrose alpha-glucosidase activity	molecular_function
PGSC0003DMG402028252	GO:0016798	hydrolase activity, acting on glycosyl bonds	molecular_function
PGSC0003DMG402028252	GO:0016787	hydrolase activity	molecular_function
PGSC0003DMG402028252	GO:0005975	carbohydrate metabolic process	biological_process
PGSC0003DMG402028252	GO:0008152	metabolic process	biological_process
PGSC0003DMG402028252	GO:0004553	hydrolase activity, hydrolyzing O-glycosyl compounds	molecular_function
PGSC0003DMG402028252	GO:0004564	beta-fructofuranosidase activity	molecular_function
PGSC0003DMG402028252	GO:0004575	sucrose alpha-glucosidase activity	molecular_function
PGSC0003DMG400028253	GO:0003777	microtubule motor activity	molecular_function
PGSC0003DMG400028253	GO:0007018	microtubule-based movement	biological_process
PGSC0003DMG400028255	GO:0009507	chloroplast	cellular_component
PGSC0003DMG400028255	GO:0009535	chloroplast thylakoid membrane	cellular_component
PGSC0003DMG400028255	GO:0010287	plastoglobule	cellular_component
PGSC0003DMG400028257	GO:0016567	protein ubiquitination	biological_process
PGSC0003DMG400028257	GO:0004842	ubiquitin-protein transferase activity	molecular_function
PGSC0003DMG400028257	GO:0005515	protein binding	molecular_function
PGSC0003DMG400028257	GO:0016740	transferase activity	molecular_function
PGSC0003DMG400028258	GO:0005515	protein binding	molecular_function
PGSC0003DMG400028261	GO:0016829	lyase activity	molecular_function
PGSC0003DMG400028261	GO:0003824	catalytic activity	molecular_function
PGSC0003DMG400028261	GO:0004332	fructose-bisphosphate aldolase activity	molecular_function
PGSC0003DMG400028261	GO:0006096	glycolytic process	biological_process
PGSC0003DMG400028265	GO:0046872	metal ion binding	molecular_function
PGSC0003DMG400028265	GO:0003723	RNA binding	molecular_function
PGSC0003DMG400028265	GO:0003676	nucleic acid binding	molecular_function
PGSC0003DMG400028265	GO:0000398	mRNA splicing, via spliceosome	biological_process
PGSC0003DMG400028265	GO:0089701	U2AF	cellular_component
PGSC0003DMG400028266	GO:0016491	oxidoreductase activity	molecular_function
PGSC0003DMG400028266	GO:0055114	oxidation-reduction process	biological_process
PGSC0003DMG400028266	GO:0005623	cell	cellular_component
PGSC0003DMG400028266	GO:0045454	cell redox homeostasis	biological_process
PGSC0003DMG400028267	GO:0016020	membrane	cellular_component
PGSC0003DMG400028267	GO:0016021	integral component of membrane	cellular_component
PGSC0003DMG400028268	GO:0055114	oxidation-reduction process	biological_process
PGSC0003DMG400028268	GO:0004497	monooxygenase activity	molecular_function
PGSC0003DMG400028268	GO:0016491	oxidoreductase activity	molecular_function
PGSC0003DMG400028268	GO:0046872	metal ion binding	molecular_function
PGSC0003DMG400028268	GO:0020037	heme binding	molecular_function
PGSC0003DMG400028268	GO:0005506	iron ion binding	molecular_function
PGSC0003DMG400028268	GO:0016705	oxidoreductase activity, acting on paired donors, with incorporation or reduction of molecular oxygen	molecular_function
PGSC0003DMG400028272	GO:0016020	membrane	cellular_component
PGSC0003DMG400028272	GO:0016021	integral component of membrane	cellular_component
PGSC0003DMG400028272	GO:0016757	transferase activity, transferring glycosyl groups	molecular_function
PGSC0003DMG400028272	GO:0006486	protein glycosylation	biological_process
PGSC0003DMG400028273	GO:0006520	cellular amino acid metabolic process	biological_process
PGSC0003DMG400028273	GO:0016829	lyase activity	molecular_function
PGSC0003DMG400028273	GO:0008652	cellular amino acid biosynthetic process	biological_process
PGSC0003DMG400028273	GO:0009082	branched-chain amino acid biosynthetic process	biological_process
PGSC0003DMG400028273	GO:0009097	isoleucine biosynthetic process	biological_process
PGSC0003DMG400028273	GO:0030170	pyridoxal phosphate binding	molecular_function
PGSC0003DMG400028273	GO:0004794	L-threonine ammonia-lyase activity	molecular_function
PGSC0003DMG400028276	GO:0003824	catalytic activity	molecular_function
PGSC0003DMG400028276	GO:0004356	glutamate-ammonia ligase activity	molecular_function
PGSC0003DMG400028276	GO:0006807	nitrogen compound metabolic process	biological_process
PGSC0003DMG400028278	GO:0016740	transferase activity	molecular_function
PGSC0003DMG400028278	GO:0008152	metabolic process	biological_process
PGSC0003DMG400028278	GO:0016758	transferase activity, transferring hexosyl groups	molecular_function
PGSC0003DMG400028280	GO:0005515	protein binding	molecular_function
PGSC0003DMG400028283	GO:0009941	chloroplast envelope	cellular_component
PGSC0003DMG400028284	GO:0050790	regulation of catalytic activity	biological_process
PGSC0003DMG400028284	GO:0007165	signal transduction	biological_process
PGSC0003DMG400028284	GO:0019888	protein phosphatase regulator activity	molecular_function
PGSC0003DMG400028284	GO:0000159	protein phosphatase type 2A complex	cellular_component
PGSC0003DMG400028284	GO:0043666	regulation of phosphoprotein phosphatase activity	biological_process
PGSC0003DMG400028284	GO:0005488	binding	molecular_function
PGSC0003DMG400028285	GO:0016020	membrane	cellular_component
PGSC0003DMG400028285	GO:0016021	integral component of membrane	cellular_component
PGSC0003DMG400028285	GO:0016853	isomerase activity	molecular_function
PGSC0003DMG400028285	GO:0003755	peptidyl-prolyl cis-trans isomerase activity	molecular_function
PGSC0003DMG400028285	GO:0000413	protein peptidyl-prolyl isomerization	biological_process
PGSC0003DMG400028286	GO:0016020	membrane	cellular_component
PGSC0003DMG400028286	GO:0016021	integral component of membrane	cellular_component
PGSC0003DMG400028286	GO:0055085	transmembrane transport	biological_process
PGSC0003DMG400028287	GO:0016740	transferase activity	molecular_function
PGSC0003DMG400028287	GO:0000166	nucleotide binding	molecular_function
PGSC0003DMG400028287	GO:0005524	ATP binding	molecular_function
PGSC0003DMG400028287	GO:0046872	metal ion binding	molecular_function
PGSC0003DMG400028287	GO:0006730	one-carbon metabolic process	biological_process
PGSC0003DMG400028287	GO:0004478	methionine adenosyltransferase activity	molecular_function
PGSC0003DMG400028287	GO:0006556	S-adenosylmethionine biosynthetic process	biological_process
PGSC0003DMG400028301	GO:0016740	transferase activity	molecular_function
PGSC0003DMG400028301	GO:0008146	sulfotransferase activity	molecular_function
PGSC0003DMG400028305	GO:0016020	membrane	cellular_component
PGSC0003DMG400028305	GO:0016021	integral component of membrane	cellular_component
PGSC0003DMG400028305	GO:0055114	oxidation-reduction process	biological_process
PGSC0003DMG400028305	GO:0004497	monooxygenase activity	molecular_function
[truncated: 63,895 more rows]
