# Supplementary material for: Transcriptome analysis of potato shoots, roots and stolons under nitrogen stress
Source: Sci Rep. 2020 Jan 24;10:1152. doi: 10.1038/s41598-020-58167-4 (PMC6981199; doi:10.1038/s41598-020-58167-4)
Supplement: Supplementary file 6 — Dataset 2. [file 41598_2020_58167_MOESM6_ESM.xlsx]

## Sheet: Upregulated
Table S4_DEG in Root
Geneid	GeneName	Locus	FPKM_KJHighNRoot	FPKM_KJLowNRoot	log2Foldchange	Pvalue	Pvalue_Significance	Gene_Description
XLOC_035657	PGSC0003DMG400019675	chr11:41946329-41947803	0.12688	15.8993	6.96935	0.04535	Yes	High-affinity nitrate transporter
XLOC_021998	PGSC0003DMG402011998	chr06:55526923-55528285	0.551776	14.2401	4.68973	0.00015	Yes	High-affinity nitrate transporter
XLOC_025572	PGSC0003DMG400002208	chr08:36803306-36804175	1.19545	27.2033	4.50816	0.0009	Yes	Protein phosphatase-2c
XLOC_013257	PGSC0003DMG400016033	chr04:7736223-7736932	0.527525	10.4403	4.30678	0.0072	Yes	Glutaredoxin family protein
XLOC_005422	PGSC0003DMG400000184	chr01:72491748-72495021	0.214554	4.13911	4.26991	0.00075	Yes	Ferric-chelate reductase
XLOC_036768	PGSC0003DMG400028637	chr12:50107858-50110978	1.7699	24.0324	3.76324	5e-05	Yes	2-oxoglutarate-dependent dioxygenase
XLOC_012344	PGSC0003DMG400015194	chr03:50835984-50839603	0.33025	3.96483	3.58563	0.00025	Yes	Malate synthase
XLOC_014684	PGSC0003DMG400007464	chr04:634862-635970	42.8265	509.823	3.57342	5e-05	Yes	Gene of unknown function
XLOC_031470	PGSC0003DMG400023210	chr10:46715043-46715807	0.415877	4.86342	3.54774	0.0234	Yes	Phospholipase C
XLOC_008385	PGSC0003DMG400010369	chr02:28280246-28281091	0.592851	6.91655	3.54431	0.00585	Yes	Iron-regulated transporter 1
XLOC_017537	PGSC0003DMG400023535	chr05:50094386-50094932	0.536111	6.24897	3.54301	0.0471	Yes	Gene of unknown function
XLOC_011241	PGSC0003DMG400005059	chr03:2249234-2252078	0.436377	4.95417	3.50499	0.0266	Yes	Conserved gene of unknown function
XLOC_023841	PGSC0003DMG400028755	chr07:6804296-6804982	4.62766	50.3772	3.44441	0.00045	Yes	Pit1 protein
XLOC_000641	PGSC0003DMG400032289	chr00:37147945-37150150	0.0839506	0.825723	3.29805	0.03315	Yes	Gene of unknown function
XLOC_033329	PGSC0003DMG400029853	chr10:58129139-58131600	0.753076	7.39367	3.29542	0.02385	Yes	Conserved gene of unknown function
XLOC_033961	PGSC0003DMG400025525	chr11:16127865-16137240	0.167606	1.6031	3.25772	0.03335	Yes	TAGL11 transcription factor
XLOC_019746	PGSC0003DMG400030784	chr06:40917982-40918948	0.291746	2.72877	3.22547	0.0266	Yes	Glutaredoxin family protein
XLOC_028124	PGSC0003DMG400003367	chr09:20711524-20712601	0.446453	4.12073	3.20632	0.0047	Yes	Conserved gene of unknown function
XLOC_014358	PGSC0003DMG400004949	chr04:66316676-66319860	0.473061	4.13855	3.12903	0.0051	Yes	Branched-chain-amino-acid aminotransferase
XLOC_037517	PGSC0003DMG400020674	chr12:5220523-5221009	3.33445	28.9548	3.11828	0.0009	Yes	Conserved gene of unknown function
XLOC_021402	PGSC0003DMG400019773	chr06:42032816-42035418	2.10132	17.7134	3.07547	5e-05	Yes	Sesquiterpene synthase 2
XLOC_025832	PGSC0003DMG401007615,PGSC0003DMG402007615	chr08:47514381-47518067	0.84808	6.84481	3.01274	0.0007	Yes	Please refer to the Supplement_sheet
XLOC_003627	PGSC0003DMG400037874	chr01:83237001-83237361	2.80948	22.1097	2.97631	0.0063	Yes	PR1 protein
XLOC_038480	PGSC0003DMG400015461	chr12:56920754-56922436	81.9159	641.74	2.96977	5e-05	Yes	Myb family transcription factor
XLOC_026077	PGSC0003DMG400016091	chr08:53677100-53679335	0.118525	0.880826	2.89367	0.02115	Yes	Subtilisin-like protease
XLOC_026947	PGSC0003DMG400008224	chr08:35449626-35450329	1.25174	9.29509	2.89254	0.00285	Yes	Glutaredoxin
XLOC_037513	PGSC0003DMG400020678	chr12:5177772-5178431	1.95532	14.3966	2.88025	0.00095	Yes	Conserved gene of unknown function
XLOC_023840	PGSC0003DMG400036806	chr07:6785965-6786464	1.81807	12.545	2.78663	0.03395	Yes	Pit1 protein
XLOC_021825	PGSC0003DMG400026988	chr06:52528938-52534812	0.113188	0.777996	2.78105	0.025	Yes	Methylputrescine oxidase
XLOC_030444	PGSC0003DMG400001504	chr09:57199958-57202781	0.156409	1.07297	2.77822	0.0407	Yes	MYB transcription factor
XLOC_022370	PGSC0003DMG400030731	chr07:3198623-3200152	0.455715	3.06919	2.75165	0.038	Yes	Metallocarboxypeptidase inhibitor
XLOC_019164	PGSC0003DMG402010883	chr06:5965435-5966610	3.99506	25.3471	2.66553	5e-05	Yes	MYB transcription factor MYB139
XLOC_033807	PGSC0003DMG400009247	chr11:8550923-8555673	6.13916	38.7975	2.65985	5e-05	Yes	Root-specific metal transporter
XLOC_031576	PGSC0003DMG400019133	chr10:50669781-50670870	2.88691	18.2374	2.6593	0.00025	Yes	NtEIG-E80 protein
XLOC_036178	PGSC0003DMG400012860	chr12:9419819-9422829	2.37216	14.8861	2.64969	0.0006	Yes	Extracellular ligand-gated ion channel
XLOC_037521	PGSC0003DMG400020670	chr12:5242983-5243583	4.87497	30.1447	2.62844	0.00045	Yes	Conserved gene of unknown function
XLOC_020486	PGSC0003DMG400030382	chr06:57556038-57558160	1.71694	10.4725	2.6087	0.00045	Yes	Class III peroxidase
XLOC_019165	PGSC0003DMG401010883	chr06:5992669-5994150	1.5968	9.68936	2.60122	5e-05	Yes	R2r3-myb transcription factor
XLOC_013269	PGSC0003DMG402023640	chr04:7998522-7999657	0.229791	1.38217	2.58854	0.0424	Yes	Serine-threonine protein kinase, plant-type
XLOC_021670	PGSC0003DMG400004836	chr06:48945644-48947192	0.253805	1.51256	2.5752	0.04235	Yes	BRASSINOSTEROID INSENSITIVE 1-associated receptor kinase 1
XLOC_025027	PGSC0003DMG400026291	chr08:2070007-2070990	4.59395	27.1381	2.56251	5e-05	Yes	GDU1
XLOC_036081	PGSC0003DMG400004298	chr12:6269725-6271762	1.22338	7.2087	2.55886	0.001	Yes	Fasciclin-like arabinogalactan protein 19
XLOC_012869	PGSC0003DMG402002516	chr03:60610000-60610547	6.96077	40.2869	2.53299	0.00235	Yes	Conserved gene of unknown function
XLOC_023277	PGSC0003DMG400020433	chr07:50361361-50367124	3.31575	18.0815	2.44711	5e-05	Yes	DNAJ heat shock N-terminal domain-containing protein
XLOC_006757	PGSC0003DMG400010343	chr02:28265609-28267700	3.99845	21.7262	2.44192	0.00025	Yes	Iron-regulated transporter 2
XLOC_027584	PGSC0003DMG400012137	chr08:56258625-56262559	10.9859	59.6228	2.44022	5e-05	Yes	Ring finger protein
XLOC_009609	PGSC0003DMG400014870	chr03:7521403-7530327	0.326499	1.73694	2.4114	0.00915	Yes	Alcohol dehydrogenase
XLOC_005310	PGSC0003DMG400025978	chr01:69952818-69954589	3.83863	19.9205	2.37559	0.00035	Yes	Zinc ion binding protein
XLOC_002839	PGSC0003DMG400028973	chr01:66895604-66896786	0.367426	1.86206	2.34137	0.0227	Yes	CHP-rich zinc finger protein
XLOC_023483	PGSC0003DMG400019259	chr07:54289853-54295427	0.0655761	0.331715	2.3387	0.0382	Yes	Multidrug/pheromone exporter, MDR family, ABC transporter family
XLOC_032288	PGSC0003DMG400019402	chr10:6150572-6151664	0.789431	3.98857	2.33699	0.01585	Yes	Translation initiation factor
XLOC_037519	PGSC0003DMG400020672	chr12:5232331-5232819	19.4398	97.638	2.32843	5e-05	Yes	Conserved gene of unknown function
XLOC_013936	PGSC0003DMG400027912	chr04:52009154-52018347	1.12013	5.59557	2.32062	5e-05	Yes	Sulfate/bicarbonate/oxalate exchanger and transporter sat-1
XLOC_023025	PGSC0003DMG400017398	chr07:43570429-43574452	1.95827	9.44321	2.2697	0.00095	Yes	Snf1-kinase beta subunit, plants
XLOC_017984	PGSC0003DMG400015615	chr05:7139947-7140381	4.52352	21.7236	2.26375	0.0064	Yes	Conserved gene of unknown function
XLOC_018679	PGSC0003DMG400006993	chr05:45421782-45429898	2.08749	9.90417	2.24627	0.02795	Yes	Class III peroxidase
XLOC_037245	PGSC0003DMG400004287	chr12:61014020-61016683	0.580907	2.73619	2.23579	0.0102	Yes	Metal tolerance protein
XLOC_001219	PGSC0003DMG400001249	chr00:26474712-26475953	2.58465	12.1562	2.23365	0.0011	Yes	Gibberellin 20 oxidase
XLOC_001944	PGSC0003DMG400024129	chr01:15361466-15363116	1.09452	5.11681	2.22495	0.005	Yes	Leucoanthocyanidin dioxygenase
XLOC_001792	PGSC0003DMG400011707	chr01:7522636-7524111	2.73539	12.6099	2.20474	0.007	Yes	CEN 1
XLOC_025954	PGSC0003DMG400026220	chr08:51057960-51061006	16.1462	73.7727	2.19189	5e-05	Yes	Major pollen allergen Ory s 1
XLOC_036103	PGSC0003DMG400024329	chr12:6654187-6656445	0.574209	2.61437	2.18681	0.0228	Yes	Peroxidase 27
XLOC_011049	PGSC0003DMG400002602	chr03:60621273-60626772	0.330296	1.5031	2.18611	0.0061	Yes	Nodulation receptor kinase
XLOC_002565	PGSC0003DMG400022680	chr01:58347142-58347640	1.62499	7.36383	2.18003	0.0245	Yes	Ccaat-binding transcription factor subunit A
XLOC_034469	PGSC0003DMG400001145	chr11:41898142-41899905	2.29992	10.3524	2.1703	0.00025	Yes	High-affinity nitrate transporter
XLOC_015615	PGSC0003DMG400001892	chr04:50960251-50960623	2.5904	11.4511	2.14424	0.026	Yes	Conserved gene of unknown function
XLOC_038233	PGSC0003DMG400028622	chr12:49850040-49852913	31.2441	137.997	2.14298	5e-05	Yes	Acyl-protein thioesterase
XLOC_023486	PGSC0003DMG400019257	chr07:54327914-54330135	178.91	786.685	2.13655	5e-05	Yes	Chloroplast thiazole biosynthetic protein
XLOC_035408	PGSC0003DMG400008650	chr11:33247459-33248495	3.89867	16.999	2.1244	0.00115	Yes	Leucoanthocyanidin dioxygenase
XLOC_035858	PGSC0003DMG400015354	chr12:664662-665253	1.17226	5.04801	2.10642	0.02805	Yes	Conserved gene of unknown function
XLOC_016700	PGSC0003DMG400004129	chr05:7620909-7623275	0.471924	2.02509	2.10136	0.0166	Yes	Conserved gene of unknown function
XLOC_019615	PGSC0003DMG400025273	chr06:36820568-36822125	0.296605	1.26367	2.09101	0.0315	Yes	Multidrug resistance pump
XLOC_004624	PGSC0003DMG400008761	chr01:36412166-36413918	0.96435	4.09418	2.08595	0.0055	Yes	R2R3 transcription factor MYB108 1
XLOC_020335	PGSC0003DMG400007111	chr06:54943160-54945260	13.6708	57.5138	2.07281	5e-05	Yes	Protein SELF-PRUNING
XLOC_001725	PGSC0003DMG401010492,PGSC0003DMG402010492	chr01:4725858-4735834	0.531526	2.20022	2.04944	0.0154	Yes	Please refer to the Supplement_sheet
XLOC_008435	PGSC0003DMG400021112	chr02:29223654-29225259	1.28544	5.23329	2.02546	0.0019	Yes	Reticuline oxidase
XLOC_036992	PGSC0003DMG400015421	chr12:56750076-56752555	1.17194	4.71561	2.00855	0.00385	Yes	CYP82C4
XLOC_010636	PGSC0003DMG401018159	chr03:52637712-52638405	0.646888	2.59532	2.00432	0.03805	Yes	Conserved gene of unknown function
XLOC_013882	PGSC0003DMG400010532	chr04:49481159-49482767	0.751451	2.98285	1.98894	0.02535	Yes	Auxin efflux carrier component
XLOC_005088	PGSC0003DMG400017955	chr01:64013811-64017172	7.57048	29.592	1.96675	5e-05	Yes	Auxin efflux carrier component
XLOC_034329	PGSC0003DMG400000408	chr11:39016106-39018582	17.047	66.5728	1.96542	5e-05	Yes	Xyloglucan endotransglucosylase-hydrolase XTH6
XLOC_013400	PGSC0003DMG400010635	chr04:12311999-12314505	2.6489	10.3249	1.96266	0.00135	Yes	BOP/NPR1/NIM1-like regulatory protein
XLOC_025736	PGSC0003DMG400029050	chr08:43965117-43967202	0.324741	1.26324	1.95977	0.03655	Yes	Aromatic amino acid decarboxylase 1B
XLOC_019528	PGSC0003DMG400014054	chr06:31438514-31443669	2.34112	9.05822	1.95203	0.00105	Yes	Oligopeptide transporter
XLOC_024954	PGSC0003DMG400012513	chr08:338192-342214	1.71222	6.58005	1.94223	0.0005	Yes	Amino acid binding protein
XLOC_036217	PGSC0003DMG400009656	chr12:10921217-10925349	1.36444	5.20429	1.93139	0.00905	Yes	Metal tolerance protein
XLOC_037520	PGSC0003DMG400020671	chr12:5240844-5241453	14.1902	53.8092	1.92296	0.0004	Yes	Conserved gene of unknown function
XLOC_027237	PGSC0003DMG400030875,PGSC0003DMG402030861	chr08:48216722-48218378	9.44935	35.7417	1.91932	0.0003	Yes	Please refer to the Supplement_sheet
XLOC_014931	PGSC0003DMG400010768	chr04:7693179-7693818	12.252	45.8556	1.90409	0.0003	Yes	Glutaredoxin
XLOC_025811	PGSC0003DMG400015711	chr08:46385697-46390917	3.87339	14.4712	1.90152	0.00025	Yes	PAE
XLOC_012547	PGSC0003DMG400024625	chr03:54879383-54886641	0.506605	1.86791	1.88249	0.0311	Yes	MADS box protein
XLOC_010342	PGSC0003DMG400009086	chr03:45591993-45595010	2.34916	8.62923	1.87708	0.0039	Yes	SF16
XLOC_026606	PGSC0003DMG400017880	chr08:12707005-12710878	0.820665	3.00633	1.87314	0.00595	Yes	Signal recognition particle GTPase, FtsY
XLOC_004929	PGSC0003DMG400011346	chr01:58168218-58168799	71.7455	262.173	1.86956	5e-05	Yes	Flowering promoting factor-like 1
XLOC_033535	PGSC0003DMG400016124	chr11:2171077-2172754	0.297088	1.08313	1.86625	0.0463	Yes	UDP-glucosyltransferase
XLOC_009106	PGSC0003DMG400015769	chr02:44019802-44024765	3.98822	14.4923	1.86147	0.00065	Yes	Conserved gene of unknown function
XLOC_018499	PGSC0003DMG400018073	chr05:34469018-34469360	25.4786	92.4904	1.86002	0.00285	Yes	Kelch repeat-containing protein
XLOC_009065	PGSC0003DMG400024972	chr02:43109823-43113421	5.11194	18.3598	1.84461	0.0011	Yes	Conserved gene of unknown function
XLOC_038553	PGSC0003DMG400029276	chr12:58139826-58140650	6.08689	21.6864	1.83301	0.00225	Yes	GDU1
XLOC_006440	PGSC0003DMG400021476	chr02:17740756-17743016	0.534931	1.90254	1.8305	0.0174	Yes	1-aminocyclopropane-1-carboxylate oxidase
XLOC_023065	PGSC0003DMG400000684	chr07:45262300-45266758	0.442351	1.56874	1.82635	0.0211	Yes	Laccase
XLOC_006758	PGSC0003DMG400010373	chr02:28267726-28268118	38.5778	136.47	1.82274	0.0009	Yes	Iron-regulated transporter 1
XLOC_004928	PGSC0003DMG400011345	chr01:58149286-58149947	231.689	819.472	1.8225	5e-05	Yes	Flowering promoting factor-like 1
XLOC_020642	PGSC0003DMG400005335	chr06:1174055-1180339	30.6779	108.33	1.82016	5e-05	Yes	Truncated NBS-LRR resistance protein
XLOC_028689	PGSC0003DMG400011411	chr09:52386778-52387290	43.4627	152.81	1.81389	0.0001	Yes	Gene of unknown function
XLOC_012695	PGSC0003DMG400014228	chr03:57682403-57685291	0.497123	1.74476	1.81135	0.0308	Yes	Inositol polyphosphate multikinase
XLOC_009404	PGSC0003DMG401013400	chr03:563282-567792	9.01069	31.3754	1.79992	5e-05	Yes	Auxin-induced protein 5NG4
XLOC_017468	PGSC0003DMG400027146	chr05:48437159-48440351	12.9075	44.8763	1.79774	5e-05	Yes	Chalcone synthase B
XLOC_025160	PGSC0003DMG400036131	chr08:7352139-7355877	0.97066	3.36979	1.79562	0.02985	Yes	Putrescine N-methyltransferase
XLOC_027197	PGSC0003DMG400001960	chr08:47110632-47113366	3.49844	12.1411	1.79512	0.00035	Yes	ABA 8'-hydroxylase CYP707A1
XLOC_012734	PGSC0003DMG400005671	chr03:58376519-58377808	0.5378	1.86609	1.79488	0.0391	Yes	Beta tubulin
XLOC_017700	PGSC0003DMG400028301	chr05:892045-893053	0.860939	2.96626	1.78466	0.0321	Yes	Flavonol 4'-sulfotransferase
XLOC_033224	PGSC0003DMG400028139	chr10:56211726-56212257	3.46565	11.9243	1.78271	0.0177	Yes	Ring finger protein
XLOC_019692	PGSC0003DMG400037026	chr06:39306243-39310373	17.8607	61.2918	1.77891	5e-05	Yes	Putrescine N-methyltransferase
XLOC_035831	PGSC0003DMG400015377	chr12:336602-338623	0.786156	2.69063	1.77506	0.00975	Yes	SlTCP3
XLOC_031986	PGSC0003DMG400011429	chr10:59013880-59015523	16.3284	55.7733	1.77219	5e-05	Yes	Conserved gene of unknown function
XLOC_027427	PGSC0003DMG400003936	chr08:53122119-53127046	0.324213	1.10731	1.77205	0.0224	Yes	Primary amine oxidase
XLOC_018072	PGSC0003DMG400016996	chr05:9714774-9717165	0.27905	0.948184	1.76465	0.04455	Yes	Nitrate transporter
XLOC_031324	PGSC0003DMG400019944	chr10:39519330-39521937	1.68583	5.7163	1.76162	0.00365	Yes	Conserved gene of unknown function
XLOC_001791	PGSC0003DMG400011708	chr01:7510117-7512901	0.563235	1.90102	1.75497	0.0205	Yes	Conserved gene of unknown function
XLOC_010371	PGSC0003DMG400003220	chr03:46248038-46250632	0.207822	0.69661	1.745	0.04035	Yes	AtGRF7
XLOC_031882	PGSC0003DMG400023674	chr10:57510510-57512579	0.714591	2.39442	1.74449	0.0364	Yes	Transcription factor
XLOC_016630	PGSC0003DMG400017632	chr05:6199507-6204511	25.3892	84.6618	1.7375	5e-05	Yes	Thioredoxin H
XLOC_027550	PGSC0003DMG400012168	chr08:55473531-55478357	0.722119	2.39076	1.72716	0.0094	Yes	Na(+)/H(+) antiporter
XLOC_018733	PGSC0003DMG400021821	chr05:47100363-47101923	3.66697	12.0743	1.71928	0.0136	Yes	Conserved gene of unknown function
XLOC_022136	PGSC0003DMG400030479	chr06:57730675-57731368	1.13391	3.71953	1.71382	0.0405	Yes	GTP-binding nuclear protein Ran-1
XLOC_012407	PGSC0003DMG400018124	chr03:52111013-52111628	9.05298	29.6872	1.71338	0.004	Yes	Gene of unknown function
XLOC_018965	PGSC0003DMG400023538	chr05:51877091-51883642	4.0632	13.2333	1.70349	0.047	Yes	SAUR family protein
XLOC_020420	PGSC0003DMG400030321	chr06:56643279-56644282	2007.09	6536.27	1.70336	5e-05	Yes	Metallothionein type 2
XLOC_023010	PGSC0003DMG400017413	chr07:43121564-43126165	1.01735	3.30726	1.70083	0.00745	Yes	Phosphofructokinase
XLOC_011301	PGSC0003DMG400022555	chr03:3422164-3424585	77.9362	251.535	1.6904	5e-05	Yes	Ubiquitin carrier protein
XLOC_019043	PGSC0003DMG400014715	chr06:1799545-1806793	8.95733	28.8928	1.68957	0.0011	Yes	Calmodulin binding protein
XLOC_029371	PGSC0003DMG400001754	chr09:6079857-6081048	3.59185	11.5773	1.6885	0.0036	Yes	Arabinogalactan protein 3
XLOC_028557	PGSC0003DMG400019344	chr09:48435192-48437029	4.34995	13.9401	1.68017	0.034	Yes	DNA binding protein
XLOC_030357	PGSC0003DMG400040105	chr09:55066884-55067394	16.1167	51.006	1.66211	0.0022	Yes	RTM1 protein
XLOC_018112	PGSC0003DMG400010771	chr05:11221030-11223925	0.751085	2.37549	1.66117	0.02575	Yes	Pectate lyase
XLOC_008266	PGSC0003DMG400006928	chr02:25814779-25816152	0.561914	1.77411	1.65867	0.04275	Yes	Homeobox domain, ZF-HD class; ZF-HD homeobox protein Cys/His-rich dimerisation region; Homeodomain
XLOC_006098	PGSC0003DMG400030969	chr01:86469754-86471683	2.40735	7.59792	1.65816	0.01125	Yes	Transcription factor
XLOC_015038	PGSC0003DMG400027273	chr04:10112476-10113172	3.41869	10.7204	1.64884	0.01525	Yes	Conserved gene of unknown function
XLOC_033043	PGSC0003DMG400017610	chr10:52265065-52269176	0.881792	2.7447	1.63813	0.0364	Yes	Protein ALUMINUM SENSITIVE 3
XLOC_017695	PGSC0003DMG400028305	chr05:836432-843863	4.09775	12.7543	1.63808	0.0005	Yes	Heat shock protein binding protein
XLOC_012060	PGSC0003DMG400015803	chr03:43553699-43555972	1.66238	5.16828	1.63643	0.00755	Yes	Arsenite transport protein
XLOC_011262	PGSC0003DMG400005082	chr03:2582597-2589609	1.13392	3.49746	1.62499	0.0124	Yes	Beta-glucosidase
XLOC_000561	PGSC0003DMG400007759	chr00:33717960-33720534	9.58253	29.5423	1.6243	0.00135	Yes	ARF GTPase activator
XLOC_028808	PGSC0003DMG400038305	chr09:56027611-56028448	1.89898	5.85327	1.62402	0.01855	Yes	Glucosyl/glucuronosyl transferases
XLOC_013839	PGSC0003DMG400028710	chr04:47052453-47055928	9.36542	28.8051	1.62091	5e-05	Yes	Ammonium transporter 1 member 2
XLOC_031580	PGSC0003DMG400019137	chr10:50704356-50705144	8.2736	25.4373	1.62036	0.003	Yes	18.1 kDa class I heat shock protein
XLOC_027426	PGSC0003DMG400019077	chr08:53010748-53015606	1.06754	3.2815	1.62007	0.00825	Yes	Primary amine oxidase
XLOC_036836	PGSC0003DMG400014099	chr12:52626282-52626845	4.90525	14.9398	1.60676	0.01155	Yes	Nodulation signaling pathway 1
XLOC_035659	PGSC0003DMG400019677	chr11:42006168-42008992	3.49586	10.6436	1.60627	0.00225	Yes	Elongation factor 1-alpha
XLOC_028012	PGSC0003DMG400026575	chr09:13125834-13128476	9.16039	27.7797	1.60055	0.00045	Yes	Class III peroxidase
XLOC_030811	PGSC0003DMG400010826	chr10:4796672-4801904	1.26542	3.83395	1.59921	0.0196	Yes	Conserved gene of unknown function
XLOC_012183	PGSC0003DMG400000549	chr03:46654173-46655411	1.0075	3.05055	1.59829	0.03105	Yes	Conserved gene of unknown function
XLOC_009761	PGSC0003DMG400031454	chr03:17239043-17243495	1.05225	3.18402	1.59737	0.03235	Yes	UDP-glucose:glucosyltransferase
XLOC_015835	PGSC0003DMG400000794	chr04:59085132-59085620	2.86432	8.66713	1.59736	0.0333	Yes	Extensin (ext)
XLOC_024782	PGSC0003DMG400019228	chr07:54226536-54229795	2.35374	7.07235	1.58723	0.0019	Yes	Glycosyltransferase, CAZy family GT8
XLOC_034481	PGSC0003DMG400019671	chr11:42256846-42257378	6.11353	18.3229	1.58357	0.01525	Yes	Glutaredoxin
XLOC_027565	PGSC0003DMG400012151	chr08:55903478-55907798	2.11671	6.33355	1.58119	0.0095	Yes	Ring finger protein
XLOC_013930	PGSC0003DMG400006700	chr04:51812390-51814162	3.75655	11.2394	1.58108	0.0098	Yes	Conserved gene of unknown function
XLOC_019104	PGSC0003DMG400004170	chr06:3211803-3217033	4.47676	13.3033	1.57125	0.0004	Yes	Asparagine synthetase
XLOC_005470	PGSC0003DMG400000219	chr01:73386647-73389799	1.40212	4.15453	1.56707	0.03445	Yes	Zinc finger (C3HC4-type RING finger) family protein
XLOC_029295	PGSC0003DMG400046928	chr09:4059222-4061528	1.39369	4.12622	1.56591	0.01525	Yes	Cytochrome P450
XLOC_014499	PGSC0003DMG400027852	chr04:69382807-69385382	49.5601	145.594	1.5547	5e-05	Yes	Glucosyltransferase
XLOC_027866	PGSC0003DMG400001769	chr09:6403787-6407533	4.34169	12.7332	1.55227	0.00445	Yes	Beta-1,3-glucuronyltransferase
XLOC_027004	PGSC0003DMG400002234	chr08:38955160-38955949	8.24227	23.9662	1.53989	0.0085	Yes	Dad1/CCD8
XLOC_012479	PGSC0003DMG400024569	chr03:53567365-53568413	5.44606	15.771	1.53398	0.00365	Yes	Rhicadhesin receptor
XLOC_017597	PGSC0003DMG402023481	chr05:51208146-51212194	4.0657	11.7072	1.52582	0.0018	Yes	Pectate lyase
XLOC_020093	PGSC0003DMG400028910	chr06:50208954-50211300	111.449	320.547	1.52416	5e-05	Yes	Hydroxyproline-rich glycopeptide
XLOC_008787	PGSC0003DMG400007331	chr02:37579341-37581968	0.527893	1.51214	1.51827	0.03205	Yes	Acetylglucosaminyltransferase
XLOC_023600	PGSC0003DMG400022244	chr07:56306444-56307740	0.942044	2.69447	1.51613	0.04185	Yes	Lateral suppressor
XLOC_035384	PGSC0003DMG402019060	chr11:31389650-31406057	6.90442	19.7401	1.51554	0.0001	Yes	Sucrose-phosphate synthase isoform C
XLOC_012117	PGSC0003DMG400009120	chr03:45228097-45235506	27.4833	78.4286	1.51283	5e-05	Yes	ATP binding protein
XLOC_030339	PGSC0003DMG400018942	chr09:54679958-54683244	0.283151	0.803236	1.50425	0.04075	Yes	Autoinhibited calcium ATPase
XLOC_001640	PGSC0003DMG400021365	chr01:2798847-2803545	6.05254	17.1616	1.50357	0.0013	Yes	YA1
XLOC_027665	PGSC0003DMG400011719	chr09:888984-890624	149.408	423.242	1.50223	5e-05	Yes	18.5 kDa class I heat shock protein
XLOC_033972	PGSC0003DMG401018787	chr11:16991874-16995488	25.6308	72.4477	1.49906	0.0094	Yes	TAGL12 transcription factor
XLOC_021422	PGSC0003DMG400017570	chr06:43209527-43214827	1.77298	5.00453	1.49706	0.0051	Yes	Chlorophyll synthase
XLOC_021496	PGSC0003DMG400007665	chr06:45012521-45015740	4.12712	11.6471	1.49676	0.0035	Yes	Cinnamoyl-CoA reductase
XLOC_036204	PGSC0003DMG400029804	chr12:10279590-10281164	2.78047	7.77409	1.48335	0.0265	Yes	ATFP4
XLOC_021828	PGSC0003DMG400026986	chr06:52563745-52565511	2.63052	7.33711	1.47987	0.0171	Yes	ATP binding protein
XLOC_037514	PGSC0003DMG400020677	chr12:5181082-5181772	23.1835	64.6567	1.4797	0.0005	Yes	Conserved gene of unknown function
XLOC_031888	PGSC0003DMG400023740	chr10:57579726-57580160	25.9548	71.8356	1.4687	0.00555	Yes	Gene of unknown function
XLOC_003790	PGSC0003DMG400000716	chr01:86115394-86116878	0.717469	1.98024	1.46469	0.0488	Yes	Conserved gene of unknown function
XLOC_006872	PGSC0003DMG400028483	chr02:31387018-31388206	4.90176	13.5206	1.46379	0.00515	Yes	Gene of unknown function
XLOC_009545	PGSC0003DMG400017787	chr03:4413341-4414434	4.69722	12.9474	1.46278	0.01515	Yes	Homeobox protein
XLOC_023474	PGSC0003DMG400019265	chr07:54203550-54205245	4.72381	12.9877	1.45913	0.009	Yes	Small heat-shock protein
XLOC_027716	PGSC0003DMG400008854	chr09:2170461-2173408	12.3183	33.8067	1.45651	0.0001	Yes	Nodulin
XLOC_038059	PGSC0003DMG400004233	chr12:38101093-38105242	15.1194	41.4906	1.45639	0.0003	Yes	Nodulin protein
XLOC_005795	PGSC0003DMG400023762	chr01:80803780-80805356	2.00627	5.49667	1.45404	0.01735	Yes	Globulin
XLOC_019586	PGSC0003DMG400027596	chr06:35074105-35077870	1.53549	4.19766	1.45089	0.03155	Yes	Alpha-hydroxynitrile lyase
XLOC_030748	PGSC0003DMG400010549	chr10:3392088-3393678	2.0763	5.66915	1.44912	0.032	Yes	Orcinol O-methyltransferase
XLOC_004275	PGSC0003DMG400001017	chr01:13951128-13954241	1.4726	4.01641	1.44754	0.03	Yes	Gene of unknown function
XLOC_035491	PGSC0003DMG400029994	chr11:37002627-37008710	1.6899	4.60777	1.44713	0.00315	Yes	Conserved gene of unknown function
XLOC_017252	PGSC0003DMG400005272	chr05:42500789-42503212	1.47054	4.00724	1.44626	0.03415	Yes	Peroxidase 27
XLOC_035976	PGSC0003DMG400000272	chr12:3488308-3493742	3.98846	10.8549	1.44445	0.0075	Yes	YA5
XLOC_014109	PGSC0003DMG400000777	chr04:59023226-59025175	2.58195	7.00221	1.43935	0.01005	Yes	Histidine-rich glycoprotein
XLOC_008185	PGSC0003DMG400025474	chr02:23415951-23417262	1.56906	4.22632	1.4295	0.024	Yes	Nucleic acid binding protein
XLOC_029350	PGSC0003DMG400021552	chr09:5368444-5375156	7.1474	19.1268	1.4201	0.0007	Yes	Cysteine-type peptidase
XLOC_020243	PGSC0003DMG400027047	chr06:53102741-53104170	2.82517	7.54031	1.41628	0.0274	Yes	UPF0497 membrane protein
XLOC_016461	PGSC0003DMG400025108	chr05:1687652-1689130	3.71742	9.91797	1.41574	0.03775	Yes	Gene of unknown function
XLOC_005756	PGSC0003DMG400024910	chr01:80092249-80094340	8.79978	23.4434	1.41364	0.0046	Yes	12-oxophytodienoate reductase
XLOC_006865	PGSC0003DMG400007241	chr02:30954565-30957589	9.81689	26.1522	1.41359	0.00095	Yes	Zinc finger protein
XLOC_026076	PGSC0003DMG400034790	chr08:53642228-53644070	7.92077	21.0805	1.4122	0.00095	Yes	P69B protein
XLOC_025654	PGSC0003DMG400007389	chr08:40832280-40834116	0.782804	2.07449	1.40603	0.0365	Yes	CBL-interacting protein kinase 6
XLOC_030829	PGSC0003DMG400007689	chr10:5433804-5435945	3.39509	8.9915	1.40511	0.0093	Yes	Dopamine beta-monooxygenase
XLOC_007239	PGSC0003DMG402001531	chr02:38760082-38761491	10.2289	27.056	1.4033	0.00365	Yes	Chitinase 134
XLOC_030333	PGSC0003DMG403006439	chr09:54478477-54480186	7.65904	20.1961	1.39884	0.00095	Yes	Aldo/keto reductase
XLOC_033198	PGSC0003DMG400028164	chr10:55781100-55783836	23.3216	61.4613	1.39801	0.0001	Yes	Transcription factor
XLOC_022493	PGSC0003DMG400020689	chr07:7690269-7690840	4.10668	10.7864	1.39317	0.03815	Yes	Antifungal protein
XLOC_006132	PGSC0003DMG400001598	chr01:87145670-87146801	36.4173	95.6312	1.39285	0.0005	Yes	Snakin-2
XLOC_026227	PGSC0003DMG400012258	chr08:56292948-56296923	6.4232	16.8626	1.39247	0.02815	Yes	Protein ABIL2
XLOC_012157	PGSC0003DMG400018509	chr03:46013113-46014288	1.3252	3.47854	1.39227	0.04075	Yes	HD-ZIP
XLOC_022203	PGSC0003DMG400020070	chr06:58772075-58773812	6.21065	16.3001	1.39207	0.007	Yes	1-aminocyclopropane-1-carboxylate oxidase
XLOC_022871	PGSC0003DMG400010713	chr07:36903262-36905080	1.05158	2.74597	1.38475	0.03125	Yes	Salt responsive protein 2
XLOC_002545	PGSC0003DMG400011312	chr01:57482719-57486950	1.33467	3.46781	1.37755	0.0132	Yes	Multidrug resistance pump
XLOC_015612	PGSC0003DMG400001889	chr04:50931159-50931935	14.1497	36.747	1.37686	0.00285	Yes	Conserved gene of unknown function
XLOC_030381	PGSC0003DMG400017191	chr09:55848256-55849693	1.1127	2.88839	1.3762	0.0444	Yes	Glucosyl/glucuronosyl transferases
XLOC_038493	PGSC0003DMG400029330	chr12:57175059-57179328	4.17155	10.8231	1.37546	0.0074	Yes	Monooxygenase
XLOC_037518	PGSC0003DMG400020673	chr12:5224469-5225007	23.366	60.4561	1.37148	0.00475	Yes	Conserved gene of unknown function
XLOC_016532	PGSC0003DMG400030571	chr05:3505156-3508206	4.01767	10.3795	1.3693	0.0256	Yes	Ring finger containing protein
XLOC_010758	PGSC0003DMG400024530	chr03:54961543-54963584	7.63267	19.6946	1.36754	0.001	Yes	Protein COBRA
XLOC_014458	PGSC0003DMG400007984	chr04:68401193-68401868	3.67665	9.48307	1.36696	0.0333	Yes	Calmodulin 4
XLOC_020613	PGSC0003DMG400014628	chr06:539121-541554	13.1437	33.6594	1.35664	0.00375	Yes	Universal stress protein family protein
XLOC_006591	PGSC0003DMG400039532	chr02:23513421-23513943	52.6228	134.514	1.354	0.0007	Yes	Conserved gene of unknown function
XLOC_014479	PGSC0003DMG400011692	chr04:68837820-68840580	56.7908	145.048	1.3528	5e-05	Yes	Nitrate transporter
XLOC_034881	PGSC0003DMG400019465	chr11:5176602-5182033	34.1501	87.2188	1.35275	5e-05	Yes	Hippocampus abundant transcript 1 protein
XLOC_021805	PGSC0003DMG400033032	chr06:51973538-51977926	0.727977	1.85894	1.35251	0.02585	Yes	Zinc finger protein
XLOC_014115	PGSC0003DMG400000783	chr04:59097016-59099035	132.11	337.301	1.35229	5e-05	Yes	Extensin
XLOC_034634	PGSC0003DMG400013297	chr11:244135-248469	28.2059	71.7996	1.34798	5e-05	Yes	Oligopeptide transporter OPT family
XLOC_019481	PGSC0003DMG400015659	chr06:28765114-28766297	3.44734	8.76763	1.3467	0.03575	Yes	Transcription factor bHLH51
XLOC_009140	PGSC0003DMG400010086	chr02:44768326-44775465	0.668065	1.69744	1.3453	0.03095	Yes	BIPINNATA
XLOC_034299	PGSC0003DMG400007340	chr11:37936480-37941558	0.306426	0.778028	1.34428	0.04875	Yes	Multidrug resistance protein ABC transporter family
XLOC_037261	PGSC0003DMG400015332	chr12:341771-347268	3.75738	9.53125	1.34294	0.01205	Yes	Calmodulin binding protein
XLOC_029445	PGSC0003DMG401004451	chr09:7785673-7787719	4.01162	10.1739	1.34262	0.00605	Yes	Conserved gene of unknown function
XLOC_031289	PGSC0003DMG400024120	chr10:37692714-37696235	4.08958	10.3471	1.33921	0.00375	Yes	Peptide transporter
XLOC_009326	PGSC0003DMG400012640	chr02:47581290-47583372	1.93713	4.89595	1.33766	0.01815	Yes	Pectate lyase P18
XLOC_036921	PGSC0003DMG400008542	chr12:55282892-55284548	3.17863	7.99449	1.3306	0.01955	Yes	Conserved gene of unknown function
XLOC_032033	PGSC0003DMG400007190	chr10:59637607-59643311	1.47114	3.69808	1.32984	0.03705	Yes	Carbohydrate transporter
XLOC_021789	PGSC0003DMG400033049	chr06:51501705-51506104	0.72156	1.81353	1.32961	0.02065	Yes	Brassinosteroid LRR receptor kinase
XLOC_005011	PGSC0003DMG401004358	chr01:61268676-61270523	6.12583	15.3809	1.32816	0.007	Yes	Dienelactone hydrolase family protein
XLOC_036955	PGSC0003DMG402011540	chr12:56081096-56089457	2.8476	7.14233	1.32665	0.01525	Yes	Branched-chain-amino-acid aminotransferase
XLOC_027005	PGSC0003DMG400002235	chr08:39081499-39082508	3.82221	9.58508	1.32638	0.0197	Yes	Transcriptional factor TINY
XLOC_006687	PGSC0003DMG400006914	chr02:26516823-26519994	2.84047	7.11298	1.32432	0.03515	Yes	LOB domain-containing protein
XLOC_016722	PGSC0003DMG400030984	chr05:8377371-8382917	48.7924	121.604	1.31746	0.0001	Yes	Carbonic anhydrase
XLOC_023311	PGSC0003DMG400017304	chr07:51248188-51254349	2.86016	7.0797	1.30759	0.03345	Yes	Conserved gene of unknown function
XLOC_015285	PGSC0003DMG400008731	chr04:28151269-28152201	356.803	882.542	1.30654	5e-05	Yes	S-antigen protein
XLOC_027977	PGSC0003DMG400026643	chr09:10410252-10412017	0.934631	2.31145	1.30633	0.04835	Yes	GRAS5
XLOC_023776	PGSC0003DMG400030910	chr07:4153376-4155460	1.42446	3.52242	1.30615	0.02715	Yes	Hydrolase, hydrolyzing O-glycosyl compounds
XLOC_012552	PGSC0003DMG400024630	chr03:54992290-54994660	9.14416	22.5549	1.30252	0.00095	Yes	Cytochrome P450
XLOC_031925	PGSC0003DMG400029839	chr10:58221473-58224120	6.47284	15.9608	1.30207	0.0064	Yes	Type-a response regulator
XLOC_033105	PGSC0003DMG400011019	chr10:53998227-54002288	4.78246	11.781	1.30064	0.00385	Yes	Diphenol oxidase
XLOC_002583	PGSC0003DMG400010666	chr01:59268481-59272699	2.10599	5.17146	1.29607	0.02445	Yes	Flavonol synthase/flavanone 3-hydroxylase
XLOC_013317	PGSC0003DMG401023603	chr04:8791660-8796148	5.72284	14.033	1.29402	0.01055	Yes	Inositol monophosphatase 1
XLOC_033973	PGSC0003DMG402018787	chr11:17006050-17006864	94.2001	229.082	1.28207	0.0249	Yes	TAGL12 transcription factor
XLOC_026441	PGSC0003DMG400017849	chr08:4217823-4221480	5.16225	12.4437	1.26935	0.0376	Yes	Zinc-binding protein
XLOC_020492	PGSC0003DMG400030388	chr06:57736579-57737437	14.4945	34.9256	1.26878	0.0057	Yes	Conserved gene of unknown function
XLOC_014273	PGSC0003DMG400030804	chr04:63830968-63832893	2.39954	5.77516	1.2671	0.0204	Yes	UDP-glucose:glucosyltransferase
XLOC_025118	PGSC0003DMG400005794	chr08:5263703-5267763	10.5579	25.4043	1.26675	0.00095	Yes	Auxin response factor 9
XLOC_021400	PGSC0003DMG403019771	chr06:42019645-42021351	3.65539	8.78467	1.26496	0.0122	Yes	Cytochrome P450
XLOC_006888	PGSC0003DMG400028426	chr02:31665393-31670190	6.7929	16.3233	1.26484	0.00115	Yes	Cellulose synthase catalytic subunit
XLOC_007751	PGSC0003DMG400020246	chr02:48099853-48103073	2.35224	5.65125	1.26454	0.0115	Yes	Amino acid binding protein
XLOC_005857	PGSC0003DMG400012554	chr01:81975503-81982883	126.814	304.609	1.26425	5e-05	Yes	Caspase
XLOC_031446	PGSC0003DMG400016906	chr10:45168786-45169912	16.953	40.6998	1.26348	0.00465	Yes	BZIP transcription factor BZI-2
XLOC_021213	PGSC0003DMG400006643	chr06:34654429-34655071	125.19	300.346	1.26251	0.00015	Yes	Gene of unknown function
XLOC_021330	PGSC0003DMG400016291	chr06:39610534-39612108	14.3561	34.3591	1.25902	0.00275	Yes	Phosphoenolpyruvate carboxylase kinase 2
XLOC_005788	PGSC0003DMG400023769	chr01:80681087-80687276	1.45903	3.49015	1.25828	0.0134	Yes	Potassium channel NKT2
XLOC_027040	PGSC0003DMG400007374	chr08:40867746-40869477	86.2475	206.249	1.25783	5e-05	Yes	Extensin
XLOC_036219	PGSC0003DMG400009658	chr12:10952951-10955976	17.3499	41.4715	1.25719	0.001	Yes	Myb family transcription factor APL
XLOC_032993	PGSC0003DMG400019185	chr10:50596768-50599495	6.83866	16.3292	1.25567	0.0031	Yes	Diphenol oxidase
XLOC_034186	PGSC0003DMG400022936	chr11:31103866-31105655	8.10973	19.3461	1.25432	0.0022	Yes	AAA ATPase
XLOC_012406	PGSC0003DMG400018125	chr03:52108927-52109738	133.871	318.338	1.24971	5e-05	Yes	Gene of unknown function
XLOC_029495	PGSC0003DMG400026649	chr09:10450551-10453348	14.3911	34.1667	1.24741	0.0066	Yes	Gamma-interferon-inducible lysosomal thiol reductase
XLOC_002657	PGSC0003DMG400008988	chr01:61961303-61965841	127.131	301.238	1.24458	0.00015	Yes	Aluminum-induced protein
XLOC_030752	PGSC0003DMG400021854	chr10:3511693-3513963	7.49245	17.7226	1.24208	0.0068	Yes	O-methyltransferase 3
XLOC_026548	PGSC0003DMG400013720	chr08:8453232-8458021	3.88926	9.17713	1.23855	0.00935	Yes	Mildew resistance locus o 15
XLOC_024554	PGSC0003DMG400032828	chr07:49375082-49376530	2.77748	6.54462	1.23653	0.0311	Yes	Serine-threonine protein kinase, plant-type
XLOC_006638	PGSC0003DMG400025152	chr02:25338147-25340599	1.82004	4.28438	1.23512	0.0294	Yes	UDP-glucuronosyltransferase
XLOC_012053	PGSC0003DMG400015796	chr03:43407266-43408645	2.39491	5.63547	1.23457	0.04105	Yes	Gibberellin 20-oxidase
XLOC_030453	PGSC0003DMG401001494	chr09:57373626-57374789	14.7193	34.6167	1.23376	0.0211	Yes	TSI-1 protein
XLOC_017959	PGSC0003DMG400022630	chr05:6541382-6548391	11.9323	28.0303	1.23211	0.0394	Yes	Conserved gene of unknown function
XLOC_027083	PGSC0003DMG400014510	chr08:43037956-43041826	2.17746	5.11138	1.23106	0.02585	Yes	Flavin monooxygenase
XLOC_029720	PGSC0003DMG400028887	chr09:26413979-26416406	2.63242	6.16663	1.22809	0.01955	Yes	Lipoxygenase
XLOC_020836	PGSC0003DMG400021033	chr06:11081723-11086173	2.97469	6.95902	1.22614	0.0435	Yes	UDP-glucuronic acid/UDP-N-acetylgalactosamine transporter
XLOC_005839	PGSC0003DMG400029740	chr01:81670960-81675492	10.5909	24.7704	1.22579	0.0009	Yes	Conserved gene of unknown function
XLOC_018781	PGSC0003DMG400027192	chr05:48192234-48199860	7.18383	16.789	1.22469	0.00285	Yes	Zinc ion binding protein
XLOC_034447	PGSC0003DMG400008085	chr11:41532136-41538044	13.1903	30.8046	1.22366	0.00525	Yes	UDP-glucuronic acid/UDP-N-acetylgalactosamine transporter
XLOC_035740	PGSC0003DMG400027387	chr11:43788680-43791506	22.4682	52.4605	1.22335	0.0018	Yes	Hyoscyamine 6-dioxygenase
XLOC_014603	PGSC0003DMG400009891	chr04:71332556-71337468	35.079	81.7943	1.22139	0.00015	Yes	Alpha-amylase
XLOC_003932	PGSC0003DMG400014662	chr01:88336793-88341542	6.0947	14.2028	1.22055	0.0032	Yes	RWP-RK domain-containing protein
XLOC_003560	PGSC0003DMG400012589	chr01:81814017-81815680	6.4078	14.8897	1.21642	0.0111	Yes	Cationic peroxidase
XLOC_015646	PGSC0003DMG400022037	chr04:52462896-52464137	7.47418	17.2367	1.2055	0.0175	Yes	Metal ion binding protein
XLOC_008371	PGSC0003DMG401010355,PGSC0003DMG402010355	chr02:28036250-28040903	20.3693	46.8987	1.20315	0.00295	Yes	Please refer to the Supplement_sheet
XLOC_026189	PGSC0003DMG400012294	chr08:55753274-55754847	3570.47	8212.81	1.20176	0.0001	Yes	Methanol inducible protein
XLOC_003256	PGSC0003DMG400022490	chr01:75833733-75839851	1.18948	2.73424	1.20081	0.03655	Yes	Sodium/hydrogen exchanger
XLOC_000572	PGSC0003DMG400016110	chr00:34193197-34198270	21.8936	50.2663	1.19909	0.00045	Yes	Binding protein
XLOC_011782	PGSC0003DMG400021700	chr03:33454567-33459333	1.63679	3.74211	1.19299	0.0356	Yes	Zinc ion binding protein
XLOC_011151	PGSC0003DMG400013433	chr03:294713-295402	7.11764	16.2631	1.19213	0.0248	Yes	Conserved gene of unknown function
XLOC_006991	PGSC0003DMG400029724	chr02:33974643-33983840	46.287	105.702	1.19132	0.00015	Yes	PHO2
XLOC_030397	PGSC0003DMG400017178	chr09:56322585-56324017	7.14553	16.2899	1.18886	0.0232	Yes	Rhicadhesin receptor
XLOC_002989	PGSC0003DMG400026010	chr01:70355499-70356465	10.4428	23.7432	1.185	0.01295	Yes	Auxin-induced protein X10A
XLOC_020300	PGSC0003DMG400027000	chr06:54083415-54090490	18.0032	40.8935	1.18362	0.0075	Yes	Hyoscyamine 6-dioxygenase
XLOC_018959	PGSC0003DMG400023329	chr05:51839690-51844680	15.541	35.1524	1.17755	0.002	Yes	Plasma membrane receptor-like kinase
XLOC_018119	PGSC0003DMG400010746	chr05:11413477-11420518	12.2568	27.5424	1.16808	0.0152	Yes	Leucine-rich repeat family protein / protein kinase family protein
XLOC_026122	PGSC0003DMG402012350	chr08:54545669-54546881	4.40369	9.8766	1.1653	0.03495	Yes	GTP binding protein
XLOC_007393	PGSC0003DMG400030591	chr02:41554015-41556847	2.68144	6.01339	1.16517	0.02765	Yes	Zinc finger protein
XLOC_007024	PGSC0003DMG400022450	chr02:34536088-34536577	8.694	19.4916	1.16476	0.0489	Yes	Conserved gene of unknown function
XLOC_029103	PGSC0003DMG400020345	chr09:384604-388145	9.78343	21.9022	1.16267	0.0028	Yes	Diphenol oxidase
XLOC_008372	PGSC0003DMG400045350	chr02:28042332-28043103	14.9568	33.4569	1.1615	0.0253	Yes	Galactose-binding like
XLOC_000158	PGSC0003DMG400001913	chr00:12383229-12384734	10.4296	23.3175	1.16073	0.0072	Yes	Transcription factor
XLOC_016538	PGSC0003DMG400030567	chr05:3663882-3666578	2.27627	5.0739	1.15643	0.04345	Yes	Zinc finger protein
XLOC_012691	PGSC0003DMG400014224	chr03:57581454-57584689	2.26704	5.05014	1.15552	0.0433	Yes	Amino acid binding protein
XLOC_028612	PGSC0003DMG400010300	chr09:50186770-50189785	32.2	71.6827	1.15456	0.0026	Yes	Actin-depolymerizing factor
XLOC_006824	PGSC0003DMG400008287	chr02:29880059-29884002	28.948	64.4307	1.15428	0.0013	Yes	Urease accessory protein G
XLOC_032064	PGSC0003DMG400011247	chr10:588058-590191	10.806	23.9432	1.14779	0.01935	Yes	Cation diffusion facilitator 9
XLOC_008993	PGSC0003DMG400030636	chr02:41671352-41673146	6.65178	14.7349	1.14743	0.0112	Yes	Loganic acid methyltransferase
XLOC_014459	PGSC0003DMG400007985	chr04:68403061-68403528	40.0669	88.5787	1.14455	0.00805	Yes	Conserved gene of unknown function
XLOC_016794	PGSC0003DMG400046040	chr05:10502316-10502658	59.5094	131.326	1.14196	0.02145	Yes	Gene of unknown function
XLOC_037339	PGSC0003DMG400007929	chr12:1715661-1716535	6.52686	14.4011	1.14172	0.0299	Yes	E3 ubiquitin-protein ligase RMA1H1
XLOC_030663	PGSC0003DMG400014401	chr10:1407997-1412306	5.10523	11.2588	1.14101	0.00905	Yes	Glycosyltransferase, CAZy family GT8
XLOC_018964	PGSC0003DMG400023325	chr05:51877091-51883642	29.3063	64.4947	1.13797	0.01815	Yes	SAUR family protein
XLOC_037537	PGSC0003DMG402018962	chr12:5418295-5425849	1.32545	2.90385	1.13149	0.0459	Yes	Beta-amyrin synthase
XLOC_028610	PGSC0003DMG400010298	chr09:50172806-50173687	30.829	67.3333	1.12703	0.0044	Yes	Conserved gene of unknown function
XLOC_033332	PGSC0003DMG400029856	chr10:58184752-58187704	22.3645	48.8431	1.12695	0.00265	Yes	N-acylneuraminate-9-phosphatase
XLOC_005017	PGSC0003DMG400033116	chr01:61389335-61393183	10.0153	21.8595	1.12606	0.0079	Yes	Adenylate isopentenyltransferase
XLOC_001798	PGSC0003DMG400030011	chr01:8090634-8093344	20.3478	44.35	1.12406	0.00805	Yes	GEM 5
XLOC_029037	PGSC0003DMG400016616	chr09:60536375-60538029	2.29344	4.99601	1.12326	0.0476	Yes	Cytochrome P450
XLOC_009038	PGSC0003DMG400021433	chr02:42558273-42559215	10.6546	23.1478	1.11941	0.01825	Yes	Gene of unknown function
XLOC_008323	PGSC0003DMG400030199	chr02:26902017-26902872	18.3379	39.8021	1.11802	0.01115	Yes	Conserved gene of unknown function
XLOC_007234	PGSC0003DMG400001527	chr02:38705425-38707252	5.83076	12.6305	1.11516	0.0139	Yes	AMP dependent ligase
XLOC_024991	PGSC0003DMG400020498	chr08:1170323-1175722	1.81059	3.92043	1.11455	0.02525	Yes	Inositol-1,4,5-triphosphate-5-phosphatase
XLOC_011840	PGSC0003DMG400027717	chr03:35493085-35498230	4.08277	8.83208	1.11321	0.0314	Yes	Auxin-induced protein 5NG4
XLOC_023414	PGSC0003DMG400012408	chr07:53075609-53080283	20.3747	44.0419	1.1121	0.0028	Yes	Protein phosphatase 2C
XLOC_031661	PGSC0003DMG400008401	chr10:53263364-53266255	2.74774	5.91461	1.10604	0.02905	Yes	Transcription factor
XLOC_037335	PGSC0003DMG400007928	chr12:1672414-1673280	7.81239	16.8	1.10463	0.03015	Yes	Rnf5
XLOC_003793	PGSC0003DMG400000718	chr01:86132482-86133587	31.7405	68.1918	1.10327	0.00425	Yes	Conserved gene of unknown function
XLOC_001814	PGSC0003DMG400005236	chr01:8878653-8879542	12.5767	27.0195	1.10325	0.0197	Yes	SAUR family protein
XLOC_020383	PGSC0003DMG400003371	chr06:55856609-55857687	65.0788	139.787	1.10297	0.00135	Yes	Arabinogalactan protein 2
XLOC_026074	PGSC0003DMG400044171	chr08:53627507-53629751	1.55248	3.32627	1.09933	0.04565	Yes	P69E protein
XLOC_029332	PGSC0003DMG400003866	chr09:4997613-5000435	17.9208	38.3913	1.09915	0.0064	Yes	Xyloglucan endotransglucosylase/hydrolase 12
XLOC_038552	PGSC0003DMG400029277	chr12:58136292-58137089	32.9775	70.5333	1.09682	0.00605	Yes	GDU1
XLOC_003794	PGSC0003DMG400000719	chr01:86156826-86160116	1.57311	3.36379	1.09647	0.04885	Yes	Sec14 cytosolic factor
XLOC_003163	PGSC0003DMG400000129	chr01:73934717-73935708	8.60442	18.3686	1.09409	0.02475	Yes	SAUR family protein
XLOC_006592	PGSC0003DMG400025477	chr02:23514914-23515515	22.607	48.1387	1.09043	0.01505	Yes	EF hand family protein
XLOC_026412	PGSC0003DMG400018483	chr08:3668541-3673692	1.64349	3.48256	1.08338	0.0471	Yes	Binding protein
XLOC_019565	PGSC0003DMG400016638	chr06:33885446-33886594	33.3248	70.6068	1.08321	0.0021	Yes	Sorghum bicolor protein targeted either to mitochondria or chloroplast proteins T50848
XLOC_038436	PGSC0003DMG401011556	chr12:56196514-56199012	3.1237	6.61502	1.08249	0.04615	Yes	Conserved gene of unknown function
XLOC_017431	PGSC0003DMG402027116	chr05:47683219-47685570	5.45181	11.5349	1.0812	0.0124	Yes	Laccase 90d
XLOC_023586	PGSC0003DMG402022253	chr07:56020333-56023593	19.2186	40.6584	1.08105	0.0159	Yes	Ubiquitin carrier protein
XLOC_012408	PGSC0003DMG400018123	chr03:52119131-52119801	43.9792	93.0039	1.08047	0.00555	Yes	Gene of unknown function
XLOC_015614	PGSC0003DMG400001891	chr04:50946711-50947609	10.5073	22.2101	1.07982	0.0203	Yes	Conserved gene of unknown function
XLOC_006932	PGSC0003DMG402010218	chr02:32368258-32369780	7.92894	16.7147	1.07592	0.01255	Yes	Phospholipase A1
XLOC_013200	PGSC0003DMG400011502	chr04:6144135-6145588	11.7374	24.7311	1.07522	0.0089	Yes	PEP carboxylase kinase
XLOC_004926	PGSC0003DMG400011344	chr01:58029028-58030494	23.2482	48.9217	1.07336	0.0192	Yes	Chloroplast-targeted copper chaperone
XLOC_009502	PGSC0003DMG400018668	chr03:3084831-3091586	36.4992	76.7153	1.07165	0.00235	Yes	Auxin:hydrogen symporter
XLOC_022492	PGSC0003DMG400020703	chr07:7686335-7686831	72.2222	151.786	1.07153	0.0061	Yes	Antifungal protein
XLOC_030596	PGSC0003DMG400011296	chr10:132144-133345	34.607	72.6692	1.07028	0.0059	Yes	Harpin-induced 1
XLOC_016318	PGSC0003DMG400009986	chr04:71691902-71695628	3.02813	6.357	1.06992	0.03305	Yes	Receptor serine-threonine protein kinase
XLOC_017404	PGSC0003DMG400021830	chr05:47120889-47123365	94.8702	199.036	1.069	0.0023	Yes	Allergen BRSn20
XLOC_027664	PGSC0003DMG400020341	chr09:829872-831558	69.0841	144.605	1.06569	0.00275	Yes	17.5 kDa class I heat shock protein
XLOC_034378	PGSC0003DMG400026364	chr11:40345168-40354460	5.17101	10.8221	1.06546	0.04885	Yes	BZip protein AtbZip21
XLOC_010207	PGSC0003DMG400031015	chr03:41077599-41079569	3.73426	7.80681	1.06391	0.02475	Yes	Xyloglucan galactosyltransferase KATAMARI1
XLOC_018756	PGSC0003DMG400027168	chr05:47651727-47654219	4.63232	9.67907	1.06313	0.01935	Yes	Laccase 90a
XLOC_016508	PGSC0003DMG400014553	chr05:3069071-3069916	21.2531	44.3794	1.06221	0.0129	Yes	Zinc finger protein
XLOC_023794	PGSC0003DMG400019894	chr07:4741978-4743361	7.6653	16.0026	1.0619	0.03655	Yes	Conserved gene of unknown function
XLOC_038537	PGSC0003DMG400029291	chr12:57900557-57906392	38.7158	80.7352	1.06028	0.0035	Yes	Ubiquitin-fold modifier 1
XLOC_027678	PGSC0003DMG400024267	chr09:1196585-1201671	4.03136	8.39781	1.05875	0.03475	Yes	Bel1 homeotic protein
XLOC_021552	PGSC0003DMG400026080	chr06:46414964-46416509	46.8168	97.4664	1.05788	0.00465	Yes	Cytochrome P450
XLOC_031997	PGSC0003DMG400008353	chr10:59117538-59121391	55.7327	115.992	1.05744	0.0209	Yes	Conserved gene of unknown function
XLOC_015799	PGSC0003DMG401024817	chr04:58154332-58161755	22.7311	47.2754	1.05642	0.0081	Yes	Seven-transmembrane-domain protein 1
XLOC_016793	PGSC0003DMG400018610	chr05:10479600-10480300	1645.51	3415.63	1.05362	0.00085	Yes	Elicitor resposible protein
XLOC_011089	PGSC0003DMG400022904	chr03:61373444-61376502	2.87466	5.96564	1.05329	0.0238	Yes	Conserved gene of unknown function
XLOC_037307	PGSC0003DMG400007844	chr12:1126645-1128097	90.9748	188.721	1.05272	0.0024	Yes	Glutathione S-transferase
XLOC_014679	PGSC0003DMG400002870	chr04:489821-494314	68.8078	142.733	1.05267	0.00115	Yes	Leucine-rich repeat receptor-like kinase
XLOC_020931	PGSC0003DMG400002267	chr06:16790276-16792486	14.2893	29.579	1.04964	0.0059	Yes	Auxin-regulated protein
XLOC_029370	PGSC0003DMG400041435	chr09:6077822-6078542	46.4463	96.0054	1.04755	0.00725	Yes	Arabinogalactan protein
XLOC_009085	PGSC0003DMG400024989	chr02:43438485-43439667	8.93403	18.4558	1.04669	0.01965	Yes	Nucleic acid binding protein
XLOC_005592	PGSC0003DMG400028601	chr01:76304375-76306297	5.05246	10.4144	1.04353	0.04025	Yes	Alpha-L-fucosidase 2
XLOC_016883	PGSC0003DMG400021907	chr05:14536511-14536871	35.7992	73.777	1.04324	0.04365	Yes	Conserved gene of unknown function
XLOC_030234	PGSC0003DMG400011385	chr09:52279913-52280484	24.7171	50.887	1.04179	0.0186	Yes	Ccaat-binding transcription factor subunit A
XLOC_021252	PGSC0003DMG400027961	chr06:36382611-36385285	4.91742	10.1036	1.0389	0.04685	Yes	Purine transporter
XLOC_012891	PGSC0003DMG400002497	chr03:60997337-61003121	5.50128	11.3015	1.03868	0.03495	Yes	ATP binding protein
XLOC_014178	PGSC0003DMG400025079	chr04:61310817-61312959	11.1145	22.8278	1.03836	0.00585	Yes	Interferon-induced GTP-binding protein mx
XLOC_005068	PGSC0003DMG400005197	chr01:63254445-63257869	18.9906	38.9883	1.03776	0.0058	Yes	Cinnamoyl-CoA reductase
XLOC_019635	PGSC0003DMG400029920	chr06:37560581-37561804	4.82206	9.89719	1.03737	0.03385	Yes	Conserved gene of unknown function
XLOC_029292	PGSC0003DMG400002724	chr09:3978233-3979062	43.968	90.1133	1.03528	0.0049	Yes	Conserved gene of unknown function
XLOC_001286	PGSC0003DMG400015130	chr00:29279347-29283019	369.966	757.611	1.03406	0.00185	Yes	Defensin P322
XLOC_022269	PGSC0003DMG400011140	chr07:886389-889447	5.9831	12.2284	1.03127	0.0254	Yes	Purine transporter
XLOC_022281	PGSC0003DMG400011151	chr07:1212559-1214955	3.24373	6.62838	1.031	0.0296	Yes	Conserved gene of unknown function
XLOC_013273	PGSC0003DMG400023636	chr04:8038455-8042383	11.195	22.872	1.03073	0.01055	Yes	Serine/threonine-protein kinase SAPK2
XLOC_016231	PGSC0003DMG400003751	chr04:70198741-70203658	5.02823	10.2651	1.02963	0.0283	Yes	Bel1 homeotic protein
XLOC_036621	PGSC0003DMG400015823	chr12:40211304-40213418	34.5878	70.5577	1.02854	0.0042	Yes	Conserved gene of unknown function
XLOC_010044	PGSC0003DMG400020730	chr03:34584101-34585704	7.88367	16.0806	1.02838	0.0219	Yes	DIV2B protein
XLOC_001461	PGSC0003DMG400013218	chr00:38531412-38535950	8.23738	16.7696	1.02559	0.01085	Yes	Transferase, transferring glycosyl groups
XLOC_008239	PGSC0003DMG400026566	chr02:25020907-25021558	14.7525	30.0221	1.02506	0.0375	Yes	Gene of unknown function
XLOC_005858	PGSC0003DMG400012553	chr01:81988479-81991006	10.6398	21.6504	1.02492	0.0116	Yes	Caspase
XLOC_021404	PGSC0003DMG401019771,PGSC0003DMG402019771	chr06:42106350-42111969	16.9159	34.4087	1.02439	0.0096	Yes	Please refer to the Supplement_sheet
XLOC_036002	PGSC0003DMG400000297	chr12:4089642-4094871	7.67005	15.6016	1.02438	0.0255	Yes	Senescence-associated protein
XLOC_008794	PGSC0003DMG400007338	chr02:37720221-37721162	8.57724	17.4038	1.02082	0.03995	Yes	Conserved gene of unknown function
XLOC_014686	PGSC0003DMG400007466	chr04:655550-668928	8.05531	16.3393	1.02033	0.00535	Yes	Phosphoenolpyruvate carboxylase
XLOC_014201	PGSC0003DMG400027562	chr04:62132906-62137088	15.3528	31.1119	1.01896	0.0055	Yes	Transcription factor TGA7
XLOC_032224	PGSC0003DMG400013143	chr10:3826117-3828170	36.1604	73.2391	1.0182	0.0078	Yes	Ripening induced protein
XLOC_007130	PGSC0003DMG400016714	chr02:36863751-36865469	318.285	644.594	1.01807	0.00095	Yes	1-aminocyclopropane-1-carboxylate oxidase
XLOC_011143	PGSC0003DMG400013426	chr03:204602-207670	12.1127	24.4566	1.01371	0.0187	Yes	Conserved gene of unknown function
XLOC_003151	PGSC0003DMG400000118	chr01:73617292-73622282	28.7873	57.95	1.00938	0.00235	Yes	ARF domain class transcription factor
XLOC_025632	PGSC0003DMG400009599	chr08:39574060-39580680	4.01512	8.0517	1.00385	0.0128	Yes	Phospholipase D
XLOC_016270	PGSC0003DMG400009941	chr04:70953026-70957437	160.375	321.499	1.00337	0.0107	Yes	Receptor protein kinase CLAVATA1
XLOC_033149	PGSC0003DMG400010471	chr10:54783038-54785477	5.48401	10.9307	0.995082	0.0197	Yes	Subtilase
XLOC_016457	PGSC0003DMG400025104	chr05:1621843-1632749	33.8361	67.4253	0.994726	0.0061	Yes	AGP19 (ARABINOGALACTAN-PROTEIN 19)
XLOC_019900	PGSC0003DMG400020464	chr06:45739644-45743238	16.6383	33.0811	0.991496	0.0178	Yes	Conserved gene of unknown function
XLOC_035636	PGSC0003DMG400008063	chr11:41180319-41182265	57.8719	114.807	0.988277	0.02705	Yes	Fasciclin-like AGP 13
XLOC_021864	PGSC0003DMG400026956	chr06:53148362-53153156	10.8979	21.6018	0.987104	0.0103	Yes	Inositol polyphosphate-5-phosphatase
XLOC_020059	PGSC0003DMG400028544	chr06:49693374-49696372	24.0287	47.5773	0.985513	0.0065	Yes	Acyl-protein thioesterase
XLOC_027199	PGSC0003DMG400001961	chr08:47200219-47203144	191.2	378.422	0.984912	0.00145	Yes	Glycine-rich protein A3
XLOC_016115	PGSC0003DMG400008000	chr04:67729870-67731431	111.359	219.922	0.981775	0.002	Yes	L-asparaginase
XLOC_027024	PGSC0003DMG400009605	chr08:39683082-39690854	6.45459	12.7431	0.981321	0.0276	Yes	Ice binding protein
XLOC_014342	PGSC0003DMG400004963	chr04:66009710-66013149	22.293	43.9871	0.980489	0.00455	Yes	Receptor protein kinase
XLOC_016445	PGSC0003DMG400007517	chr05:1313979-1318881	41.369	81.3484	0.975563	0.00725	Yes	Leucine-rich repeat receptor-like kinase
XLOC_003719	PGSC0003DMG400025803	chr01:84743549-84745137	61.7615	121.208	0.972711	0.0036	Yes	Peroxidase 10
XLOC_012488	PGSC0003DMG400024578	chr03:53710388-53712417	11.6159	22.7855	0.972015	0.02615	Yes	Type-A response regulator
XLOC_013308	PGSC0003DMG400023608	chr04:8733226-8738412	4.18956	8.20411	0.969547	0.04035	Yes	Fumarylacetoacetate hydrolase
XLOC_036053	PGSC0003DMG400024275	chr12:5872646-5877990	7.07816	13.8128	0.964558	0.01725	Yes	Gamma aminobutyrate transaminase isoform3
XLOC_016345	PGSC0003DMG400010010,PGSC0003DMG402009929	chr04:72040558-72046114	5.8329	11.3595	0.961611	0.02595	Yes	Please refer to the Supplement_sheet
XLOC_003380	PGSC0003DMG400002800	chr01:78160414-78161716	51.2874	99.618	0.957801	0.00645	Yes	Nicotianamine synthase
XLOC_011904	PGSC0003DMG400018853	chr03:38333132-38335139	5.16992	10.0416	0.957772	0.0379	Yes	Sugar transporter
XLOC_002859	PGSC0003DMG400031120	chr01:67276650-67279879	80.4252	156.153	0.957238	0.00385	Yes	Glycine-rich protein A3
XLOC_008497	PGSC0003DMG400003084	chr02:30408572-30409907	15.5219	30.1245	0.95663	0.01995	Yes	Two-component response regulator ARR8
XLOC_023543	PGSC0003DMG400022290	chr07:55318790-55323975	17.3497	33.6689	0.956505	0.00665	Yes	WRKY transcription factor 20
XLOC_019640	PGSC0003DMG400028909	chr06:37838675-37839303	521.042	1010.47	0.95556	0.00185	Yes	Protease inhibitor/seed storage/LTP family protein
XLOC_019242	PGSC0003DMG400029165	chr06:10229159-10235708	10.4383	20.2306	0.954647	0.01045	Yes	Zinc finger family protein
XLOC_024541	PGSC0003DMG400018312	chr07:48987151-48991768	25.675	49.7166	0.953364	0.00725	Yes	Beta-expansin 3
XLOC_010446	PGSC0003DMG400004332	chr03:48030126-48031759	10.2112	19.7628	0.952638	0.0462	Yes	NAC domain protein
XLOC_038186	PGSC0003DMG400014459	chr12:48514276-48518536	78.9712	152.544	0.949823	0.0028	Yes	Phosphoethanolamine N-methyltransferase
XLOC_005905	PGSC0003DMG400003107	chr01:82943336-82944588	32.1377	62.0632	0.949469	0.02285	Yes	Adhesive/proline-rich protein
XLOC_022330	PGSC0003DMG400027457	chr07:2233781-2234739	34.4207	66.4047	0.948006	0.0121	Yes	GDU1
XLOC_035185	PGSC0003DMG400008413	chr11:17866960-17872105	16.9928	32.7747	0.947661	0.00655	Yes	Endo-1,4-beta-D-glucanase
XLOC_022525	PGSC0003DMG400015933	chr07:10157100-10164123	5.71344	10.9788	0.942293	0.0367	Yes	Pectinesterase PPE8B
XLOC_012675	PGSC0003DMG400014211	chr03:57409771-57411430	8.26838	15.8601	0.939725	0.02605	Yes	Gene of unknown function
XLOC_026192	PGSC0003DMG400012292	chr08:55797779-55799024	2637.99	5059.63	0.939591	0.0025	Yes	Keratin-associated protein 6-2
XLOC_037299	PGSC0003DMG400008560	chr12:1030220-1031031	29.1935	55.956	0.938645	0.01985	Yes	Conserved gene of unknown function
XLOC_001855	PGSC0003DMG400016812	chr01:10631175-10633828	52.7986	101.062	0.936672	0.00695	Yes	AP2/ERF-domain protein
XLOC_004916	PGSC0003DMG400011337	chr01:57796931-57805205	6.25427	11.951	0.934219	0.03135	Yes	Nucleotide binding protein
XLOC_024486	PGSC0003DMG400026168	chr07:47307005-47311535	58.2592	111.322	0.934187	0.0055	Yes	DNA binding protein
XLOC_007352	PGSC0003DMG400012683	chr02:40828074-40830310	5.76163	10.9999	0.932942	0.02875	Yes	GRAS family transcription factor
XLOC_037162	PGSC0003DMG400004616	chr12:59956846-59957601	36.3509	69.3775	0.932474	0.0136	Yes	Invertase inhibitor
XLOC_027621	PGSC0003DMG400008487	chr09:119246-126136	55.588	105.93	0.930272	0.0117	Yes	Major latex
XLOC_016265	PGSC0003DMG400009937	chr04:70816477-70817221	67.009	127.368	0.926577	0.0089	Yes	Conserved gene of unknown function
XLOC_014390	PGSC0003DMG400021513	chr04:67293231-67296003	42.8447	81.3663	0.925315	0.0033	Yes	SBT1 protein
XLOC_032270	PGSC0003DMG400018884	chr10:5184581-5185572	9.92429	18.842	0.924913	0.0485	Yes	Ccd1
XLOC_024584	PGSC0003DMG400020426	chr07:50079528-50087461	16.6305	31.5711	0.924772	0.0112	Yes	2-deoxyglucose-6-phosphate phosphatase
XLOC_025463	PGSC0003DMG400030125	chr08:29177718-29182468	13.9706	26.521	0.924739	0.0084	Yes	Conserved gene of unknown function
XLOC_031313	PGSC0003DMG400010268	chr10:38877162-38878739	7.54095	14.2906	0.922251	0.0296	Yes	Cytochrome P450
XLOC_003171	PGSC0003DMG400005408	chr01:74191982-74194344	20.884	39.5503	0.921286	0.01325	Yes	Transcription factor
XLOC_019530	PGSC0003DMG400014055	chr06:31519291-31521502	17.0538	32.2099	0.917411	0.0224	Yes	Peroxidase
XLOC_019457	PGSC0003DMG400016941	chr06:27176636-27182286	3.30746	6.23348	0.914315	0.0281	Yes	Conserved gene of unknown function
XLOC_032945	PGSC0003DMG400031231	chr10:48797256-48799164	80.9523	152.004	0.90897	0.00715	Yes	Conserved gene of unknown function
XLOC_003153	PGSC0003DMG400000120	chr01:73702489-73704280	12.5025	23.464	0.908236	0.0256	Yes	Dof18
XLOC_021677	PGSC0003DMG400016525	chr06:49182040-49182922	17.8839	33.5578	0.907985	0.03215	Yes	Avr9/Cf-9 rapidly elicited protein 146
XLOC_035643	PGSC0003DMG400008056	chr11:41375286-41376376	135.863	254.633	0.906264	0.0059	Yes	Gene of unknown function
XLOC_034324	PGSC0003DMG400000403	chr11:38831155-38834622	7.53461	14.1096	0.905075	0.02675	Yes	Conserved gene of unknown function
XLOC_023354	PGSC0003DMG400007050	chr07:52108832-52109557	30.2667	56.6026	0.903137	0.0279	Yes	Virus-specific-signaling-pathway regulated protein
XLOC_024590	PGSC0003DMG400020422	chr07:50149928-50157479	34.4117	64.2666	0.901169	0.01455	Yes	Phosphoenolpyruvate carboxylase
XLOC_010821	PGSC0003DMG400000599	chr03:56379965-56383979	16.1841	30.1066	0.895499	0.01595	Yes	DNA-binding protein
XLOC_013059	PGSC0003DMG400029512	chr04:2810011-2812991	11.8289	21.9318	0.890711	0.0294	Yes	ZFP4 (ZINC FINGER PROTEIN 4)
XLOC_010330	PGSC0003DMG400009077	chr03:45114442-45121294	52.3819	96.8804	0.887137	0.00815	Yes	Spermine synthase
XLOC_014355	PGSC0003DMG400004952	chr04:66257238-66257757	37.4617	69.176	0.884855	0.0399	Yes	Branched-chain amino acid aminotransferase
XLOC_030008	PGSC0003DMG400017655	chr09:43863466-43866473	7.88409	14.5378	0.882792	0.028	Yes	Phototropic-responsive NPH3 family protein
XLOC_017967	PGSC0003DMG402022640	chr05:6751582-6754973	25.2271	46.4782	0.881584	0.01975	Yes	Two-component sensor protein histidine protein kinase
XLOC_030354	PGSC0003DMG400006098	chr09:55054587-55055408	53.0399	97.6936	0.881186	0.01575	Yes	RTM1 protein
XLOC_014719	PGSC0003DMG400005974	chr04:1751232-1753943	15.9067	29.2975	0.881144	0.03445	Yes	Tropinone reductase II
XLOC_010016	PGSC0003DMG400021791	chr03:32855466-32856826	44.8764	82.6129	0.880412	0.0107	Yes	Ubiquitin
XLOC_023579	PGSC0003DMG400022260	chr07:55930830-55933633	5.77416	10.6102	0.877768	0.0478	Yes	BTB/POZ domain-containing protein
XLOC_016733	PGSC0003DMG400013474	chr05:8659816-8660600	18.6899	34.2506	0.873874	0.04715	Yes	Conserved gene of unknown function
XLOC_030415	PGSC0003DMG400017163	chr09:56661753-56671464	42.9765	78.6364	0.871648	0.0057	Yes	Xenotropic and polytropic murine leukemia virus receptor pho1
XLOC_024819	PGSC0003DMG400022216	chr07:54861909-54863605	91.6169	167.455	0.870089	0.0126	Yes	SUI1 B protein
XLOC_012403	PGSC0003DMG400018129	chr03:51962140-51973422	85.0177	155.17	0.868011	0.0115	Yes	High-affinity nitrate transport system component
XLOC_001874	PGSC0003DMG400006243	chr01:11452547-11454378	7.72893	14.0923	0.866566	0.04135	Yes	OJ1116_C07.8 protein
XLOC_029826	PGSC0003DMG400020807	chr09:32234493-32236890	15.0989	27.5027	0.865129	0.0195	Yes	Transcription factor
XLOC_027695	PGSC0003DMG400008829	chr09:1637568-1641493	17.3451	31.5584	0.863496	0.02735	Yes	Conserved gene of unknown function
XLOC_022277	PGSC0003DMG400011148	chr07:1104236-1110318	9.5468	17.3373	0.86079	0.01755	Yes	Cellulose synthase 3
XLOC_030262	PGSC0003DMG400031816	chr09:52837191-52839305	8.58294	15.5735	0.85955	0.03655	Yes	Pectinesterase
XLOC_013623	PGSC0003DMG400005361	chr04:30424952-30429561	22.32	40.4989	0.859548	0.0131	Yes	Calreticulin
XLOC_002860	PGSC0003DMG400031119	chr01:67289510-67294681	34.11	61.89	0.859512	0.0086	Yes	Stress-induced protein
XLOC_037224	PGSC0003DMG400023852	chr12:60767146-60771053	8.74167	15.8452	0.858061	0.0344	Yes	DNA binding protein
XLOC_027203	PGSC0003DMG400001967	chr08:47264596-47268094	21.052	38.1575	0.858008	0.0099	Yes	White-brown-complex ABC transporter family
XLOC_001662	PGSC0003DMG400016420	chr01:3224344-3225328	78.9825	143.104	0.85746	0.01185	Yes	VAMP protein SEC22
XLOC_016409	PGSC0003DMG400028352	chr05:845552-849931	8.66472	15.6974	0.857298	0.02865	Yes	Cytochrome P450
XLOC_023922	PGSC0003DMG400005484	chr07:11635578-11640862	9.99546	18.0998	0.856627	0.0437	Yes	Protein kinase family protein
XLOC_022974	PGSC0003DMG400015925	chr07:42098996-42105577	10.7733	19.47	0.853798	0.0448	Yes	Amine oxidase
XLOC_007082	PGSC0003DMG400021717	chr02:35674849-35678258	115.808	209.286	0.853736	0.01515	Yes	DNA binding protein
XLOC_023893	PGSC0003DMG400009560	chr07:9438117-9441094	64.4696	116.416	0.852595	0.0128	Yes	Conserved gene of unknown function
XLOC_014151	PGSC0003DMG400006661	chr04:60205626-60207072	39.0704	70.4649	0.850828	0.0155	Yes	ASR4
XLOC_020610	PGSC0003DMG400017936	chr06:461907-463086	50.4045	90.6645	0.846984	0.0188	Yes	Late embryogenis abundant protein 5
XLOC_022033	PGSC0003DMG400030393	chr06:56283291-56285669	7.91543	14.2353	0.846735	0.03075	Yes	Ankyrin repeat-containing protein
XLOC_010997	PGSC0003DMG400005688	chr03:59588931-59592202	18.4416	33.1249	0.844951	0.0216	Yes	Conserved gene of unknown function
XLOC_005180	PGSC0003DMG400006319	chr01:66544366-66552432	10.7515	19.2789	0.842482	0.01945	Yes	Beta-glucosidase 01
XLOC_009824	PGSC0003DMG400024336	chr03:21192372-21194300	24.4654	43.7347	0.838034	0.0321	Yes	Conserved gene of unknown function
XLOC_011587	PGSC0003DMG400017857	chr03:18675549-18678494	12.0688	21.5698	0.837724	0.0157	Yes	Synaptotagmin
XLOC_032818	PGSC0003DMG400008268	chr10:43667978-43670968	12.8766	23.0073	0.837334	0.0207	Yes	Ternary complex factor MIP1
XLOC_011036	PGSC0003DMG400002615	chr03:60364858-60365995	22.321	39.8733	0.837024	0.03555	Yes	Avr9/Cf-9 rapidly elicited protein 146
XLOC_029186	PGSC0003DMG401008909,PGSC0003DMG402008909	chr09:1811322-1816147	1333.19	2371.67	0.83102	0.0051	Yes	Please refer to the Supplement_sheet
XLOC_012933	PGSC0003DMG400009181	chr03:61885797-61889599	4.97398	8.80438	0.82382	0.03395	Yes	Leucine-rich repeat receptor protein kinase EXS
XLOC_016479	PGSC0003DMG400000818	chr05:2125546-2129338	13.2675	23.4604	0.822337	0.03155	Yes	Lysine/histidine transporter
XLOC_033834	PGSC0003DMG400030212	chr11:9376507-9380925	59.7284	105.57	0.821715	0.0124	Yes	Nitrate reductase
XLOC_036267	PGSC0003DMG400005365	chr12:13247904-13252546	6.74097	11.8894	0.818648	0.03445	Yes	Formin 1
XLOC_031740	PGSC0003DMG400011049	chr10:54716253-54719161	18.9536	33.4206	0.818265	0.04155	Yes	Glutathione S-transferase omega
XLOC_005389	PGSC0003DMG400000151	chr01:71779103-71784498	15.2444	26.8639	0.817391	0.0312	Yes	Digalactosyldiacylglycerol synthase 2, chloroplastic
XLOC_010017	PGSC0003DMG400023184	chr03:32929406-32930695	31.3276	55.0929	0.814429	0.0279	Yes	Ubiquitin
XLOC_011858	PGSC0003DMG400005254	chr03:36316439-36319396	51.2908	90.1692	0.813937	0.0105	Yes	Nodulation receptor kinase
XLOC_012170	PGSC0003DMG400000560	chr03:46449679-46460428	15.8361	27.8339	0.813626	0.0213	Yes	Catechol O-methyltransferase
XLOC_028766	PGSC0003DMG400018943	chr09:54674486-54679779	278.025	488.495	0.813126	0.00905	Yes	Sulfate adenylyltransferase
XLOC_011396	PGSC0003DMG400014869	chr03:6979771-6983541	14.1129	24.7846	0.81243	0.0415	Yes	Formin 6
XLOC_018873	PGSC0003DMG400023416	chr05:50507631-50514220	79.912	140.235	0.811365	0.0203	Yes	Dehydroascorbate reductase
XLOC_020334	PGSC0003DMG400007110	chr06:54903295-54909094	9.06514	15.8687	0.807782	0.0409	Yes	BZIP transcription factor
XLOC_021945	PGSC0003DMG400005904	chr06:54538720-54540550	14.5543	25.4654	0.807098	0.03795	Yes	Conserved gene of unknown function
XLOC_024369	PGSC0003DMG400017376	chr07:43508453-43509874	124.557	217.93	0.80706	0.0124	Yes	Fasciclin-like arabinogalactan protein 19
XLOC_029211	PGSC0003DMG400008932	chr09:2142106-2145943	45.6641	79.7675	0.804741	0.0171	Yes	Magnesium dependent soluble inorganic pyrophosphatase
XLOC_010662	PGSC0003DMG400025342	chr03:53203040-53205307	29.8945	52.2154	0.804596	0.0183	Yes	Homeobox
XLOC_032190	PGSC0003DMG400021247	chr10:2644824-2647976	16.5366	28.8765	0.804232	0.0452	Yes	Glutathione S-transferase
XLOC_031687	PGSC0003DMG400011103	chr10:53783137-53786636	46.9923	81.808	0.799817	0.02815	Yes	Conserved gene of unknown function
XLOC_030184	PGSC0003DMG400003822	chr09:50786597-50795112	5.41848	9.39949	0.794693	0.0451	Yes	Cellulose synthase
XLOC_007121	PGSC0003DMG400016467	chr02:36619080-36622445	5.54985	9.62643	0.794551	0.04965	Yes	Conserved gene of unknown function
XLOC_016116	PGSC0003DMG400008001	chr04:67754013-67756091	37.8711	65.6418	0.793517	0.0421	Yes	D-type cyclin family 3 subgroup 3
XLOC_004124	PGSC0003DMG400022691	chr01:5434684-5436817	271.22	469.728	0.792364	0.01565	Yes	Gene of unknown function
XLOC_022409	PGSC0003DMG400030894	chr07:4190045-4193876	24.8505	42.9948	0.790885	0.02205	Yes	Protein kinase APK1B, chloroplast
XLOC_007539	PGSC0003DMG400010027	chr02:44493414-44494622	24.8811	43.0142	0.78976	0.04015	Yes	Zinc finger protein
XLOC_005952	PGSC0003DMG400025858	chr01:83903355-83905669	13.0794	22.5786	0.787663	0.0307	Yes	C2H2L domain class transcription factor
XLOC_017297	PGSC0003DMG400033874	chr05:44298707-44304105	109.722	189.124	0.785481	0.0112	Yes	Malic enzyme
XLOC_028504	PGSC0003DMG400008584	chr09:46346330-46348439	21.1244	36.3993	0.784999	0.03395	Yes	Conserved gene of unknown function
XLOC_025043	PGSC0003DMG400014858	chr08:2560039-2566027	42.2834	72.8478	0.784792	0.02825	Yes	BZIP transcription factor bZIP16
XLOC_012083	PGSC0003DMG400019963	chr03:44510099-44517723	100.067	172.374	0.784584	0.0282	Yes	ATP binding protein
XLOC_015919	PGSC0003DMG400027543	chr04:62097846-62109962	80.157	137.756	0.781214	0.0271	Yes	Sodium/potassium/calcium exchanger
XLOC_035634	PGSC0003DMG400008065	chr11:41112923-41122092	16.7107	28.7078	0.780671	0.019	Yes	Auxin response factor 4
XLOC_002722	PGSC0003DMG400000843	chr01:63857580-63862122	24.9148	42.7625	0.779343	0.044	Yes	Conserved gene of unknown function
XLOC_013925	PGSC0003DMG400020619	chr04:51533769-51536649	19.6592	33.6898	0.777108	0.0296	Yes	Trehalose-6-phosphate synthase
XLOC_015931	PGSC0003DMG400027534	chr04:62390757-62396494	21.8601	37.4113	0.775177	0.02525	Yes	NTGP5
XLOC_024706	PGSC0003DMG401007101	chr07:52566933-52567772	43.2522	73.8903	0.772611	0.0391	Yes	Conserved gene of unknown function
XLOC_016529	PGSC0003DMG400030574	chr05:3446146-3452767	38.0757	65.0425	0.772511	0.0354	Yes	Fiber protein Fb34
XLOC_036038	PGSC0003DMG400030389	chr12:5101580-5105593	15.2529	26.0431	0.771813	0.0446	Yes	Myb family transcription factor
XLOC_012500	PGSC0003DMG400024587	chr03:53980365-53981973	33.1541	56.5908	0.77138	0.03665	Yes	Conserved gene of unknown function
XLOC_010456	PGSC0003DMG400019855	chr03:48396331-48396781	166.803	283.424	0.764812	0.03375	Yes	Uncharacterized mitochondrial protein
XLOC_021560	PGSC0003DMG400026072	chr06:46608750-46617279	7.41114	12.5758	0.762887	0.0398	Yes	Leucine-rich repeat transmembrane protein kinase
XLOC_005200	PGSC0003DMG400028985	chr01:67013022-67013750	208.626	352.8	0.757931	0.0224	Yes	Calcium ion binding protein
XLOC_032000	PGSC0003DMG400008356	chr10:59147779-59152084	108.896	184.1	0.757547	0.0137	Yes	NADH-glutamate dehydrogenase
XLOC_030452	PGSC0003DMG402001494	chr09:57367427-57368488	500.223	843.431	0.753697	0.0224	Yes	PR10
XLOC_027112	PGSC0003DMG400014770	chr08:44195540-44196520	68.2372	114.984	0.752807	0.02595	Yes	N-hydroxycinnamoyl-CoA:tyramine N-hydroxycinnamoyl transferase THT7-8
XLOC_014229	PGSC0003DMG400009471	chr04:62596783-62597863	59.5499	100.295	0.752074	0.0273	Yes	Conserved gene of unknown function
XLOC_007109	PGSC0003DMG400016477	chr02:36444400-36447503	66.5684	111.85	0.748663	0.01915	Yes	Adenylyl-sulfate reductase
XLOC_030473	PGSC0003DMG400029645	chr09:58238422-58243685	33.5547	56.0919	0.741277	0.028	Yes	Pectase lyase
XLOC_003252	PGSC0003DMG400022494	chr01:75770994-75773491	44.9162	74.8985	0.7377	0.02275	Yes	Adhesive plaque matrix protein
XLOC_037117	PGSC0003DMG400004572	chr12:59284561-59286935	49.5091	82.447	0.735773	0.03385	Yes	Adenosylhomocysteinase
XLOC_027484	PGSC0003DMG400003057	chr08:54294866-54295826	384.353	638.16	0.731488	0.0186	Yes	Osmotin
XLOC_018063	PGSC0003DMG400013523	chr05:9404646-9407789	33.7394	56.0009	0.731017	0.0274	Yes	Endo-1,4-beta-glucanase
XLOC_003957	PGSC0003DMG400019973	chr01:543125-545652	125.034	207.359	0.729806	0.02975	Yes	Oxidoreductase
XLOC_010951	PGSC0003DMG400005731	chr03:58757833-58758595	506.859	839.967	0.728747	0.01825	Yes	Lipid transfer protein
XLOC_027857	PGSC0003DMG400001777	chr09:6040018-6045770	53.5268	88.4892	0.725239	0.029	Yes	Zinc finger, RING-type
XLOC_024279	PGSC0003DMG400019033	chr07:38917149-38919469	29.1712	48.198	0.724428	0.0396	Yes	Cysteine proteinase 3
XLOC_005808	PGSC0003DMG400023751	chr01:81012993-81015417	1190.82	1960.85	0.719518	0.02	Yes	Basic blue copper protein
XLOC_016064	PGSC0003DMG400004921	chr04:66588306-66592231	40.9322	67.3911	0.719322	0.04915	Yes	ANT
XLOC_027787	PGSC0003DMG402002685	chr09:3990064-3991990	35.2217	57.8848	0.716721	0.0492	Yes	Conserved gene of unknown function
XLOC_033459	PGSC0003DMG400013331	chr11:848058-855041	71.2288	116.974	0.71565	0.02755	Yes	Glutamate decarboxylase isoform2
XLOC_028782	PGSC0003DMG400006083	chr09:55141942-55143603	32.3692	53.0826	0.713617	0.04455	Yes	CBL-interacting protein kinase 20
XLOC_031047	PGSC0003DMG400024399	chr10:19895434-19896039	431.241	705.023	0.709175	0.02635	Yes	Conserved gene of unknown function
XLOC_001788	PGSC0003DMG400011711	chr01:7446680-7448888	23.1625	37.8286	0.707686	0.0404	Yes	Conserved gene of unknown function
XLOC_018610	PGSC0003DMG400005279	chr05:42523942-42525912	172.076	280.863	0.706821	0.0236	Yes	Peroxidase
XLOC_019533	PGSC0003DMG400029079	chr06:31629773-31632211	27.3353	44.1826	0.692712	0.03775	Yes	Conserved gene of unknown function
XLOC_000250	PGSC0003DMG400021884	chr00:17386154-17387389	78.045	125.987	0.690895	0.0486	Yes	Conserved gene of unknown function
XLOC_017881	PGSC0003DMG400018431	chr05:4627875-4630459	28.8236	46.4363	0.688002	0.0494	Yes	Alpha-expansin 1
XLOC_035844	PGSC0003DMG400015364	chr12:530450-532695	66.9883	107.753	0.685749	0.0365	Yes	CT099
XLOC_032364	PGSC0003DMG400009783	chr10:12148025-12149857	226.194	363.083	0.682736	0.03075	Yes	Proline-rich cell wall protein
XLOC_025158	PGSC0003DMG400016053	chr08:7262942-7268234	87.8847	140.863	0.680609	0.0324	Yes	IQ-domain 13
XLOC_013555	PGSC0003DMG400002953	chr04:25087920-25091723	28.0099	44.6165	0.671642	0.0391	Yes	Thioredoxin fold
XLOC_023179	PGSC0003DMG400018373	chr07:48403800-48404516	177.409	278.164	0.648853	0.04695	Yes	Conserved gene of unknown function

## Sheet: Downregulated
Table S4_DEG in Root
Geneid	GeneName	Locus	FPKM_KJHighNRoot	FPKM_KJLowNRoot	log2Foldchange	Pvalue	Pvalue_Significance	Gene_Description
XLOC_023257	PGSC0003DMG400019979	chr07:49991771-49992124	104.222	2.04072	-5.67445	0.02015	Yes	CLE7
XLOC_030325	PGSC0003DMG400007683	chr09:54234198-54239398	1.93209	0.089384	-4.434	0.01485	Yes	Sulfate/bicarbonate/oxalate exchanger and transporter sat-1
XLOC_026291	PGSC0003DMG400012479	chr08:479007-483551	28.5487	1.60148	-4.15594	5e-05	Yes	Nitrate transporter
XLOC_035913	PGSC0003DMG400007815	chr12:1866472-1869939	67.8637	4.1293	-4.03867	5e-05	Yes	GDSL esterase/lipase
XLOC_005744	PGSC0003DMG400020709	chr01:79649685-79650749	3.59735	0.251331	-3.83927	0.0205	Yes	Germin 12
XLOC_009482	PGSC0003DMG400005050	chr03:2449240-2450931	7.05327	0.630415	-3.48392	0.0047	Yes	Cytochrome P450 hydroxylase
XLOC_024180	PGSC0003DMG400023125	chr07:31908969-31909654	17.839	1.63826	-3.4448	0.0004	Yes	Conserved gene of unknown function
XLOC_035052	PGSC0003DMG400029028	chr11:10118207-10119335	2.39706	0.223981	-3.41982	0.03345	Yes	2-oxoglutarate-dependent dioxygenase
XLOC_011351	PGSC0003DMG400024374	chr03:4876744-4880852	0.655261	0.0664186	-3.30241	0.0285	Yes	Gamma-glutamyl-gamma-aminobutyrate hydrolase
XLOC_016011	PGSC0003DMG400037894	chr04:64866740-64868048	5.99978	0.692821	-3.11435	0.00175	Yes	Aspartic proteinase nepenthesin-1
XLOC_008512	PGSC0003DMG400007230	chr02:30769141-30771030	3.66367	0.480644	-2.93025	0.0056	Yes	Flavonol synthase/flavanone 3-hydroxylase
XLOC_026015	PGSC0003DMG400004797	chr08:52532858-52533558	11.9093	1.57035	-2.92293	0.0021	Yes	P-rich protein EIG-I30
XLOC_019946	PGSC0003DMG400026104	chr06:46731068-46738912	1.30832	0.174764	-2.90423	0.036	Yes	NBS-coding resistance gene protein
XLOC_005659	PGSC0003DMG400024794	chr01:77814015-77814779	6.47866	0.898213	-2.85057	0.00695	Yes	RING-H2 finger protein ATL18
XLOC_011246	PGSC0003DMG400005064	chr03:2341282-2344678	17.0654	2.38499	-2.83902	0.0001	Yes	Transcription factor
XLOC_027421	PGSC0003DMG400004737	chr08:52807392-52808142	2.61619	0.385551	-2.76247	0.03925	Yes	P-rich protein EIG-I30
XLOC_018780	PGSC0003DMG400027191	chr05:48180807-48182363	17.6007	2.59539	-2.76161	0.0082	Yes	Conserved gene of unknown function
XLOC_009075	PGSC0003DMG400024981	chr02:43251920-43256279	0.826415	0.123057	-2.74754	0.0141	Yes	Conserved gene of unknown function
XLOC_017368	PGSC0003DMG400016791	chr05:46313483-46314069	4.26292	0.635946	-2.74487	0.0392	Yes	Avr9/Cf-9 rapidly elicited protein 75
XLOC_022432	PGSC0003DMG400018016	chr07:4968687-4973344	1.89707	0.2907	-2.70617	0.02455	Yes	Multidrug resistance pump
XLOC_023372	PGSC0003DMG400007064	chr07:52402824-52405324	4.18361	0.645599	-2.69604	0.00225	Yes	Conserved gene of unknown function
XLOC_019816	PGSC0003DMG400013815	chr06:43655568-43659228	11.2118	1.73561	-2.69151	5e-05	Yes	Nitrate transporter
XLOC_014797	PGSC0003DMG400026764	chr04:3712421-3714476	8.94204	1.44732	-2.62722	0.013	Yes	Calcium ion binding protein
XLOC_024670	PGSC0003DMG400027660	chr07:51856694-51857749	4.094	0.67688	-2.59654	0.009	Yes	Gene of unknown function
XLOC_020691	PGSC0003DMG400020638	chr06:2670473-2671825	2.64489	0.444082	-2.57431	0.01155	Yes	Conserved gene of unknown function
XLOC_031599	PGSC0003DMG400019150	chr10:51111644-51112600	26.9987	4.53316	-2.5743	0.00015	Yes	Conserved gene of unknown function
XLOC_025708	PGSC0003DMG400014493	chr08:42877613-42884033	1.09683	0.18484	-2.56899	0.03075	Yes	Helicase and polymerase containing protein TEBICHI
XLOC_024536	PGSC0003DMG401018318	chr07:48721914-48727160	0.333717	0.0568071	-2.55448	0.0409	Yes	Gene of unknown function
XLOC_035944	PGSC0003DMG400002880	chr12:2714288-2715753	18.0885	3.08813	-2.55027	0.0004	Yes	Proline-rich protein
XLOC_033179	PGSC0003DMG400028182	chr10:55272335-55274167	52.4961	8.96885	-2.54921	5e-05	Yes	Aquaporin TIP1;3
XLOC_006560	PGSC0003DMG400010402	chr02:22500833-22502119	1.0457	0.183608	-2.50978	0.041	Yes	Conserved gene of unknown function
XLOC_038668	PGSC0003DMG400004715	chr12:60365483-60370572	0.46782	0.0841738	-2.47451	0.04275	Yes	Trichohyalin
XLOC_004874	PGSC0003DMG400024058	chr01:55137742-55138769	2.06326	0.375625	-2.45756	0.0343	Yes	Gene of unknown function
XLOC_004942	PGSC0003DMG400022658	chr01:58588168-58588997	12.8295	2.3417	-2.45383	0.00625	Yes	Gene of unknown function
XLOC_038492	PGSC0003DMG400029331	chr12:57168544-57171970	7.1919	1.37883	-2.38293	0.0009	Yes	Expansin
XLOC_031387	PGSC0003DMG400006231	chr10:42807585-42808186	27.8151	5.48329	-2.34275	0.0009	Yes	Gene of unknown function
XLOC_003444	PGSC0003DMG400013096	chr01:79622804-79623853	22.7755	4.63935	-2.29549	0.0001	Yes	Germin 12
XLOC_002644	PGSC0003DMG400033123	chr01:61708126-61709740	26.1545	5.40031	-2.27594	5e-05	Yes	Basic 7S globulin 2 small subunit
XLOC_022800	PGSC0003DMG400004460	chr07:31609342-31610607	2.15308	0.444971	-2.27462	0.0174	Yes	Conserved gene of unknown function
XLOC_030525	PGSC0003DMG400007745	chr09:59428072-59428534	13.1883	2.81686	-2.22709	0.0118	Yes	Conserved gene of unknown function
XLOC_001557	PGSC0003DMG401022780	chr01:453853-454545	5.2575	1.12674	-2.22222	0.01975	Yes	Conserved gene of unknown function
XLOC_031642	PGSC0003DMG400017603	chr10:52432622-52434505	1.33983	0.289165	-2.21208	0.01335	Yes	Flavonoid glucoyltransferase UGT73E2
XLOC_021833	PGSC0003DMG401026984	chr06:52630529-52635411	0.975234	0.211007	-2.20845	0.02815	Yes	BTB/POZ domain-containing protein
XLOC_022897	PGSC0003DMG400019567	chr07:38212071-38214668	1.49415	0.323578	-2.20714	0.01115	Yes	Cytochrome P450
XLOC_032331	PGSC0003DMG400028022	chr10:9166869-9171573	0.603663	0.1313	-2.20088	0.03835	Yes	Sterol desaturase
XLOC_026331	PGSC0003DMG401017090	chr08:1630918-1632811	22.5875	4.99884	-2.17586	0.0002	Yes	Patatin-3-Kuras 1
XLOC_017754	PGSC0003DMG400000828	chr05:2094103-2097092	20.9648	4.64841	-2.17316	0.00015	Yes	DNA binding protein
XLOC_009006	PGSC0003DMG402030647	chr02:41830063-41832412	3.96853	0.885094	-2.1647	0.0065	Yes	Protease Do-like 7
XLOC_005699	PGSC0003DMG400002749	chr01:78567888-78569935	11.6762	2.60877	-2.16213	0.0009	Yes	Polygalacturonase
XLOC_010314	PGSC0003DMG400045095	chr03:44492667-44495289	6.0537	1.37555	-2.13781	0.00165	Yes	Alpha-farnesene synthase
XLOC_026327	PGSC0003DMG400014104	chr08:1473269-1474875	47.2087	10.8222	-2.12506	5e-05	Yes	Patatin-2-Kuras 4
XLOC_017255	PGSC0003DMG400015035	chr05:42586159-42587797	10.321	2.39322	-2.10855	0.00105	Yes	Peroxidase
XLOC_014904	PGSC0003DMG400027740	chr04:6957041-6960579	7.5898	1.79083	-2.08343	0.0015	Yes	Auxin-induced protein 5NG4
XLOC_003410	PGSC0003DMG400018286	chr01:78855699-78858948	0.450687	0.106554	-2.08054	0.0284	Yes	Vetispiradiene synthase
XLOC_036072	PGSC0003DMG400028821	chr12:6167582-6168343	5.55776	1.31704	-2.0772	0.0178	Yes	Fasciclin-like AGP 12
XLOC_026326	PGSC0003DMG400008749	chr08:1435830-1439140	5.40579	1.29402	-2.06265	0.00775	Yes	Patatin-05
XLOC_008468	PGSC0003DMG400008306	chr02:29910063-29912916	0.574688	0.137608	-2.06222	0.0298	Yes	Nbs-lrr resistance protein
XLOC_030680	PGSC0003DMG400025000	chr10:1667785-1669477	2.28948	0.550569	-2.05603	0.03835	Yes	Ccd1
XLOC_033315	PGSC0003DMG400023732	chr10:57841048-57842848	0.871247	0.211741	-2.04078	0.03965	Yes	Zeatin O-glucosyltransferase
XLOC_032072	PGSC0003DMG401011239	chr10:663174-669440	1.57089	0.382847	-2.03674	0.02615	Yes	Conserved gene of unknown function
XLOC_025879	PGSC0003DMG400009315	chr08:48815260-48817323	1.51574	0.374011	-2.01887	0.0246	Yes	Cytochrome P450
XLOC_009458	PGSC0003DMG400012822	chr03:1975871-1978026	309.332	76.8351	-2.00932	5e-05	Yes	Stem-specific protein TSJT1
XLOC_016248	PGSC0003DMG401003767	chr04:70512936-70515240	1.27422	0.317568	-2.00448	0.00965	Yes	Lysine-specific histone demethylase
XLOC_009352	PGSC0003DMG400020215	chr02:47916145-47919507	0.62698	0.156575	-2.00157	0.02535	Yes	CLC-Nt2 protein
XLOC_036781	PGSC0003DMG400026463	chr12:50722189-50723610	117.978	29.9298	-1.97886	5e-05	Yes	Aquaporin TIP2;3
XLOC_037319	PGSC0003DMG400007854	chr12:1293373-1294778	4.7334	1.20805	-1.97019	0.0105	Yes	Xyloglucan endotransglucosylase-hydrolase XTH9
XLOC_020717	PGSC0003DMG400004152	chr06:3458640-3459983	11.2263	2.8682	-1.96867	0.0019	Yes	Conserved gene of unknown function
XLOC_003744	PGSC0003DMG400025947	chr01:85043574-85044015	23.0047	5.9253	-1.95697	0.00645	Yes	Conserved gene of unknown function
XLOC_009454	PGSC0003DMG400012826	chr03:1799685-1802818	10.3652	2.68267	-1.95001	0.00385	Yes	Auxin repressed/dormancy associated protein
XLOC_005855	PGSC0003DMG400012556	chr01:81947032-81947674	14.0303	3.65684	-1.93988	0.00325	Yes	Nodulin
XLOC_016280	PGSC0003DMG400009951	chr04:71155925-71158697	3.45751	0.901485	-1.93936	0.0128	Yes	Expansin11
XLOC_008221	PGSC0003DMG400001181	chr02:24696171-24698146	8.37168	2.18698	-1.93657	0.00095	Yes	ACI19
XLOC_002692	PGSC0003DMG400009017	chr01:62886781-62889855	0.580837	0.152125	-1.93288	0.0367	Yes	Stachyose synthase
XLOC_003818	PGSC0003DMG400003124	chr01:86651855-86657814	2.60186	0.683696	-1.92812	0.02915	Yes	Endo-1,4-beta-glucanase
XLOC_036251	PGSC0003DMG400020398	chr12:12131887-12133529	2.12091	0.558983	-1.92381	0.0376	Yes	Exostosin
XLOC_015914	PGSC0003DMG400027574	chr04:62040477-62041022	6.02939	1.59971	-1.9142	0.0382	Yes	Conserved gene of unknown function
XLOC_003254	PGSC0003DMG400022492	chr01:75777695-75778682	7.57317	2.03076	-1.89888	0.0068	Yes	Gibberellin receptor GID1
XLOC_009170	PGSC0003DMG401001381	chr02:45289178-45294038	5.3484	1.4378	-1.89525	0.0001	Yes	Ubiquitin-protein ligase
XLOC_028401	PGSC0003DMG401017675	chr09:40400576-40407561	3.99125	1.09202	-1.86984	0.0024	Yes	Binding protein
XLOC_006505	PGSC0003DMG401012010	chr02:20698765-20707178	1.79716	0.49259	-1.86726	0.00845	Yes	Nuclear receptor binding set domain containing protein 1, nsd
XLOC_024873	PGSC0003DMG400022172	chr07:55488234-55489682	13.7018	3.78994	-1.85412	0.00065	Yes	Ccaat-binding transcription factor subunit A
XLOC_036223	PGSC0003DMG401009662	chr12:11074185-11076353	2.03377	0.562735	-1.85363	0.02685	Yes	Peroxisomal membrane protein
XLOC_031474	PGSC0003DMG401011946	chr10:47104752-47109570	5.84568	1.62042	-1.85101	0.00125	Yes	KAK (KAKTUS) isoform 1
XLOC_022161	PGSC0003DMG400020109	chr06:58172515-58173556	2.21675	0.62312	-1.83086	0.033	Yes	Conserved gene of unknown function
XLOC_008469	PGSC0003DMG400008323	chr02:29913597-29914048	43.1584	12.2372	-1.81837	0.00475	Yes	Gene of unknown function
XLOC_010228	PGSC0003DMG400014267	chr03:42163107-42164990	2.06731	0.587698	-1.81461	0.0189	Yes	Multidrug resistance pump
XLOC_016865	PGSC0003DMG400015052	chr05:13506433-13511111	44.3138	12.8056	-1.79098	5e-05	Yes	BURP domain-containing protein
XLOC_017269	PGSC0003DMG400013696	chr05:43351037-43352901	13.6047	3.98972	-1.76975	0.00015	Yes	Cytochrome P450
XLOC_000716	PGSC0003DMG400033858	chr00:42175218-42175612	67.4834	19.8688	-1.76403	0.0023	Yes	Starch phosphorylase L
XLOC_006988	PGSC0003DMG400029727	chr02:33923113-33929372	3.31006	0.977134	-1.76023	0.0166	Yes	Conserved gene of unknown function
XLOC_018843	PGSC0003DMG400008444	chr05:49753259-49754880	385.728	114.453	-1.75282	5e-05	Yes	Induced stolon tip protein
XLOC_025101	PGSC0003DMG400005780	chr08:4860553-4864632	90.9276	27.1498	-1.74378	5e-05	Yes	Water channel protein
XLOC_012608	PGSC0003DMG401019533	chr03:55943852-55945734	621.443	186.237	-1.73848	0.0274	Yes	Gip1
XLOC_016058	PGSC0003DMG400004927	chr04:66445412-66446947	6.29437	1.90915	-1.72113	0.0418	Yes	Gene of unknown function
XLOC_001558	PGSC0003DMG402022780	chr01:455285-455698	11.7454	3.5708	-1.71778	0.0418	Yes	Conserved gene of unknown function
XLOC_002562	PGSC0003DMG400011323	chr01:58072043-58072704	20.5493	6.2487	-1.71746	0.0048	Yes	Lipid binding protein
XLOC_007005	PGSC0003DMG400022437	chr02:34171723-34174108	123.291	37.5077	-1.71681	5e-05	Yes	Stem-specific protein TSJT1
XLOC_038559	PGSC0003DMG400029272	chr12:58220706-58224106	161.344	49.6279	-1.70091	5e-05	Yes	GDSL-like Lipase/Acylhydrolase family protein
XLOC_037606	PGSC0003DMG400013167	chr12:7701564-7705715	5.32898	1.6516	-1.68999	0.0453	Yes	MAR-binding protein
XLOC_027126	PGSC0003DMG401029578	chr08:44742083-44743566	4.47567	1.39866	-1.67806	0.0139	Yes	STS14 protein
XLOC_014673	PGSC0003DMG400002864	chr04:346991-349487	5.9259	1.8642	-1.66848	0.02735	Yes	Calcium ion binding protein
XLOC_014555	PGSC0003DMG400003715	chr04:70528342-70530013	3.67576	1.16165	-1.66187	0.00925	Yes	Galactose oxidase
XLOC_027165	PGSC0003DMG400018914	chr08:45888402-45890289	16.0095	5.078	-1.6566	5e-05	Yes	Polyphenol oxidase
XLOC_014738	PGSC0003DMG400005956	chr04:2169923-2173532	0.796261	0.253041	-1.65387	0.04865	Yes	Auxin efflux carrier
XLOC_015942	PGSC0003DMG402009485	chr04:62676356-62680661	3.3351	1.06372	-1.64861	0.0043	Yes	Periplasmic beta-glucosidase
XLOC_031741	PGSC0003DMG400011048	chr10:54739864-54744793	2.87373	0.917011	-1.64792	0.0384	Yes	MYB transcription factor
XLOC_003448	PGSC0003DMG400020723	chr01:79661639-79662661	78.2442	25.0552	-1.64287	0.0001	Yes	Germin 3
XLOC_003572	PGSC0003DMG400012578	chr01:82017478-82020626	1.28028	0.411843	-1.6363	0.0352	Yes	UDP-glucuronosyltransferase
XLOC_012999	PGSC0003DMG400005577	chr04:1016329-1019975	2.2669	0.730392	-1.63398	0.02125	Yes	NB-ARC domain containing protein
XLOC_017465	PGSC0003DMG400027143	chr05:48335776-48345395	3.00238	0.976467	-1.62046	0.00855	Yes	Dihydrolipoyl dehydrogenase
XLOC_003786	PGSC0003DMG400000712	chr01:86067241-86069150	2.56126	0.836116	-1.61508	0.04895	Yes	Pectinesterase 11
XLOC_024953	PGSC0003DMG400012514	chr08:322547-331064	2.9645	0.968444	-1.61405	0.03945	Yes	Conserved gene of unknown function
XLOC_020358	PGSC0003DMG400007134	chr06:55372053-55374660	197.836	64.6695	-1.61315	5e-05	Yes	Tonoplast intrinsic protein
XLOC_016845	PGSC0003DMG400017447	chr05:12289815-12293142	2.47447	0.812051	-1.60748	0.0181	Yes	Gene of unknown function
XLOC_014037	PGSC0003DMG401025314	chr04:56039428-56041352	1.072	0.352475	-1.60471	0.04945	Yes	Huntingtin interacting protein
XLOC_005128	PGSC0003DMG400006845	chr01:65069975-65071472	18.8991	6.22665	-1.60179	0.00105	Yes	Subtilase
XLOC_023204	PGSC0003DMG400018352	chr07:48940642-48942769	5.01127	1.65174	-1.60119	0.0062	Yes	RAP2
XLOC_027940	PGSC0003DMG400011787	chr09:8794650-8800088	9.58669	3.17759	-1.5931	0.0036	Yes	Vacuolar cation/proton exchanger 1a
XLOC_030557	PGSC0003DMG400031535	chr09:60161285-60162084	11.2141	3.71928	-1.59221	0.0129	Yes	Glycine-rich protein A3
XLOC_025051	PGSC0003DMG400014850	chr08:2735626-2736367	44.6159	14.8133	-1.59066	0.00115	Yes	Proline-rich protein
XLOC_011271	PGSC0003DMG402024074	chr03:2770614-2773241	109.674	36.4731	-1.58832	5e-05	Yes	Conserved gene of unknown function
XLOC_035890	PGSC0003DMG400007794	chr12:1299708-1301072	12.7405	4.28579	-1.57179	0.00575	Yes	Xyloglucan endotransglucosylase-hydrolase XTH9
XLOC_032391	PGSC0003DMG400003243	chr10:14040837-14042742	5.20479	1.75682	-1.56687	0.00755	Yes	Gene of unknown function
XLOC_025880	PGSC0003DMG400009314	chr08:48829875-48831519	4.55403	1.54137	-1.56293	0.0227	Yes	Cytochrome P450
XLOC_006889	PGSC0003DMG401028427	chr02:31672165-31677911	11.0418	3.74411	-1.56028	0.0033	Yes	Leucine-rich repeat family protein
XLOC_021699	PGSC0003DMG400028517	chr06:49661302-49665237	13.8544	4.75946	-1.54148	0.00125	Yes	Conserved gene of unknown function
XLOC_025875	PGSC0003DMG402009319	chr08:48754446-48759544	3.70011	1.27374	-1.53849	0.03035	Yes	ATR interacting protein
XLOC_026248	PGSC0003DMG400012239	chr08:56624722-56628440	26.8797	9.27664	-1.53484	5e-05	Yes	Cystathionine gamma-synthase
XLOC_021154	PGSC0003DMG400027976	chr06:31172330-31173218	57.1659	19.8158	-1.52851	0.00295	Yes	Hypoxia induced protein conserved region containing protein
XLOC_014929	PGSC0003DMG400010767	chr04:7683245-7683775	9.37542	3.26528	-1.52168	0.04295	Yes	Monothiol glutaredoxin-S2
XLOC_004895	PGSC0003DMG400027839	chr01:57016804-57017446	6.43084	2.25644	-1.51096	0.04525	Yes	Gene of unknown function
XLOC_024898	PGSC0003DMG401022150	chr07:55991157-55999892	5.67132	1.9912	-1.51005	0.0058	Yes	Binding protein
XLOC_027721	PGSC0003DMG400008859	chr09:2359222-2360688	8.39936	2.96352	-1.50297	0.0212	Yes	UPF0497 membrane protein 9
XLOC_009641	PGSC0003DMG400029174	chr03:9777297-9778441	28.3597	10.0234	-1.50047	0.00315	Yes	GNS1/SUR4 membrane family protein
XLOC_013846	PGSC0003DMG400004146	chr04:47676599-47679800	0.918507	0.326207	-1.4935	0.04835	Yes	Receptor protein kinase CLAVATA1
XLOC_011152	PGSC0003DMG400013434	chr03:296701-298041	44.6933	16.0356	-1.47878	0.00155	Yes	Non-specific lipid-transfer protein
XLOC_028502	PGSC0003DMG400008581	chr09:46200604-46203783	4.31645	1.56865	-1.46032	0.0045	Yes	Receptor protein kinase CLAVATA1
XLOC_033525	PGSC0003DMG402016112	chr11:2027233-2031745	7.25956	2.6428	-1.45782	0.0084	Yes	Sinapyl alcohol dehydrogenase 2
XLOC_027409	PGSC0003DMG400004748	chr08:52527084-52527668	228.491	83.2602	-1.45644	5e-05	Yes	Extensin
XLOC_035906	PGSC0003DMG401007810	chr12:1559537-1561835	10.7273	3.91215	-1.45526	0.00455	Yes	Transcription factor RF2a
XLOC_026023	PGSC0003DMG400004790	chr08:52701625-52705705	2.63123	0.962505	-1.45087	0.0238	Yes	Invertase
XLOC_004268	PGSC0003DMG401001013	chr01:13751384-13756357	3.43638	1.25817	-1.44956	0.04625	Yes	Translesion synthesis DNA polymerase eta splice variant
XLOC_002871	PGSC0003DMG400001785	chr01:67580125-67582380	1.32783	0.488836	-1.44165	0.03995	Yes	Pentatricopeptide repeat-containing protein
XLOC_026115	PGSC0003DMG400003044	chr08:54292152-54293066	40.9153	15.0998	-1.43811	0.00085	Yes	Osmotin
XLOC_004612	PGSC0003DMG401001235	chr01:35875120-35883362	5.06026	1.8728	-1.43401	0.01335	Yes	EMB1441
XLOC_020395	PGSC0003DMG400030308	chr06:56310986-56312173	71.8091	26.6686	-1.42903	0.00035	Yes	Nodulin-26
XLOC_038421	PGSC0003DMG400002046	chr12:55761187-55763607	15.9324	5.9412	-1.42314	0.0016	Yes	Aspartic proteinase nepenthesin-1
XLOC_003823	PGSC0003DMG400001662	chr01:86846483-86849599	81.8625	30.9417	-1.40365	5e-05	Yes	Arginine decarboxylase
XLOC_034527	PGSC0003DMG400018700	chr11:42906323-42908635	3.73015	1.42393	-1.38936	0.0195	Yes	Anthranilate N-benzoyltransferase protein
XLOC_007174	PGSC0003DMG400007312	chr02:37516656-37517942	20.9876	8.06846	-1.37917	0.00335	Yes	Acyltransferase
XLOC_010872	PGSC0003DMG400014137	chr03:57209217-57211637	13.4191	5.16405	-1.37772	0.01305	Yes	Protein TOPLESS
XLOC_012470	PGSC0003DMG400013181	chr03:53409811-53418049	0.654925	0.252474	-1.37519	0.0394	Yes	Ubiquitin thiolesterase/ zinc ion binding
XLOC_027129	PGSC0003DMG400029580	chr08:44809456-44813693	3.9757	1.53841	-1.36977	0.0392	Yes	Cysteine-type endopeptidase
XLOC_011948	PGSC0003DMG400010817	chr03:40059112-40060229	4.17208	1.63734	-1.34941	0.04485	Yes	Gene of unknown function
XLOC_034938	PGSC0003DMG401028661	chr11:6778347-6780720	4.47523	1.75645	-1.3493	0.00995	Yes	Phosphatidylinositol 4-kinase
XLOC_038453	PGSC0003DMG400015437	chr12:56525299-56527403	2.77788	1.0903	-1.34925	0.02305	Yes	UDP-glucose glucosyltransferase
XLOC_008862	PGSC0003DMG400003576	chr02:39213557-39222288	1.40994	0.554812	-1.34556	0.036	Yes	Glycosyl hydrolase family 38 protein
XLOC_003154	PGSC0003DMG400000121	chr01:73717715-73720242	13.6159	5.36505	-1.34363	0.0026	Yes	Conserved gene of unknown function
XLOC_014742	PGSC0003DMG400012032	chr04:2368348-2368930	42.2609	16.6955	-1.33987	0.00895	Yes	Gamma-gliadin
XLOC_020139	PGSC0003DMG400004064	chr06:51178065-51179039	48.0408	19.014	-1.3372	0.00675	Yes	Subtilisin inhibitor 1
XLOC_036022	PGSC0003DMG400000315	chr12:4549447-4550474	33.4181	13.2301	-1.33681	0.02045	Yes	Conserved gene of unknown function
XLOC_022320	PGSC0003DMG400027449	chr07:1946242-1949432	11.5912	4.59085	-1.3362	0.0139	Yes	Trehalose-6-phosphate synthase
XLOC_025124	PGSC0003DMG400005876	chr08:5366401-5368884	1.52889	0.605975	-1.33515	0.0489	Yes	Gene of unknown function
XLOC_014585	PGSC0003DMG400009876	chr04:71055248-71056275	31.0415	12.3422	-1.3306	0.00495	Yes	Conserved gene of unknown function
XLOC_038235	PGSC0003DMG400028620	chr12:49878049-49883993	1.81615	0.723893	-1.32704	0.0432	Yes	DNA photolyase
XLOC_026030	PGSC0003DMG400004783	chr08:52823011-52823695	45.2649	18.2364	-1.31157	0.0072	Yes	P-rich protein EIG-I30
XLOC_010575	PGSC0003DMG400015229	chr03:51465623-51468593	12.9229	5.21179	-1.31008	0.0048	Yes	BTB/POZ domain-containing protein
XLOC_031388	PGSC0003DMG400006230	chr10:42813265-42813830	21.6782	8.76442	-1.30651	0.02825	Yes	Gene of unknown function
XLOC_005746	PGSC0003DMG400020708	chr01:79794671-79799593	5.3732	2.17437	-1.30519	0.0121	Yes	Peptide/nitrate transporter
XLOC_011289	PGSC0003DMG400018683	chr03:3115429-3120174	1.51154	0.613379	-1.30117	0.0442	Yes	Conserved gene of unknown function
XLOC_020803	PGSC0003DMG400025395	chr06:8311894-8316339	11.4144	4.69084	-1.28293	0.0035	Yes	Nitrate transporter
XLOC_017253	PGSC0003DMG400005273	chr05:42534435-42536130	41.2435	17.01	-1.27778	0.00435	Yes	Peroxidase
XLOC_003914	PGSC0003DMG400018644	chr01:88067668-88076117	14.4919	6.05207	-1.25975	0.0022	Yes	Protein kinase
XLOC_038248	PGSC0003DMG400031380	chr12:50366566-50368387	2.8686	1.21145	-1.24361	0.0389	Yes	Pentatricopeptide repeat-containing protein
XLOC_024717	PGSC0003DMG400012436	chr07:52862557-52865805	14.734	6.23579	-1.2405	0.0145	Yes	Transcription factor RF2a
XLOC_025901	PGSC0003DMG400017547	chr08:49224256-49225582	3.74587	1.58621	-1.23972	0.0496	Yes	Basic 7S globulin 2 small subunit
XLOC_027327	PGSC0003DMG400024217	chr08:50038817-50047689	4.12219	1.75296	-1.23362	0.02535	Yes	Pseudo response regulator
XLOC_030035	PGSC0003DMG400018950	chr09:45450531-45460120	1.88439	0.801594	-1.23315	0.0384	Yes	Phytochrome-interacting factor
XLOC_015091	PGSC0003DMG400007622	chr04:11319567-11321744	19.9151	8.4967	-1.22889	0.04075	Yes	Chaperonin containing t-complex protein 1, beta subunit, tcpb
XLOC_005692	PGSC0003DMG400002757	chr01:78427469-78429430	2.60533	1.11625	-1.2228	0.04845	Yes	Pentatricopeptide repeat-containing protein
XLOC_030679	PGSC0003DMG400024999	chr10:1658867-1662603	2.02061	0.866157	-1.22209	0.03965	Yes	Pentatricopeptide repeat-containing protein
XLOC_024025	PGSC0003DMG400013989	chr07:18714463-18716381	9.95478	4.28389	-1.21647	0.0073	Yes	CBL-interacting protein kinase 07
XLOC_000333	PGSC0003DMG400026854	chr00:21415306-21416600	140.465	61.4046	-1.1938	0.0006	Yes	Endochitinase 2
XLOC_008764	PGSC0003DMG400019718	chr02:37003589-37008711	25.9545	11.3496	-1.19335	0.0018	Yes	Amine oxidase
XLOC_009994	PGSC0003DMG401018450	chr03:32065112-32072988	3.79101	1.65945	-1.19188	0.04635	Yes	Ubiquitin carboxyl-terminal hydrolase
XLOC_038261	PGSC0003DMG400026455	chr12:50643014-50647292	8.64514	3.78916	-1.19001	0.01955	Yes	Nitrate transporter
XLOC_018173	PGSC0003DMG400015054	chr05:13448790-13450859	221.707	97.4709	-1.18561	0.00035	Yes	Dehydration-responsive protein RD22
XLOC_029364	PGSC0003DMG402020908	chr09:5791780-5792554	29.7576	13.1543	-1.17772	0.02645	Yes	Plasma intrinsic protein 2,1
XLOC_026330	PGSC0003DMG400017091	chr08:1596886-1601249	136.692	60.4823	-1.17634	0.00045	Yes	Patatin-01
XLOC_035919	PGSC0003DMG400007820	chr12:1946212-1947203	16.8488	7.4591	-1.17557	0.026	Yes	Stress induced protein
XLOC_016475	PGSC0003DMG400000813	chr05:2063327-2066456	4.78471	2.12306	-1.17228	0.01925	Yes	NBS-LRR resistance protein
XLOC_019246	PGSC0003DMG400024197	chr06:10412614-10414546	125.305	55.619	-1.1718	0.00095	Yes	Major intrinsic protein 2
XLOC_038397	PGSC0003DMG400008546	chr12:55090840-55092326	9.7225	4.33512	-1.16526	0.04405	Yes	Miraculin
XLOC_008236	PGSC0003DMG400026564	chr02:24968976-24972151	11.762	5.24943	-1.1639	0.0172	Yes	UDP-glucose:protein transglucosylase SlUPTG1
XLOC_001494	PGSC0003DMG400003495	chr00:40360288-40361511	60.3498	26.9827	-1.16131	0.00635	Yes	Alpha-1,4 glucan phosphorylase L-1 isozyme, chloroplastic/amyloplastic
XLOC_029294	PGSC0003DMG400002726	chr09:4035114-4037057	3.26471	1.48432	-1.13715	0.0488	Yes	Cytochrome P450
XLOC_022289	PGSC0003DMG401011157	chr07:1400433-1405108	3.76471	1.71489	-1.13442	0.02965	Yes	Set domain protein
XLOC_033104	PGSC0003DMG400011021	chr10:53915436-53918002	22.1783	10.12	-1.13194	0.02855	Yes	CPRD49
XLOC_026048	PGSC0003DMG400003957	chr08:53176586-53177697	7.23126	3.30885	-1.12792	0.04135	Yes	Conserved gene of unknown function
XLOC_014726	PGSC0003DMG400005967	chr04:1930640-1936214	4.81802	2.20634	-1.12678	0.04095	Yes	TRANSPARENT TESTA 12 protein
XLOC_007726	PGSC0003DMG400020267	chr02:47747872-47751364	6.21906	2.85925	-1.12106	0.01905	Yes	Ankyrin
XLOC_003468	PGSC0003DMG401024877	chr01:79971294-79978714	7.74662	3.56861	-1.1182	0.0409	Yes	Non-lysosomal glucosylceramidase
XLOC_014418	PGSC0003DMG400007951	chr04:67892130-67892922	40.0784	18.5882	-1.10844	0.0102	Yes	DRE binding protein 1
XLOC_014173	PGSC0003DMG402025083	chr04:61099774-61103157	120.852	56.0913	-1.10739	0.00085	Yes	Peroxidase
XLOC_027481	PGSC0003DMG400003054	chr08:54253313-54256483	19.4075	9.06767	-1.09781	0.00685	Yes	UDP-Glc-4-epimerase
XLOC_026209	PGSC0003DMG400012274	chr08:56057721-56061954	5.59791	2.64092	-1.08385	0.04475	Yes	UDP-glucose 4-epimerase
XLOC_003804	PGSC0003DMG400030953	chr01:86365851-86367431	15.2877	7.22216	-1.08187	0.03815	Yes	RNA-binding protein
XLOC_008869	PGSC0003DMG401003570	chr02:39283987-39287424	2.56247	1.21606	-1.07532	0.04235	Yes	Pentatricopeptide repeat-containing protein
XLOC_031163	PGSC0003DMG400016665	chr10:29490709-29491648	26.5695	12.6513	-1.07049	0.04615	Yes	Annexin
XLOC_013351	PGSC0003DMG400027247	chr04:10057648-10074774	21.5896	10.3124	-1.06596	0.00695	Yes	Insulin degrading enzyme
XLOC_038454	PGSC0003DMG400015438	chr12:56527537-56529958	4.33372	2.07012	-1.06589	0.0423	Yes	Glycosyltransferase
XLOC_035896	PGSC0003DMG400007801	chr12:1437321-1438644	15.4672	7.39355	-1.06487	0.0211	Yes	Anthocyanin acyltransferase
XLOC_019982	PGSC0003DMG400026502	chr06:48043864-48051749	4.4497	2.12812	-1.06413	0.03755	Yes	Vacuolar H+-ATPase A2 subunit isoform
XLOC_023327	PGSC0003DMG400031090	chr07:51599399-51601169	8.00732	3.85238	-1.05557	0.03045	Yes	PsPK3 protein
XLOC_003745	PGSC0003DMG400025948	chr01:85047797-85048333	32.6593	15.8324	-1.04461	0.04915	Yes	Conserved gene of unknown function
XLOC_026783	PGSC0003DMG400013044	chr08:24663618-24665483	8.55587	4.14822	-1.04442	0.03675	Yes	Gene of unknown function
XLOC_010705	PGSC0003DMG400024486	chr03:54059589-54060328	297.693	144.39	-1.04385	0.0022	Yes	Conserved gene of unknown function
XLOC_003743	PGSC0003DMG400025825	chr01:85023387-85024892	14.8029	7.19174	-1.04146	0.02765	Yes	Methylketone synthase Ib
XLOC_034977	PGSC0003DMG400006042	chr11:7913253-7914017	18.362	8.9298	-1.04002	0.0482	Yes	RING-H2 finger protein ATL1L
XLOC_021222	PGSC0003DMG400027577	chr06:35297775-35306389	47.0697	23.071	-1.02872	0.0076	Yes	Superoxide dismutase
XLOC_025987	PGSC0003DMG400004822	chr08:52125718-52130320	6.82996	3.35383	-1.02607	0.02215	Yes	Oxidoreductase
XLOC_013650	PGSC0003DMG401012873	chr04:32375849-32398315	9.24517	4.56518	-1.01803	0.0262	Yes	Vacuolar protein sorting protein
XLOC_016482	PGSC0003DMG400012962	chr05:2168065-2173732	12.5201	6.18663	-1.01702	0.01665	Yes	Transcription factor HBP-1b(C1)
XLOC_018002	PGSC0003DMG400004114	chr05:7684186-7691671	24.2318	11.9856	-1.0156	0.00395	Yes	Trehalose 6-phosphate synthase
XLOC_018736	PGSC0003DMG400021818	chr05:47144713-47147929	8.42721	4.1719	-1.01435	0.03885	Yes	Carbohydrate transporter
XLOC_032670	PGSC0003DMG400028772	chr10:33541846-33551058	6.73581	3.34172	-1.01126	0.00795	Yes	ATP binding protein
XLOC_008427	PGSC0003DMG400021118	chr02:29095937-29104284	10.1703	5.05074	-1.00979	0.0322	Yes	DNA binding protein
XLOC_011810	PGSC0003DMG400020742	chr03:34637640-34639195	106.049	53.2706	-0.993315	0.0042	Yes	Aquaporin
XLOC_007591	PGSC0003DMG400001462	chr02:45504382-45509679	6.16648	3.11376	-0.985788	0.02265	Yes	Conserved gene of unknown function
XLOC_023539	PGSC0003DMG400022295	chr07:55244659-55245205	80.0185	40.5185	-0.981755	0.0222	Yes	Conserved gene of unknown function
XLOC_007911	PGSC0003DMG401021929	chr02:11260011-11268858	9.50925	4.81692	-0.981222	0.03395	Yes	Katanin P80 subunit
XLOC_001555	PGSC0003DMG400022778	chr01:431736-436813	47.018	23.8279	-0.980559	0.00215	Yes	Alpha,alpha-trehalose-phosphate synthase
XLOC_021860	PGSC0003DMG401026960	chr06:53094029-53097533	5.26192	2.67592	-0.975558	0.03205	Yes	ATP binding protein
XLOC_008805	PGSC0003DMG400013659	chr02:37929328-37930991	8.76767	4.47952	-0.968847	0.0418	Yes	Purine transporter
XLOC_013974	PGSC0003DMG400012951	chr04:53831006-53838297	5.18763	2.65362	-0.967111	0.0288	Yes	E3 ubiquitin-protein ligase RKP
XLOC_019967	PGSC0003DMG400033142	chr06:47625948-47633542	36.4455	18.6524	-0.966375	0.0069	Yes	Beta-fructofuranosidase, cell wall isozyme
XLOC_026511	PGSC0003DMG400005872	chr08:5883424-5889147	46.5787	23.9382	-0.960355	0.01015	Yes	Peroxidase family protein
XLOC_002972	PGSC0003DMG400026025	chr01:70015973-70017193	137.528	70.7824	-0.958261	0.0052	Yes	AG-motif binding protein-3
XLOC_027410	PGSC0003DMG400004747	chr08:52534812-52535501	96.1092	49.6857	-0.951845	0.01485	Yes	Extensin
XLOC_005127	PGSC0003DMG400006844	chr01:65069162-65069900	62.839	32.5069	-0.950912	0.01995	Yes	Subtilase
XLOC_003057	PGSC0003DMG400000025	chr01:71916271-71921680	5.46015	2.82518	-0.950601	0.03795	Yes	Acetyl-coenzyme A carboxylase carboxyl transferase alpha
XLOC_018277	PGSC0003DMG401015901	chr05:20313766-20323651	15.4672	8.00871	-0.949568	0.01195	Yes	Stromal antigen
XLOC_007199	PGSC0003DMG401013636	chr02:37965759-37973304	26.711	13.8895	-0.943441	0.00615	Yes	Protein transport protein Sec24
XLOC_012309	PGSC0003DMG400015219	chr03:50225872-50226839	20.4594	10.6412	-0.9431	0.0429	Yes	Miraculin
XLOC_016276	PGSC0003DMG400009947	chr04:71112530-71125558	31.0017	16.2097	-0.93549	0.00935	Yes	Subtilisin-type protease
XLOC_006036	PGSC0003DMG400025927	chr01:85243256-85245511	107.472	56.2765	-0.933356	0.00675	Yes	Conserved gene of unknown function
XLOC_027902	PGSC0003DMG400023932	chr09:7288675-7290419	17.9666	9.45981	-0.925438	0.0317	Yes	Conserved gene of unknown function
XLOC_034334	PGSC0003DMG400000412	chr11:39103999-39105987	9.02051	4.78582	-0.914441	0.04545	Yes	Nodulin family protein
XLOC_003028	PGSC0003DMG400000003	chr01:71293233-71298560	9.78368	5.19728	-0.91262	0.0495	Yes	SPX domain-containing membrane protein
XLOC_014045	PGSC0003DMG401025318	chr04:56298873-56308850	2.9876	1.59457	-0.90582	0.02815	Yes	Zinc finger (CCCH-type) protein
XLOC_029132	PGSC0003DMG400011731	chr09:945116-947559	41.923	22.4132	-0.903394	0.02535	Yes	Tau class glutathione transferase GSTU45
XLOC_024707	PGSC0003DMG402007101	chr07:52574590-52575762	22.8617	12.2426	-0.901017	0.03615	Yes	Epidermis-specific secreted glycoprotein EP1
XLOC_027517	PGSC0003DMG400012199	chr08:54938201-54942836	35.7528	19.1492	-0.900774	0.0135	Yes	Peptidase M1 family protein
XLOC_012671	PGSC0003DMG400014210	chr03:57385088-57386521	104.6	56.1093	-0.89857	0.0116	Yes	DnaJ protein
XLOC_026114	PGSC0003DMG400003043	chr08:54289420-54290377	58.3964	31.3699	-0.896499	0.0158	Yes	Osmotin
XLOC_005202	PGSC0003DMG400028989	chr01:67044559-67045314	44.1864	23.8498	-0.889627	0.0447	Yes	Conserved gene of unknown function
XLOC_021155	PGSC0003DMG400029220	chr06:31326649-31329138	8.21802	4.44169	-0.887683	0.039	Yes	Tospovirus resistance protein A
XLOC_005119	PGSC0003DMG400038332	chr01:64999867-65002153	32.6114	17.6432	-0.886269	0.01375	Yes	Subtilisin-like protease
XLOC_015861	PGSC0003DMG400006365	chr04:60509868-60519043	7.46585	4.05387	-0.881005	0.01395	Yes	Fimbriae-associated protein Fap1
XLOC_019826	PGSC0003DMG400011875	chr06:43939851-43945535	50.2639	27.3258	-0.879256	0.00775	Yes	Membrane channel protein
XLOC_006828	PGSC0003DMG400008291	chr02:29921640-29921994	218.579	118.95	-0.877795	0.0443	Yes	Gene of unknown function
XLOC_030590	PGSC0003DMG400006672	chr09:61464881-61472259	28.037	15.2839	-0.875316	0.01135	Yes	Sucrose synthase
XLOC_026436	PGSC0003DMG400017844	chr08:4138577-4144099	5.87637	3.22356	-0.866267	0.044	Yes	Cell cycle control protein cwf22
XLOC_003281	PGSC0003DMG400028567	chr01:76218577-76223396	11.3329	6.24088	-0.8607	0.0478	Yes	Sugar transporter
XLOC_011225	PGSC0003DMG401012812	chr03:1914449-1918492	16.3549	9.0214	-0.8583	0.0223	Yes	Origin recognition complex subunit
XLOC_030327	PGSC0003DMG400006444	chr09:54306101-54307744	16.1202	8.89807	-0.857305	0.0424	Yes	Calmodulin binding protein
XLOC_005539	PGSC0003DMG400019435	chr01:75003086-75007580	111.687	61.8634	-0.852305	0.01095	Yes
XLOC_010583	PGSC0003DMG400015220	chr03:51650728-51652620	13.5701	7.55846	-0.844271	0.04895	Yes	Cytochrome P450 71A4
XLOC_008909	PGSC0003DMG400003529	chr02:40100342-40101375	32.2039	18.0215	-0.837516	0.0455	Yes	Ocs element-binding factor
XLOC_024567	PGSC0003DMG400009400	chr07:49807679-49808859	123.891	69.5971	-0.831974	0.01435	Yes	Fasciclin-like arabinogalactan protein 1
XLOC_036063	PGSC0003DMG400028812	chr12:5988134-5993554	40.6044	22.8363	-0.830308	0.0212	Yes	DEAD-box ATP-dependent RNA helicase 53
XLOC_013524	PGSC0003DMG400023995	chr04:22831568-22839975	13.5744	7.65559	-0.826306	0.0258	Yes	Trehalose-6-phosphate synthase
XLOC_023364	PGSC0003DMG400007057	chr07:52231013-52235494	31.5712	17.9821	-0.812044	0.02205	Yes	Ribokinase
XLOC_011457	PGSC0003DMG400018771	chr03:10484794-10491725	13.1019	7.54887	-0.795443	0.04865	Yes	Conserved gene of unknown function
XLOC_030764	PGSC0003DMG400021684	chr10:3930405-3932154	31.7346	18.3359	-0.791384	0.04815	Yes	E3 ubiquitin-protein ligase RMA1H1
XLOC_033930	PGSC0003DMG400009267	chr11:14382373-14383072	153.558	89.2188	-0.783369	0.03315	Yes	Proteinase inhibitor
XLOC_023718	PGSC0003DMG400027477	chr07:2301042-2306278	54.8065	31.9357	-0.779178	0.02075	Yes	Xylose isomerase
XLOC_007757	PGSC0003DMG403020240	chr02:48163233-48167144	28.8604	16.9781	-0.765418	0.03225	Yes	Glycerophosphodiester phosphodiesterase
XLOC_002156	PGSC0003DMG400021499	chr01:30833777-30843971	43.702	25.9344	-0.752834	0.0254	Yes	Ctp synthase
XLOC_030472	PGSC0003DMG400029644	chr09:58218258-58222719	14.218	8.44149	-0.752151	0.03895	Yes	Leucine-rich repeat receptor protein kinase EXS
XLOC_003660	PGSC0003DMG400025752	chr01:83704498-83706155	44.3322	26.737	-0.729516	0.0426	Yes	LOB domain-containing protein
XLOC_010798	PGSC0003DMG400019506	chr03:55841661-55843149	59.3632	35.9049	-0.725389	0.0389	Yes	Thioredoxin II
XLOC_021807	PGSC0003DMG400033030	chr06:52077680-52079882	156.28	94.5356	-0.725208	0.0263	Yes	DNA binding protein
XLOC_002647	PGSC0003DMG400008980	chr01:61791998-61793529	143.831	87.6507	-0.714533	0.02765	Yes	Basic 7S globulin 2 small subunit
XLOC_027626	PGSC0003DMG400008492	chr09:161300-162488	108.078	66.205	-0.70706	0.0387	Yes	Polygalacturonase inhibiting protein
XLOC_003771	PGSC0003DMG400025168	chr01:85660519-85661148	286.085	176.126	-0.699836	0.0402	Yes	Lipid binding protein
XLOC_002649	PGSC0003DMG400008982	chr01:61814379-61815980	95.0827	58.5589	-0.699294	0.0319	Yes	Basic 7S globulin 2 small subunit
XLOC_020122	PGSC0003DMG400028791	chr06:50820901-50823822	100.05	62.9839	-0.667668	0.04685	Yes	Conserved gene of unknown function
XLOC_032866	PGSC0003DMG400026671	chr10:45943836-45946623	55.8669	35.5111	-0.653725	0.0455	Yes	Arginine decarboxylase
XLOC_028707	PGSC0003DMG400031792	chr09:52874163-52877529	94.727	60.5993	-0.644475	0.0436	Yes	Endo-1,4-beta-glucanase
XLOC_003403	PGSC0003DMG400018292	chr01:78724854-78727233	895.881	575.85	-0.637614	0.036	Yes	S-adenosylmethionine synthase 1
XLOC_003927	PGSC0003DMG400014657	chr01:88270209-88271383	182.283	117.474	-0.633835	0.04325	Yes	Glutathione S-transferase/peroxidase

## Sheet: expressed_both
Table S4_DEG in Root
Geneid	GeneName	Locus	FPKM_KJHighNRoot	FPKM_KJLowNRoot	log2Foldchange	Pvalue	Pvalue_Significance	Gene_Description
XLOC_000003	PGSC0003DMG400013995	chr00:174832-179264	4.6101	6.48465	0.49223	0.2778	no	Serine carboxypeptidase III
XLOC_000005	PGSC0003DMG400045238	chr00:461365-461756	1.04727	2.04825	0.967751	0.676	no	N-acylethanolamine amidohydrolase
XLOC_000008	PGSC0003DMG400022052	chr00:804762-805569	49.1284	59.7764	0.283019	0.44915	no	Conserved gene of unknown function
XLOC_000010	PGSC0003DMG400022093	chr00:1247382-1252635	40.3776	50.3035	0.317104	0.3742	no	Conserved gene of unknown function
XLOC_000024	PGSC0003DMG402020790	chr00:2974418-2975469	1.52082	1.64651	0.114559	0.89245	no	Gene of unknown function
XLOC_000030	PGSC0003DMG400006701	chr00:3809473-3817257	26.8502	22.6893	-0.24292	0.4405	no	ABI3-interacting protein 3
XLOC_000037	PGSC0003DMG400019220	chr00:4997014-4999286	1.37577	1.26404	-0.122199	0.8501	no	Gene of unknown function
XLOC_000044	PGSC0003DMG400013179	chr00:5627840-5632014	26.7746	21.7873	-0.297376	0.4366	no	Phytol kinase 1, chloroplast
XLOC_000069	PGSC0003DMG400017943	chr00:7040830-7044510	25.9277	27.1084	0.0642426	0.88075	no	Nodulation receptor kinase
XLOC_000070	PGSC0003DMG400017941	chr00:7155576-7164164	1.45686	2.97662	1.03081	0.10155	no	Ubiquitin-protein ligase
XLOC_000073	PGSC0003DMG400025640	chr00:7255262-7257150	2.51692	3.09796	0.299659	0.5918	no	Gene of unknown function
XLOC_000084	PGSC0003DMG400013708	chr00:7999652-8000914	2.89112	2.42336	-0.254621	0.67075	no	Zinc finger-homeodomain protein 1
XLOC_000107	PGSC0003DMG400031482	chr00:8833431-8843391	8.42342	10.63	0.33566	0.4997	no	CST complex subunit CTC1
XLOC_000108	PGSC0003DMG401008792	chr00:8866491-8869952	0.39162	0.20829	-0.91086	0.35605	no	Ribosomal protein large subunit 2
XLOC_000115	PGSC0003DMG400010845	chr00:9277565-9278271	12.6576	14.1747	0.163313	0.7597	no	Gene of unknown function
XLOC_000116	PGSC0003DMG400033933	chr00:9279662-9282683	1.13441	0.858738	-0.40165	0.50655	no	Gene of unknown function
XLOC_000120	PGSC0003DMG400006564	chr00:9503692-9506600	24.4434	22.7469	-0.103772	0.75555	no	Alphavirus core protein family
XLOC_000157	PGSC0003DMG400001912	chr00:12338782-12351136	24.7029	21.2897	-0.214525	0.53305	no	Phosphoglucomutase
XLOC_000158	PGSC0003DMG400001913	chr00:12383229-12384734	10.4296	23.3175	1.16073	0.0072	Yes	Transcription factor
XLOC_000159	PGSC0003DMG400001914	chr00:12392443-12405044	3.25844	4.83573	0.569552	0.3956	no	(-)-germacrene D synthase
XLOC_000161	PGSC0003DMG400001916	chr00:12458409-12459147	29.7846	30.9215	0.0540455	0.8956	no	Ocs element-binding factor
XLOC_000162	PGSC0003DMG400001917	chr00:12494035-12497604	2.35297	3.73352	0.66605	0.29505	no	2-oxoglutarate decarboxylase/ hydro-lyase/ magnesium ion binding / thiamin pyrophosphate binding
XLOC_000163	PGSC0003DMG400001918	chr00:12506968-12510025	3.34944	2.66433	-0.330146	0.5064	no	Transcription factor bHLH49
XLOC_000164	PGSC0003DMG400001946	chr00:12526701-12527014	0.575973	0.524189	-0.135915	0.68365	no	Methyladenine glycosylase family protein
XLOC_000165	PGSC0003DMG400001919	chr00:12556865-12566058	15.7399	17.2449	0.131744	0.74185	no	BHLH domain class transcription factor
XLOC_000166	PGSC0003DMG400001920	chr00:12580902-12585757	25.5812	24.0212	-0.0907742	0.80105	no	Translin family protein
XLOC_000169	PGSC0003DMG400004427	chr00:12837667-12842779	7.65595	7.54993	-0.0201182	0.9578	no	Glycosyltransferase QUASIMODO1
XLOC_000186	PGSC0003DMG400010909	chr00:13622169-13622765	3.74148	5.03929	0.429611	0.531	no	Gene of unknown function
XLOC_000214	PGSC0003DMG400023305	chr00:15108838-15110843	6.35703	4.74239	-0.422738	0.38215	no	Gene of unknown function
XLOC_000249	PGSC0003DMG400021883	chr00:17370363-17371217	65.691	82.4778	0.32831	0.3587	no	Reverse transcriptase
XLOC_000250	PGSC0003DMG400021884	chr00:17386154-17387389	78.045	125.987	0.690895	0.0486	Yes	Conserved gene of unknown function
XLOC_000251	PGSC0003DMG400021886	chr00:17425689-17426561	96.5657	135.244	0.48598	0.1587	no	Conserved gene of unknown function
XLOC_000255	PGSC0003DMG400021888	chr00:17588168-17588689	0.30356	1.05177	1.79276	0.27675	no	Gene of unknown function
XLOC_000261	PGSC0003DMG401017077	chr00:17823897-17825965	0.898976	0.550183	-0.70837	0.319	no	UDP-glucosyltransferase
XLOC_000266	PGSC0003DMG400026794	chr00:18407476-18408808	15.5019	16.4732	0.0876735	0.8296	no	Conserved gene of unknown function
XLOC_000283	PGSC0003DMG400030143	chr00:19277921-19283521	0.537314	0.88325	0.717055	0.31365	no	Gene of unknown function
XLOC_000284	PGSC0003DMG400030145	chr00:19290279-19291670	4.86384	5.37877	0.145181	0.7766	no	Gene of unknown function
XLOC_000292	PGSC0003DMG400025678	chr00:19758228-19768582	12.4464	8.843	-0.493121	0.22285	no	Potassium channel NtKC1
XLOC_000318	PGSC0003DMG400009632	chr00:20877287-20878861	0.724402	1.46521	1.01625	0.18875	no	Conserved gene of unknown function
XLOC_000319	PGSC0003DMG400009633	chr00:20881885-20887615	0.336597	0.440811	0.389137	0.5651	no	N protein
XLOC_000320	PGSC0003DMG400009634	chr00:20938787-20940397	0.597218	1.01711	0.768141	0.32915	no	Bacterial spot disease resistance protein 4
XLOC_000321	PGSC0003DMG400009635	chr00:20947099-20949646	0.699214	0.721136	0.0445359	0.9561	no	Gene of unknown function
XLOC_000322	PGSC0003DMG400023237	chr00:21126055-21133670	0.446065	0.186803	-1.25573	0.0635	no	Conserved gene of unknown function
XLOC_000323	PGSC0003DMG400023236	chr00:21162162-21164997	29.05	41.8041	0.525108	0.27015	no	Sn-1 protein
XLOC_000332	PGSC0003DMG400026853	chr00:21407638-21408792	0.559545	0.25341	-1.14278	0.3223	no	Endochitinase 3
XLOC_000333	PGSC0003DMG400026854	chr00:21415306-21416600	140.465	61.4046	-1.1938	0.0006	Yes	Endochitinase 2
XLOC_000334	PGSC0003DMG400026855	chr00:21419776-21420932	44.8673	61.8844	0.463912	0.201	no	Endochitinase 4
XLOC_000335	PGSC0003DMG400023201	chr00:21590507-21591455	1.62629	2.22911	0.454879	0.5441	no	CLE family OsCLE801 protein
XLOC_000343	PGSC0003DMG400011948	chr00:22096296-22097627	1.11102	1.34104	0.271468	0.72285	no	Cationic peroxidase 1
XLOC_000354	PGSC0003DMG400025692	chr00:22491465-22495487	11.1737	13.3439	0.256073	0.4953	no	Amino acid binding protein
XLOC_000358	PGSC0003DMG400023217	chr00:22536778-22541333	7.43744	3.94286	-0.915563	0.1864	no	Gamma-gliadin
XLOC_000359	PGSC0003DMG400023218	chr00:22575897-22579255	0.0639056	0.844391	3.7239	0.2398	no	C2 domain-containing protein
XLOC_000369	PGSC0003DMG401018044	chr00:22764186-22765350	2.71363	1.98991	-0.44752	0.49285	no	Conserved gene of unknown function
XLOC_000370	PGSC0003DMG400006652	chr00:22784099-22790366	0.233493	0.67673	1.5352	0.11335	no	Hcr9-OR2A
XLOC_000371	PGSC0003DMG401006653	chr00:22802782-22812842	1.43043	1.38559	-0.0459422	0.95455	no	Disease resistance protein
XLOC_000379	PGSC0003DMG400002340	chr00:23057956-23059395	0.517516	0.314098	-0.72039	0.4829	no	Elicitor-inducible cytochrome P450
XLOC_000381	PGSC0003DMG400010888	chr00:23143071-23143431	0.263216	0.494993	0.911163	0.676	no	GTP-binding protein
XLOC_000382	PGSC0003DMG400039432	chr00:23154626-23155028	0.799842	0.189275	-2.07923	0.33795	no	GTP-binding protein
XLOC_000383	PGSC0003DMG400031444	chr00:23231383-23235077	12.4939	13.5632	0.118471	0.82595	no	Nucleotide binding
XLOC_000384	PGSC0003DMG400031445	chr00:23290750-23298953	1.83023	1.72382	-0.086416	0.90195	no	Charged multivesicular body protein 2a
XLOC_000387	PGSC0003DMG400016009	chr00:23424152-23428686	27.7039	26.6093	-0.058155	0.86345	no	S-adenosylmethionine decarboxylase proenzyme
XLOC_000401	PGSC0003DMG400035426	chr00:24093944-24098177	0.406189	0.397018	-0.0329472	0.9179	no	Conserved gene of unknown function
XLOC_000419	PGSC0003DMG400020898	chr00:24458621-24460017	0.937841	1.35069	0.526281	0.4638	no	Conserved gene of unknown function
XLOC_000420	PGSC0003DMG400020899	chr00:24461101-24463912	0.785726	1.13782	0.534171	0.4159	no	Stress-induced receptor-like kinase
XLOC_000428	PGSC0003DMG400029128	chr00:24989593-24991387	0.35814	0.543305	0.601238	0.49415	no	Kinase
XLOC_000434	PGSC0003DMG400017998	chr00:25449468-25453906	2.71282	2.94312	0.117555	0.82565	no	F-box family protein
XLOC_000435	PGSC0003DMG400017999	chr00:25480002-25482012	0.346738	0.194006	-0.837745	0.55125	no	Cytochrome P450 hydroxylase
XLOC_000437	PGSC0003DMG400016065	chr00:25685997-25687013	1.10185	1.22627	0.154341	0.8983	no	Major latex
XLOC_000449	PGSC0003DMG400030267	chr00:26737742-26741881	0.842734	2.00594	1.25113	0.1391	no	Bacterial spot disease resistance protein 4
XLOC_000462	PGSC0003DMG400002414	chr00:27806635-27807575	40.3253	43.6174	0.113219	0.77195	no	Sn-2 protein
XLOC_000465	PGSC0003DMG400009837	chr00:28245476-28247545	5.95121	5.13615	-0.212496	0.6645	no	Gene of unknown function
XLOC_000468	PGSC0003DMG400021087	chr00:28502192-28506377	0.911925	0.906397	-0.00877275	0.99215	no	EMB2421
XLOC_000469	PGSC0003DMG400032281	chr00:28537740-28545113	1.89599	1.18742	-0.675117	0.1882	no	NBS-LRR resistance protein
XLOC_000470	PGSC0003DMG400032282	chr00:28560178-28561573	3.71956	4.12046	0.147675	0.79735	no	Cysteine-rich extensin-2
XLOC_000481	PGSC0003DMG400003487	chr00:29676464-29676933	28.2127	36.0702	0.354466	0.66835	no	Conserved gene of unknown function
XLOC_000482	PGSC0003DMG400015148	chr00:29703874-29705833	376.84	419.73	0.155508	0.6498	no	Conserved gene of unknown function
XLOC_000488	PGSC0003DMG400031888	chr00:29998146-29999860	0.701774	1.07543	0.61583	0.41835	no	Auxin response factor 2
XLOC_000490	PGSC0003DMG401021043,PGSC0003DMG402021043	chr00:30289024-30292831	0.347404	0.452165	0.380233	0.63825	no	Please refer to the Supplement_sheet
XLOC_000494	PGSC0003DMG400002458	chr00:30666406-30667653	1.29262	1.66675	0.366735	0.61205	no	NBS-LRR resistance protein
XLOC_000495	PGSC0003DMG400002457	chr00:30676425-30680640	0.52241	0.394953	-0.403501	0.7247	no	Late blight resistance protein Rpi-blb2
XLOC_000496	PGSC0003DMG400002456	chr00:30686520-30690037	16.19	16.4166	0.0200532	0.9622	no	Cysteine-rich extensin-2
XLOC_000497	PGSC0003DMG400004561	chr00:30691996-30697195	1.14524	0.665043	-0.784128	0.17995	no	Late blight resistance protein Rpi-blb2
XLOC_000501	PGSC0003DMG400018024	chr00:30904530-30906499	0.4057	0.387139	-0.067561	0.9467	no	Serine-threonine protein kinase, plant-type
XLOC_000502	PGSC0003DMG400018028	chr00:30906909-30907303	3.61638	7.51623	1.05546	0.1976	no	Gene of unknown function
XLOC_000506	PGSC0003DMG400014117	chr00:31152242-31152680	6.65993	12.3375	0.889476	0.191	no	Nitrate excretion transporter 6
XLOC_000511	PGSC0003DMG400010947	chr00:31322300-31324167	2.92104	1.28466	-1.18509	0.19055	no	Receptor protein kinase
XLOC_000516	PGSC0003DMG400032810	chr00:31483961-31484706	1.60726	1.16605	-0.462971	0.5808	no	Gene of unknown function
XLOC_000519	PGSC0003DMG400001291	chr00:31582817-31585883	31.2248	22.9227	-0.445917	0.19575	no	Conserved gene of unknown function
XLOC_000521	PGSC0003DMG400015119	chr00:31823678-31827925	2.28266	0.898116	-1.34574	0.0711	no	Progesterone 5 beta-reductase
XLOC_000522	PGSC0003DMG401009818	chr00:31931534-31934926	0.359556	0.316191	-0.185419	0.8269	no	Disease resistance protein BS2
XLOC_000523	PGSC0003DMG402009818	chr00:31939107-31942403	0.36456	0.355896	-0.0347014	0.9616	no	RGC1
XLOC_000524	PGSC0003DMG401009819	chr00:31946005-31947409	0.928204	0.59244	-0.647773	0.43835	no	Resistance protein PSH-RGH6
XLOC_000527	PGSC0003DMG400016050	chr00:31978038-31979381	1.16574	1.38666	0.250366	0.7279	no	UDP-glucose:glucosyltransferase
XLOC_000530	PGSC0003DMG401026866	chr00:32191292-32193176	1.60217	3.07927	0.942557	0.6744	no	Conserved gene of unknown function
XLOC_000538	PGSC0003DMG401026894	chr00:32454054-32454727	2.44892	4.02743	0.717716	0.3458	no	Gene of unknown function
XLOC_000539	PGSC0003DMG401004545	chr00:32472033-32476774	1.75129	1.36097	-0.363781	0.6325	no	Conserved gene of unknown function
XLOC_000540	PGSC0003DMG402004545	chr00:32482898-32487998	4.7858	3.63653	-0.396199	0.60565	no	Conserved gene of unknown function
XLOC_000545	PGSC0003DMG400009848	chr00:32605770-32609084	1.09531	1.06686	-0.0379724	0.9638	no	Glucose-6-phosphate isomerase
XLOC_000546	PGSC0003DMG400013229	chr00:32683426-32690771	1.42246	1.13411	-0.326828	0.57145	no	Gene of unknown function
XLOC_000551	PGSC0003DMG400005600	chr00:32940661-32942420	0.435761	0.660614	0.600271	0.4727	no	NBS-LRR resistance protein
XLOC_000554	PGSC0003DMG400032530	chr00:33091647-33092122	1.09816	0.301612	-1.86432	0.27025	no	Sn-2 protein
XLOC_000556	PGSC0003DMG400029246	chr00:33110626-33111745	1.83802	2.94829	0.681723	0.3098	no	Conserved gene of unknown function
XLOC_000558	PGSC0003DMG400036851	chr00:33571092-33571595	34.2592	33.2917	-0.0413276	0.93325	no	Actin-depolymerizing factor 2
XLOC_000561	PGSC0003DMG400007759	chr00:33717960-33720534	9.58253	29.5423	1.6243	0.00135	Yes	ARF GTPase activator
XLOC_000562	PGSC0003DMG400031513	chr00:33905281-33906263	1.22206	2.13493	0.804867	0.29505	no	Extensin (ext)
XLOC_000563	PGSC0003DMG400001286	chr00:33920246-33922191	1.57649	1.15559	-0.44808	0.48375	no	NBS-LRR root-knot nematode resistance protein
XLOC_000568	PGSC0003DMG400019100	chr00:34044187-34047509	0.727363	0.6111	-0.251268	0.74695	no	TRANSPARENT TESTA 12 protein
XLOC_000572	PGSC0003DMG400016110	chr00:34193197-34198270	21.8936	50.2663	1.19909	0.00045	Yes	Binding protein
XLOC_000573	PGSC0003DMG400015125	chr00:34250315-34251056	1.73874	1.08891	-0.675159	0.42355	no	Gene of unknown function
XLOC_000584	PGSC0003DMG400019082	chr00:34803260-34806222	4.88482	7.62878	0.643145	0.186	no	Mutt domain protein
XLOC_000588	PGSC0003DMG400033354	chr00:34975675-34976205	9.03893	6.90232	-0.38907	0.5428	no	Sn-1 protein
XLOC_000589	PGSC0003DMG400047233	chr00:35003648-35012075	22.875	28.9756	0.341066	0.48125	no	Calmodulin-3
XLOC_000601	PGSC0003DMG400031503	chr00:35480462-35481718	0.49473	1.17434	1.24714	0.2424	no	RNase Phy3
XLOC_000602	PGSC0003DMG400006743	chr00:35572373-35574921	0.313118	1.36187	2.12081	0.20295	no	Auxin efflux carrier component
XLOC_000603	PGSC0003DMG400006744	chr00:35585198-35585924	0.410557	0.49958	0.283134	0.8232	no	Auxin efflux carrier component
XLOC_000606	PGSC0003DMG400004534	chr00:35753218-35753812	2.73596	1.06083	-1.36685	0.14625	no	Inosine-uridine preferring nucleoside hydrolase
XLOC_000608	PGSC0003DMG400032831	chr00:35802091-35802789	2.41098	1.52214	-0.663519	0.38285	no	Gene of unknown function
XLOC_000609	PGSC0003DMG400018069	chr00:35808345-35813754	0.466934	0.450918	-0.0503525	0.91215	no	Gene of unknown function
XLOC_000610	PGSC0003DMG401030272	chr00:35898662-35899639	4.01878	1.75193	-1.19781	0.26095	no	Nuclear pore complex protein nup93
XLOC_000619	PGSC0003DMG400017123	chr00:36184649-36186778	1.22344	1.20963	-0.0163733	0.981	no	Cytochrome P450
XLOC_000623	PGSC0003DMG400003501	chr00:36304119-36311741	5.86564	6.5158	0.151653	0.736	no	Vacuolar protein sorting protein
XLOC_000625	PGSC0003DMG400033941	chr00:36435398-36437108	39.0153	26.9484	-0.533839	0.1369	no	Gene of unknown function
XLOC_000627	PGSC0003DMG400020039	chr00:36453829-36455707	1.63927	1.04286	-0.652499	0.30855	no	Succinate/fumarate mitochondrial transporter
XLOC_000630	PGSC0003DMG400033168	chr00:36638621-36640740	4.57459	3.75623	-0.284356	0.5747	no	Gene of unknown function
XLOC_000641	PGSC0003DMG400032289	chr00:37147945-37150150	0.0839506	0.825723	3.29805	0.03315	Yes	Gene of unknown function
XLOC_000648	PGSC0003DMG400009843	chr00:37636179-37639839	11.1548	13.7932	0.306296	0.41925	no	Receptor kinase
XLOC_000649	PGSC0003DMG400007780	chr00:37646852-37647227	3.86042	6.89546	0.836889	0.32495	no	Pto-like serine/threonine kinase
XLOC_000652	PGSC0003DMG400008804	chr00:37726549-37730025	2.07647	2.61629	0.333385	0.6022	no	Chlorophyll a/b binding protein
XLOC_000654	PGSC0003DMG400013231	chr00:37792074-37794645	11.3306	10.8884	-0.0574328	0.9109	no	Calcium ion binding protein
XLOC_000656	PGSC0003DMG400024456	chr00:38044336-38045386	0.46073	0.33532	-0.458381	0.6564	no	Autoinhibited calcium ATPase
XLOC_000657	PGSC0003DMG400022113	chr00:38229466-38233573	4.0967	3.31772	-0.30427	0.55225	no	Aspartic proteinase nepenthesin-1
XLOC_000658	PGSC0003DMG400020040	chr00:38299621-38300718	0.408328	0.0442888	-3.20472	0.2418	no	Receptor protein kinase
XLOC_000660	PGSC0003DMG400013217	chr00:38531412-38535950	3.61925	4.7048	0.378443	0.66155	no	Gene of unknown function
XLOC_000661	PGSC0003DMG400007782	chr00:38537201-38540209	100.27	70.3245	-0.511792	0.1196	no	Alpha-1,4 glucan phosphorylase L-1 isozyme, chloroplastic/amyloplastic
XLOC_000670	PGSC0003DMG400004564	chr00:38981788-38982676	0.0700689	0.348277	2.31339	0.3064	no	UDP-glucosyltransferase
XLOC_000672	PGSC0003DMG400004553	chr00:39041974-39044245	0.492067	1.07072	1.12165	0.18335	no	Kinase
XLOC_000677	PGSC0003DMG400012101	chr00:39423639-39425610	2486.26	2585.33	0.0563685	0.85595	no	60S ribosomal protein L35a
XLOC_000678	PGSC0003DMG400031729	chr00:39444815-39447651	0.409057	0.403324	-0.0203622	0.9203	no	UPF0308 protein, chloroplastic
XLOC_000683	PGSC0003DMG400033184	chr00:39667374-39669437	1.01775	1.17884	0.211983	0.7641	no	Actin binding protein
XLOC_000689	PGSC0003DMG400002479	chr00:39917316-39918296	305.336	326.051	0.0947039	0.76805	no	Alpha-1,4 glucan phosphorylase L-1 isozyme, chloroplastic/amyloplastic
XLOC_000699	PGSC0003DMG400031892	chr00:40520542-40521708	4.16132	5.48316	0.397964	0.49345	no	Conserved gene of unknown function
XLOC_000703	PGSC0003DMG400032085	chr00:40755502-40756367	7.64657	5.54193	-0.464425	0.47245	no	Cell division protease ftsH
XLOC_000706	PGSC0003DMG400031725	chr00:40999196-41000081	11.2566	13.2814	0.23864	0.63245	no	26S protease regulatory subunit S10b
XLOC_000709	PGSC0003DMG401031907	chr00:41245108-41246262	1.00396	0.788184	-0.349103	0.75245	no	Gene of unknown function
XLOC_000714	PGSC0003DMG400032839	chr00:41727473-41728643	2.14512	1.18546	-0.855606	0.28225	no	Gene of unknown function
XLOC_000716	PGSC0003DMG400033858	chr00:42175218-42175612	67.4834	19.8688	-1.76403	0.0023	Yes	Starch phosphorylase L
XLOC_000720	PGSC0003DMG400033554	chr00:42417977-42418925	17.83	19.0025	0.0918863	0.8297	no	Conserved gene of unknown function
XLOC_000722	PGSC0003DMG400031908	chr00:42519808-42520518	1.29002	0.545852	-1.24081	0.29055	no	Gene of unknown function
XLOC_000723	PGSC0003DMG400034090	chr00:42520628-42521535	5.03611	5.94874	0.240274	0.6827	no	Conserved gene of unknown function
XLOC_000726	PGSC0003DMG400033944	chr00:42911644-42912470	0.844646	0.615778	-0.455936	0.62965	no	Gene of unknown function
XLOC_000729	PGSC0003DMG400033006	chr00:43195379-43196119	0.945278	0.644151	-0.55334	0.6157	no	Inosine-uridine preferring nucleoside hydrolase
XLOC_000730	PGSC0003DMG400032287	chr00:43234713-43235303	2.02105	2.00215	-0.0135571	0.95725	no	Xyloglucan specific endoglucanase inhibitor
XLOC_000732	PGSC0003DMG400031714	chr00:43495835-43496575	11.6462	9.35241	-0.316452	0.53975	no	Cyclic nucleotide-gated ion channel
XLOC_000736	PGSC0003DMG400034289	chr00:43932184-43932769	4.30377	3.6556	-0.235494	0.75435	no	26S proteasome AAA-ATPase subunit RPT4a
XLOC_000738	PGSC0003DMG400033317	chr00:44038375-44038978	19.2432	21.4183	0.154495	0.76305	no	Avr9/Cf-9 rapidly elicited protein 180
XLOC_000741	PGSC0003DMG400032468	chr00:44765430-44765920	5.71988	4.41114	-0.374833	0.60675	no	CYP82E5
XLOC_000742	PGSC0003DMG400031701	chr00:44786756-44787242	6.01531	5.37592	-0.162129	0.83245	no	Gene of unknown function
XLOC_000744	PGSC0003DMG400033546	chr00:45059498-45059944	83.548	78.1683	-0.096022	0.8146	no	Glucosyltransferase
XLOC_000745	PGSC0003DMG400031699	chr00:45060610-45061066	1.49792	3.07139	1.03593	0.30435	no	Tetratricoredoxin
XLOC_000750	PGSC0003DMG400034273	chr00:45665081-45665452	12.6991	13.7989	0.119825	0.85655	no	Phosphatidylinositol n-acetylglucosaminyltransferase subunit p
XLOC_000751	PGSC0003DMG400031695	chr00:45685770-45686139	1.25479	0.293638	-2.09533	0.33795	no	Conserved gene of unknown function
XLOC_000752	PGSC0003DMG400032746	chr00:45765232-45765590	121.974	98.9679	-0.301546	0.4867	no	Gene of unknown function
XLOC_000753	PGSC0003DMG400032056	chr00:45813194-45813526	51.0908	64.2811	0.331332	0.5257	no	Protein transporter
XLOC_000775	PGSC0003DMG402018893	chr00:1510541-1513352	1.27652	1.6752	0.392122	0.59725	no	Strictosidine synthase
XLOC_000777	PGSC0003DMG400018894	chr00:1604815-1607351	6.81627	6.42991	-0.0841832	0.8507	no	Gene of unknown function
XLOC_000781	PGSC0003DMG400021985	chr00:1837709-1838777	13.966	17.4698	0.322945	0.451	no	Gene of unknown function
XLOC_000792	PGSC0003DMG402020789	chr00:2979335-2981342	2.09714	2.02347	-0.0515919	0.934	no	Late blight resistance protein
XLOC_000793	PGSC0003DMG401020789	chr00:2991534-2998449	1.45766	1.05373	-0.468144	0.5414	no	Disease resistance protein R3a
XLOC_000800	PGSC0003DMG400019044	chr00:3415455-3417141	3.18695	3.12514	-0.0282543	0.9625	no	Altered response to gravity (Arg1), plant
XLOC_000815	PGSC0003DMG400019011	chr00:4275114-4275666	2.81472	1.82682	-0.623654	0.51805	no	Nodulin / glutamate-ammonia ligase
XLOC_000816	PGSC0003DMG401019012	chr00:4337246-4340681	0.876776	0.354217	-1.30757	0.354	no	Glutamate-ammonia ligase
XLOC_000817	PGSC0003DMG400019013	chr00:4367816-4371665	0.659375	0.389069	-0.761072	0.59305	no	Glutamate-ammonia ligase
XLOC_000819	PGSC0003DMG400028085	chr00:4441582-4447771	5.44009	3.08252	-0.81952	0.0653	no	TNP2-like transposon protein
XLOC_000829	PGSC0003DMG400047102	chr00:4985619-4986012	56.3738	63.7187	0.176692	0.70755	no	Gene of unknown function
XLOC_000837	PGSC0003DMG400009771	chr00:5290521-5295818	2.63343	2.17773	-0.274119	0.625	no	Gene of unknown function
XLOC_000846	PGSC0003DMG400026732	chr00:5891295-5897057	12.7033	12.1986	-0.0584884	0.8677	no	Conserved gene of unknown function
XLOC_000875	PGSC0003DMG402013710	chr00:7722627-7724462	1.11511	3.00573	1.43054	0.09575	no	Gene of unknown function
XLOC_000891	PGSC0003DMG402008792	chr00:8866491-8869952	0.604308	0.260456	-1.21424	0.3951	no	Conserved gene of unknown function
XLOC_000892	PGSC0003DMG400008793	chr00:8870043-8870496	1.22757	0.342505	-1.84161	0.27055	no	Gene of unknown function
XLOC_000899	PGSC0003DMG400006563	chr00:9664214-9671921	7.78551	5.56216	-0.485147	0.2246	no	ATP binding protein
XLOC_000930	PGSC0003DMG400010931	chr00:11348383-11351908	17.8728	24.7734	0.471026	0.2555	no	DNA binding protein
XLOC_000937	PGSC0003DMG400029099	chr00:11638972-11639832	131.945	124.122	-0.0881774	0.78755	no	Low-CO2-inducible protein
XLOC_000941	PGSC0003DMG400027934	chr00:12045646-12046045	2.0112	1.89746	-0.0839866	0.9317	no	TRNA-dihydrouridine synthase
XLOC_000945	PGSC0003DMG400001945	chr00:12296700-12297362	0.219213	0.669385	1.61051	0.2978	no	Gene of unknown function
XLOC_000946	PGSC0003DMG400001921	chr00:12298851-12307303	11.5177	12.0989	0.0710264	0.86095	no	Nuclease
XLOC_000947	PGSC0003DMG400001922	chr00:12327979-12329852	0.304323	0.399419	0.392299	0.69535	no	F-box and wd40 domain protein
XLOC_000948	PGSC0003DMG400001923	chr00:12332711-12334073	5.99291	8.68644	0.535509	0.2771	no	Matrix metalloprotease 1
XLOC_000949	PGSC0003DMG400001924	chr00:12334621-12336533	2.23351	1.75328	-0.34926	0.55165	no	Matrix metalloprotease 1
XLOC_000951	PGSC0003DMG401001926	chr00:12351323-12355707	4.28345	2.67182	-0.680951	0.18135	no	Conserved gene of unknown function
XLOC_000952	PGSC0003DMG402001926	chr00:12357214-12362070	17.7736	15.1751	-0.228031	0.54335	no	LATD/NIP
XLOC_000953	PGSC0003DMG400001927	chr00:12364490-12370746	26.8978	26.8779	-0.00106865	0.9973	no	Pyruvate dehydrogenase E1 component subunit alpha, mitochondrial
XLOC_000954	PGSC0003DMG400001928	chr00:12371391-12376830	2.27693	2.42486	0.0908066	0.8594	no	Conserved gene of unknown function
XLOC_000955	PGSC0003DMG400001929	chr00:12385708-12390751	38.4064	43.5114	0.180047	0.59225	no	Serine/threonine-protein phosphatase
XLOC_000956	PGSC0003DMG400001930	chr00:12392443-12405044	6.12974	5.98092	-0.035457	0.93075	no	MYC1
XLOC_000957	PGSC0003DMG400001931	chr00:12407046-12407488	1.10921	2.10922	0.927176	0.41595	no	Conserved gene of unknown function
XLOC_000958	PGSC0003DMG400001932	chr00:12431699-12435284	93.6057	111.511	0.252519	0.4175	no	6-phosphogluconate dehydrogenase, decarboxylating
XLOC_000960	PGSC0003DMG400001935	chr00:12530650-12534611	26.9991	23.7298	-0.186208	0.5632	no	Inositol or phosphatidylinositol kinase
XLOC_000961	PGSC0003DMG400001936	chr00:12566882-12571685	8.46666	7.71353	-0.134402	0.75395	no	Conserved gene of unknown function
XLOC_000962	PGSC0003DMG400001937	chr00:12573556-12580033	3.88798	5.37563	0.467416	0.43035	no	Ethanol tolerance protein GEKO1
XLOC_000964	PGSC0003DMG400001939	chr00:12607941-12610446	534.691	523.427	-0.0307176	0.91895	no	UDP-glucose:protein transglucosylase
XLOC_000965	PGSC0003DMG400001940	chr00:12613492-12618245	69.774	73.8775	0.0824473	0.80645	no	Peptidyl-prolyl cis-trans isomerase E
XLOC_000967	PGSC0003DMG400001942	chr00:12621797-12622478	1.06791	1.40639	0.397211	0.6671	no	Cytochrome P450
XLOC_000982	PGSC0003DMG400010905	chr00:13642686-13644122	1.21831	1.12487	-0.115118	0.86895	no	Amino acid transporter
XLOC_000983	PGSC0003DMG400010906	chr00:13700190-13702998	8.71397	8.37966	-0.0564377	0.91115	no	Conserved gene of unknown function
XLOC_000984	PGSC0003DMG400029203	chr00:13902291-13904091	0.728934	0.400697	-0.863277	0.3481	no	Gene of unknown function
XLOC_000985	PGSC0003DMG401029202,PGSC0003DMG402029202	chr00:13957333-13965226	29.911	33.3493	0.156978	0.72385	no	Please refer to the Supplement_sheet
XLOC_000987	PGSC0003DMG400022073	chr00:14243118-14245449	3.91157	3.07871	-0.345423	0.51085	no	Gene of unknown function
XLOC_001023	PGSC0003DMG400021889	chr00:17446698-17447313	176.026	256.056	0.540671	0.1096	no	Conserved gene of unknown function
XLOC_001024	PGSC0003DMG400021890	chr00:17493746-17497122	0.45863	0.486462	0.0849966	0.93035	no	6-phosphogluconolactonase
XLOC_001025	PGSC0003DMG400021891	chr00:17518227-17521560	10.0866	6.1885	-0.704779	0.19935	no	SP1L
XLOC_001029	PGSC0003DMG400021894	chr00:17592953-17595380	0.584794	0.440134	-0.409985	0.5887	no	Gene of unknown function
XLOC_001030	PGSC0003DMG402017076	chr00:17787676-17790702	1.21429	1.16365	-0.0614553	0.92715	no	DNA topoisomerase 6 subunit B
XLOC_001031	PGSC0003DMG401017076	chr00:17799365-17803175	0.396135	0.307415	-0.365805	0.7918	no	Type II DNA topoisomerase VI subunit B
XLOC_001036	PGSC0003DMG400009712	chr00:18255383-18259123	14.7383	18.9588	0.3633	0.33105	no	Hydrolase, acting on ester bonds
XLOC_001057	PGSC0003DMG400030144	chr00:19283676-19285994	0.984499	1.22402	0.314167	0.62805	no	Kinase
XLOC_001083	PGSC0003DMG400028020	chr00:20398156-20403688	0.80767	0.215951	-1.90306	0.20905	no	Short chain alcohol dehydrogenase
XLOC_001084	PGSC0003DMG400028021	chr00:20405632-20408851	0.559998	1.45456	1.37709	0.0961	no	Short chain alcohol dehydrogenase
XLOC_001089	PGSC0003DMG400009637	chr00:20921668-20925993	12.7845	13.9183	0.122592	0.80505	no	Sinapyl alcohol dehydrogenase 2
XLOC_001090	PGSC0003DMG400009638	chr00:20932286-20933340	5.78217	7.73477	0.419748	0.5054	no	Sinapyl alcohol dehydrogenase 2
XLOC_001108	PGSC0003DMG400023198	chr00:21610498-21613702	5.48722	5.33554	-0.040443	0.9226	no	Leucine-rich repeat-containing protein
XLOC_001110	PGSC0003DMG400023200	chr00:21717005-21722003	2.0546	2.465	0.262729	0.6703	no	DNA binding protein
XLOC_001124	PGSC0003DMG400023221	chr00:22581591-22584397	29.2026	30.0681	0.0421352	0.92125	no	MLP 34
XLOC_001133	PGSC0003DMG400002345	chr00:23091513-23092590	0.667852	0.0871146	-2.93854	0.1554	no	Cytochrome P450 hydroxylase
XLOC_001134	PGSC0003DMG400010887	chr00:23117444-23119145	0.151953	0.59391	1.96662	0.18975	no	Leucine-rich repeat
XLOC_001136	PGSC0003DMG402010885	chr00:23125340-23125704	20.6652	15.6056	-0.405135	0.5074	no	Gene of unknown function
XLOC_001139	PGSC0003DMG400028056	chr00:23186934-23187884	0.15451	0.599472	1.956	0.25645	no	Disease resistance protein RPS2
XLOC_001148	PGSC0003DMG400016010	chr00:23351498-23355322	3.48532	4.19709	0.2681	0.5936	no	Amino acid binding protein
XLOC_001150	PGSC0003DMG400016011	chr00:23397937-23398918	13.0546	12.2797	-0.0882793	0.84755	no	Calmodulin
XLOC_001151	PGSC0003DMG400016012	chr00:23400477-23407952	5.1574	5.48773	0.0895661	0.82535	no	ATP binding protein
XLOC_001165	PGSC0003DMG400009758	chr00:24093944-24098177	0.337558	0.188062	-0.843928	0.574	no	Sdl1
XLOC_001171	PGSC0003DMG400020904	chr00:24434667-24436674	1.89702	2.1879	0.205811	0.7203	no	Gene of unknown function
XLOC_001180	PGSC0003DMG400041532	chr00:24978300-24979125	0.344905	0.335893	-0.0381974	0.90785	no	UDP-glucose:glucosyltransferase
XLOC_001181	PGSC0003DMG400029132	chr00:24991665-24993728	3.37232	3.65732	0.117043	0.83705	no	UDP-glucose:glucosyltransferase
XLOC_001192	PGSC0003DMG400018000	chr00:25461248-25461707	21.7234	27.5106	0.340738	0.4932	no	Gene of unknown function
XLOC_001193	PGSC0003DMG400009846	chr00:25584700-25585445	6.01297	5.61856	-0.0978767	0.87105	no	ELF4
XLOC_001194	PGSC0003DMG400016066	chr00:25639704-25641151	2.21787	1.41241	-0.651015	0.3909	no	Major latex
XLOC_001196	PGSC0003DMG400016068	chr00:25650707-25652320	6.14066	5.90633	-0.0561317	0.93685	no	Major latex
XLOC_001200	PGSC0003DMG400026872	chr00:25803814-25804287	120.974	140.958	0.22057	0.55345	no	Splicing factor 3B subunit
XLOC_001219	PGSC0003DMG400001249	chr00:26474712-26475953	2.58465	12.1562	2.23365	0.0011	Yes	Gibberellin 20 oxidase
XLOC_001221	PGSC0003DMG402009791	chr00:26504570-26505977	0.401562	0.0391503	-3.35853	0.23775	no	Cytochrome P450 hydroxylase
XLOC_001222	PGSC0003DMG401009791	chr00:26523472-26524713	0.469359	0.399915	-0.230997	0.8248	no	Cytochrome P450 hydroxylase
XLOC_001226	PGSC0003DMG400024407	chr00:26820168-26823508	7.69764	7.84028	0.0264889	0.96645	no	Nucleotide binding protein
XLOC_001247	PGSC0003DMG400024429	chr00:27925961-27929756	3.22001	3.15603	-0.0289537	0.94895	no	NBS-coding resistance gene analog
XLOC_001248	PGSC0003DMG400024430	chr00:27932400-27934017	2.24579	1.58472	-0.502995	0.4184	no	Disease resistance protein BS2
XLOC_001250	PGSC0003DMG400024432	chr00:27940825-27941350	3.96483	5.57354	0.491337	0.5355	no	Exocyst subunit EXO70 A1
XLOC_001264	PGSC0003DMG400033159,PGSC0003DMG400033161	chr00:28296714-28298288	0.985195	0.349058	-1.49694	0.1179	no	Please refer to the Supplement_sheet
XLOC_001270	PGSC0003DMG400032285	chr00:28524987-28525499	0.639286	0.157923	-2.01724	0.33795	no	Amino acid transporter
XLOC_001274	PGSC0003DMG400036059	chr00:28727016-28729089	5.86759	5.89773	0.00739303	0.98565	no	Bax inhibitor
XLOC_001281	PGSC0003DMG400008805	chr00:28992771-28997693	13.0224	9.464	-0.460472	0.2171	no	DNA binding protein
XLOC_001286	PGSC0003DMG400015130	chr00:29279347-29283019	369.966	757.611	1.03406	0.00185	Yes	Defensin P322
XLOC_001287	PGSC0003DMG400014094	chr00:29313508-29313863	0.335222	0.947356	1.49879	0.4894	no	2,4-dienoyl-CoA reductase
XLOC_001288	PGSC0003DMG400014095	chr00:29321010-29322217	3.78385	5.17372	0.451346	0.41405	no	2,4-dienoyl-CoA reductase
XLOC_001289	PGSC0003DMG400003429	chr00:29450811-29453487	0.734494	1.13231	0.624445	0.3649	no	Atypical receptor-like kinase 1
XLOC_001293	PGSC0003DMG400003485	chr00:29677602-29684910	6.28161	4.97974	-0.335063	0.63405	no	Plastid fibrillin 2
XLOC_001307	PGSC0003DMG400003494	chr00:30274587-30280163	0.22033	0.374898	0.76683	0.5627	no	TNP2-like transposon protein
XLOC_001308	PGSC0003DMG400029237	chr00:30638680-30639818	58.0645	66.3862	0.193226	0.574	no	Gene of unknown function
XLOC_001309	PGSC0003DMG400002455	chr00:30686520-30690037	1.40348	0.975015	-0.525508	0.7909	no	Conserved gene of unknown function
XLOC_001322	PGSC0003DMG400026888	chr00:31434725-31443964	6.74396	9.43216	0.483991	0.3064	no	Conserved gene of unknown function
XLOC_001325	PGSC0003DMG400014098	chr00:31760913-31762763	4.17223	5.16354	0.30754	0.578	no	Actin binding protein
XLOC_001331	PGSC0003DMG400016052	chr00:31979634-31980263	0.33971	0.733035	1.10958	0.37615	no	Conserved gene of unknown function
XLOC_001332	PGSC0003DMG400031504	chr00:32033327-32035925	26.787	19.8685	-0.43105	0.27545	no	Conserved gene of unknown function
XLOC_001335	PGSC0003DMG402026866	chr00:32191292-32193176	1.24768	2.0179	0.693606	0.27585	no	Embryo-abundant protein
XLOC_001339	PGSC0003DMG400026892	chr00:32441334-32443680	0.700443	0.834879	0.2533	0.68935	no	Poly(A) polymerase
XLOC_001340	PGSC0003DMG402026894	chr00:32454919-32455275	0.647947	0.302007	-1.10129	0.52605	no	Gene of unknown function
XLOC_001345	PGSC0003DMG400003446	chr00:32653308-32655813	13.8202	9.59517	-0.5264	0.2165	no	Undecaprenyl pyrophosphate synthetase
XLOC_001347	PGSC0003DMG400033362	chr00:32783606-32789644	60.0546	61.5209	0.0348004	0.91295	no	Histone acetyltransferase type B catalytic subunit
XLOC_001350	PGSC0003DMG400032804	chr00:32919606-32920293	8.50448	11.4677	0.431287	0.4457	no	Gene of unknown function
XLOC_001351	PGSC0003DMG400005599	chr00:32953407-32959795	3.78029	3.74035	-0.0153243	0.97985	no	Formin 14
XLOC_001352	PGSC0003DMG400035737	chr00:33005977-33006484	0.245179	0.472594	0.946766	0.676	no	RRNA intron-encoded homing endonuclease
XLOC_001353	PGSC0003DMG400019097	chr00:33009675-33011435	0.475678	0.157418	-1.59539	0.41145	no	DNA repair protein XRCC2 homolog
XLOC_001355	PGSC0003DMG400019099	chr00:33022039-33022488	0.724367	1.40866	0.959529	0.50575	no	Gene of unknown function
XLOC_001370	PGSC0003DMG400007760	chr00:33722459-33725782	45.8932	47.3621	0.0454544	0.89455	no	Bet v I allergen family protein
XLOC_001379	PGSC0003DMG400043827	chr00:34249618-34250086	21.2514	8.13237	-1.38581	0.34345	no	Conserved gene of unknown function
XLOC_001384	PGSC0003DMG400019103	chr00:34332093-34339804	17.492	18.4446	0.0765064	0.8286	no	Zinc binding dehydrogenase
XLOC_001391	PGSC0003DMG400031551	chr00:34763295-34764131	2.17163	2.77471	0.353561	0.6695	no	Conserved gene of unknown function
XLOC_001393	PGSC0003DMG400019083	chr00:34795114-34799453	6.48001	9.83261	0.601579	0.12475	no	Conserved gene of unknown function
XLOC_001397	PGSC0003DMG400002477	chr00:34988476-34989222	1.19942	0.819325	-0.549833	0.55245	no	Gene of unknown function
XLOC_001398	PGSC0003DMG400002478	chr00:34999861-35001833	0.874612	0.407968	-1.10019	0.1785	no	NBS-LRR resistance protein
XLOC_001401	PGSC0003DMG400028081	chr00:35192904-35198673	2.18515	2.189	0.00254256	0.99445	no	Cc-nbs-lrr resistance protein
XLOC_001413	PGSC0003DMG400029239	chr00:35862305-35863877	0.292412	0.807609	1.46565	0.12235	no	Conserved gene of unknown function
XLOC_001417	PGSC0003DMG400033357	chr00:36044743-36045905	0.890856	0.990274	0.152635	0.8459	no	Gene of unknown function
XLOC_001431	PGSC0003DMG400033678	chr00:36412552-36413199	0.261922	0.338322	0.369261	0.81175	no	Conserved gene of unknown function
XLOC_001432	PGSC0003DMG400033679	chr00:36415733-36418250	4.74352	3.2419	-0.549118	0.26065	no	Gene of unknown function
XLOC_001436	PGSC0003DMG400010955	chr00:36556158-36556548	1.64003	3.2855	1.00239	0.3046	no	Gene of unknown function
XLOC_001437	PGSC0003DMG400002474	chr00:36733206-36734606	6.3345	7.03407	0.151129	0.74725	no	Conserved gene of unknown function
XLOC_001448	PGSC0003DMG400009844	chr00:37640203-37642631	206.503	227.275	0.138279	0.80345	no	Ubiquitin carrier protein
XLOC_001451	PGSC0003DMG400030296	chr00:37928085-37931631	8.44881	6.73219	-0.327671	0.58395	no	Conserved gene of unknown function
XLOC_001452	PGSC0003DMG400022107	chr00:37982641-37983486	3.90429	6.11775	0.647941	0.2817	no	Peptide transporter
XLOC_001454	PGSC0003DMG400034120	chr00:38032850-38035241	0.987195	1.13997	0.207585	0.7425	no	NBS-LRR resistance protein
XLOC_001455	PGSC0003DMG400019093	chr00:38081982-38082336	1.35632	0.327435	-2.05042	0.33795	no	UDP-glucose:glucosyltransferase
XLOC_001456	PGSC0003DMG400046620	chr00:38127020-38129943	2.89893	1.77652	-0.706463	0.5348	no	Gene of unknown function
XLOC_001458	PGSC0003DMG400023310	chr00:38273619-38277110	0.685512	1.22751	0.840481	0.2076	no	NRAMP2
XLOC_001459	PGSC0003DMG400034105	chr00:38341590-38342843	2.08351	2.03655	-0.0328909	0.95965	no	ATRAD3
XLOC_001461	PGSC0003DMG400013218	chr00:38531412-38535950	8.23738	16.7696	1.02559	0.01085	Yes	Transferase, transferring glycosyl groups
XLOC_001466	PGSC0003DMG400029231	chr00:38773988-38775107	0.410481	0.583088	0.506397	0.63865	no	Conserved gene of unknown function
XLOC_001468	PGSC0003DMG400005602	chr00:38861728-38863899	0.0649121	0.388375	2.58089	0.2798	no	Glucose-6-phosphate/phosphate translocator 1, chloroplast
XLOC_001470	PGSC0003DMG400002473	chr00:38937604-38938488	2.61283	1.92734	-0.438997	0.6471	no	Glutamate decarboxylase 4a
XLOC_001474	PGSC0003DMG400037235	chr00:39041974-39044245	0.871065	0.532766	-0.709278	0.65415	no	UDP-glucose:glucosyltransferase
XLOC_001481	PGSC0003DMG400033563	chr00:39527949-39529428	41.7891	35.9021	-0.219059	0.5477	no	Ubiquitin-protein ligase
XLOC_001484	PGSC0003DMG400032772	chr00:39892348-39893970	0.237854	0.968941	2.02633	0.0619	no	Protein COBRA
XLOC_001486	PGSC0003DMG400005594	chr00:40026173-40026869	67.4162	78.294	0.215805	0.56315	no	Ubiquitin carrier protein
XLOC_001491	PGSC0003DMG400024448	chr00:40236555-40236892	0.719122	0.660606	-0.122446	0.80585	no	Resistance gene
XLOC_001492	PGSC0003DMG400001287	chr00:40326727-40327971	4.82739	5.31764	0.139541	0.81445	no	Glutamate decarboxylase isozyme 3
XLOC_001493	PGSC0003DMG400032834	chr00:40334530-40336453	1.69746	1.41774	-0.259787	0.8031	no	Gene of unknown function
XLOC_001494	PGSC0003DMG400003495	chr00:40360288-40361511	60.3498	26.9827	-1.16131	0.00635	Yes	Alpha-1,4 glucan phosphorylase L-1 isozyme, chloroplastic/amyloplastic
XLOC_001495	PGSC0003DMG400032084	chr00:41137257-41138661	0.582809	0.487661	-0.257144	0.79595	no	Conserved gene of unknown function
XLOC_001498	PGSC0003DMG402031907	chr00:41245108-41246262	1.139	0.974734	-0.224694	0.88495	no	Gene of unknown function
XLOC_001499	PGSC0003DMG400032486	chr00:41261260-41262120	0.501928	0.429401	-0.225153	0.8381	no	Gene of unknown function
XLOC_001502	PGSC0003DMG400033559	chr00:41529807-41531030	0.68316	0.500791	-0.448015	0.63605	no	NBS-LRR resistance protein
XLOC_001503	PGSC0003DMG400033718	chr00:41535640-41536418	0.958044	0.287681	-1.73562	0.14095	no	Conserved gene of unknown function
XLOC_001505	PGSC0003DMG400032481	chr00:41998878-41999949	1.26488	2.10831	0.737085	0.3869	no	Anthocyanin permease
XLOC_001511	PGSC0003DMG400031717	chr00:42863437-42864285	0.256107	0.809725	1.66069	0.1621	no	Cyclin-dependent protein kinase
XLOC_001515	PGSC0003DMG400031557	chr00:43527967-43528549	0.377577	0.0900814	-2.06747	0.33795	no	Translocation transactivator/inclusion body protein
XLOC_001516	PGSC0003DMG400031712	chr00:43596881-43597603	0.511631	0.674992	0.399766	0.71345	no	Conserved gene of unknown function
XLOC_001519	PGSC0003DMG400032474	chr00:43771517-43772202	0.638823	0.96834	0.600096	0.5228	no	Conserved gene of unknown function
XLOC_001523	PGSC0003DMG400034287	chr00:44207972-44208553	0.735602	0.361129	-1.02641	0.43835	no	26S proteasome AAA-ATPase subunit RPT4a
XLOC_001526	PGSC0003DMG400034081	chr00:44494634-44494949	147.822	111.821	-0.402675	0.40645	no	Syntaxin
XLOC_001533	PGSC0003DMG400032998	chr00:45456463-45456862	3.29589	2.1328	-0.627918	0.5579	no	Conserved gene of unknown function
XLOC_001537	PGSC0003DMG400033835	chr00:45615737-45616113	32.2285	31.1535	-0.0489449	0.9279	no	Gene of unknown function
XLOC_001541	PGSC0003DMG400022764	chr01:225083-229469	22.9476	13.762	-0.737658	0.05605	no	Glutamate decarboxylase isoform3
XLOC_001542	PGSC0003DMG400022766	chr01:266475-273873	17.3902	18.6744	0.102787	0.79365	no	Protein kinase
XLOC_001546	PGSC0003DMG400022770	chr01:348779-352776	32.3239	36.2563	0.165631	0.676	no	Dolichol-phosphate mannosyltransferase
XLOC_001547	PGSC0003DMG400022771	chr01:348779-352776	0.940036	0.729303	-0.366197	0.7344	no	UDP-glucose flavonoid 3-O-glucosyltransferase
XLOC_001548	PGSC0003DMG400022772	chr01:374018-377014	7.77042	10.2934	0.405661	0.36685	no	ZFP4 (ZINC FINGER PROTEIN 4)
XLOC_001549	PGSC0003DMG400022773	chr01:379420-384590	0.564407	0.32255	-0.807212	0.2912	no	Protein OBERON 3
XLOC_001550	PGSC0003DMG400022774	chr01:387014-392114	3.73794	3.37623	-0.14683	0.83625	no	CONSTANS interacting protein 6
XLOC_001553	PGSC0003DMG400022776	chr01:419226-420117	1.69368	0.815876	-1.05374	0.2385	no	Zinc finger protein
XLOC_001554	PGSC0003DMG400022777	chr01:421535-422605	0.82554	0.76899	-0.102373	0.9074	no	Conserved gene of unknown function
XLOC_001555	PGSC0003DMG400022778	chr01:431736-436813	47.018	23.8279	-0.980559	0.00215	Yes	Alpha,alpha-trehalose-phosphate synthase
XLOC_001557	PGSC0003DMG401022780	chr01:453853-454545	5.2575	1.12674	-2.22222	0.01975	Yes	Conserved gene of unknown function
XLOC_001558	PGSC0003DMG402022780	chr01:455285-455698	11.7454	3.5708	-1.71778	0.0418	Yes	Conserved gene of unknown function
XLOC_001559	PGSC0003DMG400022781	chr01:456502-458306	5.12403	3.32066	-0.62581	0.2976	no	Conserved gene of unknown function
XLOC_001560	PGSC0003DMG400022782	chr01:465648-475295	92.1381	83.7127	-0.138352	0.6622	no	Aspartokinase
XLOC_001561	PGSC0003DMG400022783	chr01:483341-487597	3.12402	2.44074	-0.356088	0.6302	no	SEC14 cytosolic factor / phosphoglyceride transfer family protein
XLOC_001562	PGSC0003DMG401022784,PGSC0003DMG402022784	chr01:506322-508982	1.6909	1.88813	0.159167	0.83195	no	Please refer to the Supplement_sheet
XLOC_001564	PGSC0003DMG400019970	chr01:524772-526943	0.337176	0.393083	0.221332	0.8033	no	RGC1
XLOC_001565	PGSC0003DMG400019971	chr01:531783-536380	13.5762	16.6761	0.296699	0.41235	no	Circadian clock-associated FKF1
XLOC_001571	PGSC0003DMG400009730	chr01:811215-812237	3.74273	3.68974	-0.0205737	0.97165	no	Calcium-binding pollen allergen
XLOC_001572	PGSC0003DMG400009729	chr01:812851-817804	16.4135	14.8553	-0.14391	0.71155	no	SET domain containing protein
XLOC_001573	PGSC0003DMG400009728	chr01:831468-833331	7.36014	9.8529	0.420815	0.4501	no	Nudix hydrolase 17, mitochondrial
XLOC_001574	PGSC0003DMG401009727	chr01:836950-839498	8.03102	7.16567	-0.164482	0.8148	no	Calcium ion binding protein
XLOC_001575	PGSC0003DMG402009727	chr01:845771-849291	26.5281	30.4219	0.197586	0.6786	no	Calcium ion binding protein
XLOC_001576	PGSC0003DMG400032118	chr01:992188-998571	11.2169	9.7581	-0.201	0.6183	no	CDC48-interacting UBX-domain protein
XLOC_001577	PGSC0003DMG400032119	chr01:1010383-1013834	55.5341	56.2625	0.0187996	0.95355	no	Jasmonate ZIM-domain protein 3
XLOC_001579	PGSC0003DMG400032120	chr01:1036594-1048743	17.2422	12.1036	-0.510507	0.33735	no	Isoform 2 of UPF0496 protein
XLOC_001580	PGSC0003DMG400032121	chr01:1060654-1062515	0.785163	0.622087	-0.335876	0.7055	no	Short chain alcohol dehydrogenase
XLOC_001581	PGSC0003DMG400032122	chr01:1066566-1069506	1.08962	2.37442	1.12375	0.0884	no	Binding protein
XLOC_001582	PGSC0003DMG401032165	chr01:1070234-1073450	0.905607	0.958133	0.0813416	0.95355	no	Gene of unknown function
XLOC_001583	PGSC0003DMG400032123	chr01:1105141-1108275	79.7015	88.8443	0.156672	0.61495	no	Conserved gene of unknown function
XLOC_001584	PGSC0003DMG400032124	chr01:1114263-1120380	372.06	374.349	0.0088485	0.9767	no	Isocitrate dehydrogenase
XLOC_001585	PGSC0003DMG400032211	chr01:1139850-1140332	368.093	505.413	0.457393	0.1651	no	Conserved gene of unknown function
XLOC_001586	PGSC0003DMG400032127	chr01:1252516-1260989	16.9897	19.556	0.20295	0.59365	no	Conserved gene of unknown function
XLOC_001587	PGSC0003DMG400032128	chr01:1301089-1303592	7.17884	6.84743	-0.0681892	0.8805	no	Conserved gene of unknown function
XLOC_001588	PGSC0003DMG400032129	chr01:1308530-1313164	6.46726	11.9782	0.889181	0.0829	no	Carboxy-lyase
XLOC_001591	PGSC0003DMG400032131	chr01:1399691-1404111	138.509	136.422	-0.0219002	0.9448	no	Maintenance of killer 16 (Mak16) protein
XLOC_001592	PGSC0003DMG400032132	chr01:1405031-1411492	172.543	165.164	-0.0630588	0.83655	no	Serine/arginine-rich protein
XLOC_001593	PGSC0003DMG400032133	chr01:1413743-1419552	37.1594	36.9047	-0.00992282	0.97745	no	Glucan endo-1,3-beta-glucosidase 4
XLOC_001594	PGSC0003DMG400032222	chr01:1432775-1434117	1.12823	0.996648	-0.178908	0.81505	no	Extensin Dif10
XLOC_001595	PGSC0003DMG400032223	chr01:1439743-1441644	0.395538	0.395413	-0.000453913	0.94865	no	Extensin Dif54
XLOC_001596	PGSC0003DMG400032135	chr01:1454409-1459157	3.43296	4.97987	0.536656	0.27285	no	Uncharacterized BCR, COG1963 family protein
XLOC_001597	PGSC0003DMG400032136	chr01:1465982-1469402	0.74854	0.855919	0.193396	0.79945	no	Conserved gene of unknown function
XLOC_001598	PGSC0003DMG400032137	chr01:1486492-1493275	31.755	28.4023	-0.160977	0.62055	no	Dead box ATP-dependent RNA helicase
XLOC_001599	PGSC0003DMG400032138	chr01:1500583-1506897	5.32912	5.35829	0.007876	0.9855	no	Protein AFR
XLOC_001600	PGSC0003DMG400032139	chr01:1525199-1532641	7.46077	8.75241	0.230354	0.6012	no	Conserved gene of unknown function
XLOC_001601	PGSC0003DMG400032140	chr01:1533697-1542060	15.6026	17.2475	0.144601	0.6933	no	KH domain protein
XLOC_001602	PGSC0003DMG400032229	chr01:1576194-1577007	54.317	55.9359	0.0423713	0.9077	no	Dirigent 2
XLOC_001603	PGSC0003DMG400032141	chr01:1589935-1591644	50.3067	59.0615	0.231466	0.48725	no	RRNA-processing protein EBP2
XLOC_001604	PGSC0003DMG400032142	chr01:1615104-1622855	33.0741	27.0159	-0.291891	0.3853	no	Casein kinase
XLOC_001605	PGSC0003DMG401032143	chr01:1627867-1632893	3.38285	3.35739	-0.010899	0.98905	no	Conserved gene of unknown function
XLOC_001606	PGSC0003DMG400032144	chr01:1717630-1724040	16.8953	15.7905	-0.0975705	0.7822	no	Cysteine protease ATG4B
XLOC_001607	PGSC0003DMG400032145	chr01:1737326-1740870	9.60115	11.8511	0.303735	0.525	no	Lipoate-protein ligase B
XLOC_001608	PGSC0003DMG400032146	chr01:1742873-1749507	73.546	62.4656	-0.235585	0.45085	no	10-formyltetrahydrofolate synthetase
XLOC_001610	PGSC0003DMG400032148	chr01:1777915-1781949	5.10891	3.97886	-0.360662	0.5186	no	NDR1
XLOC_001611	PGSC0003DMG400032231	chr01:1783476-1784286	6.52302	5.772	-0.176468	0.7512	no	NDR1
XLOC_001613	PGSC0003DMG400032150	chr01:1799934-1805184	4.1943	3.78917	-0.146547	0.74445	no	DEAD/DEAH box helicase family protein
XLOC_001614	PGSC0003DMG400032232	chr01:1926907-1928815	2.84822	1.56864	-0.860552	0.13225	no	U-box domain-containing protein
XLOC_001615	PGSC0003DMG400032151	chr01:1929492-1935765	1.76746	1.71848	-0.0405428	0.94475	no	U box
XLOC_001616	PGSC0003DMG400032233	chr01:1969262-1969672	9.99355	4.7887	-1.06136	0.15195	no	Cysteine-rich extensin-2
XLOC_001617	PGSC0003DMG400032152	chr01:2043181-2048782	21.7044	21.6074	-0.00646703	0.9854	no	Enoyl-acyl-carrier-protein reductase
XLOC_001618	PGSC0003DMG400032153	chr01:2064501-2068535	18.9161	17.9001	-0.0796419	0.84545	no	Conserved gene of unknown function
XLOC_001619	PGSC0003DMG400032154	chr01:2090382-2095569	14.8058	12.2558	-0.272701	0.4986	no	Alcohol dehydrogenase
XLOC_001621	PGSC0003DMG400032156	chr01:2217264-2219609	11.7914	10.9862	-0.102046	0.8297	no	Oxidoreductase, 2OG-Fe(II) oxygenase family protein
XLOC_001623	PGSC0003DMG401003479	chr01:2390621-2391342	0.675531	0.597174	-0.177871	0.88255	no	Gene of unknown function
XLOC_001624	PGSC0003DMG400021383	chr01:2421018-2422447	0.212924	0.485219	1.1883	0.40075	no	Oxidoreductase, 2OG-Fe(II) oxygenase family protein
XLOC_001626	PGSC0003DMG400021381	chr01:2460768-2464670	2.02764	1.68223	-0.269427	0.60895	no	EIL1
XLOC_001627	PGSC0003DMG400021379	chr01:2492613-2494871	1.80165	1.65087	-0.126099	0.85415	no	Conserved gene of unknown function
XLOC_001628	PGSC0003DMG400021378	chr01:2538087-2556723	8.62166	7.84621	-0.135971	0.71045	no	ATP-dependent RNA helicase
XLOC_001631	PGSC0003DMG400021376	chr01:2605464-2610590	20.4686	23.8766	0.222182	0.5622	no	Exonuclease
XLOC_001632	PGSC0003DMG400021375	chr01:2617104-2618146	4.24095	3.82923	-0.147333	0.8115	no	Conserved gene of unknown function
XLOC_001633	PGSC0003DMG400021374	chr01:2624592-2631661	91.4176	95.2261	0.0588851	0.8507	no	Methionine aminopeptidase
XLOC_001634	PGSC0003DMG400021373	chr01:2636857-2643415	13.3882	17.2041	0.361789	0.35235	no	Zinc finger, RING-type
XLOC_001635	PGSC0003DMG400021372	chr01:2655463-2659843	31.9686	45.1487	0.498028	0.13815	no	Fasciclin-like arabinogalactan protein 14
XLOC_001636	PGSC0003DMG400021371	chr01:2684735-2688039	1.66025	1.16125	-0.515723	0.3306	no	Pentatricopeptide repeat-containing protein
XLOC_001637	PGSC0003DMG400021369	chr01:2749602-2754805	11.7861	11.3676	-0.0521619	0.88725	no	Conserved gene of unknown function
XLOC_001639	PGSC0003DMG400021367	chr01:2777314-2779888	1.40468	0.661853	-1.08566	0.0907	no	Pentatricopeptide repeat-containing protein
XLOC_001640	PGSC0003DMG400021365	chr01:2798847-2803545	6.05254	17.1616	1.50357	0.0013	Yes	YA1
XLOC_001641	PGSC0003DMG400021364	chr01:2804437-2807368	9.38203	8.93988	-0.069645	0.8778	no	33 kDa ribonucleoprotein, chloroplastic
XLOC_001642	PGSC0003DMG400021330	chr01:2821775-2823047	29.3933	30.1316	0.03579	0.92195	no	Conserved gene of unknown function
XLOC_001643	PGSC0003DMG400021363	chr01:2847936-2859298	14.6313	12.2746	-0.253386	0.4744	no	Helicase domain-containing protein
XLOC_001644	PGSC0003DMG400021362	chr01:2860254-2864212	84.6093	77.9624	-0.118039	0.70575	no	Acyl-carrier-protein S-malonyltransferase/ transferase
XLOC_001652	PGSC0003DMG400021355	chr01:2947179-2952400	10.4404	9.75902	-0.0973639	0.7993	no	Conserved gene of unknown function
XLOC_001655	PGSC0003DMG400021354	chr01:3068948-3071477	63.4988	77.6203	0.289705	0.38125	no	NC domain-containing protein
XLOC_001656	PGSC0003DMG400021353	chr01:3085539-3089347	13.8768	19.5767	0.496464	0.14435	no	Serine/threonine-protein kinase PBS1
XLOC_001657	PGSC0003DMG400021351	chr01:3150920-3156724	16.7856	16.9749	0.0161797	0.9639	no	Cohesion establishment factor 7
XLOC_001658	PGSC0003DMG400016423	chr01:3201435-3203039	2.87206	2.93714	0.0323247	0.9567	no	Conserved gene of unknown function
XLOC_001659	PGSC0003DMG400016422	chr01:3206686-3208546	0.540795	0.627733	0.21507	0.79545	no	Conserved gene of unknown function
XLOC_001662	PGSC0003DMG400016420	chr01:3224344-3225328	78.9825	143.104	0.85746	0.01185	Yes	VAMP protein SEC22
XLOC_001665	PGSC0003DMG400034554	chr01:3293411-3295289	3.52135	2.92769	-0.266368	0.5893	no	Pentatricopeptide repeat-containing protein
XLOC_001666	PGSC0003DMG400035474	chr01:3306707-3307670	3.17999	2.97798	-0.0946843	0.8859	no	Conserved gene of unknown function
XLOC_001667	PGSC0003DMG400016418	chr01:3311892-3317036	23.3154	26.63	0.19177	0.6266	no	E2F4,5
XLOC_001668	PGSC0003DMG400016417	chr01:3324726-3331069	6.27822	9.30554	0.567733	0.37395	no	Conserved gene of unknown function
XLOC_001669	PGSC0003DMG400016416	chr01:3346087-3352989	5.55161	6.93854	0.321726	0.51755	no	Conserved gene of unknown function
XLOC_001670	PGSC0003DMG400016415	chr01:3359906-3360814	9.77328	10.5283	0.107352	0.8336	no	Conserved gene of unknown function
XLOC_001671	PGSC0003DMG402016414	chr01:3428148-3435548	3.28008	2.293	-0.516494	0.26605	no	Pentatricopeptide repeat-containing protein
XLOC_001674	PGSC0003DMG400016412	chr01:3546391-3554819	115.061	109.847	-0.0669057	0.83095	no	Succinyl-CoA ligase alpha 1 subunit
XLOC_001675	PGSC0003DMG400016411	chr01:3555784-3558766	8.57375	10.2073	0.251605	0.60145	no	Isochorismatase
XLOC_001678	PGSC0003DMG400016429	chr01:3617272-3617745	1.81196	0.906506	-0.999161	0.37325	no	Kinase
XLOC_001680	PGSC0003DMG402016407	chr01:3682715-3686865	387.86	458.219	0.240503	0.42875	no	ADP-ribosylation factor
XLOC_001681	PGSC0003DMG401016407	chr01:3690774-3694788	8.26331	9.4003	0.185987	0.6805	no	OBP32pep
XLOC_001682	PGSC0003DMG400016406	chr01:3705447-3708336	82.5637	71.0819	-0.216025	0.64535	no	Gene of unknown function
XLOC_001683	PGSC0003DMG400016405	chr01:3711222-3713638	10.3894	10.4566	0.00929744	0.9813	no	Leaf senescence protein
XLOC_001684	PGSC0003DMG402016404	chr01:3714756-3723678	45.4214	52.127	0.198659	0.55415	no	RNase H domain-containing protein
XLOC_001685	PGSC0003DMG401016404	chr01:3724419-3731622	8.25164	10.184	0.303549	0.4787	no	Conserved gene of unknown function
XLOC_001686	PGSC0003DMG400016403	chr01:3748839-3752545	24.8184	22.7478	-0.125685	0.78355	no	Transferase, transferring glycosyl groups
XLOC_001687	PGSC0003DMG400016402	chr01:3760161-3763399	612.557	565.702	-0.114802	0.70055	no	Obtusifoliol 14alpha-demethylase
XLOC_001688	PGSC0003DMG400016401	chr01:3805223-3813029	3.2764	3.4222	0.0628131	0.8899	no	Electron transporter
XLOC_001689	PGSC0003DMG400016400	chr01:3847698-3852524	21.2508	20.123	-0.078671	0.8171	no	Zinc finger CCCH domain-containing protein 32
XLOC_001690	PGSC0003DMG401016399,PGSC0003DMG402016399	chr01:3902514-3910048	8.29477	10.1094	0.285426	0.52615	no	Please refer to the Supplement_sheet
XLOC_001692	PGSC0003DMG400016398	chr01:3944728-3948091	19.1616	16.7944	-0.190237	0.6672	no	Conserved gene of unknown function
XLOC_001693	PGSC0003DMG400016397	chr01:3952872-3958333	111.962	118.52	0.0821234	0.8028	no	Prefoldin subunit 5
XLOC_001694	PGSC0003DMG402016396	chr01:3959399-3963503	36.8291	33.0238	-0.157342	0.64395	no	Phosphotyrosyl phosphatase activator protein
XLOC_001695	PGSC0003DMG401016396	chr01:3965154-3974504	57.5093	62.9537	0.130496	0.68695	no	Dihydroorotate dehydrogenase
XLOC_001696	PGSC0003DMG400016395	chr01:4033150-4047992	141.328	129.333	-0.127948	0.67495	no	Acetyl co-enzyme A carboxylase biotin carboxylase subunit
XLOC_001697	PGSC0003DMG400016394	chr01:4054167-4064222	83.701	80.5895	-0.0546526	0.87025	no	L19 ribosomal protein
XLOC_001698	PGSC0003DMG400016393	chr01:4064892-4067142	184.309	209.446	0.184451	0.5715	no	Pre-mRNA branch site protein p14
XLOC_001699	PGSC0003DMG400016392	chr01:4078235-4079885	0.881419	0.484997	-0.861851	0.2606	no	Pentatricopeptide repeat-containing protein
XLOC_001701	PGSC0003DMG400010705	chr01:4252643-4254027	5.16738	3.93436	-0.393306	0.46975	no	Ubiquitin-protein ligase
XLOC_001702	PGSC0003DMG400010704	chr01:4257239-4264145	7.97621	8.57827	0.104983	0.7945	no	Calcium-dependent protein kinase 8
XLOC_001704	PGSC0003DMG400010703	chr01:4283177-4290239	21.2249	21.2354	0.000716215	0.9972	no	Translocation protein sec62
XLOC_001708	PGSC0003DMG401031484	chr01:4374602-4379187	0.307536	1.08417	1.81776	0.2534	no	DNA repair protein XRCC2 homolog
XLOC_001709	PGSC0003DMG402031484	chr01:4383140-4385740	3.94938	3.74554	-0.0764511	0.8713	no	Gene of unknown function
XLOC_001710	PGSC0003DMG400031485	chr01:4389930-4391960	0.495696	0.325904	-0.60501	0.47815	no	Kinase
XLOC_001711	PGSC0003DMG400030292	chr01:4447475-4449075	0.410537	0.155627	-1.39942	0.21025	no	Conserved gene of unknown function
XLOC_001713	PGSC0003DMG400010506	chr01:4472883-4473759	1.99879	1.98029	-0.0134131	0.9697	no	Gene of unknown function
XLOC_001717	PGSC0003DMG400010502	chr01:4504184-4504493	0.487192	1.34094	1.46069	0.4894	no	Gene of unknown function
XLOC_001718	PGSC0003DMG400010501	chr01:4526521-4527264	5.17706	5.78356	0.159826	0.7904	no	Gene of unknown function
XLOC_001720	PGSC0003DMG400010497	chr01:4536281-4539092	2.47854	1.50798	-0.716876	0.4416	no	Isoform 2 of DNA repair protein XRCC2 homolog
XLOC_001723	PGSC0003DMG400010493	chr01:4686047-4690262	26.0523	24.6286	-0.0810758	0.81285	no	Nucleic acid binding protein
XLOC_001725	PGSC0003DMG401010492,PGSC0003DMG402010492	chr01:4725858-4735834	0.531526	2.20022	2.04944	0.0154	Yes	Please refer to the Supplement_sheet
XLOC_001733	PGSC0003DMG400022718	chr01:5042611-5046763	16.4864	14.4935	-0.18587	0.6556	no	Conserved gene of unknown function
XLOC_001734	PGSC0003DMG400022716	chr01:5074742-5079598	4.82723	5.65804	0.229106	0.66485	no	Phospholipase A22
XLOC_001735	PGSC0003DMG400022715	chr01:5082575-5088041	7.16506	8.04234	0.166636	0.69485	no	Phosphoesterase family protein
XLOC_001736	PGSC0003DMG400022714	chr01:5120126-5126327	91.4495	92.6894	0.0194291	0.9513	no	Minor histocompatibility antigen H13
XLOC_001738	PGSC0003DMG400022712	chr01:5138585-5146527	40.8981	45.9616	0.168393	0.60905	no	Cop9 signalosome complex subunit
XLOC_001739	PGSC0003DMG400022711	chr01:5154273-5159709	1.95464	0.425209	-2.20066	0.0508	no	CBL-interacting serine/threonine-protein kinase
XLOC_001742	PGSC0003DMG400022710	chr01:5302320-5309472	4.51523	4.77267	0.0799963	0.86755	no	Trytophan synthase alpha subunit
XLOC_001743	PGSC0003DMG400022709	chr01:5317970-5320421	3.87852	3.74515	-0.0504833	0.9155	no	GRAS family transcription factor
XLOC_001745	PGSC0003DMG402022708	chr01:5331295-5333768	0.339481	0.279636	-0.279778	0.8213	no	NAD dependent epimerase/dehydratase family protein
XLOC_001747	PGSC0003DMG400046726	chr01:5347222-5348275	5.05279	3.99926	-0.337345	0.55175	no	F-box family protein
XLOC_001748	PGSC0003DMG400022707	chr01:5375583-5384247	258.61	238.988	-0.113841	0.71975	no	AGO4-2
XLOC_001749	PGSC0003DMG400022706	chr01:5402643-5408639	7.02207	8.20915	0.225336	0.65305	no	BZIP domain class transcription factor
XLOC_001750	PGSC0003DMG400022705	chr01:5410903-5418521	47.4856	46.4246	-0.0325988	0.9225	no	Ngg1 interacting factor 3 like 1 binding protein 1 isoform 1
XLOC_001751	PGSC0003DMG400022704	chr01:5420333-5423500	34.1786	36.7214	0.103528	0.7664	no	Conserved gene of unknown function
XLOC_001752	PGSC0003DMG400022703	chr01:5424841-5431351	15.2533	16.1645	0.0837135	0.86085	no	4-diphosphocytidyl-2-C-methyl-D-erythritol kinase, chloroplastic/chromoplastic
XLOC_001753	PGSC0003DMG400022721	chr01:5434052-5434439	2.52196	2.15531	-0.226647	0.81495	no	Gene of unknown function
XLOC_001754	PGSC0003DMG403022702	chr01:5451592-5455221	23.3253	25.8021	0.145588	0.6881	no	Conserved gene of unknown function
XLOC_001756	PGSC0003DMG401022702	chr01:5465648-5468651	57.4328	49.5147	-0.214019	0.522	no	Cyclin B1
XLOC_001757	PGSC0003DMG400022701	chr01:5497760-5505712	38.6114	38.8889	0.0103295	0.97305	no	BTB-POZ and MATH domain protein
XLOC_001760	PGSC0003DMG400017141	chr01:5767435-5770198	0.869506	1.26863	0.545006	0.55695	no	Transposon protein, CACTA, En/Spm sub-class
XLOC_001763	PGSC0003DMG401005535	chr01:5938206-5944077	2.12781	0.779279	-1.44916	0.2696	no	Histone deacetylase
XLOC_001765	PGSC0003DMG400008707	chr01:6065316-6070441	20.5507	20.5365	-0.000999376	0.99665	no	Conserved gene of unknown function
XLOC_001766	PGSC0003DMG400008708	chr01:6185331-6190526	40.9206	53.5661	0.388494	0.3269	no	Methionine synthase
XLOC_001768	PGSC0003DMG400008710	chr01:6215563-6224129	3.66796	3.47084	-0.0796929	0.83875	no	Aldehyde oxidase
XLOC_001769	PGSC0003DMG400013129	chr01:6290268-6303465	7.66928	5.78644	-0.406414	0.3402	no	Serine/threonine-protein phosphatase
XLOC_001770	PGSC0003DMG400013130	chr01:6314230-6316028	5.07031	4.49558	-0.173566	0.7255	no	Conserved gene of unknown function
XLOC_001771	PGSC0003DMG400013131	chr01:6333956-6334734	0.13853	0.490648	1.82449	0.26725	no	Conserved gene of unknown function
XLOC_001773	PGSC0003DMG400014722	chr01:6585417-6596019	170.519	159.687	-0.0946872	0.75675	no	Sterol delta-7 reductase DWF5
XLOC_001774	PGSC0003DMG400014723	chr01:6661314-6666017	0.979981	1.04539	0.0932139	0.89355	no	Calmodulin binding protein
XLOC_001781	PGSC0003DMG400028069	chr01:7132548-7137500	103.65	89.949	-0.204544	0.51285	no	UDP-apiose/xylose synthase
XLOC_001786	PGSC0003DMG400011713	chr01:7409324-7412416	4.92954	2.85232	-0.789318	0.13915	no	Conserved gene of unknown function
XLOC_001787	PGSC0003DMG400011712	chr01:7436176-7444950	640.96	649.96	0.0201171	0.94905	no	Ribosomal protein L10a
XLOC_001788	PGSC0003DMG400011711	chr01:7446680-7448888	23.1625	37.8286	0.707686	0.0404	Yes	Conserved gene of unknown function
XLOC_001789	PGSC0003DMG400011710	chr01:7474439-7475505	2.43746	2.1252	-0.197783	0.75875	no	Conserved gene of unknown function
XLOC_001790	PGSC0003DMG400011709	chr01:7505843-7506641	0.471943	2.13142	2.17513	0.1965	no	CEN 1
XLOC_001791	PGSC0003DMG400011708	chr01:7510117-7512901	0.563235	1.90102	1.75497	0.0205	Yes	Conserved gene of unknown function
XLOC_001792	PGSC0003DMG400011707	chr01:7522636-7524111	2.73539	12.6099	2.20474	0.007	Yes	CEN 1
XLOC_001798	PGSC0003DMG400030011	chr01:8090634-8093344	20.3478	44.35	1.12406	0.00805	Yes	GEM 5
XLOC_001799	PGSC0003DMG400030010	chr01:8145562-8149616	33.8415	42.6416	0.333467	0.4158	no	Conserved gene of unknown function
XLOC_001808	PGSC0003DMG400011888	chr01:8638008-8646314	106.904	123.794	0.211623	0.519	no	Conserved gene of unknown function
XLOC_001814	PGSC0003DMG400005236	chr01:8878653-8879542	12.5767	27.0195	1.10325	0.0197	Yes	SAUR family protein
XLOC_001816	PGSC0003DMG400005234	chr01:8964984-8965552	5.75211	4.92773	-0.223166	0.8129	no	Conserved gene of unknown function
XLOC_001817	PGSC0003DMG400005232	chr01:9027177-9031091	193.485	212.983	0.138512	0.65115	no	Peptidyl-prolyl cis-trans isomerase
XLOC_001823	PGSC0003DMG400033169	chr01:9230986-9233913	4.56998	9.03659	0.983591	0.0722	no	Replication factor A protein
XLOC_001845	PGSC0003DMG400029065	chr01:10311730-10312430	0.97406	0.943902	-0.0453729	0.94555	no	Gene of unknown function
XLOC_001848	PGSC0003DMG400041635	chr01:10378593-10379162	1.27424	1.19613	-0.0912626	0.80585	no	Gene of unknown function
XLOC_001852	PGSC0003DMG400016815	chr01:10552357-10559781	43.3172	43.4122	0.00316134	0.99245	no	DAG protein, chloroplast
XLOC_001853	PGSC0003DMG400016814	chr01:10563585-10563956	1411.59	1514.55	0.101569	0.7451	no	60S ribosomal protein L38
XLOC_001854	PGSC0003DMG400016813	chr01:10570526-10573679	37.0458	40.0512	0.112535	0.733	no	Chaperone binding protein
XLOC_001855	PGSC0003DMG400016812	chr01:10631175-10633828	52.7986	101.062	0.936672	0.00695	Yes	AP2/ERF-domain protein
XLOC_001872	PGSC0003DMG400006241	chr01:11423126-11426076	18.1351	16.6275	-0.125214	0.77535	no	Conserved gene of unknown function
XLOC_001873	PGSC0003DMG400006242	chr01:11429507-11433445	63.4454	60.3068	-0.0731957	0.86545	no	Protein phosphatase 2c
XLOC_001874	PGSC0003DMG400006243	chr01:11452547-11454378	7.72893	14.0923	0.866566	0.04135	Yes	OJ1116_C07.8 protein
XLOC_001881	PGSC0003DMG400001190	chr01:11737487-11744611	69.6473	65.4711	-0.0892082	0.77075	no	Conserved gene of unknown function
XLOC_001884	PGSC0003DMG400018052	chr01:11773848-11774737	14.5092	19.6128	0.434824	0.31265	no	Gene of unknown function
XLOC_001885	PGSC0003DMG400025623	chr01:11851629-11854775	9.61055	8.12287	-0.242629	0.5931	no	Conserved gene of unknown function
XLOC_001887	PGSC0003DMG401025624	chr01:11998015-12005950	7.98828	7.79613	-0.035127	0.9419	no	Type-B response regulator
XLOC_001888	PGSC0003DMG400025625	chr01:12021677-12022648	47.653	50.434	0.0818288	0.8261	no	Nutrient reservoir
XLOC_001898	PGSC0003DMG400009613	chr01:12836247-12844169	2.96465	4.74811	0.679493	0.18285	no	Uncharacterized plant-specific domain TIGR01589 family protein
XLOC_001902	PGSC0003DMG400000875	chr01:13265053-13273666	27.741	28.628	0.0454074	0.907	no	Peptidyl-prolyl cis-trans isomerase cyclophilin-type family protein
XLOC_001903	PGSC0003DMG400000874	chr01:13333383-13334338	8.52752	10.5909	0.312633	0.53785	no	Conserved gene of unknown function
XLOC_001905	PGSC0003DMG400000872	chr01:13386567-13393040	15.7694	14.1643	-0.154869	0.69505	no	Protein kinase APK1B, chloroplast
XLOC_001906	PGSC0003DMG400000871	chr01:13488434-13490603	0.376586	0.590661	0.64935	0.4942	no	Quinonprotein alcohol dehydrogenase
XLOC_001908	PGSC0003DMG400000867	chr01:13582337-13582875	2.12177	2.19529	0.0491397	0.9577	no	Cytochrome P450
XLOC_001910	PGSC0003DMG400000865	chr01:13638625-13639296	1.41709	5.85869	2.04764	0.20715	no	Conserved gene of unknown function
XLOC_001911	PGSC0003DMG400000864	chr01:13652217-13659893	104.889	107.209	0.031566	0.9207	no	Mitochondrial outer membrane protein porin of 36 kDa
XLOC_001916	PGSC0003DMG400034765	chr01:13841524-13842118	0.567302	0.218837	-1.37426	0.3971	no	Gene of unknown function
XLOC_001920	PGSC0003DMG400020870	chr01:14162736-14169387	3.01859	3.24999	0.10656	0.8242	no	RNase H family protein
XLOC_001921	PGSC0003DMG400020871	chr01:14347357-14353892	12.9845	13.6418	0.0712445	0.89595	no	Signal recognition particle receptor subunit beta
XLOC_001933	PGSC0003DMG400019844	chr01:14741747-14751355	2.30001	2.6693	0.214821	0.7149	no	Cyclin A1
XLOC_001936	PGSC0003DMG400017991	chr01:14893950-14897526	0.891041	1.36075	0.610835	0.5153	no	Signal recognition particle subunit srp72
XLOC_001938	PGSC0003DMG400024132	chr01:14998168-14998471	2.78186	4.64507	0.739653	0.5055	no	Gene of unknown function
XLOC_001943	PGSC0003DMG400024130	chr01:15352130-15359704	44.7465	47.6729	0.0913963	0.80765	no	Golgi transport 1 protein B
XLOC_001944	PGSC0003DMG400024129	chr01:15361466-15363116	1.09452	5.11681	2.22495	0.005	Yes	Leucoanthocyanidin dioxygenase
XLOC_001947	PGSC0003DMG400031467	chr01:15772160-15774428	1.07589	0.817868	-0.395587	0.5681	no	Calmodulin-binding family protein
XLOC_001949	PGSC0003DMG400022970	chr01:15940802-15941240	0.399917	0.190907	-1.06683	0.52605	no	Gene of unknown function
XLOC_001954	PGSC0003DMG400022969	chr01:16107143-16110420	6.82248	6.05095	-0.173137	0.65765	no	Heat shock protein binding protein
XLOC_001957	PGSC0003DMG400015058	chr01:16397197-16400306	4.55474	4.55581	0.000339124	0.9962	no	OJ990528_30.1 protein
XLOC_001965	PGSC0003DMG400015862	chr01:16900888-16912497	61.3133	58.0888	-0.0779416	0.7971	no	EMB2734
XLOC_001966	PGSC0003DMG400041047	chr01:16937845-16938544	0.283366	0.377685	0.414514	0.81175	no	Maturase K
XLOC_001979	PGSC0003DMG400014755	chr01:17663782-17669292	5.35412	6.47741	0.274766	0.5407	no	Taxane 13-alpha-hydroxylase cytochrome P450
XLOC_001996	PGSC0003DMG400047134	chr01:18736540-18737272	0.441559	0.238907	-0.886154	0.5194	no	Retroelement pol polyprotein
XLOC_002008	PGSC0003DMG400010913	chr01:19663747-19667579	115.486	121.914	0.0781467	0.8058	no	Pyruvate kinase, cytosolic isozyme
XLOC_002013	PGSC0003DMG402020860	chr01:20055494-20055995	6.6031	8.70816	0.399224	0.5172	no	Flotillin-1
XLOC_002014	PGSC0003DMG400020859	chr01:20073710-20077177	0.301693	0.426062	0.497985	0.7653	no	TNP2-like transposon protein
XLOC_002015	PGSC0003DMG400036596	chr01:20080941-20081562	3.50914	5.15316	0.55434	0.40605	no	Conserved gene of unknown function
XLOC_002020	PGSC0003DMG400017910	chr01:20471343-20474907	1.99538	2.42534	0.281522	0.74545	no	Pentatricopeptide repeat-containing protein
XLOC_002023	PGSC0003DMG400017908	chr01:20545466-20550343	2.97075	1.77481	-0.743158	0.26065	no	Conserved gene of unknown function
XLOC_002029	PGSC0003DMG400030128	chr01:20860560-20862586	1.70039	1.25446	-0.438796	0.73655	no	Glucose-6-phosphate isomerase
XLOC_002042	PGSC0003DMG400015999	chr01:21932408-21933105	23.1649	27.5006	0.247524	0.5937	no	Conserved gene of unknown function
XLOC_002045	PGSC0003DMG400015998	chr01:22042978-22044191	205.922	196.468	-0.067803	0.8252	no	Acidic ribosomal protein P1a
XLOC_002060	PGSC0003DMG400002411	chr01:23650193-23657753	22.0595	21.7324	-0.0215564	0.9534	no	Conserved gene of unknown function
XLOC_002069	PGSC0003DMG400037859	chr01:24000267-24003371	1.77318	2.09243	0.238837	0.6383	no	C2 domain-containing protein
XLOC_002070	PGSC0003DMG400017963	chr01:24031120-24035837	1.59496	1.25096	-0.350485	0.56835	no	Pentatricopeptide repeat-containing protein
XLOC_002073	PGSC0003DMG400028873	chr01:24642352-24647799	1.03602	0.419105	-1.30567	0.22975	no	TNP2
XLOC_002133	PGSC0003DMG400031461	chr01:29113066-29114209	1.66056	3.74669	1.17394	0.30925	no	Gene of unknown function
XLOC_002135	PGSC0003DMG400041193	chr01:29238949-29239435	7.48057	11.347	0.601088	0.3172	no	Orf122b protein
XLOC_002139	PGSC0003DMG400031459	chr01:29501709-29508880	4.04328	3.40352	-0.248499	0.6905	no	Deetiolated 1
XLOC_002156	PGSC0003DMG400021499	chr01:30833777-30843971	43.702	25.9344	-0.752834	0.0254	Yes	Ctp synthase
XLOC_002157	PGSC0003DMG400021498	chr01:30899689-30903561	12.0488	13.4209	0.155591	0.86175	no	Syntaxin
XLOC_002169	PGSC0003DMG400034566	chr01:31427724-31428084	3.29683	0.682739	-2.27167	0.14405	no	Gene of unknown function
XLOC_002171	PGSC0003DMG400019076	chr01:31663056-31665651	6.66798	8.04739	0.271271	0.83495	no	Conserved gene of unknown function
XLOC_002172	PGSC0003DMG401033888	chr01:31864037-31866713	0.890412	0.723245	-0.299989	0.71935	no	Universal stress protein family protein
XLOC_002174	PGSC0003DMG401019999	chr01:32085194-32086531	10.5254	10.0974	-0.0598926	0.9225	no	PDE320
XLOC_002175	PGSC0003DMG402019999	chr01:32091812-32096489	30.4794	34.9235	0.196363	0.6422	no	PDE320
XLOC_002179	PGSC0003DMG400008733	chr01:32216621-32217532	1.68298	2.00584	0.253192	0.7248	no	Conserved gene of unknown function
XLOC_002183	PGSC0003DMG401013065	chr01:32462149-32463144	22.8344	19.9949	-0.191579	0.6957	no	50S ribosomal protein L3
XLOC_002184	PGSC0003DMG402013065	chr01:32468587-32473076	9.69295	15.4365	0.67134	0.4881	no	50S ribosomal protein L3-2, chloroplastic
XLOC_002192	PGSC0003DMG400008611	chr01:32952546-32954957	5.51926	4.91276	-0.167942	0.7272	no	Pentatricopeptide repeat-containing protein
XLOC_002199	PGSC0003DMG400014978	chr01:33294355-33299919	0.471531	0.55074	0.224017	0.7387	no	Calmodulin-binding transcription activator (Camta), plants
XLOC_002212	PGSC0003DMG400012034	chr01:34095148-34099339	27.2106	30.2559	0.153046	0.66555	no	Conserved gene of unknown function
XLOC_002230	PGSC0003DMG402017902	chr01:35475706-35480057	17.8993	17.7773	-0.0098711	0.9755	no	Boron transporter
XLOC_002236	PGSC0003DMG400010935	chr01:35672577-35679234	7.87286	7.27167	-0.114602	0.7643	no	Zinc finger protein VAR3, chloroplastic
XLOC_002242	PGSC0003DMG400001233	chr01:35829321-35834352	13.5663	12.588	-0.107979	0.78795	no	30S ribosomal protein S1, chloroplastic
XLOC_002249	PGSC0003DMG400013089	chr01:37065006-37067009	0.104118	0.604757	2.53813	0.2446	no	Gibberellin 2-oxidase
XLOC_002252	PGSC0003DMG400007770	chr01:37313492-37318169	2.98758	3.1944	0.096565	0.85815	no	Gene of unknown function
XLOC_002254	PGSC0003DMG400015971	chr01:37537028-37550791	13.9721	12.3653	-0.176257	0.6706	no	Beta-glycosidase
XLOC_002256	PGSC0003DMG400015969	chr01:37567235-37571435	3.606	4.33667	0.266187	0.552	no	RNA binding protein
XLOC_002257	PGSC0003DMG400015968	chr01:37608320-37611214	21.7659	22.5691	0.0522799	0.88385	no	Ribosomal protein S6
XLOC_002258	PGSC0003DMG401029058	chr01:37659827-37665924	67.9386	63.3804	-0.100195	0.76675	no	Conserved gene of unknown function
XLOC_002259	PGSC0003DMG400029059	chr01:37680219-37685394	20.7742	17.7254	-0.228972	0.5006	no	Poly(A) polymerase
XLOC_002286	PGSC0003DMG402016926	chr01:40922076-40929649	4.45439	4.67332	0.0692199	0.8947	no	Protease m50 membrane-bound transcription factor site 2 protease
XLOC_002287	PGSC0003DMG400021083	chr01:41034574-41037207	3.19971	2.9602	-0.112247	0.8541	no	Conserved gene of unknown function
XLOC_002301	PGSC0003DMG400006555	chr01:41852127-41860190	9.16132	8.91021	-0.0400956	0.9137	no	ATCUL3/ATCUL3A/CUL3/CUL3A
XLOC_002302	PGSC0003DMG400006556	chr01:41936499-41942530	11.5815	13.5928	0.231015	0.5881	no	Sterol desaturase
XLOC_002321	PGSC0003DMG400026778	chr01:43179274-43181194	8.31976	12.6693	0.606728	0.1335	no	Conserved gene of unknown function
XLOC_002323	PGSC0003DMG400007711	chr01:43326832-43331399	87.7668	77.0811	-0.187299	0.5582	no	Conserved gene of unknown function
XLOC_002325	PGSC0003DMG400001213	chr01:43466753-43468823	11.0532	11.2456	0.0248989	0.95845	no	ATP binding protein
XLOC_002326	PGSC0003DMG400001211	chr01:43535030-43539040	167.578	126.405	-0.406778	0.40115	no	Hydrolase, hydrolyzing O-glycosyl compounds
XLOC_002327	PGSC0003DMG400009830	chr01:43576817-43581621	5.52455	5.87691	0.0892017	0.8594	no	Ureide permease
XLOC_002334	PGSC0003DMG400020007	chr01:44138634-44139180	0.846873	0.173182	-2.28986	0.1995	no	Gene of unknown function
XLOC_002347	PGSC0003DMG400007556	chr01:44645524-44650036	31.4374	37.0866	0.238416	0.50785	no	AMP dependent ligase
XLOC_002351	PGSC0003DMG400026692	chr01:44857153-44860006	2.05004	0.763781	-1.42442	0.10805	no	Protein translocase
XLOC_002352	PGSC0003DMG400020017	chr01:45137501-45139268	72.7601	93.6964	0.364846	0.2588	no	Lichenase
XLOC_002353	PGSC0003DMG400021848	chr01:45144661-45149081	2.56023	2.00947	-0.34946	0.604	no	Glucan endo-1,3-beta-glucosidase, basic vacuolar isoform GLB
XLOC_002360	PGSC0003DMG400024016	chr01:45745610-45751657	20.0036	20.2826	0.0199821	0.9527	no	ATP:citrate lyase
XLOC_002361	PGSC0003DMG400024017	chr01:45754364-45761834	5.18429	4.57695	-0.179762	0.6488	no	Phytochrome B
XLOC_002362	PGSC0003DMG400024018	chr01:45775001-45784194	12.5196	11.6718	-0.101162	0.77615	no	Map3k delta-1 protein kinase
XLOC_002372	PGSC0003DMG400001206	chr01:46270756-46274678	37.0318	37.6976	0.0257082	0.9428	no	Peroxisomal enoyl-CoA hydratase/isomerase family protein
XLOC_002373	PGSC0003DMG400001205	chr01:46314890-46324435	39.1246	32.0655	-0.287051	0.38265	no	Conserved gene of unknown function
XLOC_002374	PGSC0003DMG400001204	chr01:46348797-46349646	20.5532	24.2752	0.240124	0.5645	no	Ca2+-binding protein 1
XLOC_002379	PGSC0003DMG400040917	chr01:46726821-46727361	0.516385	1.65993	1.6846	0.1936	no	Conserved gene of unknown function
XLOC_002383	PGSC0003DMG400011465	chr01:46865033-46865759	2.93796	3.00734	0.0336748	0.96805	no	Translation initiation factor if-2
XLOC_002384	PGSC0003DMG400011455	chr01:46925840-46927402	104.034	118.198	0.184149	0.56435	no	Transcription factor
XLOC_002391	PGSC0003DMG400011457	chr01:47284760-47286673	0.439329	0.83169	0.920743	0.3032	no	WRKY transcription factor
XLOC_002392	PGSC0003DMG400011458	chr01:47291094-47300139	5.41018	4.88989	-0.145875	0.76335	no	Peroxidase 40
XLOC_002401	PGSC0003DMG400013206	chr01:48585935-48586626	0.38386	0.594487	0.631065	0.5967	no	Conserved gene of unknown function
XLOC_002402	PGSC0003DMG400013204	chr01:48586697-48590562	2.88506	2.30922	-0.321199	0.4682	no	NADH-ubiquinone oxidoreductase 49 kDa subunit
XLOC_002406	PGSC0003DMG400036488	chr01:48752134-48754459	29.4685	47.4181	0.686261	0.47515	no	Gene of unknown function
XLOC_002408	PGSC0003DMG400031867	chr01:49309663-49313226	1143.6	1054.74	-0.116702	0.70695	no	ADP,ATP carrier protein, mitochondrial
XLOC_002426	PGSC0003DMG400013165	chr01:50153109-50154668	0.383168	0.600903	0.649156	0.4478	no	Disease resistance protein RPS2
XLOC_002428	PGSC0003DMG400039149	chr01:50167494-50168412	0.383186	0.967477	1.33618	0.33965	no	Gene of unknown function
XLOC_002440	PGSC0003DMG400005305	chr01:50774277-50783998	14.6114	18.1834	0.315526	0.39175	no	Conserved gene of unknown function
XLOC_002443	PGSC0003DMG400005303	chr01:50904535-50907075	1.56735	1.47626	-0.0863884	0.91945	no	Gene of unknown function
XLOC_002448	PGSC0003DMG400025699	chr01:50976179-50979795	19.889	17.5676	-0.179054	0.6169	no	Conserved gene of unknown function
XLOC_002455	PGSC0003DMG400004190	chr01:51588780-51595732	70.796	76.2229	0.106558	0.73955	no	Leucine-rich repeat resistance protein
XLOC_002457	PGSC0003DMG400026829	chr01:51719394-51722322	1847.25	2038.04	0.141805	0.64335	no	Eukaryotic translation initiation factor 5A-4
XLOC_002460	PGSC0003DMG400007752	chr01:51941290-51945283	3.07187	2.52012	-0.285629	0.5483	no	Gene of unknown function
XLOC_002463	PGSC0003DMG400013119	chr01:52787117-52792578	4.87044	3.46357	-0.491793	0.3022	no	Protein AFR
XLOC_002469	PGSC0003DMG400004204	chr01:53187002-53189511	2.51279	2.38919	-0.0727668	0.91685	no	60S ribosomal protein L27
XLOC_002473	PGSC0003DMG400004206	chr01:53650783-53655386	0.425713	0.263272	-0.693327	0.36135	no	Gene of unknown function
XLOC_002480	PGSC0003DMG400031468	chr01:53990789-53991744	29.9173	32.8758	0.136044	0.80585	no	Gene of unknown function
XLOC_002499	PGSC0003DMG400029910	chr01:54680963-54681744	0.690538	0.202004	-1.77334	0.219	no	Gene of unknown function
XLOC_002511	PGSC0003DMG400024057	chr01:55425817-55428710	21.31	20.985	-0.0221733	0.9461	no	PRLI-interacting factor A
XLOC_002522	PGSC0003DMG400018972	chr01:56544325-56546247	3.29882	3.91515	0.24712	0.66715	no	Zinc finger protein
XLOC_002531	PGSC0003DMG400027831	chr01:57039606-57040458	15.9579	21.892	0.456135	0.2945	no	IBR3 (IBA-RESPONSE 3)
XLOC_002537	PGSC0003DMG400027845	chr01:57245326-57249700	0.454771	0.35185	-0.370178	0.58885	no	Histone H3
XLOC_002538	PGSC0003DMG400027835	chr01:57249767-57250577	7.04062	3.74415	-0.911065	0.1522	no	Gene of unknown function
XLOC_002540	PGSC0003DMG400011307	chr01:57314836-57322927	1.26522	2.92517	1.20913	0.11765	no	Gene of unknown function
XLOC_002541	PGSC0003DMG400011309	chr01:57328886-57330291	41.1456	45.0841	0.131878	0.71455	no	Conserved gene of unknown function
XLOC_002542	PGSC0003DMG400011310	chr01:57361859-57364675	18.1273	10.4975	-0.788119	0.1636	no	Epoxide hydrolase 1
XLOC_002543	PGSC0003DMG400011311	chr01:57365379-57366893	0.473158	0.684294	0.532295	0.52375	no	Epoxide hydrolase 1
XLOC_002545	PGSC0003DMG400011312	chr01:57482719-57486950	1.33467	3.46781	1.37755	0.0132	Yes	Multidrug resistance pump
XLOC_002546	PGSC0003DMG400011313	chr01:57503830-57504989	8.60128	7.57597	-0.183121	0.7312	no	Conserved gene of unknown function
XLOC_002549	PGSC0003DMG400035598	chr01:57638633-57639836	32.3692	26.9508	-0.264294	0.4864	no	Conserved gene of unknown function
XLOC_002551	PGSC0003DMG400011315	chr01:57748641-57758117	52.6438	55.8182	0.084471	0.794	no	Eukaryotic translation initiation factor 2 gamma subunit
XLOC_002553	PGSC0003DMG400011316	chr01:57795442-57796789	0.914926	1.57238	0.781219	0.28675	no	MADS-box protein
XLOC_002554	PGSC0003DMG400011317	chr01:57864698-57865407	20.7197	22.0773	0.0915621	0.8484	no	Conserved gene of unknown function
XLOC_002556	PGSC0003DMG400011343	chr01:57931475-57932057	15.3442	16.5552	0.109599	0.8358	no	Gene of unknown function
XLOC_002557	PGSC0003DMG400011319	chr01:57984012-57985803	3323.05	3822.66	0.202065	0.50245	no	40S ribosomal protein S21e
XLOC_002558	PGSC0003DMG400011320	chr01:57988815-57990988	8.5269	15.4035	0.853161	0.0749	no	Auxin-induced protein 5NG4
XLOC_002559	PGSC0003DMG400011321	chr01:58016453-58020478	20.6175	15.6871	-0.39429	0.3159	no	Protein phosphatase-2c
XLOC_002561	PGSC0003DMG400011322	chr01:58063731-58067226	57.0298	53.9548	-0.0799637	0.8177	no	Conserved gene of unknown function
XLOC_002562	PGSC0003DMG400011323	chr01:58072043-58072704	20.5493	6.2487	-1.71746	0.0048	Yes	Lipid binding protein
XLOC_002563	PGSC0003DMG400011324	chr01:58093782-58100000	7.6362	7.79983	0.0305887	0.9459	no	Vesicle-associated membrane protein 724
XLOC_002565	PGSC0003DMG400022680	chr01:58347142-58347640	1.62499	7.36383	2.18003	0.0245	Yes	Ccaat-binding transcription factor subunit A
XLOC_002567	PGSC0003DMG400035459	chr01:58420705-58424986	0.353729	0.494501	0.483327	0.76865	no	Plastid CUL1
XLOC_002568	PGSC0003DMG400022678	chr01:58568685-58571364	1.1609	1.25132	0.108202	0.85065	no	Pale-green and chlorophyll B reduced 2
XLOC_002569	PGSC0003DMG400022677	chr01:58665388-58667487	23.4469	15.2126	-0.624134	0.18755	no	UPF0497 membrane protein 10
XLOC_002570	PGSC0003DMG400022676	chr01:58691100-58692726	13.5927	17.2375	0.342712	0.41875	no	Pollen-specific lysine-rich protein SBgLR
XLOC_002571	PGSC0003DMG400022675	chr01:58722502-58735058	42.8939	35.9762	-0.25373	0.424	no	Helicase
XLOC_002573	PGSC0003DMG402022673	chr01:58834548-58840917	5.76836	3.14722	-0.874083	0.11025	no	Acyl-CoA binding protein
XLOC_002574	PGSC0003DMG401022673	chr01:58840970-58844996	17.0319	15.2558	-0.158886	0.68285	no	Acyl-CoA binding protein
XLOC_002575	PGSC0003DMG400022672	chr01:58861887-58864028	27.1468	24.3283	-0.158145	0.6929	no	Conserved gene of unknown function
XLOC_002576	PGSC0003DMG400022670	chr01:58902823-58905487	3.95017	6.37813	0.69122	0.1413	no	Serine/threonine protein kinase
XLOC_002578	PGSC0003DMG400022667	chr01:58981455-58982481	3.11165	4.64079	0.576688	0.33665	no	AP2/ERF domain-containing transcription factor
XLOC_002582	PGSC0003DMG402010667	chr01:59266476-59268042	2.62486	3.08288	0.232039	0.75875	no	Gene of unknown function
XLOC_002583	PGSC0003DMG400010666	chr01:59268481-59272699	2.10599	5.17146	1.29607	0.02445	Yes	Flavonol synthase/flavanone 3-hydroxylase
XLOC_002584	PGSC0003DMG400010665	chr01:59335613-59340759	27.2351	26.4962	-0.0396846	0.90855	no	Serine/threonine-protein kinase cdk9
XLOC_002585	PGSC0003DMG400010664	chr01:59361265-59364448	34.796	21.8502	-0.671277	0.05995	no	1,4-alpha-glucan-maltohydrolase
XLOC_002586	PGSC0003DMG400010663	chr01:59438946-59444014	23.337	29.9475	0.35982	0.3316	no	Sodium/hydrogen exchanger
XLOC_002588	PGSC0003DMG400010661	chr01:59465429-59467670	1276.45	1219.77	-0.0655321	0.82835	no	Acyl carrier protein
XLOC_002589	PGSC0003DMG400010660	chr01:59472881-59478334	779.075	1063.55	0.44905	0.14055	no	Superoxide dismutase
XLOC_002598	PGSC0003DMG400022845	chr01:59841288-59847021	5.84828	4.53096	-0.368198	0.34095	no	Pax transcription activation domain interacting protein
XLOC_002599	PGSC0003DMG400022846	chr01:59876471-59879158	24.3423	25.667	0.0764527	0.83785	no	Conserved gene of unknown function
XLOC_002600	PGSC0003DMG400022847	chr01:59885566-59885980	0.61541	0.191209	-1.6864	0.41145	no	Gene of unknown function
XLOC_002601	PGSC0003DMG400022848	chr01:59916205-59919106	1.72685	1.03614	-0.736919	0.31545	no	Peroxidase
XLOC_002604	PGSC0003DMG400022851	chr01:60011932-60012656	87.385	122.645	0.489034	0.15615	no	Rapid alkalinization factor 2
XLOC_002605	PGSC0003DMG400022852	chr01:60026607-60028730	32.2718	31.0288	-0.0566658	0.866	no	Xylosyl transferase
XLOC_002612	PGSC0003DMG400006276	chr01:60239643-60240718	5.38358	5.73353	0.0908577	0.87185	no	NtPRp27
XLOC_002613	PGSC0003DMG400006277	chr01:60245379-60247024	0.509999	0.599843	0.234089	0.78135	no	F-box family protein
XLOC_002614	PGSC0003DMG400006278	chr01:60262275-60263918	0.385803	0.63388	0.716344	0.3991	no	Gene of unknown function
XLOC_002617	PGSC0003DMG400006279	chr01:60396590-60400655	3.72249	2.6261	-0.503344	0.34495	no	F-box family protein
XLOC_002618	PGSC0003DMG400006280	chr01:60411323-60414692	11.5137	15.6196	0.440007	0.21815	no	Receptor protein kinase CLAVATA1
XLOC_002619	PGSC0003DMG400006281	chr01:60432073-60439306	5.03333	4.48455	-0.166549	0.70185	no	Conserved gene of unknown function
XLOC_002620	PGSC0003DMG400006283	chr01:60512077-60518862	37.5485	34.0072	-0.142915	0.65145	no	Multidrug resistance-associated protein 2, 6 (Mrp2, 6), abc-transoprter
XLOC_002621	PGSC0003DMG401006284	chr01:60546881-60555723	12.848	9.63364	-0.41539	0.27455	no	Squamosa promoter-binding protein
XLOC_002623	PGSC0003DMG400006286	chr01:60572744-60579914	12.2678	12.0522	-0.0255835	0.946	no	WD-repeat protein
XLOC_002624	PGSC0003DMG400006287	chr01:60582054-60589277	6.76202	5.85742	-0.20719	0.64835	no	Inosine-uridine preferring nucleoside hydrolase
XLOC_002625	PGSC0003DMG400032093	chr01:60661177-60662768	16.0092	15.8689	-0.0126974	0.98005	no	Conserved gene of unknown function
XLOC_002626	PGSC0003DMG400032094	chr01:60694366-60699387	4.65782	6.7332	0.531637	0.1896	no	Inosine-uridine preferring nucleoside hydrolase
XLOC_002627	PGSC0003DMG400032097	chr01:60724993-60725559	0.885291	0.169014	-2.38901	0.2863	no	Inosine-uridine preferring nucleoside hydrolase
XLOC_002628	PGSC0003DMG400032113	chr01:60838392-60839796	67.6281	85.4219	0.336983	0.3061	no	Conserved gene of unknown function
XLOC_002630	PGSC0003DMG400032099	chr01:60913078-60918742	2.92884	1.96267	-0.577511	0.22005	no	Pentatricopeptide repeat-containing protein
XLOC_002632	PGSC0003DMG400012764	chr01:61092519-61099543	21.7607	22.0576	0.0195501	0.958	no	Mo25 family protein
XLOC_002633	PGSC0003DMG400012765	chr01:61101750-61103478	7.87835	10.6157	0.430231	0.28845	no	BSD domain-containing protein
XLOC_002635	PGSC0003DMG400004348	chr01:61168075-61185758	11.4789	11.9044	0.0525079	0.8846	no	Conserved gene of unknown function
XLOC_002636	PGSC0003DMG400004349	chr01:61207483-61216952	33.8651	33.707	-0.00675441	0.98565	no	Speckle-type POZ protein
XLOC_002637	PGSC0003DMG400004351	chr01:61297431-61309393	11.1893	11.603	0.0523769	0.89335	no	Conserved gene of unknown function
XLOC_002639	PGSC0003DMG400033109	chr01:61464271-61466854	3.25837	3.3605	0.0445274	0.92565	no	Conserved gene of unknown function
XLOC_002640	PGSC0003DMG400033121	chr01:61498501-61499382	14.7175	19.7245	0.422457	0.3546	no	RING zinc finger protein
XLOC_002641	PGSC0003DMG400033112	chr01:61538312-61541184	30.1116	23.938	-0.331017	0.31155	no	Heavy-metal-associated domain-containing protein
XLOC_002642	PGSC0003DMG400033118	chr01:61686237-61687751	0.748719	0.394096	-0.925878	0.2783	no	Gene of unknown function
XLOC_002644	PGSC0003DMG400033123	chr01:61708126-61709740	26.1545	5.40031	-2.27594	5e-05	Yes	Basic 7S globulin 2 small subunit
XLOC_002645	PGSC0003DMG400008978	chr01:61773434-61774915	0.94472	0.616122	-0.61667	0.462	no	Xyloglucanase inhibitor
XLOC_002647	PGSC0003DMG400008980	chr01:61791998-61793529	143.831	87.6507	-0.714533	0.02765	Yes	Basic 7S globulin 2 small subunit
XLOC_002648	PGSC0003DMG400008981	chr01:61794016-61795374	0.467897	0.371694	-0.332077	0.7965	no	Conserved gene of unknown function
XLOC_002649	PGSC0003DMG400008982	chr01:61814379-61815980	95.0827	58.5589	-0.699294	0.0319	Yes	Basic 7S globulin 2 small subunit
XLOC_002650	PGSC0003DMG400008984	chr01:61842158-61844702	0.445981	0.356714	-0.322214	0.72575	no	Basic 7S globulin 2 small subunit
XLOC_002651	PGSC0003DMG400008985	chr01:61847860-61849980	5.98959	5.45486	-0.134915	0.78015	no	Basic 7S globulin 2 small subunit
XLOC_002654	PGSC0003DMG401008987	chr01:61910505-61914471	7.0971	7.58901	0.0966831	0.8474	no	Basic 7S globulin 2 small subunit
XLOC_002655	PGSC0003DMG402008987	chr01:61923309-61925042	28.0329	30.3618	0.115138	0.76545	no	Basic 7S globulin 2 small subunit
XLOC_002657	PGSC0003DMG400008988	chr01:61961303-61965841	127.131	301.238	1.24458	0.00015	Yes	Aluminum-induced protein
XLOC_002659	PGSC0003DMG400008989	chr01:62004010-62008359	111.331	110.084	-0.0162521	0.95855	no	CONSTANS interacting protein 2b
XLOC_002660	PGSC0003DMG400008990	chr01:62042064-62045290	4.2605	5.43481	0.351207	0.4915	no	Conserved gene of unknown function
XLOC_002661	PGSC0003DMG400008991	chr01:62057234-62066719	53.9361	62.5462	0.213673	0.5437	no	Ubiquitin-activating enzyme E1c
XLOC_002663	PGSC0003DMG400008993	chr01:62084449-62086229	1.87786	0.540259	-1.79736	0.09535	no	Conserved gene of unknown function
XLOC_002664	PGSC0003DMG400008994	chr01:62088075-62091929	191.132	202.258	0.0816258	0.7968	no	Peroxiredoxin
XLOC_002665	PGSC0003DMG400008995	chr01:62137820-62144270	2.27351	1.52556	-0.575585	0.32725	no	Chloroplast RNA helicase VDL isoform 1
XLOC_002666	PGSC0003DMG401008996	chr01:62152538-62156705	176.334	231.542	0.392962	0.30455	no	Uncharacterized GPI-anchored protein
XLOC_002667	PGSC0003DMG400008997	chr01:62168628-62176059	31.7548	26.5206	-0.259862	0.4361	no	Protein kinase
XLOC_002668	PGSC0003DMG400008998	chr01:62236915-62251621	9.63511	10.6716	0.147404	0.7063	no	Kinase-associated protein phosphatase 1
XLOC_002669	PGSC0003DMG400008999	chr01:62253976-62261794	65.6247	66.7974	0.025552	0.93545	no	Conserved gene of unknown function
XLOC_002670	PGSC0003DMG400009000	chr01:62264563-62266282	11.149	12.019	0.108408	0.82315	no	Peroxisomal targeting signal type 2 receptor
XLOC_002671	PGSC0003DMG400009002	chr01:62307074-62307832	0.291694	0.491159	0.751733	0.5632	no	Long cell-linked locus protein
XLOC_002674	PGSC0003DMG400009003	chr01:62388715-62394486	7.57703	6.52307	-0.216081	0.6592	no	Conserved gene of unknown function
XLOC_002675	PGSC0003DMG400009004	chr01:62441414-62448611	76.7566	75.2729	-0.0281598	0.9294	no	Chaperone protein dnaJ
XLOC_002676	PGSC0003DMG400009005	chr01:62451681-62455527	7.09001	5.90722	-0.263308	0.6461	no	Triacylglycerol lipase
XLOC_002677	PGSC0003DMG400009006	chr01:62489851-62496742	1.93846	1.44649	-0.422355	0.37085	no	BRCA1 C Terminus domain containing protein
XLOC_002679	PGSC0003DMG400009007	chr01:62596389-62599153	3.58137	3.31655	-0.110829	0.85915	no	PIT1
XLOC_002682	PGSC0003DMG400037737	chr01:62721613-62722048	85.4789	104.571	0.290849	0.4484	no	BZIP DNA-binding protein
XLOC_002683	PGSC0003DMG400009008	chr01:62726270-62727524	0.889256	0.993322	0.159663	0.8419	no	Conserved gene of unknown function
XLOC_002684	PGSC0003DMG400009010	chr01:62741052-62745640	5.29359	4.59632	-0.203768	0.6354	no	Membrane associated salt-inducible protein
XLOC_002685	PGSC0003DMG400009011	chr01:62753282-62759879	33.0932	29.6448	-0.158753	0.65725	no	Conserved gene of unknown function
XLOC_002686	PGSC0003DMG400009012	chr01:62766597-62769387	15.2932	10.2486	-0.577467	0.2157	no	Conserved gene of unknown function
XLOC_002687	PGSC0003DMG400009014	chr01:62801662-62803440	8.79237	13.5966	0.628926	0.16035	no	WRKY transcription factor IIe-1
XLOC_002690	PGSC0003DMG400009015	chr01:62850816-62860876	24.0997	20.7328	-0.217098	0.51395	no	DEAD-box ATP-dependent RNA helicase 24
XLOC_002691	PGSC0003DMG400009016	chr01:62861419-62863869	11.7325	10.0413	-0.224564	0.58585	no	Pentatricopeptide repeat-containing protein
XLOC_002692	PGSC0003DMG400009017	chr01:62886781-62889855	0.580837	0.152125	-1.93288	0.0367	Yes	Stachyose synthase
XLOC_002693	PGSC0003DMG400009018	chr01:62898674-62899846	0.612953	0.284216	-1.10879	0.27905	no	Gene of unknown function
XLOC_002694	PGSC0003DMG400009058	chr01:62912747-62913578	1.85472	1.04305	-0.830399	0.32105	no	Transcription factor bHLH151
XLOC_002695	PGSC0003DMG400009019	chr01:62927628-62933469	117.497	98.0793	-0.260603	0.3957	no	ATP-dependent RNA helicase
XLOC_002696	PGSC0003DMG400009020	chr01:62966658-62971763	18.6485	20.5715	0.141585	0.73005	no	Nitrogen fixation protein nifU
XLOC_002698	PGSC0003DMG400009021	chr01:62991491-62994946	0.950337	1.06692	0.166937	0.826	no	Gibberellin 2-oxidase
XLOC_002700	PGSC0003DMG400005217	chr01:63010187-63018381	46.1437	46.416	0.0084911	0.9811	no	50S ribosomal protein L14
XLOC_002701	PGSC0003DMG400005216	chr01:63035281-63038003	2.97659	5.41576	0.863503	0.10195	no	Galactinol synthase
XLOC_002702	PGSC0003DMG400005215	chr01:63042819-63044166	2.72027	2.27771	-0.256164	0.72695	no	Zinc finger protein
XLOC_002703	PGSC0003DMG400005214	chr01:63054629-63058565	14.7505	23.4418	0.668322	0.0551	no	Boron transporter
XLOC_002704	PGSC0003DMG400005213	chr01:63178773-63183944	7.75623	8.38098	0.111763	0.79285	no	Protein phosphatase-2C
XLOC_002706	PGSC0003DMG400005211	chr01:63215323-63220530	23.9925	24.2749	0.0168814	0.9687	no	Methyltransferase
XLOC_002710	PGSC0003DMG400005207	chr01:63326122-63328893	6.15425	7.44613	0.274908	0.50315	no	10-deacetylbaccatin III 10-O-acetyltransferase
XLOC_002711	PGSC0003DMG400001123	chr01:63428992-63448660	4.60538	3.54503	-0.377522	0.46355	no	Protein translocase subunit secA
XLOC_002712	PGSC0003DMG400001122	chr01:63476719-63483257	0.528614	0.88196	0.738497	0.25215	no	Coiled-coil protein
XLOC_002715	PGSC0003DMG400000834	chr01:63614882-63616370	4.49091	4.43286	-0.0187722	0.9695	no	Gene of unknown function
XLOC_002716	PGSC0003DMG400000836	chr01:63685166-63688069	1.2107	0.899267	-0.42902	0.48915	no	Armadillo repeat-containing protein
XLOC_002717	PGSC0003DMG400000837	chr01:63689703-63691302	0.281248	0.603338	1.10112	0.23285	no	Armadillo repeat-containing protein
XLOC_002718	PGSC0003DMG400036538	chr01:63711837-63712212	9.03248	7.30937	-0.305375	0.69955	no	Conserved gene of unknown function
XLOC_002719	PGSC0003DMG400000839	chr01:63745592-63755595	15.2627	13.5326	-0.173562	0.64665	no	Orcinol O-methyltransferase
XLOC_002720	PGSC0003DMG400000840	chr01:63803765-63813364	17.7278	18.8227	0.0864598	0.8342	no	Hepatocellular carcinoma-associated antigen 59 family protein
XLOC_002721	PGSC0003DMG400000842	chr01:63850619-63854067	4.13743	4.89593	0.242846	0.67785	no	Conserved gene of unknown function
XLOC_002722	PGSC0003DMG400000843	chr01:63857580-63862122	24.9148	42.7625	0.779343	0.044	Yes	Conserved gene of unknown function
XLOC_002724	PGSC0003DMG400017959	chr01:64065589-64070986	24.3883	19.5851	-0.316433	0.35205	no	Zinc finger family protein
XLOC_002726	PGSC0003DMG400017957	chr01:64091468-64098100	7.7178	6.60421	-0.224803	0.56335	no	Set domain protein
XLOC_002727	PGSC0003DMG400017956	chr01:64120010-64127137	22.547	18.6059	-0.277173	0.41915	no	Protein cdcH
XLOC_002731	PGSC0003DMG400006748	chr01:64228682-64236629	4.69227	3.67021	-0.354421	0.488	no	Glucose-inhibited division A family protein
XLOC_002732	PGSC0003DMG400006751	chr01:64302578-64304335	9.09368	10.1802	0.162835	0.69285	no	F-box and wd40 domain protein
XLOC_002733	PGSC0003DMG400006752	chr01:64341230-64349998	34.6949	34.0351	-0.0277011	0.93565	no	SDL-1 protein
XLOC_002734	PGSC0003DMG401006753,PGSC0003DMG402006753	chr01:64350506-64353861	6.40854	8.02171	0.323913	0.6087	no	Please refer to the Supplement_sheet
XLOC_002747	PGSC0003DMG400006764	chr01:64568551-64571106	0.788391	1.45004	0.879112	0.18565	no	Cytokinin oxidase/dehydrogenase
XLOC_002748	PGSC0003DMG400006765	chr01:64606421-64611196	12.4798	12.2247	-0.0297945	0.93385	no	Glycerol-3-phosphate dehydrogenase
XLOC_002749	PGSC0003DMG400006766	chr01:64613866-64618337	38.2111	41.8751	0.132102	0.7157	no	Conserved gene of unknown function
XLOC_002750	PGSC0003DMG400006768	chr01:64708950-64712458	3.11547	3.14965	0.0157449	0.976	no	Esterase
XLOC_002751	PGSC0003DMG400006769	chr01:64744651-64752048	0.409091	0.3402	-0.266039	0.70335	no	Leucine-rich repeat containing protein
XLOC_002752	PGSC0003DMG400006886	chr01:64765495-64766261	0.400069	0.376832	-0.0863298	0.92025	no	Gene of unknown function
XLOC_002753	PGSC0003DMG400006770	chr01:64802427-64809447	9.60032	7.5728	-0.342256	0.42035	no	Conserved gene of unknown function
XLOC_002758	PGSC0003DMG400006777	chr01:64934766-64938517	234.812	251.84	0.100998	0.7455	no	Silencing group B protein
XLOC_002760	PGSC0003DMG400006778	chr01:64977283-64993894	8.61978	7.95813	-0.115222	0.7651	no	Glucosamine-fructose-6-phosphate aminotransferase
XLOC_002763	PGSC0003DMG400006782	chr01:65062287-65066823	0.508204	0.411918	-0.303048	0.74065	no	Conserved gene of unknown function
XLOC_002766	PGSC0003DMG400006784	chr01:65154337-65161103	41.5462	33.9986	-0.289241	0.3675	no	WD-repeat protein
XLOC_002768	PGSC0003DMG400006785	chr01:65253346-65260522	1.95343	1.35438	-0.52838	0.2966	no	CC-NBS-LRR resistance protein
XLOC_002769	PGSC0003DMG400006788	chr01:65362366-65362824	0.828898	0.64635	-0.358879	0.79615	no	Conserved gene of unknown function
XLOC_002770	PGSC0003DMG400006789	chr01:65364154-65364583	1.35515	1.65377	0.287304	0.7986	no	Conserved gene of unknown function
XLOC_002771	PGSC0003DMG400006887	chr01:65366324-65366780	4.0851	3.95305	-0.0474044	0.96215	no	Gene of unknown function
XLOC_002772	PGSC0003DMG400006790	chr01:65374900-65375512	70.8753	80.3516	0.181045	0.64045	no	Conserved gene of unknown function
XLOC_002773	PGSC0003DMG401006791	chr01:65414819-65424220	21.9695	26.1592	0.251812	0.51675	no	Flavohemoprotein B5/b5r
XLOC_002774	PGSC0003DMG400006792	chr01:65457936-65458896	0.725272	0.407208	-0.832756	0.4113	no	Serine/threonine-protein kinase bri1
XLOC_002775	PGSC0003DMG400006793	chr01:65459786-65466496	58.0509	42.0843	-0.464038	0.1304	no	DNA topoisomerase 2
XLOC_002776	PGSC0003DMG400006794	chr01:65546498-65548874	4.23842	5.49565	0.374765	0.43075	no	PHD finger family protein
XLOC_002777	PGSC0003DMG400006795	chr01:65653021-65661533	3.54003	2.30608	-0.618319	0.27865	no	TRNA-dihydrouridine synthase A
XLOC_002779	PGSC0003DMG400006797	chr01:65678453-65681464	0.769307	0.413653	-0.895138	0.24395	no	Glutamate/malate translocator
XLOC_002780	PGSC0003DMG400006889	chr01:65740697-65747725	0.439767	0.824765	0.907243	0.6696	no	Gene of unknown function
XLOC_002781	PGSC0003DMG400006799	chr01:65771276-65780089	54.0838	54.7926	0.0187859	0.9504	no	Cellulose synthase
XLOC_002783	PGSC0003DMG400006801	chr01:65785510-65789987	5.15561	6.06859	0.235218	0.63935	no	Conserved gene of unknown function
XLOC_002785	PGSC0003DMG400006803	chr01:65803664-65807816	62.0133	60.8199	-0.0280324	0.92725	no	Nucleic acid binding protein
XLOC_002788	PGSC0003DMG400006806	chr01:65937774-65940357	0.506918	0.529991	0.0642145	0.9506	no	ADP/ATP translocator
XLOC_002789	PGSC0003DMG400006807	chr01:65958694-65964505	7.5189	7.70958	0.0361302	0.9394	no	E3 ubiquitin ligase BIG BROTHER
XLOC_002790	PGSC0003DMG400006808	chr01:65991132-65991564	1.70375	1.24767	-0.449471	0.68005	no	TRANSPARENT TESTA 1 protein
XLOC_002791	PGSC0003DMG401006809	chr01:66010028-66010734	1.11492	0.621771	-0.842481	0.4103	no	Gene of unknown function
XLOC_002792	PGSC0003DMG400006810	chr01:66022683-66023932	0.877164	0.813088	-0.109435	0.8846	no	Fertility restorer
XLOC_002795	PGSC0003DMG400006813	chr01:66071085-66075234	143.933	141.255	-0.0270994	0.9313	no	Stress-associated protein 4
XLOC_002796	PGSC0003DMG400006814	chr01:66086407-66087912	66.925	68.4358	0.0322062	0.9223	no	AN1-like transcription factor
XLOC_002797	PGSC0003DMG400006815	chr01:66127401-66130435	8.18323	8.3917	0.0362928	0.92615	no	Retinoblastoma binding protein
XLOC_002798	PGSC0003DMG400025264	chr01:66222006-66231684	80.6756	85.3712	0.0816177	0.7985	no	Arginine/serine rich splicing factor sf4/14
XLOC_002799	PGSC0003DMG400025263	chr01:66242575-66244946	18.4128	17.854	-0.0444596	0.90525	no	Basic helix-loop-helix family protein
XLOC_002800	PGSC0003DMG400025262	chr01:66271530-66278601	16.4166	14.3871	-0.190383	0.63155	no	Small molecular weight G-protein 1
XLOC_002801	PGSC0003DMG400025261	chr01:66283790-66286132	108.428	106.639	-0.0240005	0.9408	no	Histone H3.2
XLOC_002803	PGSC0003DMG400025259	chr01:66306350-66310538	0.79397	0.624968	-0.345303	0.5606	no	NBS-LRR type disease resistance protein
XLOC_002805	PGSC0003DMG400025258	chr01:66320202-66321591	0.404495	0.300414	-0.429168	0.6484	no	Gene of unknown function
XLOC_002806	PGSC0003DMG400025257	chr01:66342544-66350046	110.876	96.417	-0.201588	0.51915	no	Eukaryotic translation initiation factor 3 subunit
XLOC_002807	PGSC0003DMG400025256	chr01:66371103-66374451	1.14929	0.945683	-0.281309	0.6259	no	Synaptotagmin
XLOC_002808	PGSC0003DMG400025255	chr01:66407305-66415021	3.60852	3.10739	-0.215702	0.62365	no	Cohesin subunit rad21
XLOC_002809	PGSC0003DMG400025267	chr01:66419481-66420105	0.109564	0.417427	1.92975	0.3791	no	Conserved gene of unknown function
XLOC_002810	PGSC0003DMG400025266	chr01:66421684-66422197	0.170216	0.643182	1.91786	0.3791	no	Conserved gene of unknown function
XLOC_002811	PGSC0003DMG400025265	chr01:66423597-66424059	0.215305	0.413945	0.943054	0.676	no	Gene of unknown function
XLOC_002812	PGSC0003DMG400025254	chr01:66427544-66431765	34.9645	27.9918	-0.320884	0.35525	no	S-adenosyl-L-methionine-dependent uroporphyrinogen III methyltransferase
XLOC_002815	PGSC0003DMG402006333	chr01:66571352-66577464	22.3572	25.0089	0.161706	0.6535	no	Protein kinase family protein
XLOC_002816	PGSC0003DMG401006333	chr01:66578288-66578938	462.132	517.359	0.16286	0.59625	no	Histone H3.2
XLOC_002817	PGSC0003DMG402006315	chr01:66602625-66605971	85.8202	91.59	0.0938724	0.7916	no	Histone H3.2
XLOC_002818	PGSC0003DMG402006332	chr01:66615705-66622212	15.6735	16.3159	0.0579536	0.8781	no	Conserved gene of unknown function
XLOC_002820	PGSC0003DMG400006330	chr01:66662739-66666762	17.3228	18.3715	0.0847971	0.831	no	Conserved gene of unknown function
XLOC_002821	PGSC0003DMG400006329	chr01:66675423-66685174	14.2013	13.4637	-0.076951	0.8745	no	Extensin
XLOC_002822	PGSC0003DMG400006327	chr01:66760766-66762276	0.17299	0.340664	0.977664	0.4129	no	Conserved gene of unknown function
XLOC_002823	PGSC0003DMG400006326	chr01:66769465-66771016	0.539129	0.454927	-0.244996	0.7778	no	DC1 domain containing protein
XLOC_002824	PGSC0003DMG400006325	chr01:66774089-66774953	0.571423	1.06556	0.898976	0.34755	no	DC1 domain containing protein
XLOC_002825	PGSC0003DMG400006324	chr01:66775040-66775529	4.00769	4.12421	0.0413456	0.965	no	DC1 domain containing protein
XLOC_002826	PGSC0003DMG400006323	chr01:66778010-66779607	1.06755	1.68673	0.659926	0.32595	no	CHP-rich zinc finger protein
XLOC_002827	PGSC0003DMG400006322	chr01:66803164-66804218	7.94564	7.04852	-0.172843	0.73825	no	Conserved gene of unknown function
XLOC_002828	PGSC0003DMG400006321	chr01:66805356-66806241	3.06378	4.93832	0.68871	0.27795	no	Conserved gene of unknown function
XLOC_002831	PGSC0003DMG400028965	chr01:66845134-66846077	10.4964	9.71735	-0.111257	0.83005	no	Gene of unknown function
XLOC_002832	PGSC0003DMG400028966	chr01:66850126-66850971	1.03293	0.838912	-0.300152	0.7407	no	Conserved gene of unknown function
XLOC_002833	PGSC0003DMG400028967	chr01:66852941-66853885	3.45546	4.93675	0.514684	0.41485	no	CHP-rich zinc finger protein
XLOC_002834	PGSC0003DMG400028968	chr01:66855450-66856264	3.04084	5.15812	0.762377	0.26125	no	Conserved gene of unknown function
XLOC_002835	PGSC0003DMG400028969	chr01:66868738-66869655	1.10052	1.6015	0.541231	0.51665	no	CHP-rich zinc finger protein
XLOC_002836	PGSC0003DMG400028970	chr01:66880970-66882008	4.22681	5.7053	0.432736	0.43725	no	DC1 domain containing protein
XLOC_002837	PGSC0003DMG400028971	chr01:66885233-66886308	8.20923	8.06084	-0.0263168	0.9587	no	Conserved gene of unknown function
XLOC_002838	PGSC0003DMG400028972	chr01:66887987-66889035	0.582407	1.08152	0.892966	0.32875	no	Conserved gene of unknown function
XLOC_002839	PGSC0003DMG400028973	chr01:66895604-66896786	0.367426	1.86206	2.34137	0.0227	Yes	CHP-rich zinc finger protein
XLOC_002840	PGSC0003DMG401028974	chr01:66951118-66959864	13.0523	13.6049	0.0598147	0.8687	no	Molybdopterin cofactor synthesis protein A
XLOC_002841	PGSC0003DMG400028987	chr01:66951118-66959864	0.633255	0.441095	-0.521696	0.53575	no	Gene of unknown function
XLOC_002843	PGSC0003DMG400028976	chr01:67037347-67042571	150.102	154.541	0.0420461	0.892	no	ATP synthase subunit d
XLOC_002844	PGSC0003DMG400028977	chr01:67049290-67050956	20.6425	29.7063	0.525152	0.2193	no	Non-specific lipid-transfer protein
XLOC_002845	PGSC0003DMG400028978	chr01:67052233-67055340	3.08759	5.11141	0.72724	0.22575	no	Conserved gene of unknown function
XLOC_002846	PGSC0003DMG400031131	chr01:67069144-67077316	12.3093	11.221	-0.13354	0.7566	no	Conserved gene of unknown function
XLOC_002847	PGSC0003DMG400031130	chr01:67081205-67090020	107.005	93.8003	-0.190017	0.53225	no	Serine/threonine-protein phosphatase PP2A-5 catalytic subunit
XLOC_002848	PGSC0003DMG400031129	chr01:67108733-67112137	6.37809	4.25954	-0.582428	0.2145	no	Legume lectin, beta domain
XLOC_002849	PGSC0003DMG400031128	chr01:67135287-67137796	0.513077	0.443798	-0.209273	0.80815	no	Beta-hexosaminidase 1
XLOC_002850	PGSC0003DMG400031127	chr01:67139255-67140626	8.98582	14.3295	0.67327	0.21075	no	Non-specific lipid-transfer protein
XLOC_002853	PGSC0003DMG400031124	chr01:67189253-67202002	20.7674	21.3205	0.037917	0.9443	no	Myosin XI-F
XLOC_002855	PGSC0003DMG401031123	chr01:67210725-67220039	42.6745	28.7152	-0.571561	0.0932	no	Utp-glucose-1-phosphate uridylyltransferase
XLOC_002856	PGSC0003DMG402031123	chr01:67220606-67221073	1.05159	1.01464	-0.0516107	0.90785	no	Gene of unknown function
XLOC_002857	PGSC0003DMG400031122	chr01:67259520-67268311	20.9562	18.2359	-0.200594	0.58875	no	Ubiquinone/menaquinone biosynthesis methyltransferase
XLOC_002858	PGSC0003DMG400031121	chr01:67269121-67275035	8.50789	10.3206	0.278657	0.53565	no	Methyltransferase
XLOC_002859	PGSC0003DMG400031120	chr01:67276650-67279879	80.4252	156.153	0.957238	0.00385	Yes	Glycine-rich protein A3
XLOC_002860	PGSC0003DMG400031119	chr01:67289510-67294681	34.11	61.89	0.859512	0.0086	Yes	Stress-induced protein
XLOC_002863	PGSC0003DMG400001779	chr01:67438294-67443109	0.424824	0.241706	-0.813611	0.42565	no	Conserved gene of unknown function
XLOC_002864	PGSC0003DMG400001780	chr01:67463465-67470772	14.5748	14.3674	-0.020672	0.95835	no	Nuclear matrix protein 1
XLOC_002867	PGSC0003DMG401001782	chr01:67523628-67529298	10.5223	12.1783	0.210867	0.64595	no	Conserved gene of unknown function
XLOC_002868	PGSC0003DMG402001782	chr01:67530032-67535443	1.34141	0.669965	-1.0016	0.3556	no	Pentatricopeptide repeat-containing protein
XLOC_002869	PGSC0003DMG400001783	chr01:67546900-67550739	5.11921	5.42195	0.0828915	0.84885	no	Serine/threonine-protein kinase PEPKR2
XLOC_002870	PGSC0003DMG400001784	chr01:67551751-67554427	0.715947	0.516297	-0.471651	0.48345	no	Pentatricopeptide repeat-containing protein
XLOC_002871	PGSC0003DMG400001785	chr01:67580125-67582380	1.32783	0.488836	-1.44165	0.03995	Yes	Pentatricopeptide repeat-containing protein
XLOC_002872	PGSC0003DMG400043768	chr01:67584552-67584972	4.36664	3.88589	-0.168275	0.8482	no	Conserved gene of unknown function
XLOC_002873	PGSC0003DMG400001786	chr01:67587321-67589395	3.86197	3.86887	0.00257577	0.9914	no	Protein AFR
XLOC_002874	PGSC0003DMG400001787	chr01:67599687-67604058	41.1137	46.5418	0.178907	0.65465	no	Conserved gene of unknown function
XLOC_002875	PGSC0003DMG400001788	chr01:67608822-67614620	113.103	110.994	-0.0271561	0.93595	no	RNA polymerase
XLOC_002876	PGSC0003DMG400001789	chr01:67625452-67629205	15.5242	18.0997	0.221444	0.621	no	Conserved gene of unknown function
XLOC_002877	PGSC0003DMG400001790	chr01:67629463-67632688	0.69456	0.47329	-0.553373	0.41435	no	Pentatricopeptide repeat-containing protein
XLOC_002882	PGSC0003DMG400001794	chr01:67747967-67752039	1.03106	1.02443	-0.0092998	0.98785	no	Pentatricopeptide repeat-containing protein, chloroplastic
XLOC_002883	PGSC0003DMG400001795	chr01:67759891-67761193	0.894157	0.666239	-0.424488	0.57285	no	Protein phosphatase 2c
XLOC_002884	PGSC0003DMG400001796	chr01:67854725-67855786	76.7497	66.2071	-0.213174	0.56875	no	ESC
XLOC_002885	PGSC0003DMG400001797	chr01:67876686-67879875	34.3165	38.2695	0.157291	0.6595	no	Enoyl-CoA-hydratase
XLOC_002886	PGSC0003DMG400001670	chr01:67962991-67970112	60.8096	55.4197	-0.133902	0.6684	no	Receptor protein kinase
XLOC_002888	PGSC0003DMG400001672	chr01:67996591-68005603	23.3835	23.148	-0.0146019	0.96635	no	Protoheme IX farnesyltransferase
XLOC_002890	PGSC0003DMG400001674	chr01:68067004-68072473	260.289	230.279	-0.176733	0.55245	no	Eukaryotic translation initiation factor 3 subunit B
XLOC_002892	PGSC0003DMG400001677	chr01:68235638-68236447	4.09066	3.04251	-0.42707	0.5111	no	RING finger
XLOC_002893	PGSC0003DMG400001678	chr01:68279097-68282671	2.66435	0.813425	-1.7117	0.29815	no	Dead box ATP-dependent RNA helicase
XLOC_002894	PGSC0003DMG400001679	chr01:68283864-68288358	10.7309	13.0627	0.28368	0.5085	no	Gene of unknown function
XLOC_002895	PGSC0003DMG400001680	chr01:68291452-68298692	4.42378	4.51687	0.030044	0.97825	no	Structural constituent of ribosome
XLOC_002896	PGSC0003DMG402001710	chr01:68302786-68303116	1.71665	2.02591	0.238971	0.8608	no	Pentatricopeptide repeat-containing protein
XLOC_002897	PGSC0003DMG400001681	chr01:68311770-68312245	1.85042	1.13369	-0.706822	0.6833	no	Phosphatidylinositol n-acetylglucosaminyltransferase subunit p
XLOC_002898	PGSC0003DMG400001682	chr01:68312970-68314669	1.66217	1.55365	-0.0974086	0.9001	no	Dynamin
XLOC_002899	PGSC0003DMG400043612	chr01:68342816-68343728	2.01701	1.86912	-0.109857	0.9073	no	Gene of unknown function
XLOC_002900	PGSC0003DMG400001683	chr01:68348102-68350059	95.2477	106.044	0.154913	0.73795	no	Phosphatidylinositol n-acetylglucosaminyltransferase subunit p
XLOC_002901	PGSC0003DMG400001684	chr01:68370476-68371941	12.2211	13.3809	0.130807	0.75405	no	Conserved gene of unknown function
XLOC_002903	PGSC0003DMG400001685	chr01:68412757-68416658	186.599	201.859	0.113402	0.7137	no	Acyl carrier protein
XLOC_002904	PGSC0003DMG401001686,PGSC0003DMG402001686	chr01:68429703-68436264	34.1515	31.913	-0.0978045	0.80495	no	Please refer to the Supplement_sheet
XLOC_002905	PGSC0003DMG400001687	chr01:68441334-68444851	12.4601	18.3317	0.557031	0.28005	no	Ferredoxin
XLOC_002906	PGSC0003DMG400001688	chr01:68509357-68510493	72.7441	60.2497	-0.271876	0.44815	no	Ethphon-induced protein
XLOC_002907	PGSC0003DMG400001689	chr01:68522177-68528371	2.49559	1.99807	-0.320773	0.48715	no	Pentatricopeptide repeat-containing protein
XLOC_002908	PGSC0003DMG400001690	chr01:68567510-68569355	1591.21	1719.07	0.111496	0.7149	no	Protein synthesis initiation factor
XLOC_002910	PGSC0003DMG401001693	chr01:68660664-68664195	16.701	24.233	0.53704	0.19105	no	Rac gtpase
XLOC_002911	PGSC0003DMG402001693	chr01:68668513-68671061	2.20464	4.36912	0.986799	0.1229	no	Pentatricopeptide repeat-containing protein
XLOC_002912	PGSC0003DMG400001694	chr01:68676738-68682593	28.3637	24.3947	-0.217477	0.5015	no	RNA binding protein
XLOC_002915	PGSC0003DMG400001696	chr01:68691921-68694120	10.2738	8.14675	-0.334677	0.39765	no	Transcription factor
XLOC_002916	PGSC0003DMG400001697	chr01:68709354-68710776	0.185422	0.363246	0.970131	0.4129	no	Ankyrin repeat-containing protein
XLOC_002919	PGSC0003DMG400031156	chr01:68782462-68785929	1.16467	1.27914	0.135253	0.8096	no	Ankyrin repeat-containing protein
XLOC_002924	PGSC0003DMG400031161	chr01:68915263-68916416	1.14428	0.746534	-0.616161	0.47315	no	Conserved gene of unknown function
XLOC_002928	PGSC0003DMG400031165	chr01:68989554-68993801	1.15212	0.806761	-0.514071	0.4646	no	F-box/LRR-repeat protein
XLOC_002929	PGSC0003DMG401031174	chr01:69007591-69008082	6.23753	2.80428	-1.15334	0.1552	no	Gene of unknown function
XLOC_002931	PGSC0003DMG400031181	chr01:69016767-69019388	0.818047	0.574055	-0.510993	0.4607	no	Ubiquitin-protein ligase
XLOC_002932	PGSC0003DMG400031166	chr01:69049966-69051659	2049.19	2004.22	-0.0320156	0.9165	no	Nucleoside diphosphate kinase
XLOC_002933	PGSC0003DMG401031176	chr01:69052101-69060134	0.310094	1.07586	1.79472	0.5726	no	Gene of unknown function
XLOC_002936	PGSC0003DMG400037587	chr01:69143164-69147315	1.02682	1.51392	0.560104	0.5035	no	SRG1
XLOC_002937	PGSC0003DMG400042297	chr01:69155410-69156957	1.09661	1.23378	0.170029	0.83005	no	Flavonol synthase/flavanone 3-hydroxylase
XLOC_002939	PGSC0003DMG400026057	chr01:69171419-69173348	1.00838	0.801392	-0.331465	0.6774	no	Flavonol synthase/flavanone 3-hydroxylase
XLOC_002940	PGSC0003DMG400026054	chr01:69255613-69257775	1.78683	1.77814	-0.00703321	0.99045	no	ATP binding protein
XLOC_002942	PGSC0003DMG400026052	chr01:69324463-69328799	4.97466	5.57234	0.163685	0.6888	no	AvrPto-dependent Pto-interacting protein 3
XLOC_002943	PGSC0003DMG400026051	chr01:69331876-69340819	11.2768	11.3466	0.00890184	0.9791	no	Binding protein
XLOC_002944	PGSC0003DMG400026050	chr01:69380915-69390403	79.8383	99.9777	0.324526	0.3021	no	COP9 signalosome complex subunit 7
XLOC_002947	PGSC0003DMG400026048	chr01:69548530-69549211	5.51968	5.38095	-0.0367226	0.9501	no	ERF1
XLOC_002950	PGSC0003DMG402026045	chr01:69640358-69643340	8.42309	9.85128	0.225962	0.6394	no	Conserved gene of unknown function
XLOC_002951	PGSC0003DMG402026044	chr01:69643465-69647223	2.97494	2.78898	-0.0931226	0.8376	no	Pentatricopeptide repeat-containing protein
XLOC_002953	PGSC0003DMG401026043	chr01:69673833-69679058	1.49159	1.12086	-0.412245	0.4716	no	NRC1
XLOC_002955	PGSC0003DMG400026042	chr01:69692359-69698676	18.1792	23.8069	0.389095	0.3577	no	Conserved gene of unknown function
XLOC_002956	PGSC0003DMG400026041	chr01:69711841-69719292	53.4439	59.4752	0.154262	0.639	no	Protein BFR2
XLOC_002957	PGSC0003DMG400026040	chr01:69726952-69729366	3.25557	2.48474	-0.389816	0.4589	no	MTERF family protein
XLOC_002958	PGSC0003DMG401026039	chr01:69731162-69732951	6.33126	8.8173	0.477843	0.4278	no	Putative protein
XLOC_002959	PGSC0003DMG400026038	chr01:69735178-69738867	1.30893	0.989492	-0.403624	0.47135	no	Pentatricopeptide repeat-containing protein
XLOC_002961	PGSC0003DMG400026036	chr01:69766023-69772325	4.52611	7.40286	0.709811	0.12405	no	DnaJ homolog protein
XLOC_002962	PGSC0003DMG400026035	chr01:69794406-69795381	6.79598	12.01	0.821483	0.11205	no	AP2/ERF domain-containing transcription factor
XLOC_002963	PGSC0003DMG402026034	chr01:69831350-69832652	16.3372	27.6594	0.759608	0.0653	no	Oxidoreductase
XLOC_002964	PGSC0003DMG401026034	chr01:69834746-69835845	0.905336	0.872534	-0.0532429	0.95555	no	Gene of unknown function
XLOC_002965	PGSC0003DMG400026033	chr01:69846380-69863450	2.77293	2.11567	-0.390296	0.7579	no	Oxidoreductase
XLOC_002966	PGSC0003DMG400026032	chr01:69869749-69873902	0.5504	0.744451	0.435695	0.5648	no	Carotenoid cleavage dioxygenase 7
XLOC_002967	PGSC0003DMG400026030	chr01:69890543-69903140	46.3035	42.7598	-0.114865	0.7091	no	Mitochondrial elongation factor
XLOC_002968	PGSC0003DMG400025979	chr01:69903197-69904313	1.95587	2.03455	0.0568977	0.9309	no	Gene of unknown function
XLOC_002969	PGSC0003DMG400026029	chr01:69916465-69919053	2.96447	4.08766	0.463501	0.40825	no	Malate dehydrogenase
XLOC_002971	PGSC0003DMG400026026	chr01:69998301-70008263	281.521	249.023	-0.176961	0.5603	no	T-complex protein 1 subunit alpha
XLOC_002972	PGSC0003DMG400026025	chr01:70015973-70017193	137.528	70.7824	-0.958261	0.0052	Yes	AG-motif binding protein-3
XLOC_002973	PGSC0003DMG400026023	chr01:70096671-70097905	15.3857	20.7835	0.433853	0.39775	no	Nuc-1 negative regulatory protein preg
XLOC_002974	PGSC0003DMG400026022	chr01:70112673-70117387	16.5342	19.6449	0.248703	0.5464	no	Beta expansin 1
XLOC_002976	PGSC0003DMG400026020	chr01:70137275-70138605	0.677256	1.13697	0.74742	0.32455	no	C2H2 zinc-finger protein ZPT3-3
XLOC_002977	PGSC0003DMG400026019	chr01:70148567-70157759	12.2665	11.4354	-0.101216	0.7843	no	Gallus gallus similar to zinc finger RNA binding protein (LOC427010), mRNA.
XLOC_002978	PGSC0003DMG401026018	chr01:70159792-70160440	0.583278	0.628403	0.107506	0.92075	no	Nucleotidyltransferase
XLOC_002979	PGSC0003DMG402026018	chr01:70174248-70176782	4.398	6.17861	0.490434	0.3019	no	Gene of unknown function
XLOC_002980	PGSC0003DMG400046061	chr01:70177222-70181112	2.16375	4.99585	1.2072	0.5208	no	ATOFP17/OFP17
XLOC_002982	PGSC0003DMG400026016	chr01:70194733-70198676	14.8763	14.5183	-0.0351445	0.9337	no	Conserved gene of unknown function
XLOC_002983	PGSC0003DMG400026015	chr01:70202894-70213905	41.5401	47.1821	0.183734	0.6043	no	VAP27
XLOC_002984	PGSC0003DMG400026014	chr01:70215604-70224102	8.00504	5.41246	-0.564624	0.25065	no	Phosphatidate cytidylyltransferase
XLOC_002985	PGSC0003DMG400026013	chr01:70269878-70270599	1.40194	3.61744	1.36754	0.33895	no	Conserved gene of unknown function
XLOC_002986	PGSC0003DMG400026012	chr01:70276546-70277204	1.54366	1.58211	0.0354956	0.96445	no	Gene of unknown function
XLOC_002987	PGSC0003DMG400026011	chr01:70281630-70282027	4.50245	6.26473	0.476544	0.5613	no	Gene of unknown function
XLOC_002989	PGSC0003DMG400026010	chr01:70355499-70356465	10.4428	23.7432	1.185	0.01295	Yes	Auxin-induced protein X10A
XLOC_002990	PGSC0003DMG400026009	chr01:70365851-70368134	25.3781	38.9757	0.618989	0.17775	no	Kinase
XLOC_002991	PGSC0003DMG400026008	chr01:70397116-70407312	70.3961	82.8843	0.235603	0.46375	no	Methionine aminopeptidase
XLOC_002992	PGSC0003DMG400026006	chr01:70510273-70516740	65.2517	68.2604	0.0650324	0.83815	no	3-phosphoshikimate 1-carboxyvinyltransferase, chloroplastic
XLOC_002993	PGSC0003DMG400026005	chr01:70524031-70526177	37.3778	37.4005	0.000876207	0.99705	no	UDP-glucuronate 4-epimerase 2
XLOC_002994	PGSC0003DMG400026004	chr01:70544466-70547797	35.6105	28.3941	-0.326712	0.3359	no	Leucine-rich repeat receptor kinase
XLOC_002996	PGSC0003DMG400012776	chr01:70693694-70702211	74.3926	71.2458	-0.0623544	0.8502	no	Nucleotide binding protein
XLOC_002997	PGSC0003DMG400012775	chr01:70729283-70737764	16.1314	16.5078	0.0332725	0.9258	no	Caldesmon
XLOC_002998	PGSC0003DMG400012774	chr01:70746466-70748977	15.8332	19.0919	0.270009	0.5141	no	Conserved gene of unknown function
XLOC_002999	PGSC0003DMG401012773,PGSC0003DMG402012773	chr01:70749316-70756876	2.10558	2.59547	0.301777	0.8542	no	Please refer to the Supplement_sheet
XLOC_003002	PGSC0003DMG401012772	chr01:70815313-70815767	1.02851	1.48268	0.527652	0.63745	no	LOB domain-containing protein
XLOC_003003	PGSC0003DMG400012771	chr01:70827467-70842750	33.0636	24.7052	-0.420427	0.17945	no	Cytohesin 1, 2, 3
XLOC_003004	PGSC0003DMG400012770	chr01:70844120-70845424	0.865566	0.816993	-0.0833186	0.91305	no	Calmodulin
XLOC_003005	PGSC0003DMG400012769	chr01:70865902-70867479	79.4123	66.0274	-0.266299	0.4323	no	ESC
XLOC_003007	PGSC0003DMG400012768	chr01:70921190-70922159	9.96621	10.2055	0.0342257	0.946	no	Carnitine racemase
XLOC_003008	PGSC0003DMG400012767	chr01:70939164-70942478	1.51264	0.557507	-1.44	0.0535	no	Growth-regulating factor 10
XLOC_003009	PGSC0003DMG400027784	chr01:70988167-70992188	6.62166	9.39652	0.504934	0.28315	no	Acyl-CoA thioesterase
XLOC_003011	PGSC0003DMG400027782	chr01:70996060-71003680	2.37698	2.9049	0.289362	0.63145	no	Acyl-CoA thioesterase
XLOC_003013	PGSC0003DMG400027780	chr01:71029682-71032545	0.863823	0.463382	-0.898533	0.18645	no	Pentatricopeptide repeat-containing protein
XLOC_003015	PGSC0003DMG400027778	chr01:71132924-71134313	2.14166	1.83526	-0.222748	0.7265	no	Progesterone 5beta reductase-A
XLOC_003016	PGSC0003DMG400027777	chr01:71161447-71163580	3.67597	3.06747	-0.261073	0.65325	no	F-box family protein
XLOC_003017	PGSC0003DMG400027776	chr01:71173402-71178348	5.47232	4.1923	-0.384412	0.33965	no	F-box family protein
XLOC_003018	PGSC0003DMG400027775	chr01:71178613-71180353	7.99824	7.14657	-0.162432	0.70465	no	Cysteine-type peptidase
XLOC_003019	PGSC0003DMG400027774	chr01:71181236-71185583	2.94661	3.70086	0.328801	0.557	no	F-box family protein
XLOC_003020	PGSC0003DMG400017055	chr01:71216608-71219572	6.524	5.57962	-0.22559	0.65205	no	Ring finger protein
XLOC_003021	PGSC0003DMG400017054	chr01:71220382-71227844	5.40887	7.2484	0.422335	0.55165	no	Fructosamine kinase family protein
XLOC_003022	PGSC0003DMG400017056	chr01:71228726-71229401	5.28393	6.11141	0.209894	0.73335	no	Conserved gene of unknown function
XLOC_003023	PGSC0003DMG400017053	chr01:71250597-71252978	3.34228	2.42909	-0.460421	0.4288	no	Conserved gene of unknown function
XLOC_003024	PGSC0003DMG400000251	chr01:71266067-71266811	0.556277	0.554574	-0.00442314	0.90785	no	Adenosine 3'-phospho 5'-phosphosulfate transporter
XLOC_003025	PGSC0003DMG400000001	chr01:71266899-71269534	12.3124	10.6829	-0.204815	0.64995	no	Adenosine 3'-phospho 5'-phosphosulfate transporter
XLOC_003026	PGSC0003DMG400000002	chr01:71271110-71279706	0.377714	0.499552	0.403339	0.74145	no	Vacuolar iron family transporter
XLOC_003028	PGSC0003DMG400000003	chr01:71293233-71298560	9.78368	5.19728	-0.91262	0.0495	Yes	SPX domain-containing membrane protein
XLOC_003029	PGSC0003DMG400000004	chr01:71299562-71304982	43.6369	41.0672	-0.0875615	0.8042	no	Arsenical pump-driving atpase
XLOC_003030	PGSC0003DMG400000005	chr01:71314567-71319702	7.16159	7.11277	-0.00986807	0.98185	no	Shrunken seed protein
XLOC_003032	PGSC0003DMG401000006	chr01:71350832-71357174	7.24946	5.72918	-0.339546	0.5022	no	DNA binding protein
XLOC_003033	PGSC0003DMG401000007	chr01:71360199-71361420	7.49711	6.08141	-0.301928	0.5695	no	1-acylglycerophosphocholine O-acyltransferase
XLOC_003034	PGSC0003DMG400000008	chr01:71388490-71392334	39.414	35.9673	-0.132021	0.71325	no	Transcription factor
XLOC_003035	PGSC0003DMG400000009	chr01:71413936-71414700	58.8909	70.2421	0.254291	0.5904	no	Transcription factor
XLOC_003036	PGSC0003DMG400000010	chr01:71443597-71451182	17.1935	16.9916	-0.0170423	0.96	no	Glycosyltransferase
XLOC_003038	PGSC0003DMG400000012	chr01:71600978-71602450	19.3676	18.2557	-0.0852976	0.821	no	Nucleotide binding protein
XLOC_003040	PGSC0003DMG400000014	chr01:71644623-71648773	0.704149	0.971109	0.463752	0.59555	no	Enoyl-CoA-hydratase
XLOC_003043	PGSC0003DMG400000017	chr01:71688538-71694700	1.47563	1.30374	-0.178676	0.79465	no	Beta-hydroxyisobutyryl-CoA hydrolase 1
XLOC_003044	PGSC0003DMG401000018	chr01:71712905-71715353	2.47383	2.18946	-0.176172	0.7943	no	Mosaic virus helicase domain-binding protein
XLOC_003045	PGSC0003DMG402000018	chr01:71715710-71723993	3.89888	4.36463	0.1628	0.71495	no	Mosaic virus helicase domain-binding protein
XLOC_003048	PGSC0003DMG401000019	chr01:71787734-71792026	4.26951	5.25451	0.299485	0.5556	no	Conserved gene of unknown function
XLOC_003049	PGSC0003DMG402000019	chr01:71792374-71797530	12.3877	12.0008	-0.0457822	0.90755	no	Dtdp-4-dehydrorhamnose dehydrogenase
XLOC_003050	PGSC0003DMG401000020	chr01:71807803-71817295	44.3061	39.5608	-0.163432	0.6234	no	NAD-dependent malic enzyme 59 kDa isoform, mitochondrial
XLOC_003051	PGSC0003DMG402000020	chr01:71818481-71821156	0.249775	0.486556	0.961973	0.50575	no	Conserved gene of unknown function
XLOC_003052	PGSC0003DMG400000021	chr01:71841959-71845603	3.55867	4.87005	0.452597	0.39715	no	Carbonyl reductase
XLOC_003053	PGSC0003DMG400038230	chr01:71847599-71847956	35.6582	39.0079	0.129534	0.8084	no	(+)-neomenthol dehydrogenase
XLOC_003054	PGSC0003DMG400000022	chr01:71848963-71851318	6.07945	4.75563	-0.354306	0.5441	no	(+)-neomenthol dehydrogenase
XLOC_003056	PGSC0003DMG400000024	chr01:71905451-71905778	41.6452	23.2515	-0.840825	0.16	no	Conserved gene of unknown function
XLOC_003057	PGSC0003DMG400000025	chr01:71916271-71921680	5.46015	2.82518	-0.950601	0.03795	Yes	Acetyl-coenzyme A carboxylase carboxyl transferase alpha
XLOC_003059	PGSC0003DMG400000028	chr01:71954984-71963036	2.11832	1.62602	-0.381575	0.526	no	Conserved gene of unknown function
XLOC_003060	PGSC0003DMG401000029,PGSC0003DMG402000029	chr01:71971629-71978556	4.04681	4.13099	0.0297015	0.94025	no	Please refer to the Supplement_sheet
XLOC_003062	PGSC0003DMG400000031	chr01:71982031-71986243	18.0317	17.1256	-0.0743826	0.8336	no	Ulp1 protease family, C-terminal catalytic domain containing protein
XLOC_003067	PGSC0003DMG400036166	chr01:72048977-72049400	0.602082	0.569966	-0.0790846	0.85425	no	NAC transcription factor
XLOC_003068	PGSC0003DMG400000036	chr01:72055269-72059559	2.97799	3.36359	0.175666	0.83105	no	Conserved gene of unknown function
XLOC_003069	PGSC0003DMG400000037	chr01:72091625-72093961	18.3709	22.1007	0.266668	0.5368	no	Acyl-CoA thioesterase
XLOC_003070	PGSC0003DMG400000038	chr01:72099489-72104787	4.88417	5.33953	0.128601	0.7729	no	Calmodulin-binding heat-shock protein
XLOC_003071	PGSC0003DMG400000039	chr01:72142920-72146134	1.25232	1.00868	-0.312134	0.58275	no	Pentatricopeptide repeat-containing protein
XLOC_003072	PGSC0003DMG400000040	chr01:72149271-72151488	2.77933	4.21509	0.600828	0.26225	no	Rop guanine nucleotide exchange factor
XLOC_003073	PGSC0003DMG400000042	chr01:72195415-72204478	70.7459	85.8987	0.279991	0.6075	no	RNA binding protein
XLOC_003074	PGSC0003DMG400000043	chr01:72233965-72243677	6.17033	7.32889	0.248247	0.7259	no	Protein kinase; U box
XLOC_003075	PGSC0003DMG400000045	chr01:72262978-72265501	123.246	143.803	0.22255	0.4883	no	Water channel protein
XLOC_003076	PGSC0003DMG400000046	chr01:72271884-72275263	3.78856	3.41469	-0.149898	0.77205	no	GPAT
XLOC_003077	PGSC0003DMG400000047	chr01:72282271-72288783	5.73602	5.21868	-0.136366	0.75725	no	Sialin
XLOC_003078	PGSC0003DMG400000048	chr01:72319342-72322034	36.0493	26.2652	-0.456819	0.2139	no	Cysteine synthase
XLOC_003080	PGSC0003DMG400000049	chr01:72327565-72335911	0.96988	0.16486	-2.55656	0.06255	no	Ccr4-not transcription complex
XLOC_003081	PGSC0003DMG400000050	chr01:72338061-72341844	0.659057	0.732124	0.151685	0.858	no	Ccr4-not transcription complex
XLOC_003082	PGSC0003DMG401000051	chr01:72359122-72359536	0.635819	0.200433	-1.6655	0.41145	no	ATBRM/CHR2
XLOC_003083	PGSC0003DMG402000051	chr01:72363587-72364565	60.2648	79.0572	0.391582	0.2572	no	Chromatin remodeling complex subunit
XLOC_003084	PGSC0003DMG400000052	chr01:72404530-72406348	0.987011	0.489033	-1.01314	0.1688	no	Pentatricopeptide repeat-containing protein
XLOC_003085	PGSC0003DMG400000053	chr01:72420183-72423878	4.89625	5.55143	0.181181	0.749	no	Conserved gene of unknown function
XLOC_003086	PGSC0003DMG401000056	chr01:72528202-72531980	26.0842	36.0042	0.464986	0.1679	no	BRASSINOSTEROID INSENSITIVE 1-associated receptor kinase 1
XLOC_003087	PGSC0003DMG402000056	chr01:72539145-72542200	77.7482	91.523	0.235325	0.44725	no	Bypass1
XLOC_003088	PGSC0003DMG401000057	chr01:72545013-72553713	18.5538	20.3408	0.132663	0.70045	no	Mitogen-activated protein kinase 4
XLOC_003089	PGSC0003DMG401000058	chr01:72555680-72556169	0.645328	0.153786	-2.0691	0.33795	no	UDP-glucosyltransferase
XLOC_003090	PGSC0003DMG402000058	chr01:72556194-72556911	0.674385	0.516157	-0.385762	0.72595	no	UDP-glucosyltransferase
XLOC_003091	PGSC0003DMG400000059	chr01:72558156-72559596	2.97732	1.27619	-1.22217	0.07075	no	UDP-glucosyltransferase
XLOC_003093	PGSC0003DMG400000062	chr01:72596657-72597790	2.59706	5.38335	1.05162	0.11015	no	Mads box protein
XLOC_003094	PGSC0003DMG400000063	chr01:72642416-72645385	10.6326	15.9465	0.584744	0.1732	no	Heavy metal-associated domain containing protein
XLOC_003095	PGSC0003DMG400000064	chr01:72708696-72710469	15.0861	13.7437	-0.134454	0.76175	no	WRKY transcription factor 23
XLOC_003096	PGSC0003DMG400000065	chr01:72721776-72727753	28.672	26.8049	-0.0971458	0.7779	no	Proline iminopeptidase
XLOC_003097	PGSC0003DMG400000066	chr01:72737149-72738138	4.96613	6.09638	0.29583	0.6034	no	Ethylene-responsive late embryogenesis
XLOC_003098	PGSC0003DMG400000067	chr01:72741380-72743035	145.843	204.795	0.489768	0.12405	no	Late embryogenesis (Lea)
XLOC_003099	PGSC0003DMG400000068	chr01:72743444-72746108	2.70439	2.35784	-0.197842	0.68885	no	Pentatricopeptide repeat-containing protein
XLOC_003100	PGSC0003DMG400000069	chr01:72747050-72747926	0.97881	0.793368	-0.303037	0.72665	no	Plant cell wall protein SlTFR88
XLOC_003101	PGSC0003DMG400000070	chr01:72755699-72756883	7.39748	8.19428	0.147584	0.77315	no	RING-H2 finger protein ATL67
XLOC_003102	PGSC0003DMG400000071	chr01:72758704-72760243	8.03293	6.14335	-0.3869	0.4067	no	ATRAD3
XLOC_003103	PGSC0003DMG400000072	chr01:72762184-72765477	82.8429	95.6587	0.207518	0.5121	no	24 kDa seed maturation protein
XLOC_003106	PGSC0003DMG400000075	chr01:72810609-72813885	5.51305	8.04032	0.544401	0.3021	no	Conserved gene of unknown function
XLOC_003107	PGSC0003DMG401000076	chr01:72815930-72820747	26.2521	28.1855	0.102525	0.7747	no	Protein ABIL1
XLOC_003108	PGSC0003DMG400000077	chr01:72821618-72827056	10.6455	11.2498	0.0796534	0.8485	no	Alpha 1,3-xylosyltransferase
XLOC_003109	PGSC0003DMG400000078	chr01:72833576-72842485	8.17702	9.61794	0.234153	0.52785	no	Transferase, transferring glycosyl groups
XLOC_003110	PGSC0003DMG400000079	chr01:72843418-72848705	1.04824	1.16903	0.157342	0.7598	no	BCL-2-associated athanogene 6
XLOC_003111	PGSC0003DMG400000080	chr01:72853176-72854566	4.17345	3.80056	-0.135031	0.79895	no	C2 domain-containing protein
XLOC_003112	PGSC0003DMG400000081	chr01:72867861-72871090	26.2942	31.6774	0.268713	0.4371	no	Protein UNUSUAL FLORAL ORGANS
XLOC_003115	PGSC0003DMG401000083	chr01:72985517-72987694	0.809605	0.501211	-0.691801	0.55	no	Conserved gene of unknown function
XLOC_003116	PGSC0003DMG400000084	chr01:72994025-72997480	2.25078	2.75359	0.290888	0.57715	no	Conserved gene of unknown function
XLOC_003117	PGSC0003DMG400000085	chr01:73004080-73009002	38.4134	42.5127	0.146283	0.66745	no	BTB/POZ protein
XLOC_003118	PGSC0003DMG400000086	chr01:73009979-73011750	462.677	455.878	-0.0213594	0.9427	no	Translation initiation factor eIF-1A
XLOC_003119	PGSC0003DMG400000087	chr01:73024401-73026053	0.996341	0.720328	-0.467985	0.52975	no	Atpob1
XLOC_003120	PGSC0003DMG400000088	chr01:73044557-73051123	12.5554	12.6642	0.0124495	0.9707	no	TAF-2
XLOC_003121	PGSC0003DMG400000089	chr01:73057643-73069787	27.5993	24.0243	-0.200137	0.67775	no	Aldose 1-epimerase
XLOC_003122	PGSC0003DMG400000090	chr01:73079200-73083875	103.22	142.522	0.465461	0.21095	no	Ubiquitin carrier protein
XLOC_003123	PGSC0003DMG400000091	chr01:73088355-73089618	1.64967	1.33065	-0.310047	0.65065	no	AP2/ERF domain-containing transcription factor
XLOC_003124	PGSC0003DMG400000092	chr01:73096135-73104706	5.82672	6.65554	0.191872	0.687	no	Mitochondrial carrier protein
XLOC_003126	PGSC0003DMG401000094	chr01:73125080-73125843	13.5615	22.8585	0.753213	0.1215	no	Conserved gene of unknown function
XLOC_003127	PGSC0003DMG401000095	chr01:73169388-73173103	6.35398	6.79752	0.0973484	0.83475	no	Jasmonic acid-amino acid-conjugating enzyme
XLOC_003129	PGSC0003DMG401000097	chr01:73183471-73188987	9.79612	11.9928	0.291885	0.41715	no	Conserved gene of unknown function
XLOC_003130	PGSC0003DMG402000097	chr01:73196770-73200269	5.72498	6.86953	0.26294	0.5807	no	Conserved gene of unknown function
XLOC_003131	PGSC0003DMG400000098	chr01:73251569-73254296	6.92335	5.90899	-0.22856	0.58545	no	Conserved gene of unknown function
XLOC_003133	PGSC0003DMG401000100	chr01:73281976-73291177	7.8629	5.09994	-0.624583	0.0952	no	Helicase domain-containing protein
XLOC_003134	PGSC0003DMG400000101	chr01:73301288-73305450	2.99639	2.84903	-0.0727526	0.90215	no	Triacylglycerol lipase
XLOC_003136	PGSC0003DMG400000104	chr01:73376720-73381023	49.3327	44.1125	-0.161358	0.62705	no	Ubiquitin family protein
XLOC_003137	PGSC0003DMG401000105	chr01:73381888-73386501	12.5657	10.6366	-0.240448	0.5281	no	F-box/LRR-repeat protein
XLOC_003140	PGSC0003DMG400000108	chr01:73454396-73457792	2.79204	2.39276	-0.222644	0.6362	no	Eukaryotic translation initiation factor 3 subunit
XLOC_003145	PGSC0003DMG400000113	chr01:73509538-73513269	9.66147	6.15009	-0.651635	0.16	no	Conserved gene of unknown function
XLOC_003146	PGSC0003DMG400000114	chr01:73515597-73519287	27.7885	27.4637	-0.0169586	0.95735	no	Phosphatidylinositol 3-and 4-kinase family protein
XLOC_003147	PGSC0003DMG400000115	chr01:73519767-73520904	17.915	20.5978	0.201322	0.6128	no	Conserved gene of unknown function
XLOC_003150	PGSC0003DMG401000117	chr01:73592991-73598969	52.0592	49.5067	-0.0725291	0.8554	no	Importin-alpha re-exporter
XLOC_003151	PGSC0003DMG400000118	chr01:73617292-73622282	28.7873	57.95	1.00938	0.00235	Yes	ARF domain class transcription factor
XLOC_003152	PGSC0003DMG400000119	chr01:73635122-73642817	24.0018	23.6697	-0.0201013	0.9797	no	Conserved gene of unknown function
XLOC_003153	PGSC0003DMG400000120	chr01:73702489-73704280	12.5025	23.464	0.908236	0.0256	Yes	Dof18
XLOC_003154	PGSC0003DMG400000121	chr01:73717715-73720242	13.6159	5.36505	-1.34363	0.0026	Yes	Conserved gene of unknown function
XLOC_003156	PGSC0003DMG400000123	chr01:73762823-73767731	7.9428	6.68603	-0.248497	0.5145	no	Calcium-transporting ATPase, endoplasmic reticulum-type
XLOC_003157	PGSC0003DMG400000124	chr01:73791370-73793494	8.34853	12.7419	0.609991	0.1626	no	RAB11B
XLOC_003158	PGSC0003DMG400000125	chr01:73817234-73820845	8.317	7.04702	-0.239049	0.60475	no	Conserved gene of unknown function
XLOC_003159	PGSC0003DMG400046434	chr01:73821905-73822805	11.9341	10.2256	-0.222908	0.6592	no	Cell surface glycoprotein
XLOC_003161	PGSC0003DMG400000127	chr01:73837907-73843905	199.303	214.779	0.107893	0.7278	no	Cytochrome b5 isoform Cb5-A
XLOC_003162	PGSC0003DMG400000128	chr01:73877477-73879737	855.023	944.131	0.143023	0.6318	no	Ubiquitin fusion protein
XLOC_003163	PGSC0003DMG400000129	chr01:73934717-73935708	8.60442	18.3686	1.09409	0.02475	Yes	SAUR family protein
XLOC_003164	PGSC0003DMG400000130	chr01:73965519-73969320	13.3087	11.6641	-0.190293	0.66435	no	Gtpase activating protein
XLOC_003165	PGSC0003DMG400018332	chr01:74024335-74026082	5.97913	3.60819	-0.728659	0.1434	no	DNA binding protein
XLOC_003166	PGSC0003DMG400018333	chr01:74070109-74076583	19.31	21.3614	0.14566	0.6543	no	DNA-directed RNA polymerase
XLOC_003167	PGSC0003DMG400018334	chr01:74077031-74083545	11.5184	12.1388	0.0756925	0.86845	no	Conserved gene of unknown function
XLOC_003168	PGSC0003DMG400005410	chr01:74148064-74149415	13.6246	15.219	0.159653	0.71615	no	NAD(P)H:quinone oxidoreductase
XLOC_003169	PGSC0003DMG400005409	chr01:74176278-74180021	356.962	374.023	0.0673552	0.8265	no	Aspartic proteinase nepenthesin-1
XLOC_003170	PGSC0003DMG400040483	chr01:74182956-74183892	12.7722	19.6818	0.623858	0.16735	no	Ubiquitin-protein ligase
XLOC_003171	PGSC0003DMG400005408	chr01:74191982-74194344	20.884	39.5503	0.921286	0.01325	Yes	Transcription factor
XLOC_003172	PGSC0003DMG400005407	chr01:74194741-74198124	33.5291	30.903	-0.117667	0.76145	no	Thioredoxin-like protein CITRX, chloroplastic
XLOC_003173	PGSC0003DMG400005406	chr01:74248373-74253574	70.6987	76.7902	0.119237	0.72375	no	Peptidyl-prolyl cis-trans isomerase
XLOC_003174	PGSC0003DMG400005405	chr01:74253909-74257138	27.1328	30.8001	0.182898	0.6205	no	Trafficking protein particle complex subunit
XLOC_003175	PGSC0003DMG401003285	chr01:74334917-74340708	43.6876	40.6088	-0.10543	0.7448	no	Protein arginine n-methyltransferase
XLOC_003176	PGSC0003DMG402003285	chr01:74342682-74344901	0.70914	0.215014	-1.72164	0.10535	no	Xylem serine proteinase 1
XLOC_003177	PGSC0003DMG403003285	chr01:74348739-74355839	65.7356	68.1572	0.0521908	0.87205	no	Histone mRNA exonuclease 1
XLOC_003178	PGSC0003DMG401003286	chr01:74388200-74391392	45.7902	47.2595	0.0455666	0.8993	no	Gene trap locus 3
XLOC_003179	PGSC0003DMG402003286	chr01:74396389-74401013	3.99695	5.17957	0.373933	0.518	no	ACI112
XLOC_003181	PGSC0003DMG400003288	chr01:74412294-74415708	5.78428	6.41777	0.149935	0.7748	no	Conserved gene of unknown function
XLOC_003182	PGSC0003DMG400003289	chr01:74418566-74419503	47.1877	59.1804	0.326707	0.34895	no	P-coumarate 3-hydroxylase
XLOC_003183	PGSC0003DMG400027530	chr01:74501851-74504452	1.81198	1.65028	-0.134849	0.8146	no	Gene of unknown function
XLOC_003185	PGSC0003DMG402027528	chr01:74527392-74533330	39.5756	39.9074	0.0120457	0.96935	no	Conserved gene of unknown function
XLOC_003186	PGSC0003DMG401027528	chr01:74537782-74542672	109.288	125.024	0.194079	0.5341	no	Peter Pan
XLOC_003187	PGSC0003DMG400027527	chr01:74561224-74565369	6.44416	9.78771	0.602979	0.17005	no	CCaMK
XLOC_003188	PGSC0003DMG400027526	chr01:74622297-74628361	30.2443	27.1526	-0.155572	0.65115	no	Prolyl-tRNA synthetase
XLOC_003189	PGSC0003DMG400027524	chr01:74687799-74695631	23.2928	21.2957	-0.129321	0.7088	no	Conserved gene of unknown function
XLOC_003190	PGSC0003DMG400027523	chr01:74708797-74714735	4.18454	3.72891	-0.166313	0.68095	no	Phospholipid-transporting atpase
XLOC_003191	PGSC0003DMG400027522	chr01:74737976-74747073	13.224	10.7214	-0.302659	0.47525	no	Nucleotide binding protein
XLOC_003192	PGSC0003DMG400027521	chr01:74757578-74762992	24.2637	26.664	0.136093	0.69695	no	Vacuolar protein sorting-associated protein VPS9
XLOC_003193	PGSC0003DMG400027520	chr01:74764147-74770470	18.5559	17.8756	-0.0538831	0.88825	no	Periplasmic beta-glucosidase
XLOC_003194	PGSC0003DMG400027519	chr01:74807890-74812615	5.12091	5.52593	0.109816	0.7834	no	Conserved gene of unknown function
XLOC_003195	PGSC0003DMG400027518	chr01:74823198-74826610	12.7834	10.7727	-0.246893	0.57195	no	GRF zinc finger family protein
XLOC_003196	PGSC0003DMG400027517	chr01:74883632-74888964	36.6749	33.8108	-0.11731	0.7282	no	Conserved gene of unknown function
XLOC_003197	PGSC0003DMG400027516	chr01:74890049-74892689	11.8372	11.0174	-0.103545	0.7798	no	Pentatricopeptide repeat-containing protein
XLOC_003199	PGSC0003DMG400027515	chr01:74897797-74901634	31.7275	36.9408	0.219482	0.56625	no	Dual specificity phosphatase Cdc25
XLOC_003200	PGSC0003DMG400027514	chr01:74903123-74911002	3.34249	3.32729	-0.00657569	0.98715	no	Oxidoreductase
XLOC_003201	PGSC0003DMG400027513	chr01:74913243-74915956	30.4925	36.7054	0.267539	0.50465	no	Gene of unknown function
XLOC_003203	PGSC0003DMG400027510	chr01:74954160-74958863	4.34648	2.50006	-0.797886	0.273	no	Ankyrin
XLOC_003204	PGSC0003DMG400019460	chr01:74959885-74968159	8.86992	7.87353	-0.17191	0.73205	no	Ankyrin
XLOC_003205	PGSC0003DMG400019459	chr01:74969187-74977014	4.22913	4.90319	0.213362	0.6874	no	Ankyrin repeat-containing protein
XLOC_003206	PGSC0003DMG400019461	chr01:74977294-74978544	0.748203	0.436111	-0.778734	0.3731	no	Gene of unknown function
XLOC_003208	PGSC0003DMG402019457	chr01:75027138-75030351	63.7399	61.5861	-0.0495923	0.8821	no	Auxin/indole-3-acetic acid 3
XLOC_003209	PGSC0003DMG401019457	chr01:75031661-75036371	129.733	154.15	0.248788	0.4557	no	Prefoldin subunit
XLOC_003210	PGSC0003DMG400019456	chr01:75036647-75040417	66.9769	72.3236	0.110803	0.75465	no	Tha4 protein
XLOC_003211	PGSC0003DMG400019455	chr01:75058444-75064475	21.6258	24.1673	0.160298	0.67315	no	BZIP transcription factor
XLOC_003212	PGSC0003DMG400019454	chr01:75077909-75081676	33.6456	35.5502	0.0794398	0.81895	no	GDP-mannose 3',5'-epimerase
XLOC_003213	PGSC0003DMG400019450	chr01:75163049-75168536	12.9038	14.4707	0.165338	0.67315	no	Peptide-N(4)-(N-acetyl-beta-glucosaminyl)asparagine amidase
XLOC_003214	PGSC0003DMG400019449	chr01:75171697-75178577	196.653	240.517	0.290485	0.36055	no	Thioredoxin 1
XLOC_003215	PGSC0003DMG400019448	chr01:75179160-75180428	44.5708	43.6265	-0.0308932	0.9259	no	Ribose-5-phosphate isomerase
XLOC_003216	PGSC0003DMG400019447	chr01:75187028-75188561	0.714254	0.345142	-1.04925	0.2468	no	Calmodulin binding protein
XLOC_003217	PGSC0003DMG400019446	chr01:75213726-75215659	24.3215	15.9789	-0.606065	0.14325	no	Annexin 11
XLOC_003219	PGSC0003DMG400019445	chr01:75246424-75247045	0.22699	0.365536	0.68738	0.6297	no	ATP-binding component of a transport system
XLOC_003220	PGSC0003DMG400019444	chr01:75272367-75274782	9.12579	10.1468	0.153003	0.7214	no	Conserved gene of unknown function
XLOC_003222	PGSC0003DMG402019442	chr01:75278952-75284647	3.96311	2.84447	-0.478471	0.37115	no	Conserved gene of unknown function
XLOC_003223	PGSC0003DMG401019442	chr01:75291701-75300007	2.45879	1.87274	-0.392795	0.45965	no	Conserved gene of unknown function
XLOC_003224	PGSC0003DMG403019442	chr01:75330552-75339347	53.0598	50.7452	-0.0643487	0.84	no	Conserved gene of unknown function
XLOC_003225	PGSC0003DMG400019441	chr01:75340895-75344963	11.9926	16.4206	0.453365	0.3333	no	TMS membrane family protein
XLOC_003226	PGSC0003DMG400019440	chr01:75346562-75349352	1.64699	1.13493	-0.537221	0.3389	no	Pentatricopeptide repeat-containing protein, chloroplastic
XLOC_003227	PGSC0003DMG400019439	chr01:75349909-75351298	0.436019	0.539029	0.305971	0.7403	no	Extensin Dif54
XLOC_003228	PGSC0003DMG400022518	chr01:75370123-75371095	0.0574479	0.454173	2.98291	0.25725	no	Extensin Dif10
XLOC_003229	PGSC0003DMG400022517	chr01:75371966-75375703	0.192933	0.645722	1.74281	0.21615	no	Extensin Dif10
XLOC_003230	PGSC0003DMG400022516	chr01:75378103-75379556	0.637874	0.982545	0.623252	0.45675	no	Extensin Dif10
XLOC_003231	PGSC0003DMG400022515	chr01:75381497-75382653	0.417114	0.994429	1.25343	0.18315	no	Extensin Dif10
XLOC_003232	PGSC0003DMG400022514	chr01:75391707-75392765	0.256091	0.495217	0.951406	0.4314	no	Extensin Dif54
XLOC_003233	PGSC0003DMG400022513	chr01:75393648-75398783	7.23868	7.06498	-0.0350418	0.93135	no	Pentatricopeptide repeat-containing protein
XLOC_003234	PGSC0003DMG400022512	chr01:75399303-75406057	116.662	112.101	-0.0575357	0.8542	no	O-linked GlcNAc transferases
XLOC_003235	PGSC0003DMG400022511	chr01:75427258-75429554	1263.59	1327.51	0.0711888	0.8173	no	60S ribosomal protein L7A
XLOC_003238	PGSC0003DMG400022509	chr01:75474527-75477100	1.09044	1.66616	0.611618	0.37485	no	DNA-damage-repair/toleration protein DRT102
XLOC_003239	PGSC0003DMG400022508	chr01:75486170-75493001	1.5408	1.00134	-0.621751	0.366	no	Conserved gene of unknown function
XLOC_003240	PGSC0003DMG400022507	chr01:75508654-75512302	10.3908	9.23728	-0.169765	0.65895	no	With no lysine kinase
XLOC_003242	PGSC0003DMG400022506	chr01:75534601-75539868	66.4027	79.4489	0.258786	0.4583	no	Cytidine deaminase
XLOC_003243	PGSC0003DMG400022504	chr01:75548467-75549499	5.82565	5.43028	-0.101391	0.85335	no	Rubredoxin
XLOC_003244	PGSC0003DMG400022520	chr01:75588380-75588789	0.237612	0.456599	0.942322	0.676	no	Gene of unknown function
XLOC_003245	PGSC0003DMG400022502	chr01:75627437-75628650	145.036	163.538	0.173212	0.60755	no	Deoxyuridine 5'-triphosphate nucleotidohydrolase
XLOC_003246	PGSC0003DMG400022500	chr01:75644692-75647319	292.874	291.832	-0.00514545	0.9854	no	Ripening regulated protein DDTFR10
XLOC_003247	PGSC0003DMG400022499	chr01:75656378-75661420	53.1774	44.3197	-0.262865	0.42615	no	RNA-binding protein from Arabidopsis thaliana gi|2129727 and contains RNA recognition PF|00076 domain
XLOC_003248	PGSC0003DMG400022519	chr01:75666615-75667199	0.603047	0.478322	-0.334289	0.7965	no	Gene of unknown function
XLOC_003250	PGSC0003DMG400022496	chr01:75754045-75754807	263.132	327.197	0.314373	0.3167	no	60S ribosome subunit biogenesis protein NIP7
XLOC_003251	PGSC0003DMG400022495	chr01:75764522-75770351	1.82483	2.0033	0.134615	0.79065	no	Esterase/lipase/thioesterase family protein
XLOC_003252	PGSC0003DMG400022494	chr01:75770994-75773491	44.9162	74.8985	0.7377	0.02275	Yes	Adhesive plaque matrix protein
XLOC_003254	PGSC0003DMG400022492	chr01:75777695-75778682	7.57317	2.03076	-1.89888	0.0068	Yes	Gibberellin receptor GID1
XLOC_003255	PGSC0003DMG400022491	chr01:75806829-75809492	19.5049	19.9546	0.0328818	0.9276	no	HASTY
XLOC_003256	PGSC0003DMG400022490	chr01:75833733-75839851	1.18948	2.73424	1.20081	0.03655	Yes	Sodium/hydrogen exchanger
XLOC_003257	PGSC0003DMG400022489	chr01:75868068-75876140	28.4823	30.0043	0.0751038	0.83045	no	Mitochondrial import inner membrane translocase subunit tim44
XLOC_003258	PGSC0003DMG400022488	chr01:75878350-75886570	1.60367	2.57363	0.68243	0.28325	no	Protein FRIGIDA
XLOC_003259	PGSC0003DMG400022487	chr01:75888866-75894182	14.1154	11.7452	-0.265199	0.44335	no	DNAJ heat shock N-terminal domain-containing protein
XLOC_003260	PGSC0003DMG400022486	chr01:75898033-75898811	2.42336	1.61844	-0.582407	0.44775	no	Gene of unknown function
XLOC_003262	PGSC0003DMG400038982	chr01:75907599-75908274	0.95002	0.380137	-1.32144	0.27745	no	Heat shock protein DnaJ
XLOC_003263	PGSC0003DMG400022484	chr01:75909971-75911003	0.385426	0.143022	-1.43022	0.333	no	Conserved gene of unknown function
XLOC_003266	PGSC0003DMG400022481	chr01:75925392-75927116	4.60032	6.26127	0.444719	0.3523	no	Heat shock protein DnaJ
XLOC_003267	PGSC0003DMG402022480	chr01:75928311-75929671	2.52181	1.9866	-0.344158	0.55455	no	DNA-directed RNA polymerase II
XLOC_003268	PGSC0003DMG401022480	chr01:75930575-75932373	15.0223	17.6086	0.229172	0.6332	no	DNA-directed RNA polymerase II
XLOC_003270	PGSC0003DMG400022478	chr01:75937369-75941504	1.85701	1.58315	-0.230188	0.6604	no	Heat shock protein DnaJ
XLOC_003271	PGSC0003DMG400028559	chr01:76033924-76036841	13.7933	15.6983	0.186646	0.60345	no	Gibberellin receptor GID1
XLOC_003272	PGSC0003DMG400028560	chr01:76067120-76068552	0.148499	0.50744	1.77279	0.27675	no	Receptor protein kinase
XLOC_003273	PGSC0003DMG400028561	chr01:76077085-76080870	0.500278	0.320937	-0.64044	0.4904	no	Receptor protein kinase
XLOC_003274	PGSC0003DMG400028562	chr01:76085404-76087383	0.22682	0.627271	1.46754	0.19955	no	Receptor protein kinase
XLOC_003275	PGSC0003DMG401028564	chr01:76140208-76142774	6.55156	5.59485	-0.227739	0.6727	no	FIO1 (FIONA1)
XLOC_003276	PGSC0003DMG402028564	chr01:76142882-76146394	6.34572	7.45475	0.232377	0.6356	no	FIO1 (FIONA1)
XLOC_003277	PGSC0003DMG403028564	chr01:76147635-76150167	1.13904	0.475705	-1.25967	0.08735	no	Conserved gene of unknown function
XLOC_003279	PGSC0003DMG402028565	chr01:76175145-76181955	4.70253	8.39478	0.836054	0.1002	no	Sugar transporter
XLOC_003280	PGSC0003DMG400028566	chr01:76206438-76212414	154.453	146.592	-0.0753691	0.8113	no	Indole-3-glycerol phosphate lyase IGL1
XLOC_003281	PGSC0003DMG400028567	chr01:76218577-76223396	11.3329	6.24088	-0.8607	0.0478	Yes	Sugar transporter
XLOC_003282	PGSC0003DMG400028568	chr01:76229896-76231118	0.446012	0.566993	0.346247	0.69665	no	Conserved gene of unknown function
XLOC_003283	PGSC0003DMG401028569,PGSC0003DMG402028569	chr01:76241784-76246578	4.09337	4.88148	0.25403	0.65065	no	Please refer to the Supplement_sheet
XLOC_003284	PGSC0003DMG401028570	chr01:76259308-76261894	6.82549	6.3173	-0.111625	0.82935	no	Phosphoglycerate/bisphosphoglycerate mutase family protein
XLOC_003285	PGSC0003DMG400028571	chr01:76262852-76268963	5.31047	4.95674	-0.099447	0.8529	no	Phosphoglycerate mutase
XLOC_003286	PGSC0003DMG401028572	chr01:76271797-76273677	49.039	43.8846	-0.160216	0.62765	no	Chaperonin containing t-complex protein 1, epsilon subunit, tcpe
XLOC_003287	PGSC0003DMG402028572	chr01:76274135-76274828	2.44659	2.89545	0.243015	0.73545	no	Phosphoglycerate/bisphosphoglycerate mutase
XLOC_003288	PGSC0003DMG402028570	chr01:76277702-76279679	2.89565	2.64091	-0.132852	0.8265	no	Phosphoglycerate/bisphosphoglycerate mutase
XLOC_003289	PGSC0003DMG400028573	chr01:76280412-76283980	9.44731	10.2663	0.119936	0.8322	no	Gene of unknown function
XLOC_003290	PGSC0003DMG402028574	chr01:76301761-76304280	3.35983	2.40253	-0.483838	0.4317	no	Thylakoid lumen 18.3 kDa protein
XLOC_003291	PGSC0003DMG400028575	chr01:76313587-76316735	1.14256	1.08635	-0.0727764	0.90315	no	Verticillium wilt disease resistance protein
XLOC_003292	PGSC0003DMG400028576	chr01:76319614-76322950	0.494442	0.517797	0.0665835	0.93	no	Verticillium wilt disease resistance protein
XLOC_003293	PGSC0003DMG401028577	chr01:76334320-76341212	8.80782	5.9796	-0.558736	0.2417	no	Branched-chain amino acid aminotransferase
XLOC_003294	PGSC0003DMG400028578	chr01:76372433-76374193	0.443485	0.158269	-1.48651	0.2567	no	DNA binding protein
XLOC_003295	PGSC0003DMG400028579	chr01:76389027-76390802	5.86516	8.81388	0.587608	0.188	no	Gene of unknown function
XLOC_003296	PGSC0003DMG400028580	chr01:76413775-76420502	8.73484	10.6563	0.286859	0.4966	no	Mahogunin
XLOC_003297	PGSC0003DMG400028581	chr01:76432064-76434200	49.078	48.8078	-0.00796517	0.98125	no	Chloroplast-targeted copper chaperone
XLOC_003299	PGSC0003DMG400028583	chr01:76462372-76466156	61.7887	65.5919	0.0861751	0.79565	no	Heat shock protein
XLOC_003301	PGSC0003DMG400028585	chr01:76469915-76473898	4.30338	4.17364	-0.0441636	0.93315	no	Zinc finger family protein
XLOC_003302	PGSC0003DMG401028586	chr01:76475553-76480843	58.7129	57.5591	-0.0286335	0.92985	no	Mevalonate kinase
XLOC_003303	PGSC0003DMG400028587	chr01:76484318-76484994	1.1854	1.02859	-0.204709	0.8275	no	GPI-anchored protein II
XLOC_003304	PGSC0003DMG401028588	chr01:76485919-76495574	20.4928	17.6797	-0.21302	0.5205	no	Nucleolar GTPase
XLOC_003305	PGSC0003DMG402028588	chr01:76496258-76501649	193.733	185.854	-0.0599011	0.8444	no	Seryl-tRNA synthetase
XLOC_003306	PGSC0003DMG400028589	chr01:76525158-76533985	16.434	11.5029	-0.514688	0.22705	no	Rac-GTP binding protein
XLOC_003307	PGSC0003DMG400022111	chr01:76534557-76536633	36.9422	36.2163	-0.0286318	0.94145	no	ATP/GTP/Ca++ binding protein
XLOC_003309	PGSC0003DMG400003454	chr01:76541374-76543418	4.6379	5.0968	0.136119	0.8193	no	ATP/GTP/Ca++ binding protein
XLOC_003313	PGSC0003DMG400018995	chr01:76609613-76615883	5.62352	5.43391	-0.0494815	0.9233	no	Conserved gene of unknown function
XLOC_003315	PGSC0003DMG400024786	chr01:76865897-76868474	0.847331	0.716284	-0.242393	0.72375	no	Gene of unknown function
XLOC_003316	PGSC0003DMG400024685	chr01:76916913-76919492	4.68019	5.85456	0.322995	0.45655	no	Long-chain acyl-CoA synthetase
XLOC_003317	PGSC0003DMG400024686	chr01:76931612-76935223	34.5359	32.754	-0.0764254	0.81875	no	Protein AUXIN RESPONSE 4
XLOC_003318	PGSC0003DMG400024687	chr01:76935645-76938498	12.6902	14.6869	0.210819	0.61875	no	F-box family protein
XLOC_003322	PGSC0003DMG400024692	chr01:77007836-77011385	0.391022	0.9339	1.25602	0.30845	no	Lipoxygenase
XLOC_003323	PGSC0003DMG400024693	chr01:77019225-77023084	25.5846	22.9389	-0.15748	0.65595	no	Lipoxygenase
XLOC_003324	PGSC0003DMG400024695	chr01:77040643-77046561	7.404	6.92723	-0.0960277	0.80315	no	DNA polymerase
XLOC_003325	PGSC0003DMG400024696	chr01:77046927-77048762	24.5283	24.2042	-0.0191929	0.96085	no	6-phosphogluconate dehydrogenase NAD-binding domain-containing protein
XLOC_003326	PGSC0003DMG400024697	chr01:77052566-77056202	1.01779	2.03211	0.997539	0.17045	no	Pentatricopeptide repeat-containing protein
XLOC_003327	PGSC0003DMG400024698	chr01:77129215-77135252	14.7967	14.2224	-0.0571163	0.88685	no	CAK associated cyclinH homolog
XLOC_003328	PGSC0003DMG400024699	chr01:77144831-77146906	8.83212	5.93348	-0.573882	0.1736	no	Conserved gene of unknown function
XLOC_003329	PGSC0003DMG400024700	chr01:77154383-77156174	9.81596	12.501	0.348839	0.44645	no	ATIDD4-DOMAIN 4
XLOC_003330	PGSC0003DMG400024701	chr01:77157616-77165755	17.1906	10.6427	-0.691751	0.1107	no	Acyl-CoA binding protein
XLOC_003331	PGSC0003DMG401024702	chr01:77173335-77174694	4.57613	3.04336	-0.588464	0.2878	no	Gene of unknown function
XLOC_003332	PGSC0003DMG402024702	chr01:77183927-77185853	16.0237	16.0485	0.00223503	0.99505	no	PWWP domain-containing protein
XLOC_003333	PGSC0003DMG400024703	chr01:77190468-77191603	25.5673	36.4934	0.513338	0.1706	no	SRC2
XLOC_003334	PGSC0003DMG400024704	chr01:77203392-77207784	20.0464	21.5522	0.10449	0.77545	no	WD-repeat protein
XLOC_003335	PGSC0003DMG400024788	chr01:77269231-77269540	4.78821	3.05489	-0.648367	0.56795	no	ATP-dependent DNA helicase Q-like SIM
XLOC_003338	PGSC0003DMG400024708	chr01:77400854-77403129	56.7527	73.5535	0.374103	0.27405	no	Rubber elongation factor protein
XLOC_003339	PGSC0003DMG400024710	chr01:77418299-77420401	10.79	8.27741	-0.382437	0.46165	no	Conserved gene of unknown function
XLOC_003340	PGSC0003DMG400024711	chr01:77430851-77434407	27.7654	27.1668	-0.0314438	0.93905	no	Taz protein
XLOC_003341	PGSC0003DMG400024712	chr01:77435368-77443395	36.2495	34.0598	-0.0898906	0.7895	no	F-actin capping protein alpha
XLOC_003342	PGSC0003DMG400024713	chr01:77446456-77455386	7.23638	6.51889	-0.150642	0.72975	no	Conserved gene of unknown function
XLOC_003343	PGSC0003DMG400024714	chr01:77456847-77463867	1.6896	1.91165	0.178138	0.84685	no	Gb protein
XLOC_003344	PGSC0003DMG400024715	chr01:77468634-77474656	280.581	289.325	0.0442699	0.88355	no	26S protease regulatory subunit 6A homolog
XLOC_003346	PGSC0003DMG400024717	chr01:77514903-77523016	37.1617	36.1077	-0.041511	0.89765	no	DNA binding protein
XLOC_003348	PGSC0003DMG400024719	chr01:77556667-77558665	2115.95	2178.09	0.0417554	0.8894	no	60S ribosomal protein L22
XLOC_003349	PGSC0003DMG400024720	chr01:77581886-77584014	645.704	577.294	-0.161568	0.5891	no	Drm3
XLOC_003350	PGSC0003DMG400024721	chr01:77589317-77593825	24.8744	29.6651	0.254102	0.4795	no	Conserved gene of unknown function
XLOC_003351	PGSC0003DMG401024761	chr01:77594304-77597543	0.732857	3.35138	2.19315	0.4989	no	Gene of unknown function
XLOC_003352	PGSC0003DMG400024722	chr01:77624788-77630218	85.3436	95.9859	0.16954	0.63175	no	MCT-1 like PUA RNA binding-domain containing protein
XLOC_003353	PGSC0003DMG400024723	chr01:77632308-77635100	4877.89	5168.35	0.0834462	0.7988	no	60S ribosomal protein L18
XLOC_003354	PGSC0003DMG401024767	chr01:77652197-77655557	1.54633	2.70049	0.804368	0.2934	no	Gene of unknown function
XLOC_003355	PGSC0003DMG400024725	chr01:77733463-77735138	76.8341	90.8098	0.241102	0.46365	no	Deoxyuridine 5'-triphosphate nucleotidohydrolase
XLOC_003356	PGSC0003DMG400024727	chr01:77783719-77794129	28.5871	25.7372	-0.151506	0.6339	no	WD-repeat protein
XLOC_003357	PGSC0003DMG400024728	chr01:77795417-77798591	121.519	120.098	-0.0169737	0.95395	no	PRP38
XLOC_003358	PGSC0003DMG400024729	chr01:77801252-77805771	30.51	29.5733	-0.0449865	0.8991	no	Single-stranded DNA-binding protein, mitochondrial
XLOC_003359	PGSC0003DMG400024731	chr01:77858768-77863677	12.4999	10.2813	-0.281894	0.531	no	Splicing factor, arginine/serine-rich 2,rnap interacting protein
XLOC_003360	PGSC0003DMG400024732	chr01:77874631-77879656	14.3613	14.7915	0.042582	0.9153	no	Syntaxin
XLOC_003361	PGSC0003DMG400024733	chr01:77887341-77895644	14.7895	15.0116	0.0215104	0.95455	no	Conserved gene of unknown function
XLOC_003364	PGSC0003DMG402024734	chr01:77959107-77963932	11.4926	10.6912	-0.104281	0.80195	no	Inner membrane protein yrbE
XLOC_003365	PGSC0003DMG400024735	chr01:77964227-77971824	6.79205	5.3738	-0.337906	0.44985	no	Ppx-GppA phosphatase protein (Exopolyphosphatase)
XLOC_003366	PGSC0003DMG400002810	chr01:77985905-77993484	18.1348	16.1454	-0.167639	0.7853	no	3-5 exonuclease
XLOC_003367	PGSC0003DMG400002816	chr01:77993705-77994306	0.548497	1.40454	1.35654	0.21595	no	Conserved gene of unknown function
XLOC_003368	PGSC0003DMG400002809	chr01:77995144-77996005	3.17202	2.07334	-0.613443	0.41255	no	ATP-dependent DNA helicase Q-like 1
XLOC_003369	PGSC0003DMG400002808	chr01:77996063-78001445	11.56	11.3529	-0.0260836	0.95365	no	DNA helicase hus2
XLOC_003370	PGSC0003DMG400002807	chr01:78007301-78013972	22.1204	20.5439	-0.106666	0.79445	no	Conserved gene of unknown function
XLOC_003371	PGSC0003DMG400045409	chr01:78023452-78024601	41.7143	29.4215	-0.503671	0.1702	no	Conserved gene of unknown function
XLOC_003372	PGSC0003DMG400002806	chr01:78046200-78052569	45.8937	48.2227	0.0714173	0.8316	no	Zinc finger protein
XLOC_003373	PGSC0003DMG400002805	chr01:78056034-78057894	2.53622	2.64348	0.0597602	0.90955	no	Pentatricopeptide repeat-containing protein
XLOC_003374	PGSC0003DMG400002804	chr01:78074526-78076466	33.0171	34.4563	0.0615537	0.8678	no	USP
XLOC_003375	PGSC0003DMG403002803	chr01:78098348-78105446	22.5033	25.4995	0.180332	0.6485	no	Iron-sulfur assembly protein IscA-like 2, mitochondrial
XLOC_003376	PGSC0003DMG401002803	chr01:78105795-78110540	5.35054	7.30823	0.449838	0.37605	no	Peptide chain release factor
XLOC_003377	PGSC0003DMG400002802	chr01:78134721-78136539	2.16985	1.15232	-0.913059	0.1261	no	Pentatricopeptide repeat-containing protein
XLOC_003378	PGSC0003DMG402002771	chr01:78140948-78143344	0.88602	0.544925	-0.701281	0.3317	no	Anaerobic basic leucine zipper protein
XLOC_003379	PGSC0003DMG400002801	chr01:78144160-78150033	23.1248	21.5262	-0.103346	0.77845	no	Conserved gene of unknown function
XLOC_003380	PGSC0003DMG400002800	chr01:78160414-78161716	51.2874	99.618	0.957801	0.00645	Yes	Nicotianamine synthase
XLOC_003381	PGSC0003DMG400002799	chr01:78211067-78215663	0.816269	0.984597	0.270488	0.6414	no	TMV resistance protein N
XLOC_003382	PGSC0003DMG400002798	chr01:78233797-78236920	39.7909	35.8769	-0.149386	0.65385	no	Pentatricopeptide repeat-containing protein
XLOC_003383	PGSC0003DMG402002797	chr01:78276065-78285998	4.72139	6.50869	0.463156	0.33	no	2-deoxyglucose-6-phosphate phosphatase
XLOC_003384	PGSC0003DMG401002797	chr01:78307760-78310203	0.504514	0.398923	-0.338786	0.6724	no	2-deoxyglucose-6-phosphate phosphatase
XLOC_003385	PGSC0003DMG400002796	chr01:78316370-78319384	61.0334	59.261	-0.0425154	0.90865	no	Transcription factor
XLOC_003388	PGSC0003DMG400002795	chr01:78342003-78349663	6.61022	4.42113	-0.580282	0.7065	no	Conserved gene of unknown function
XLOC_003389	PGSC0003DMG400002793	chr01:78382353-78391017	8.78058	7.47101	-0.233013	0.5761	no	Conserved gene of unknown function
XLOC_003390	PGSC0003DMG400002792	chr01:78392034-78399396	12.9462	8.86354	-0.54657	0.19635	no	Xaa-pro dipeptidase
XLOC_003391	PGSC0003DMG400002791	chr01:78404821-78405571	2.44218	2.74673	0.169548	0.81515	no	Conserved gene of unknown function
XLOC_003392	PGSC0003DMG400002790	chr01:78411995-78412743	13.0083	15.3255	0.236507	0.6275	no	Conserved gene of unknown function
XLOC_003393	PGSC0003DMG400038092	chr01:78423146-78425384	1.10855	0.829255	-0.418783	0.5141	no	Conserved gene of unknown function
XLOC_003396	PGSC0003DMG400002789	chr01:78453920-78457254	20.3074	20.4012	0.00664676	0.98545	no	ABC transporter family protein
XLOC_003397	PGSC0003DMG400002787	chr01:78541921-78545458	12.226	11.5423	-0.0830225	0.8462	no	Zinc finger protein
XLOC_003398	PGSC0003DMG400002786	chr01:78561414-78566264	164.656	208.661	0.341706	0.2792	no	Pyroglutamyl-peptidase I
XLOC_003399	PGSC0003DMG400018294	chr01:78668920-78673739	25.0452	21.6576	-0.20966	0.5201	no	Global transcription factor group
XLOC_003400	PGSC0003DMG403018293	chr01:78682558-78687384	78.5889	98.5442	0.326445	0.34265	no	ATP-citrate synthase
XLOC_003403	PGSC0003DMG400018292	chr01:78724854-78727233	895.881	575.85	-0.637614	0.036	Yes	S-adenosylmethionine synthase 1
XLOC_003404	PGSC0003DMG400018291	chr01:78744365-78752454	9.30504	8.08869	-0.202107	0.63245	no	Ecotropic viral integration site
XLOC_003405	PGSC0003DMG400018290	chr01:78771140-78776856	4.84417	3.73919	-0.373521	0.5	no	Serine/threonine-protein kinase Haspin
XLOC_003406	PGSC0003DMG400018289	chr01:78780927-78783416	24.7943	33.9246	0.452326	0.21635	no	Hydrolase, hydrolyzing O-glycosyl compounds
XLOC_003407	PGSC0003DMG400018288	chr01:78796322-78801960	21.9259	19.2021	-0.191374	0.56035	no	Nucleic acid binding protein
XLOC_003408	PGSC0003DMG400018287	chr01:78803721-78807924	1.94799	1.86298	-0.0643793	0.89585	no	Pentatricopeptide repeat-containing protein
XLOC_003409	PGSC0003DMG400044126	chr01:78809189-78810245	29.7034	25.0685	-0.244751	0.5236	no	DNA binding protein
XLOC_003410	PGSC0003DMG400018286	chr01:78855699-78858948	0.450687	0.106554	-2.08054	0.0284	Yes	Vetispiradiene synthase
XLOC_003411	PGSC0003DMG400018284	chr01:78899522-78900108	3.06448	1.784	-0.780525	0.3335	no	Vetispiradiene synthase
XLOC_003412	PGSC0003DMG400018283	chr01:78921242-78926753	32.983	47.348	0.521578	0.1243	no	Aspartic protease
XLOC_003413	PGSC0003DMG400018282	chr01:78935640-78936201	80.2491	108.251	0.431829	0.43215	no	Conserved gene of unknown function
XLOC_003414	PGSC0003DMG400018281	chr01:78966472-78971790	9.44598	10.9171	0.208819	0.64505	no	Anaphase-promoting complex subunit 11
XLOC_003415	PGSC0003DMG400018280	chr01:79007966-79013234	3.7407	2.9591	-0.338148	0.46685	no	Helix-loop-helix DNA-binding
XLOC_003416	PGSC0003DMG400018279	chr01:79062871-79064724	0.355289	0.720519	1.02004	0.2521	no	MYB domain class transcription factor
XLOC_003417	PGSC0003DMG400018278	chr01:79113904-79119082	54.9648	65.6501	0.256291	0.45515	no	Endonuclease
XLOC_003418	PGSC0003DMG400018276	chr01:79135852-79137552	35.1232	52.7014	0.585414	0.11835	no	Germin
XLOC_003419	PGSC0003DMG400018275	chr01:79150103-79152051	19.5682	29.2478	0.579814	0.1563	no	Germin
XLOC_003420	PGSC0003DMG400018274	chr01:79172803-79173491	3.25467	2.44392	-0.413314	0.58215	no	Conserved gene of unknown function
XLOC_003421	PGSC0003DMG400018273	chr01:79201593-79209440	9.58918	9.5849	-0.000643947	0.9985	no	NADPH:adrenodoxin oxidoreductase, mitochondrial
XLOC_003422	PGSC0003DMG400018271	chr01:79235993-79246683	5.41934	5.72507	0.0791763	0.9397	no	Calmodulin binding protein
XLOC_003424	PGSC0003DMG400018269	chr01:79305173-79310569	70.1571	75.7567	0.110783	0.74485	no	Glutathione S-transferase
XLOC_003425	PGSC0003DMG400018267	chr01:79327847-79330158	2.4625	1.17278	-1.07019	0.0656	no	Pentatricopeptide repeat-containing protein
XLOC_003426	PGSC0003DMG400018298	chr01:79330301-79331714	0.8542	0.875397	0.0353644	0.96895	no	Serine/threonine-protein kinase PBS1
XLOC_003428	PGSC0003DMG400018264	chr01:79369819-79379359	0.549896	0.919957	0.742409	0.27335	no	Leucine-rich repeat family protein / protein kinase family protein
XLOC_003429	PGSC0003DMG400018263	chr01:79385215-79392204	1.84983	1.51622	-0.286911	0.7051	no	Serine/threonine-protein kinase PBS1
XLOC_003432	PGSC0003DMG400018261	chr01:79431651-79437487	71.5645	81.9613	0.195698	0.5544	no	Alfin-like transcription factor
XLOC_003433	PGSC0003DMG400018260	chr01:79453053-79460042	77.2336	69.3272	-0.155807	0.62235	no	Histidyl-tRNA synthetase
XLOC_003434	PGSC0003DMG400018259	chr01:79464786-79471383	13.3274	10.5109	-0.34251	0.3236	no	Replication factor C / DNA polymerase III gamma-tau subunit
XLOC_003436	PGSC0003DMG400018258	chr01:79478505-79481782	304.922	319.148	0.0657844	0.8349	no	Conserved gene of unknown function
XLOC_003437	PGSC0003DMG402018257	chr01:79482155-79487988	3.39928	3.28157	-0.0508427	0.9144	no	Leucine-rich repeat-containing protein
XLOC_003440	PGSC0003DMG400018255	chr01:79503629-79504871	1.49081	1.44206	-0.0479707	0.9443	no	Conserved gene of unknown function
XLOC_003441	PGSC0003DMG400018254	chr01:79507166-79507900	0.403974	0.555446	0.459384	0.7119	no	Germin 3
XLOC_003442	PGSC0003DMG400018253	chr01:79520243-79522922	0.752536	0.703431	-0.0973517	0.88925	no	Leucine rich repeat-type serine/threonine receptor-like kinase
XLOC_003444	PGSC0003DMG400013096	chr01:79622804-79623853	22.7755	4.63935	-2.29549	0.0001	Yes	Germin 12
XLOC_003445	PGSC0003DMG400020725	chr01:79647674-79648034	1.58601	8.45996	2.41525	0.05365	no	Germin 3
XLOC_003446	PGSC0003DMG400020728	chr01:79648720-79649298	0.618883	2.75324	2.15339	0.07345	no	Resistance gene analog NBS6
XLOC_003447	PGSC0003DMG400020724	chr01:79654258-79655239	34.0288	26.1214	-0.381525	0.349	no	Conserved gene of unknown function
XLOC_003448	PGSC0003DMG400020723	chr01:79661639-79662661	78.2442	25.0552	-1.64287	0.0001	Yes	Germin 3
XLOC_003449	PGSC0003DMG400020722	chr01:79663362-79670255	2.82095	4.66004	0.724164	0.2764	no	TMV resistance protein N
XLOC_003450	PGSC0003DMG401020721,PGSC0003DMG402020721	chr01:79675408-79680161	2.72255	3.30389	0.279203	0.5554	no	Please refer to the Supplement_sheet
XLOC_003451	PGSC0003DMG400020720	chr01:79686247-79693990	30.6667	33.3154	0.119518	0.70805	no	SAM (And some other nucleotide) binding motif
XLOC_003452	PGSC0003DMG400020719	chr01:79694859-79701964	2.6553	3.26035	0.296155	0.6487	no	Glycine/D-amino acid oxidases
XLOC_003453	PGSC0003DMG400020718	chr01:79702816-79703750	0.731093	0.516801	-0.500445	0.5999	no	Heat-shock protein
XLOC_003454	PGSC0003DMG400020717	chr01:79716169-79720303	34.6969	35.3748	0.0279156	0.93675	no	Squamous cell carcinoma antigen recognized by T-cells
XLOC_003456	PGSC0003DMG402020715	chr01:79740293-79749006	6.2661	3.70008	-0.760011	0.1018	no	ATP-dependent clp protease ATP-binding subunit clpx
XLOC_003457	PGSC0003DMG401020715	chr01:79749107-79752141	12.1002	13.2621	0.13228	0.73615	no	ATP-dependent clp protease ATP-binding subunit clpx
XLOC_003458	PGSC0003DMG400020713	chr01:79787093-79792667	52.1236	56.0471	0.104703	0.75405	no	Nucleic acid binding protein
XLOC_003459	PGSC0003DMG400020711	chr01:79830355-79837037	44.2613	56.1051	0.342087	0.4447	no	Auxin response factor 1
XLOC_003460	PGSC0003DMG400020710	chr01:79840105-79840825	1.61344	1.69918	0.0747038	0.9359	no	Lipid transfer VAS
XLOC_003461	PGSC0003DMG400038752	chr01:79841364-79850462	1.19026	1.36981	0.202705	0.9029	no	Conserved gene of unknown function
XLOC_003462	PGSC0003DMG401024871	chr01:79864243-79869324	14.713	14.3961	-0.0314141	0.9393	no	Short-chain dehydrogenase
XLOC_003463	PGSC0003DMG402024871	chr01:79870161-79877616	6.20339	9.47266	0.610714	0.17515	no	Conserved gene of unknown function
XLOC_003464	PGSC0003DMG400024872	chr01:79913095-79917796	14.5445	16.1666	0.152536	0.7126	no	Conserved gene of unknown function
XLOC_003465	PGSC0003DMG400024874	chr01:79945937-79951332	32.5182	39.1615	0.26819	0.6071	no	Conserved gene of unknown function
XLOC_003466	PGSC0003DMG400024875	chr01:79954074-79956492	39.7721	42.026	0.0795275	0.80815	no	Conserved gene of unknown function
XLOC_003467	PGSC0003DMG400024876	chr01:79960769-79965524	333.925	395.176	0.242974	0.431	no	Cytochrome c
XLOC_003468	PGSC0003DMG401024877	chr01:79971294-79978714	7.74662	3.56861	-1.1182	0.0409	Yes	Non-lysosomal glucosylceramidase
XLOC_003469	PGSC0003DMG402024877	chr01:79980438-79986354	27.1299	24.4026	-0.152849	0.6534	no	Non-lysosomal glucosylceramidase
XLOC_003471	PGSC0003DMG400024878	chr01:79997181-80004564	5.21054	5.14759	-0.0175361	0.973	no	Zinc finger family protein
XLOC_003473	PGSC0003DMG400024880	chr01:80022614-80030075	2.16565	1.67766	-0.368343	0.57125	no	Conserved gene of unknown function
XLOC_003474	PGSC0003DMG400024881	chr01:80053598-80059365	1.69994	1.56369	-0.120526	0.84235	no	SWIB complex BAF60b domain-containing protein
XLOC_003475	PGSC0003DMG401024882	chr01:80070504-80077883	7.36393	6.56578	-0.165511	0.66195	no	Conserved gene of unknown function
XLOC_003476	PGSC0003DMG402024882	chr01:80078351-80079563	2.47385	4.91809	0.991339	0.0767	no	Conserved gene of unknown function
XLOC_003477	PGSC0003DMG403024882	chr01:80082705-80087472	132.993	148.496	0.15907	0.61425	no	Small GTP-binding protein
XLOC_003478	PGSC0003DMG400024883	chr01:80096884-80111022	44.2627	46.2562	0.0635563	0.8766	no	Conserved gene of unknown function
XLOC_003479	PGSC0003DMG400024884	chr01:80123578-80132043	9.02534	6.08003	-0.569901	0.25215	no	Nonsense-mediated decay UPF3
XLOC_003480	PGSC0003DMG400024885	chr01:80142136-80151185	33.6923	28.1505	-0.259257	0.4799	no	Salt-inducible protein kinase
XLOC_003481	PGSC0003DMG400024886	chr01:80152903-80156895	26.1555	23.6791	-0.143499	0.6782	no	Glycinamide ribonucleotide synthetase
XLOC_003482	PGSC0003DMG400024887	chr01:80158422-80162913	190.343	163.998	-0.214919	0.4798	no	Chloroplast heat shock protein 70-2
XLOC_003483	PGSC0003DMG400024888	chr01:80166290-80167243	17.0479	23.3744	0.455336	0.27965	no	3-5 exonuclease
XLOC_003484	PGSC0003DMG400024889	chr01:80189489-80196193	24.5735	22.3111	-0.139346	0.6856	no	Membrane attack complex component/perforin/complement C9
XLOC_003485	PGSC0003DMG400024890	chr01:80227908-80232451	8.71304	12.2906	0.496303	0.18	no	Receptor protein kinase CLAVATA1
XLOC_003486	PGSC0003DMG400024891	chr01:80233825-80241389	439.686	351.41	-0.323317	0.27835	no	Yth domain-containing protein
XLOC_003487	PGSC0003DMG400024892	chr01:80244407-80257908	5.04018	3.98163	-0.340117	0.65255	no	Pseudouridine synthase
XLOC_003488	PGSC0003DMG401024894	chr01:80261644-80262596	2.72499	2.60209	-0.0665829	0.92305	no	Conserved gene of unknown function
XLOC_003491	PGSC0003DMG400024895	chr01:80288690-80289847	31.3332	25.3409	-0.306224	0.4412	no	Lactoylglutathione lyase
XLOC_003492	PGSC0003DMG400024897	chr01:80421136-80422337	1.2795	1.61121	0.332561	0.6612	no	Conserved gene of unknown function
XLOC_003493	PGSC0003DMG400024898	chr01:80423653-80428104	15.8454	17.8472	0.171633	0.6617	no	Nitrogen fixation protein nifU
XLOC_003494	PGSC0003DMG401024899	chr01:80447264-80456189	28.7035	30.4975	0.0874623	0.8106	no	Non-imprinted in Prader-Willi/Angelman syndrome region protein
XLOC_003495	PGSC0003DMG400024900	chr01:80483166-80484772	5.00999	6.60674	0.39913	0.4068	no	Protein kinase APK1B, chloroplast
XLOC_003496	PGSC0003DMG400024901	chr01:80517746-80524572	65.193	65.0415	-0.00335639	0.99155	no	Ubiquitin family protein
XLOC_003498	PGSC0003DMG400023803	chr01:80585366-80589980	59.4909	72.7842	0.290956	0.3491	no	Osmotic stress-activated protein kinase
XLOC_003500	PGSC0003DMG400023802	chr01:80620801-80625324	12.0653	15.2164	0.334764	0.4008	no	DNA helicase hus2
XLOC_003501	PGSC0003DMG400023801	chr01:80628606-80633079	9.16525	5.05469	-0.858551	0.07555	no	Armadillo repeat-containing protein
XLOC_003502	PGSC0003DMG400023800	chr01:80633801-80637557	10.6016	8.50291	-0.318258	0.45375	no	Armadillo repeat-containing protein
XLOC_003503	PGSC0003DMG400023799	chr01:80652569-80658187	15.7975	17.2332	0.125497	0.7202	no	Serine hydroxymethyltransferase
XLOC_003504	PGSC0003DMG400023798	chr01:80668921-80669836	25.5248	30.8685	0.274233	0.50835	no	Embryo-specific 3
XLOC_003505	PGSC0003DMG400023797	chr01:80678752-80679588	25.6903	28.9558	0.172631	0.6822	no	Embryo-specific 3
XLOC_003506	PGSC0003DMG400023796	chr01:80748153-80752553	14.1869	19.3662	0.448982	0.2419	no	Membrane protein
XLOC_003507	PGSC0003DMG400023794	chr01:80822312-80825669	6.32705	6.29471	-0.00739294	0.9857	no	2OG-Fe(II) oxygenase
XLOC_003508	PGSC0003DMG400023793	chr01:80832498-80840106	11.2014	16.3349	0.544276	0.15135	no	Phosphatidylinositol-4-phosphate 5-kinase
XLOC_003509	PGSC0003DMG402023760	chr01:80855473-80860380	1.69967	1.19406	-0.509384	0.84535	no	Ankyrin domain protein
XLOC_003510	PGSC0003DMG400023792	chr01:80866794-80867603	31.5506	46.4999	0.559558	0.15505	no	Conserved gene of unknown function
XLOC_003511	PGSC0003DMG400023791	chr01:80881580-80886427	51.1452	49.8365	-0.0373955	0.91535	no	Transmembrane emp24 domain-containing protein 10
XLOC_003512	PGSC0003DMG400023790	chr01:80897733-80909541	3.58754	4.19742	0.226507	0.6654	no	Hydroxyproline-rich glycoprotein
XLOC_003513	PGSC0003DMG400023789	chr01:80912940-80918870	23.7301	18.34	-0.371728	0.2942	no	Conserved gene of unknown function
XLOC_003514	PGSC0003DMG400023788	chr01:80921067-80922235	12.6831	7.84602	-0.692871	0.1697	no	GNS1/SUR4 membrane family protein
XLOC_003515	PGSC0003DMG400023787	chr01:80922378-80924175	1.91525	1.11829	-0.776232	0.25245	no	Protein P21
XLOC_003516	PGSC0003DMG400023786	chr01:80967522-80968798	1.57607	1.80291	0.193991	0.78345	no	Green ripe
XLOC_003517	PGSC0003DMG400023785	chr01:80976395-80986381	12.4259	13.1687	0.0837624	0.8274	no	Conserved gene of unknown function
XLOC_003530	PGSC0003DMG400023747	chr01:81190616-81191236	2.66339	2.18234	-0.287388	0.71365	no	Gene of unknown function
XLOC_003531	PGSC0003DMG400023776	chr01:81218648-81223377	47.4495	50.4301	0.0878922	0.79925	no	Partner of Y14-mago
XLOC_003532	PGSC0003DMG400023774	chr01:81270267-81271789	1.97756	2.18673	0.145052	0.80615	no	Hec1 protein
XLOC_003533	PGSC0003DMG400023773	chr01:81292857-81300021	9.40621	9.51753	0.0169739	0.9653	no	Conserved gene of unknown function
XLOC_003534	PGSC0003DMG400029779	chr01:81380084-81382117	1.9511	2.51788	0.367918	0.5466	no	WRKY transcription factor
XLOC_003535	PGSC0003DMG400029778	chr01:81391152-81395980	91.5719	111.205	0.28025	0.37205	no	Pinin/SDK/memA protein
XLOC_003536	PGSC0003DMG400029777	chr01:81402290-81406908	9.47956	9.96371	0.0718636	0.8777	no	Harpin-induced protein
XLOC_003537	PGSC0003DMG400029776	chr01:81418931-81423148	63.3607	77.1229	0.283571	0.39885	no	CSN8
XLOC_003538	PGSC0003DMG401029775	chr01:81440420-81445309	9.16046	4.72742	-0.954367	0.0619	no	MAA3
XLOC_003539	PGSC0003DMG402029775	chr01:81447034-81453790	10.0676	10.2401	0.024509	0.94725	no	MAA3
XLOC_003540	PGSC0003DMG400029774	chr01:81457483-81461841	3.90564	5.44121	0.478368	0.3188	no	Basic-leucine zipper
XLOC_003542	PGSC0003DMG400029773	chr01:81518687-81520484	2.71568	1.37262	-0.98438	0.1604	no	Ethylene-responsive transcriptional coactivator
XLOC_003545	PGSC0003DMG400029771	chr01:81581291-81584574	2.46068	1.70614	-0.528324	0.30465	no	Conserved gene of unknown function
XLOC_003546	PGSC0003DMG400029770	chr01:81585233-81586203	1.59185	1.55395	-0.0347667	0.9683	no	Nodulin
XLOC_003548	PGSC0003DMG400029769	chr01:81588101-81588667	8.20989	6.21479	-0.401658	0.51325	no	Nodulin
XLOC_003549	PGSC0003DMG400029768	chr01:81590603-81591387	11.5074	6.43856	-0.83775	0.1137	no	Nodulin
XLOC_003550	PGSC0003DMG400029767	chr01:81593803-81594460	9.86668	7.53615	-0.388736	0.48915	no	Nodulin
XLOC_003551	PGSC0003DMG400029766	chr01:81596483-81597104	9.1761	14.299	0.639967	0.24465	no	Nodulin
XLOC_003552	PGSC0003DMG400029765	chr01:81607964-81612487	4.32972	2.99565	-0.531405	0.3383	no	Serine carboxypeptidase
XLOC_003553	PGSC0003DMG400029764	chr01:81620100-81623827	0.83804	0.834342	-0.0063806	0.9873	no	Clathrin assembly protein
XLOC_003555	PGSC0003DMG400012594	chr01:81747888-81753640	23.3164	22.9398	-0.0234944	0.94995	no	BRASSINOSTEROID INSENSITIVE 1-associated receptor kinase 1
XLOC_003556	PGSC0003DMG400012593	chr01:81760517-81765028	27.9216	25.0922	-0.154144	0.6896	no	PRIP-interacting protein
XLOC_003558	PGSC0003DMG400012591	chr01:81784114-81785509	0.859533	1.1062	0.363986	0.64065	no	Chlorophyll a-b binding protein CP24 10A, chloroplastic
XLOC_003559	PGSC0003DMG400012590	chr01:81791171-81795513	30.5282	31.8703	0.0620719	0.90845	no	Chlorophyll a-b binding protein CP24 10B, chloroplastic
XLOC_003560	PGSC0003DMG400012589	chr01:81814017-81815680	6.4078	14.8897	1.21642	0.0111	Yes	Cationic peroxidase
XLOC_003562	PGSC0003DMG400012587	chr01:81821666-81825087	4.3619	3.32097	-0.393353	0.4152	no	CFM6
XLOC_003563	PGSC0003DMG400012586	chr01:81858589-81862228	15.8643	17.5748	0.147729	0.7294	no	Conserved gene of unknown function
XLOC_003564	PGSC0003DMG402012560	chr01:81863921-81864878	4.5076	6.35534	0.495611	0.3785	no	Gene of unknown function
XLOC_003565	PGSC0003DMG400012585	chr01:81875390-81886308	11.8898	10.7401	-0.146715	0.67415	no	Potassium transporter
XLOC_003566	PGSC0003DMG400012584	chr01:81902426-81909530	11.0755	15.8823	0.520044	0.30745	no	LIM domain containing protein
XLOC_003567	PGSC0003DMG400012583	chr01:81911418-81920957	3.20167	3.9944	0.319153	0.62255	no	LIM domain-containing protein
XLOC_003568	PGSC0003DMG400012582	chr01:81931718-81932286	4.10676	7.11591	0.793048	0.24425	no	Gene of unknown function
XLOC_003569	PGSC0003DMG400012581	chr01:81966499-81971593	37.4382	48.8769	0.384639	0.27465	no	Protein phosphatase 2c
XLOC_003570	PGSC0003DMG400012580	chr01:81973109-81975404	5.27189	8.54964	0.697545	0.2261	no	Conserved gene of unknown function
XLOC_003571	PGSC0003DMG400012579	chr01:82009227-82015543	35.3579	35.327	-0.00126041	0.997	no	Chaperone protein DNAj
XLOC_003572	PGSC0003DMG400012578	chr01:82017478-82020626	1.28028	0.411843	-1.6363	0.0352	Yes	UDP-glucuronosyltransferase
XLOC_003573	PGSC0003DMG400012577	chr01:82056278-82057487	63.2943	65.1664	0.0420529	0.9052	no	Erg-1
XLOC_003574	PGSC0003DMG400012575	chr01:82124701-82133163	1.06492	1.08548	0.0275865	0.9653	no	ABC4 (ABERRANT CHLOROPLAST DEVELOPMENT 4)
XLOC_003576	PGSC0003DMG400012573	chr01:82170737-82172739	3.33126	4.22962	0.344463	0.5106	no	LMBR1 integral membrane protein
XLOC_003577	PGSC0003DMG400012572	chr01:82174283-82190375	2.54985	2.60541	0.0311004	0.97505	no	Minichromosome maintenance protein MCM
XLOC_003578	PGSC0003DMG400012595	chr01:82198467-82199119	0.59032	0.349747	-0.755186	0.5298	no	Tn7 reverse transcriptase
XLOC_003579	PGSC0003DMG400012571	chr01:82204101-82210214	15.9184	12.6104	-0.336083	0.3217	no	GTP cyclohydrolase II / 3,4-dihydroxy-2-butanone-4-phosphate synthase
XLOC_003580	PGSC0003DMG400012570	chr01:82263277-82267004	0.721022	0.41296	-0.804043	0.2378	no	Ring finger protein
XLOC_003581	PGSC0003DMG400012569	chr01:82268253-82270159	0.378904	0.414654	0.130076	0.88555	no	Ring finger protein
XLOC_003582	PGSC0003DMG400033565	chr01:82292588-82293517	4.08431	5.18294	0.343676	0.61885	no	Calmodulin
XLOC_003583	PGSC0003DMG400033566	chr01:82300859-82302867	0.214785	0.343776	0.678579	0.47165	no	Flavonol synthase/flavanone 3-hydroxylase
XLOC_003584	PGSC0003DMG400033567	chr01:82303713-82305666	1.5116	1.48922	-0.0215255	0.9761	no	Leucoanthocyanidin dioxygenase
XLOC_003585	PGSC0003DMG401033568	chr01:82307127-82311823	9.12754	7.19446	-0.343341	0.3757	no	Calcium-dependent protein kinase
XLOC_003586	PGSC0003DMG400033569	chr01:82314788-82318067	6.86194	7.24651	0.0786712	0.8497	no	NPH3 (NON-PHOTOTROPIC HYPOCOTYL 3)
XLOC_003587	PGSC0003DMG400033586	chr01:82339520-82341105	2.41603	3.01198	0.318073	0.5667	no	Gene of unknown function
XLOC_003588	PGSC0003DMG400033570	chr01:82400438-82408299	32.7913	42.8457	0.385837	0.28565	no	MADS transcriptional factor
XLOC_003589	PGSC0003DMG400033572	chr01:82421920-82431083	5.65115	7.39068	0.387162	0.366	no	Sentrin/sumo-specific protease
XLOC_003590	PGSC0003DMG400033596	chr01:82514532-82515565	5.39996	4.14042	-0.383173	0.49775	no	Gene of unknown function
XLOC_003591	PGSC0003DMG403033574	chr01:82642610-82643869	6.87945	5.64554	-0.285182	0.5498	no	EXECUTER1 protein, chloroplast
XLOC_003592	PGSC0003DMG400033575	chr01:82674056-82681099	18.5822	20.0687	0.111024	0.7515	no	Poly(RC)-binding protein
XLOC_003593	PGSC0003DMG400033576	chr01:82686048-82692942	23.1104	23.0434	-0.00418825	0.9909	no	GATA transcription factor
XLOC_003594	PGSC0003DMG400010684	chr01:82700201-82705631	10.7013	9.80408	-0.126328	0.8263	no	GATA transcription factor
XLOC_003596	PGSC0003DMG400010682	chr01:82784075-82787500	6.67405	6.29372	-0.0846499	0.8681	no	Thylakoid lumenal 21.5 kDa protein, chloroplast
XLOC_003597	PGSC0003DMG400035168	chr01:82791430-82792651	1.96597	1.4408	-0.448378	0.51465	no	Conserved gene of unknown function
XLOC_003598	PGSC0003DMG400010681	chr01:82793484-82795912	9.06982	9.73811	0.102568	0.82315	no	F-box family protein
XLOC_003599	PGSC0003DMG400010680	chr01:82796011-82797382	0.751791	0.26825	-1.48676	0.14465	no	F-box protein family
XLOC_003600	PGSC0003DMG400010679	chr01:82798341-82799442	0.530199	0.555222	0.0665311	0.94395	no	F-box protein family
XLOC_003601	PGSC0003DMG400010678	chr01:82837755-82839412	6.13093	8.64225	0.495302	0.36055	no	Conserved gene of unknown function
XLOC_003602	PGSC0003DMG400010677	chr01:82849766-82853621	247.11	315.703	0.353412	0.2821	no	Heat shock 70 kDa protein, mitochondrial
XLOC_003603	PGSC0003DMG400010676	chr01:82857406-82866379	115.116	109.892	-0.0670044	0.83515	no	DNA binding protein
XLOC_003604	PGSC0003DMG400003122	chr01:82924131-82928632	166.084	189.447	0.189874	0.57035	no	Heat shock 70 kDa protein, mitochondrial
XLOC_003605	PGSC0003DMG400003121	chr01:82931233-82932748	0.714197	0.568221	-0.32987	0.7102	no	Gene of unknown function
XLOC_003606	PGSC0003DMG400003120	chr01:82967109-82975823	14.5806	13.6187	-0.0984638	0.7883	no	Glutamyl-tRNA(Gln) amidotransferase subunit A
XLOC_003607	PGSC0003DMG400003119	chr01:82978544-82987349	1.53592	1.77743	0.210684	0.7182	no	Glutamyl-tRNA(Gln) amidotransferase subunit A
XLOC_003608	PGSC0003DMG401003118	chr01:82988629-82996415	1.39257	0.950008	-0.551735	0.46225	no	N-acylethanolamine amidohydrolase
XLOC_003609	PGSC0003DMG402003118	chr01:83000842-83009875	13.1575	15.6767	0.252735	0.48295	no	Glutamyl-tRNA(Gln) amidotransferase subunit A
XLOC_003610	PGSC0003DMG400003117	chr01:83011859-83015955	9.28735	8.08893	-0.199318	0.6551	no	Conserved gene of unknown function
XLOC_003611	PGSC0003DMG400003116	chr01:83016453-83017216	6.56346	5.39669	-0.282381	0.6323	no	Conserved gene of unknown function
XLOC_003613	PGSC0003DMG400003113	chr01:83047730-83057241	10.2378	9.67	-0.0823237	0.85435	no	Palmitoyltransferase TIP1
XLOC_003615	PGSC0003DMG400005102	chr01:83127200-83132862	2.70029	3.01213	0.157668	0.84875	no	Conserved gene of unknown function
XLOC_003616	PGSC0003DMG400005103	chr01:83136716-83140122	1.09188	2.0242	0.890536	0.105	no	Proline iminopeptidase
XLOC_003617	PGSC0003DMG400005104	chr01:83151855-83155576	18.0145	16.9424	-0.0885225	0.8228	no	Conserved gene of unknown function
XLOC_003619	PGSC0003DMG400005106	chr01:83174208-83178799	112.664	101.523	-0.150224	0.6422	no	Conserved gene of unknown function
XLOC_003620	PGSC0003DMG400005107	chr01:83181172-83185925	10.2632	10.1772	-0.0121475	0.97745	no	Conserved gene of unknown function
XLOC_003621	PGSC0003DMG400005108	chr01:83186934-83187699	2.87496	3.06488	0.0922877	0.88985	no	Conserved gene of unknown function
XLOC_003622	PGSC0003DMG400005109	chr01:83191899-83192662	433.724	591.916	0.448616	0.1463	no	PR-1
XLOC_003624	PGSC0003DMG400005111	chr01:83201686-83202546	10.1531	11.664	0.200136	0.68135	no	PR1 protein
XLOC_003625	PGSC0003DMG400005112	chr01:83220106-83220870	16.2742	20.8123	0.354846	0.4272	no	Basic PR-1 protein
XLOC_003626	PGSC0003DMG400005113	chr01:83234818-83235157	23.8067	18.8237	-0.338815	0.60345	no	PR1 protein
XLOC_003627	PGSC0003DMG400037874	chr01:83237001-83237361	2.80948	22.1097	2.97631	0.0063	Yes	PR1 protein
XLOC_003628	PGSC0003DMG400005114	chr01:83238696-83239191	13.4674	10.3333	-0.382171	0.53035	no	STS14 protein
XLOC_003629	PGSC0003DMG400043736	chr01:83241219-83241579	0.254614	1.16908	2.19898	0.307	no	PR1 protein
XLOC_003632	PGSC0003DMG400005117	chr01:83256349-83257056	2.60201	2.19412	-0.245982	0.7428	no	STS14 protein
XLOC_003633	PGSC0003DMG400005118	chr01:83279062-83284646	12.3024	11.7698	-0.0638477	0.85265	no	RPGR ORF15 isoform
XLOC_003634	PGSC0003DMG400005119	chr01:83295936-83296952	1.16794	1.26587	0.11617	0.8827	no	Mads box protein
XLOC_003636	PGSC0003DMG401025733	chr01:83378708-83415159	12.9643	19.3637	0.578808	0.49755	no	PTOR
XLOC_003637	PGSC0003DMG400025734	chr01:83416174-83419808	29.8972	35.8967	0.263843	0.46555	no	Pyruvate kinase
XLOC_003638	PGSC0003DMG400025735	chr01:83420836-83424625	4.67575	5.50653	0.235945	0.64475	no	Tubulin alpha-6 chain
XLOC_003640	PGSC0003DMG400025737	chr01:83440482-83444534	0.671183	0.68256	0.0242486	0.9718	no	Sterol regulatory element-binding protein site 2 protease
XLOC_003641	PGSC0003DMG400025738	chr01:83452217-83452762	16.2758	32.1402	0.981653	0.08605	no	Phytosulfokines
XLOC_003642	PGSC0003DMG402025733	chr01:83466854-83467872	0.528401	0.469917	-0.169225	0.88655	no	Gene of unknown function
XLOC_003643	PGSC0003DMG400025934	chr01:83472949-83473613	8.18674	3.94285	-1.05405	0.1208	no	Conserved gene of unknown function
XLOC_003644	PGSC0003DMG400025740	chr01:83480325-83489101	19.3729	21.8153	0.171299	0.63425	no	Magnesium transporter
XLOC_003646	PGSC0003DMG401025742	chr01:83509902-83514410	6.24841	7.53166	0.269478	0.5479	no	DNA binding protein
XLOC_003647	PGSC0003DMG402025742	chr01:83515630-83522262	2.04342	2.08646	0.0300775	0.96125	no	Conserved gene of unknown function
XLOC_003648	PGSC0003DMG403025742	chr01:83523959-83526228	8.38199	9.41618	0.16785	0.6933	no	Conserved gene of unknown function
XLOC_003650	PGSC0003DMG400025743	chr01:83586544-83592390	3.49923	4.67717	0.418601	0.3592	no	DNA-directed polymerase kappa
XLOC_003651	PGSC0003DMG400025744	chr01:83592840-83595276	1.44683	1.81337	0.325784	0.7408	no	Conserved gene of unknown function
XLOC_003652	PGSC0003DMG400025745	chr01:83597459-83600400	56.2372	57.3128	0.0273314	0.9346	no	Conserved gene of unknown function
XLOC_003654	PGSC0003DMG400025747	chr01:83628993-83629618	2.68528	4.67898	0.801122	0.27435	no	Conserved gene of unknown function
XLOC_003656	PGSC0003DMG400025749	chr01:83635765-83642407	44.0555	33.228	-0.406924	0.20805	no	Zinc finger protein
XLOC_003657	PGSC0003DMG400025750	chr01:83662965-83668182	71.6556	71.8393	0.00369367	0.99045	no	Mitotic checkpoint protein bub3
XLOC_003658	PGSC0003DMG400034322	chr01:83673567-83674356	4.79006	6.19532	0.371135	0.5382	no	Zinc finger protein
XLOC_003659	PGSC0003DMG400025751	chr01:83688691-83695372	55.2786	46.3385	-0.25451	0.48385	no	Signal transducer
XLOC_003660	PGSC0003DMG400025752	chr01:83704498-83706155	44.3322	26.737	-0.729516	0.0426	Yes	LOB domain-containing protein
XLOC_003661	PGSC0003DMG400025753	chr01:83741927-83744015	5.16754	5.28773	0.0331714	0.9455	no	Conserved gene of unknown function
XLOC_003662	PGSC0003DMG400025755	chr01:83778166-83782991	12.1986	13.9712	0.195741	0.63905	no	RING-H2 finger protein
XLOC_003663	PGSC0003DMG400025756	chr01:83785406-83788710	3.88578	6.1092	0.65278	0.2121	no	Protein phosphatase 2c
XLOC_003664	PGSC0003DMG400025757	chr01:83796792-83799730	208.712	243.868	0.224587	0.4791	no	Proline-rich cell wall protein
XLOC_003665	PGSC0003DMG400025758	chr01:83827905-83834744	4.75001	3.95063	-0.265847	0.5655	no	Nucleotide binding protein
XLOC_003666	PGSC0003DMG400025759	chr01:83836584-83837420	0.983062	0.783837	-0.326729	0.7773	no	GAST1 protein
XLOC_003667	PGSC0003DMG400025760	chr01:83891296-83895934	29.3993	31.2592	0.0884963	0.78645	no	Homeobox protein HAT3.1
XLOC_003668	PGSC0003DMG400025761	chr01:83896456-83902649	10.5468	11.7518	0.156075	0.69475	no	Type 2A phosphatase activator TIP41
XLOC_003669	PGSC0003DMG400025762	chr01:83909807-83913710	0.910727	0.912516	0.00283099	0.92965	no	Gene of unknown function
XLOC_003670	PGSC0003DMG400025763	chr01:83920078-83921027	55.8477	70.1812	0.329586	0.38325	no	Conserved gene of unknown function
XLOC_003671	PGSC0003DMG401025764	chr01:83927104-83929000	3.24923	2.8891	-0.169479	0.7814	no	Basic helix-loop-helix protein BHLH15
XLOC_003672	PGSC0003DMG403025764	chr01:83940933-83943100	2.45305	2.54813	0.0548585	0.92565	no	Deoxycytidyl transferase
XLOC_003673	PGSC0003DMG402025764	chr01:83952374-83953078	7.59851	11.1952	0.559091	0.33285	no	Gene of unknown function
XLOC_003674	PGSC0003DMG400025765	chr01:83959669-83960588	7.6974	10.0953	0.391244	0.42965	no	NtPRp27
XLOC_003675	PGSC0003DMG400025766	chr01:84001762-84007396	12.9953	12.0097	-0.113784	0.77475	no	Ribosomal pseudouridine synthase
XLOC_003676	PGSC0003DMG401025767	chr01:84021418-84025385	87.8773	121.582	0.468367	0.1379	no	Cinnamyl alcohol dehydrogenase
XLOC_003677	PGSC0003DMG400025768	chr01:84036188-84039363	32.0698	35.1674	0.133022	0.7152	no	PRKR interacting protein 1
XLOC_003678	PGSC0003DMG400025769	chr01:84039896-84045786	43.5558	38.4982	-0.178075	0.6102	no	Reticulon-3
XLOC_003679	PGSC0003DMG400025770	chr01:84046908-84050133	29.5522	29.9472	0.0191545	0.95675	no	Cell division cycle protein
XLOC_003680	PGSC0003DMG400025771	chr01:84058039-84061476	19.0006	17.6691	-0.104817	0.76905	no	Interleukin-1 receptor-associated kinase
XLOC_003681	PGSC0003DMG400025772	chr01:84085108-84092013	2.07897	2.94921	0.504462	0.4525	no	Tip120
XLOC_003682	PGSC0003DMG400025774	chr01:84110088-84111799	9.12779	6.94529	-0.39423	0.39755	no	Structural constituent of cell wall
XLOC_003683	PGSC0003DMG400025775	chr01:84114381-84116206	1.00795	0.752955	-0.420793	0.60825	no	Structural constituent of cell wall
XLOC_003685	PGSC0003DMG400025776	chr01:84171982-84172319	32.685	39.9453	0.289394	0.6248	no	Conserved gene of unknown function
XLOC_003686	PGSC0003DMG400025939	chr01:84189379-84190670	5.75525	5.63008	-0.0317227	0.9505	no	Serine-threonine protein kinase, plant-type
XLOC_003688	PGSC0003DMG400025777	chr01:84233419-84241937	432.086	394.917	-0.129767	0.66985	no	Poly(A)-binding protein
XLOC_003689	PGSC0003DMG400025778	chr01:84255240-84265279	9.74702	15.7538	0.692663	0.05445	no	Myosin heavy chain, fast skeletal muscle, embryonic
XLOC_003690	PGSC0003DMG400025779	chr01:84282358-84288063	7.37294	8.32556	0.175307	0.6649	no	RING zinc finger protein
XLOC_003695	PGSC0003DMG400025784	chr01:84389171-84394548	8.68865	8.57351	-0.0192462	0.96565	no	Kinase family protein
XLOC_003696	PGSC0003DMG401025785	chr01:84420773-84426706	0.172536	0.451577	1.38807	0.1389	no	Gene of unknown function
XLOC_003697	PGSC0003DMG402025785	chr01:84426771-84434967	0.787061	1.3786	0.808658	0.19345	no	Pentatricopeptide repeat-containing protein
XLOC_003698	PGSC0003DMG403025785	chr01:84435043-84444276	1.14032	1.09741	-0.0553287	0.91435	no	GATA transcription factor
XLOC_003699	PGSC0003DMG404025785	chr01:84445924-84452849	1.79384	2.46174	0.456627	0.41765	no	Dynamin
XLOC_003700	PGSC0003DMG400025786	chr01:84453381-84461798	4.35124	3.57897	-0.281884	0.677	no	DJ-1 family protein
XLOC_003702	PGSC0003DMG401025788	chr01:84482428-84488047	2.38552	2.41276	0.016383	0.9754	no	Conserved gene of unknown function
XLOC_003703	PGSC0003DMG400025789	chr01:84488450-84497403	11.8067	10.9622	-0.107072	0.7946	no	Fucosyltransferase 1
XLOC_003705	PGSC0003DMG400025790	chr01:84502757-84507044	2.06937	1.80439	-0.197684	0.7611	no	Conserved gene of unknown function
XLOC_003707	PGSC0003DMG400025791	chr01:84520622-84530847	14.7581	14.2108	-0.0545231	0.8919	no	Conserved gene of unknown function
XLOC_003708	PGSC0003DMG400025792	chr01:84532548-84558799	15.026	14.8976	-0.0123816	0.98495	no	DNA binding protein
XLOC_003709	PGSC0003DMG400025793	chr01:84561382-84562259	0.538934	0.119972	-2.16741	0.20545	no	Conserved gene of unknown function
XLOC_003710	PGSC0003DMG400025794	chr01:84596600-84603067	13.5999	12.2792	-0.147378	0.6989	no	Pentatricopeptide repeat-containing protein
XLOC_003712	PGSC0003DMG400025796	chr01:84643785-84652356	26.1004	26.4052	0.0167511	0.96235	no	Longevity assurance factor
XLOC_003714	PGSC0003DMG400025798	chr01:84674105-84677329	8.60399	12.65	0.556064	0.14715	no	DEM2
XLOC_003716	PGSC0003DMG400025800	chr01:84708830-84713274	10.6294	9.40004	-0.177318	0.65105	no	Upstream activation factor subunit UAF30
XLOC_003717	PGSC0003DMG400025801	chr01:84725984-84728487	26.7534	20.539	-0.381361	0.299	no	Conserved gene of unknown function
XLOC_003719	PGSC0003DMG400025803	chr01:84743549-84745137	61.7615	121.208	0.972711	0.0036	Yes	Peroxidase 10
XLOC_003720	PGSC0003DMG400025804	chr01:84748616-84749527	5.95382	5.97101	0.00415901	0.9888	no	Conserved gene of unknown function
XLOC_003721	PGSC0003DMG400025806	chr01:84758131-84763191	68.5776	59.2493	-0.210938	0.5153	no	Peptidyl-prolyl cis-trans isomerase d, ppid
XLOC_003722	PGSC0003DMG401025807	chr01:84764888-84772640	3.61644	6.00117	0.730675	0.27695	no	Conserved gene of unknown function
XLOC_003723	PGSC0003DMG402025807	chr01:84774754-84775498	0.591459	1.67395	1.50091	0.18025	no	Conserved gene of unknown function
XLOC_003724	PGSC0003DMG400025808	chr01:84803406-84809194	14.9674	19.1749	0.357391	0.325	no	Conserved gene of unknown function
XLOC_003725	PGSC0003DMG401025809	chr01:84809945-84818407	4.97297	3.32749	-0.579672	0.1975	no	EMB2745
XLOC_003726	PGSC0003DMG402025809	chr01:84818600-84822136	2.45348	2.31369	-0.0846287	0.8634	no	Gene of unknown function
XLOC_003727	PGSC0003DMG400025811	chr01:84828585-84833713	16.6468	15.1529	-0.135655	0.73475	no	Nucleic acid binding protein
XLOC_003728	PGSC0003DMG400025813	chr01:84914217-84915428	4.13296	5.3835	0.381369	0.4612	no	CXE carboxylesterase
XLOC_003729	PGSC0003DMG400025814	chr01:84918472-84919861	4.01579	3.66661	-0.131236	0.8078	no	CXE carboxylesterase
XLOC_003730	PGSC0003DMG400025815	chr01:84920514-84922142	42.9899	53.0117	0.302315	0.385	no	CXE carboxylesterase
XLOC_003731	PGSC0003DMG400025816	chr01:84922830-84924016	12.9542	14.5983	0.17238	0.6788	no	Gibberellin receptor GID1
XLOC_003733	PGSC0003DMG400025818	chr01:84928049-84929972	0.413406	0.567064	0.455952	0.6712	no	CXE carboxylesterase
XLOC_003734	PGSC0003DMG400025819	chr01:84934866-84936222	0.807964	1.5126	0.90467	0.21615	no	Gibberellin receptor GID1
XLOC_003735	PGSC0003DMG400040651	chr01:84936964-84937903	8.05144	7.07729	-0.18605	0.71955	no	Gibberellin receptor GID1
XLOC_003736	PGSC0003DMG400038433	chr01:84940790-84941825	2.03312	2.83005	0.477133	0.4633	no	CXE carboxylesterase
XLOC_003737	PGSC0003DMG400025820	chr01:84950864-84964275	49.8057	37.5471	-0.407609	0.20345	no	ATPREP1
XLOC_003738	PGSC0003DMG400025821	chr01:84967731-84968811	1.56092	0.914444	-0.77143	0.4275	no	Cyclin-dependent kinase inhibitor 7
XLOC_003739	PGSC0003DMG400025822	chr01:84972173-84976470	9.2917	6.88564	-0.432351	0.29575	no	Conserved gene of unknown function
XLOC_003740	PGSC0003DMG400025823	chr01:84978011-84980823	10.1936	10.8516	0.0902381	0.81435	no	Nitrite reductase
XLOC_003741	PGSC0003DMG400025824	chr01:84981239-84982672	0.514607	0.752446	0.548116	0.51905	no	GDSL-like Lipase/Acylhydrolase family protein
XLOC_003742	PGSC0003DMG400044108	chr01:85015268-85015824	2.23457	2.15003	-0.0556439	0.80585	no	Methylketone synthase Ib
XLOC_003743	PGSC0003DMG400025825	chr01:85023387-85024892	14.8029	7.19174	-1.04146	0.02765	Yes	Methylketone synthase Ib
XLOC_003744	PGSC0003DMG400025947	chr01:85043574-85044015	23.0047	5.9253	-1.95697	0.00645	Yes	Conserved gene of unknown function
XLOC_003745	PGSC0003DMG400025948	chr01:85047797-85048333	32.6593	15.8324	-1.04461	0.04915	Yes	Conserved gene of unknown function
XLOC_003746	PGSC0003DMG400025949	chr01:85056523-85058366	0.827903	0.463758	-0.836089	0.29795	no	Conserved gene of unknown function
XLOC_003747	PGSC0003DMG400025950	chr01:85095138-85097401	2.37947	1.86931	-0.34813	0.55655	no	Gene of unknown function
XLOC_003749	PGSC0003DMG403025826	chr01:85143049-85149672	2.10415	1.33157	-0.660106	0.3484	no	Enoyl-CoA-hydratase
XLOC_003750	PGSC0003DMG400025827	chr01:85170459-85175409	0.210548	0.400711	0.928416	0.39165	no	Enoyl-CoA-hydratase
XLOC_003751	PGSC0003DMG401025828	chr01:85178935-85185788	0.884421	0.510675	-0.79233	0.2621	no	3-hydroxybutyryl-CoA dehydratase
XLOC_003752	PGSC0003DMG402025828	chr01:85188524-85190149	3.1017	3.2833	0.0820869	0.90895	no	Beta-hydroxyisobutyryl-CoA hydrolase 1
XLOC_003754	PGSC0003DMG401025925	chr01:85233298-85238930	10.9231	11.9379	0.12817	0.9289	no	Gene of unknown function
XLOC_003756	PGSC0003DMG401025831,PGSC0003DMG402025831	chr01:85320784-85324678	0.40276	0.555893	0.464885	0.59805	no	Please refer to the Supplement_sheet
XLOC_003757	PGSC0003DMG400025953	chr01:85358729-85359523	1.0248	0.600541	-0.771008	0.4541	no	Conserved gene of unknown function
XLOC_003758	PGSC0003DMG400025954	chr01:85360586-85361017	2.56097	0.77123	-1.73146	0.19005	no	Conserved gene of unknown function
XLOC_003759	PGSC0003DMG400025833	chr01:85395750-85400184	85.1122	83.9307	-0.0201663	0.9532	no	Conserved gene of unknown function
XLOC_003760	PGSC0003DMG400025158	chr01:85465047-85466800	0.604644	0.850175	0.491674	0.60575	no	Divinyl ether synthase
XLOC_003761	PGSC0003DMG400025159	chr01:85479762-85483570	2.37072	2.28584	-0.0526005	0.9324	no	Cytochrome P450 CYP74C4
XLOC_003762	PGSC0003DMG400025160	chr01:85499254-85500719	16.402	16.5934	0.0167329	0.97025	no	COR413-PM2
XLOC_003763	PGSC0003DMG400025161	chr01:85515669-85523049	71.0899	73.2997	0.0441635	0.8842	no	Mitochondrial import receptor subunit TOM6 homolog
XLOC_003764	PGSC0003DMG400025162	chr01:85526178-85527984	4.75573	4.10268	-0.213098	0.72305	no	Conserved gene of unknown function
XLOC_003765	PGSC0003DMG400025163	chr01:85542155-85543175	0.748252	0.853472	0.189819	0.83085	no	Conserved gene of unknown function
XLOC_003766	PGSC0003DMG400025164	chr01:85576004-85580830	0.77263	0.405973	-0.928393	0.67915	no	Gene of unknown function
XLOC_003767	PGSC0003DMG400025165	chr01:85583198-85587798	32.8499	32.3983	-0.01997	0.9516	no	ISPH protein
XLOC_003769	PGSC0003DMG400025166	chr01:85640446-85646200	126.323	125.161	-0.0133254	0.96485	no	Tyrosyl-tRNA synthetase
XLOC_003770	PGSC0003DMG401025167	chr01:85648476-85652037	12.3344	12.5309	0.0227998	0.95675	no	1-acyl-sn-glycerol-3-phosphate acyltransferase
XLOC_003771	PGSC0003DMG400025168	chr01:85660519-85661148	286.085	176.126	-0.699836	0.0402	Yes	Lipid binding protein
XLOC_003772	PGSC0003DMG400025169	chr01:85668756-85679257	8.06254	11.6172	0.526957	0.2252	no	Gene of unknown function
XLOC_003775	PGSC0003DMG400025171	chr01:85731622-85735194	28.1543	22.7446	-0.307834	0.39515	no	Sorbitol transporter
XLOC_003776	PGSC0003DMG400000702	chr01:85833799-85843555	31.0394	27.7551	-0.16135	0.61945	no	Transcription regulatory protein SWI3
XLOC_003778	PGSC0003DMG400000704	chr01:85856582-85866461	121.923	103.943	-0.230177	0.45485	no	Coatomer gamma subunit
XLOC_003779	PGSC0003DMG400000706	chr01:85915200-85919260	20.5404	12.9026	-0.670795	0.0761	no	Conserved gene of unknown function
XLOC_003780	PGSC0003DMG400000707	chr01:85942493-85946070	12.1717	12.6667	0.0575141	0.88755	no	AP-3 complex subunit sigma
XLOC_003781	PGSC0003DMG400000708	chr01:85987214-85988480	1354.14	1553.27	0.197936	0.5113	no	Glycine-rich RNA binding protein
XLOC_003782	PGSC0003DMG400000709	chr01:86000523-86001549	0.614059	0.388575	-0.660184	0.68545	no	DNA binding protein
XLOC_003783	PGSC0003DMG400000710	chr01:86006588-86009421	1.82364	0.970344	-0.910252	0.202	no	Hydrolase, alpha/beta fold family protein
XLOC_003784	PGSC0003DMG400000711	chr01:86038140-86041879	2.63164	4.13988	0.653625	0.188	no	Basic helix-loop-helix protein BHLH7
XLOC_003786	PGSC0003DMG400000712	chr01:86067241-86069150	2.56126	0.836116	-1.61508	0.04895	Yes	Pectinesterase 11
XLOC_003787	PGSC0003DMG400000713	chr01:86075421-86078050	7.78703	5.99072	-0.378343	0.37805	no	Nitrate and chloride transporter
XLOC_003788	PGSC0003DMG400000714	chr01:86087333-86091394	7.75663	8.07966	0.0588649	0.88015	no	Isoform 2 of F-box protein
XLOC_003789	PGSC0003DMG400000715	chr01:86111822-86112661	2.18302	4.47834	1.03664	0.1231	no	Conserved gene of unknown function
XLOC_003790	PGSC0003DMG400000716	chr01:86115394-86116878	0.717469	1.98024	1.46469	0.0488	Yes	Conserved gene of unknown function
XLOC_003792	PGSC0003DMG400000717	chr01:86126871-86127874	10.6518	13.9163	0.385685	0.4093	no	Conserved gene of unknown function
XLOC_003793	PGSC0003DMG400000718	chr01:86132482-86133587	31.7405	68.1918	1.10327	0.00425	Yes	Conserved gene of unknown function
XLOC_003794	PGSC0003DMG400000719	chr01:86156826-86160116	1.57311	3.36379	1.09647	0.04885	Yes	Sec14 cytosolic factor
XLOC_003795	PGSC0003DMG400030946	chr01:86264082-86265430	78.7633	108.489	0.46196	0.17005	no	BZIP transcription factor
XLOC_003796	PGSC0003DMG400030947	chr01:86277263-86283435	30.9137	38.0552	0.299846	0.37645	no	Chaperone protein dnaJ
XLOC_003797	PGSC0003DMG400030948	chr01:86286216-86288019	359.928	435.756	0.275812	0.3732	no	Conserved gene of unknown function
XLOC_003800	PGSC0003DMG400030950	chr01:86305393-86315959	28.638	29.6823	0.0516709	0.95695	no	Myo inositol monophosphatase
XLOC_003802	PGSC0003DMG400030951	chr01:86324338-86333693	44.3315	37.3834	-0.245934	0.46665	no	Ubiquitin-activating enzyme E1b
XLOC_003803	PGSC0003DMG400030952	chr01:86346270-86354249	9.70576	8.79203	-0.142644	0.6939	no	Chromatin remodeling complex subunit
XLOC_003804	PGSC0003DMG400030953	chr01:86365851-86367431	15.2877	7.22216	-1.08187	0.03815	Yes	RNA-binding protein
XLOC_003805	PGSC0003DMG400030954	chr01:86383697-86389927	11.9145	10.6737	-0.158667	0.67455	no	Beta-galactosidase
XLOC_003806	PGSC0003DMG400030955	chr01:86393949-86398907	19.6305	24.3416	0.310322	0.41335	no	Phd finger transcription factor
XLOC_003807	PGSC0003DMG400030956	chr01:86434421-86437503	0.924543	1.33461	0.529601	0.46225	no	Zinc finger protein
XLOC_003808	PGSC0003DMG400030957	chr01:86439554-86442130	19.6336	27.954	0.509729	0.1809	no	Cysteine proteinase
XLOC_003810	PGSC0003DMG400030958	chr01:86524539-86526577	0.764938	0.327657	-1.22316	0.1892	no	Zinc finger (B-box type) family protein
XLOC_003816	PGSC0003DMG400003128	chr01:86570346-86579781	13.9338	14.3664	0.0441193	0.92865	no	CRS1 / YhbY domain containing protein
XLOC_003817	PGSC0003DMG400003126	chr01:86628052-86629634	39.0278	44.8566	0.200818	0.5615	no	AG-motif binding protein-4
XLOC_003818	PGSC0003DMG400003124	chr01:86651855-86657814	2.60186	0.683696	-1.92812	0.02915	Yes	Endo-1,4-beta-glucanase
XLOC_003819	PGSC0003DMG400046163	chr01:86661834-86662623	14.641	12.9774	-0.174007	0.70615	no	Conserved gene of unknown function
XLOC_003820	PGSC0003DMG400003123	chr01:86663460-86666351	0.431184	0.446318	0.0497669	0.95505	no	Fructose-bisphosphate aldolase
XLOC_003821	PGSC0003DMG400005572	chr01:86735045-86741007	42.0392	37.8138	-0.15282	0.6296	no	ATP binding protein
XLOC_003822	PGSC0003DMG400005571	chr01:86741751-86750553	284.198	312.147	0.135327	0.6568	no	NADH dehydrogenase
XLOC_003823	PGSC0003DMG400001662	chr01:86846483-86849599	81.8625	30.9417	-1.40365	5e-05	Yes	Arginine decarboxylase
XLOC_003824	PGSC0003DMG400001661	chr01:86850533-86854153	138.931	139.678	0.00773232	0.98005	no	Aldo-keto reductase
XLOC_003825	PGSC0003DMG400001660	chr01:86875170-86879531	6.47493	6.00474	-0.108764	0.80935	no	GAGA-binding transcriptional activator BBR/BPC4
XLOC_003826	PGSC0003DMG400001659	chr01:86886461-86889844	13.0443	13.3858	0.0372808	0.91745	no	DNA binding protein
XLOC_003827	PGSC0003DMG400001658	chr01:86894066-86898854	32.2208	27.216	-0.243538	0.46095	no	TRNA-dihydrouridine synthase
XLOC_003828	PGSC0003DMG400001657	chr01:86900478-86900853	5.09501	7.7362	0.602541	0.4289	no	Conserved gene of unknown function
XLOC_003829	PGSC0003DMG400040387	chr01:86901484-86902660	1.88803	1.28724	-0.552606	0.506	no	Conserved gene of unknown function
XLOC_003830	PGSC0003DMG400001656	chr01:86912374-86919750	143.052	165.469	0.210016	0.52265	no	Conserved gene of unknown function
XLOC_003831	PGSC0003DMG400001655	chr01:86927636-86928507	18.1926	20.6967	0.18605	0.6665	no	Auxin-induced protein 6B
XLOC_003832	PGSC0003DMG400001654	chr01:86988282-86988609	1.54185	0.352899	-2.12734	0.3374	no	SAUR family protein
XLOC_003836	PGSC0003DMG400001649	chr01:87067320-87068090	1.00598	1.51493	0.590652	0.504	no	Auxin-induced SAUR
XLOC_003837	PGSC0003DMG400001648	chr01:87069318-87070614	1.24627	0.699577	-0.833062	0.29915	no	Auxin-induced SAUR
XLOC_003838	PGSC0003DMG400001647	chr01:87071219-87073150	1.21901	0.67384	-0.855227	0.2405	no	Auxin-induced SAUR
XLOC_003839	PGSC0003DMG400038172	chr01:87075015-87077111	1.03296	0.49412	-1.06385	0.4805	no	Auxin-induced SAUR
XLOC_003840	PGSC0003DMG400001646	chr01:87086177-87088612	67.128	54.5629	-0.298996	0.3375	no	Ubiquitin-protein ligase BRE1A
XLOC_003842	PGSC0003DMG400001644	chr01:87091507-87092038	5.60033	6.80728	0.281565	0.67895	no	Auxin-induced SAUR
XLOC_003843	PGSC0003DMG400034487	chr01:87094452-87096858	28.027	23.332	-0.264503	0.43415	no	ATP-dependent RNA helicase
XLOC_003846	PGSC0003DMG400001641	chr01:87102605-87103638	0.147715	0.335411	1.18311	0.40075	no	Auxin-induced SAUR
XLOC_003848	PGSC0003DMG400001639	chr01:87122441-87128024	25.7193	29.0447	0.175424	0.65575	no	Transducin family protein
XLOC_003849	PGSC0003DMG400001638	chr01:87128756-87132021	3.05307	1.47001	-1.05444	0.0843	no	39 kDa EF-Hand containing protein
XLOC_003851	PGSC0003DMG400001636	chr01:87135797-87142796	75.0289	68.6847	-0.127458	0.70195	no	Mta/sah nucleosidase
XLOC_003853	PGSC0003DMG400001634	chr01:87176207-87176782	79.3442	104.795	0.401372	0.31355	no	Conserved gene of unknown function
XLOC_003854	PGSC0003DMG400001633	chr01:87196466-87202723	39.5265	43.5169	0.138757	0.68105	no	Protein FAM50A
XLOC_003855	PGSC0003DMG400001632	chr01:87203581-87208255	282.867	297.503	0.0727799	0.80805	no	Translocon-associated protein, alpha subunit
XLOC_003856	PGSC0003DMG400001631	chr01:87210775-87213515	8.5331	6.52931	-0.38614	0.37655	no	Proline-rich protein
XLOC_003857	PGSC0003DMG400001630	chr01:87214581-87215743	3930.1	4160.04	0.0820283	0.80625	no	Peptidyl-prolyl cis-trans isomerase
XLOC_003858	PGSC0003DMG400001629	chr01:87223460-87227818	3.70599	2.59143	-0.516111	0.40955	no	Non-imprinted in Prader-Willi/Angelman syndrome region protein
XLOC_003859	PGSC0003DMG400001628	chr01:87229242-87229810	87.8467	75.8077	-0.212643	0.56435	no	Translation initiation factor
XLOC_003861	PGSC0003DMG400001626	chr01:87237379-87240391	3.28329	3.05008	-0.106296	0.8338	no	Amidase
XLOC_003862	PGSC0003DMG400001625	chr01:87240583-87242941	0.626378	0.9234	0.559922	0.44495	no	Amidase
XLOC_003863	PGSC0003DMG400001624	chr01:87245523-87246294	5.77916	6.93015	0.262026	0.66255	no	Disease resistance response protein
XLOC_003864	PGSC0003DMG400001623	chr01:87247581-87248148	20.5675	22.2964	0.116451	0.81905	no	Disease resistance response protein
XLOC_003865	PGSC0003DMG400001622	chr01:87259676-87260942	0.978597	0.68275	-0.519357	0.5336	no	Phospholipase C
XLOC_003866	PGSC0003DMG400001621	chr01:87264138-87265609	2.54041	3.78839	0.576522	0.3186	no	Phospholipase C
XLOC_003868	PGSC0003DMG400006202	chr01:87300110-87304770	12.9653	13.2754	0.0340949	0.9331	no	Thaumatin
XLOC_003869	PGSC0003DMG400006201	chr01:87313356-87315412	55.0415	88.8664	0.691119	0.0812	no	Zeamatin
XLOC_003870	PGSC0003DMG400006200	chr01:87335619-87340245	43.379	47.5137	0.131347	0.7038	no	Peptidyl-prolyl cis-trans isomerase
XLOC_003871	PGSC0003DMG402006199	chr01:87341850-87346606	22.2122	20.9527	-0.0842204	0.81825	no	Conserved gene of unknown function
XLOC_003872	PGSC0003DMG401006199	chr01:87351049-87352477	95.16	108.105	0.184006	0.5878	no	Actin depolymerizing factor 5
XLOC_003873	PGSC0003DMG400006198	chr01:87361284-87363990	31.6115	31.5808	-0.00140323	0.9968	no	Cucumisin
XLOC_003876	PGSC0003DMG401006195	chr01:87378744-87385317	12.0572	12.2765	0.0259963	0.94505	no	Protein farnesyltransferase alpha subunit
XLOC_003877	PGSC0003DMG402006195	chr01:87385750-87387533	139.041	152.327	0.131662	0.67345	no	Conserved gene of unknown function
XLOC_003878	PGSC0003DMG401006194,PGSC0003DMG402006194	chr01:87390882-87395297	7.61676	8.07261	0.0838566	0.83875	no	Please refer to the Supplement_sheet
XLOC_003879	PGSC0003DMG400006193	chr01:87397427-87400764	314.595	357.061	0.182671	0.54835	no	Proteasome subunit alpha type
XLOC_003882	PGSC0003DMG400006190	chr01:87533755-87537370	13.2137	13.8477	0.0676083	0.87495	no	Minichromosome maintenance protein 10 isoform 1
XLOC_003883	PGSC0003DMG400006189	chr01:87542093-87549232	69.6098	55.8607	-0.317458	0.35005	no	Rac-like GTP-binding protein
XLOC_003884	PGSC0003DMG402006188	chr01:87555771-87559456	5.75911	6.79325	0.238256	0.59575	no	ATP binding protein
XLOC_003885	PGSC0003DMG401006188	chr01:87564438-87569506	15.1769	18.8721	0.314377	0.40715	no	DNA binding protein
XLOC_003886	PGSC0003DMG400006187	chr01:87597050-87598241	1.00257	1.42718	0.509458	0.5028	no	ATP binding protein
XLOC_003887	PGSC0003DMG400006186	chr01:87612478-87616575	0.491855	0.338897	-0.537386	0.52635	no	Hydroxypyruvate reductase
XLOC_003888	PGSC0003DMG400006185	chr01:87619564-87621021	13.5368	18.212	0.428004	0.36545	no	Skp1 1
XLOC_003889	PGSC0003DMG400006184	chr01:87621467-87623667	321.727	346.408	0.106637	0.73025	no	Skp1
XLOC_003890	PGSC0003DMG400006183	chr01:87631163-87632633	33.5665	33.4882	-0.00336833	0.99215	no	Aquaporin
XLOC_003891	PGSC0003DMG400006182	chr01:87636839-87637840	67.3187	67.7938	0.0101458	0.976	no	Conserved gene of unknown function
XLOC_003892	PGSC0003DMG400006181	chr01:87651301-87655119	79.331	72.5723	-0.128465	0.7183	no	Conserved gene of unknown function
XLOC_003893	PGSC0003DMG400018041	chr01:87731393-87734228	15.3121	17.1984	0.167607	0.6894	no	Conserved gene of unknown function
XLOC_003896	PGSC0003DMG400018659	chr01:87833370-87841550	2.6158	3.30969	0.33944	0.52775	no	Dimethylaniline monooxygenase
XLOC_003897	PGSC0003DMG400018658	chr01:87877939-87882652	11.7305	11.7148	-0.00192504	0.99525	no	Axi 1 protein
XLOC_003898	PGSC0003DMG400018657	chr01:87887877-87892357	3.45059	3.34129	-0.0464414	0.9332	no	Conserved gene of unknown function
XLOC_003899	PGSC0003DMG400018656	chr01:87900904-87908481	5.156	7.25376	0.492478	0.20005	no	Conserved gene of unknown function
XLOC_003900	PGSC0003DMG400018655	chr01:87909460-87913813	1.38366	1.33324	-0.0535514	0.9167	no	Intron maturase, type II family protein
XLOC_003901	PGSC0003DMG400018654	chr01:87915068-87915908	4.50058	4.35881	-0.0461759	0.9367	no	Conserved gene of unknown function
XLOC_003902	PGSC0003DMG400018653	chr01:87924532-87930883	132.096	124.981	-0.0798796	0.7965	no	Pentatricopeptide repeat-containing protein
XLOC_003903	PGSC0003DMG400018652	chr01:87932555-87935363	3.44828	3.56777	0.0491473	0.9307	no	Activator of basal transcription
XLOC_003904	PGSC0003DMG400018651	chr01:87962705-87965704	141.722	206.656	0.544163	0.10745	no	Amino acid transporter
XLOC_003905	PGSC0003DMG400018650	chr01:87970173-87974234	1.53489	1.63856	0.0942966	0.87535	no	Multicopper oxidase
XLOC_003908	PGSC0003DMG400018648	chr01:87994277-88001717	12.1729	10.0125	-0.281879	0.5236	no	Rop guanine nucleotide exchange factor
XLOC_003909	PGSC0003DMG401018646	chr01:88017234-88018529	0.359273	0.501945	0.48245	0.6088	no	O-methyltransferase
XLOC_003910	PGSC0003DMG400018631	chr01:88021845-88023121	1.12623	0.766726	-0.554724	0.50395	no	Gene of unknown function
XLOC_003913	PGSC0003DMG400018645	chr01:88051522-88058221	7.52685	5.82303	-0.370276	0.3795	no	Ubiquitin-protein ligase
XLOC_003914	PGSC0003DMG400018644	chr01:88067668-88076117	14.4919	6.05207	-1.25975	0.0022	Yes	Protein kinase
XLOC_003917	PGSC0003DMG400018642	chr01:88097000-88105050	4.24463	5.33435	0.329676	0.47015	no	WD-repeat protein
XLOC_003919	PGSC0003DMG400018641	chr01:88126156-88127569	405.114	385.448	-0.0717926	0.8119	no	S-adenosyl-methionine-sterol-C-methyltransferase
XLOC_003920	PGSC0003DMG400018640	chr01:88142245-88142657	0.247567	0.461323	0.89796	0.676	no	Conserved gene of unknown function
XLOC_003921	PGSC0003DMG400003415	chr01:88168553-88170661	0.961796	0.659344	-0.5447	0.4347	no	Neutral amino acid transport protein
XLOC_003923	PGSC0003DMG400003417	chr01:88193748-88197199	19.4803	18.1902	-0.0988597	0.79065	no	Conserved gene of unknown function
XLOC_003924	PGSC0003DMG400014654	chr01:88256439-88257947	5.7425	3.26595	-0.814179	0.2299	no	Glutathione S-transferase/peroxidase
XLOC_003925	PGSC0003DMG400014655	chr01:88260212-88261601	0.656195	0.466668	-0.491727	0.6737	no	Glutathione S-transferase
XLOC_003926	PGSC0003DMG400014656	chr01:88263156-88264835	14.0638	13.017	-0.111595	0.81125	no	Glutathione S-transferase/peroxidase
XLOC_003927	PGSC0003DMG400014657	chr01:88270209-88271383	182.283	117.474	-0.633835	0.04325	Yes	Glutathione S-transferase/peroxidase
XLOC_003928	PGSC0003DMG400014660	chr01:88296288-88304485	18.3545	17.2814	-0.0869129	0.9285	no	Conserved gene of unknown function
XLOC_003929	PGSC0003DMG402014675	chr01:88305080-88315617	2.71427	3.43293	0.338873	0.5233	no	Gene of unknown function
XLOC_003930	PGSC0003DMG400014684	chr01:88305080-88315617	0.393997	0.0691039	-2.51134	0.184	no	Integrase core domain containing protein
XLOC_003931	PGSC0003DMG400014661	chr01:88318116-88324897	15.3712	15.8832	0.0472709	0.90415	no	Conserved gene of unknown function
XLOC_003932	PGSC0003DMG400014662	chr01:88336793-88341542	6.0947	14.2028	1.22055	0.0032	Yes	RWP-RK domain-containing protein
XLOC_003934	PGSC0003DMG400014663	chr01:88379428-88385233	1.557	1.52898	-0.0262021	0.95975	no	Glutamate receptor 3 plant
XLOC_003935	PGSC0003DMG400014664	chr01:88391788-88392779	2.53702	1.56401	-0.697884	0.39895	no	Sugar transporter
XLOC_003936	PGSC0003DMG401014665	chr01:88395360-88399887	3.34918	3.58606	0.0985896	0.85335	no	Mitochondrial phosphate carrier protein
XLOC_003938	PGSC0003DMG400014671	chr01:88590112-88591214	67.3349	78.2256	0.216287	0.51685	no	Cytohesin 1, 2, 3
XLOC_003941	PGSC0003DMG400015132	chr01:160378-161885	47.669	40.745	-0.226428	0.8161	no	Defensin J1-2
XLOC_003943	PGSC0003DMG400022786	chr01:250844-265748	5.05643	5.49379	0.119682	0.7624	no	Plasmalemma Na+/H+ antiporter
XLOC_003945	PGSC0003DMG400022788	chr01:306384-312803	22.9093	33.6854	0.55619	0.2123	no	PLE
XLOC_003946	PGSC0003DMG400022789	chr01:322985-326080	14.819	24.1212	0.702859	0.1386	no	Type I inositol polyphosphate 5-phosphatase
XLOC_003947	PGSC0003DMG400022790	chr01:340909-348643	3.72633	5.14823	0.466319	0.3922	no	Oxidoreductase
XLOC_003948	PGSC0003DMG400022791	chr01:353635-357015	37.6505	50.4	0.420753	0.2153	no	Xyloglucan endotransglucosylase/hydrolase 13
XLOC_003949	PGSC0003DMG400022792	chr01:392757-394840	7.60044	6.933	-0.132602	0.80805	no	Cytochrome B561
XLOC_003950	PGSC0003DMG400022793	chr01:398690-399961	17.7865	15.9087	-0.16097	0.7542	no	Cytochrome
XLOC_003951	PGSC0003DMG400022800	chr01:400826-401194	5.1942	6.60319	0.346262	0.70485	no	Cytochrome B561
XLOC_003952	PGSC0003DMG400022794	chr01:415047-415450	1.15225	0.868838	-0.407293	0.79165	no	Conserved gene of unknown function
XLOC_003953	PGSC0003DMG400022795	chr01:458826-460623	0.993307	1.17695	0.244738	0.7798	no	Loganic acid methyltransferase
XLOC_003954	PGSC0003DMG400022796	chr01:477017-481530	172.023	155.575	-0.144988	0.64045	no	Aspartate-semialdehyde dehydrogenase
XLOC_003955	PGSC0003DMG401022797,PGSC0003DMG402022797,PGSC0003DMG403022797	chr01:489322-501995	9.94885	11.5395	0.213983	0.6887	no	Please refer to the Supplement_sheet
XLOC_003956	PGSC0003DMG400019972	chr01:536610-542685	2.27814	1.93191	-0.237829	0.7863	no	Dynamin
XLOC_003957	PGSC0003DMG400019973	chr01:543125-545652	125.034	207.359	0.729806	0.02975	Yes	Oxidoreductase
XLOC_003958	PGSC0003DMG400019974	chr01:549350-554780	30.0051	26.5293	-0.177619	0.59825	no	Myosin heavy chain, clone
XLOC_003959	PGSC0003DMG400019975	chr01:558382-565761	8.1016	10.9853	0.4393	0.2416	no	Ankyrin repeat-containing protein
XLOC_003960	PGSC0003DMG400033706	chr01:573323-573767	0.203818	0.76661	1.91121	0.3791	no	Gene of unknown function
XLOC_003962	PGSC0003DMG401030252	chr01:615360-617661	3.45549	6.01653	0.800042	0.1436	no	Conserved gene of unknown function
XLOC_003969	PGSC0003DMG400032159	chr01:1021495-1024380	16.1474	19.2344	0.252384	0.56245	no	Dynein light chain type 1 family protein
XLOC_003970	PGSC0003DMG400032160	chr01:1028156-1030063	19.4647	28.2737	0.538603	0.21725	no	Conserved gene of unknown function
XLOC_003971	PGSC0003DMG401032161,PGSC0003DMG402032161	chr01:1036594-1048743	20.2419	21.4087	0.080857	0.8925	no	Please refer to the Supplement_sheet
XLOC_003972	PGSC0003DMG400032162	chr01:1051569-1053018	3.12363	3.6494	0.224437	0.70715	no	Short chain alcohol dehydrogenase
XLOC_003973	PGSC0003DMG400032163	chr01:1054501-1056145	15.9492	25.6883	0.68763	0.0934	no	Short chain alcohol dehydrogenase
XLOC_003976	PGSC0003DMG402032165	chr01:1070234-1073450	7.79325	7.14517	-0.125255	0.77685	no	Conserved gene of unknown function
XLOC_003977	PGSC0003DMG400032166	chr01:1076766-1090205	12.4857	12.5066	0.00241631	0.9959	no	Lysyl-tRNA synthetase
XLOC_003978	PGSC0003DMG400032167	chr01:1124620-1132123	44.3437	45.4775	0.0364238	0.91435	no	Conserved gene of unknown function
XLOC_003979	PGSC0003DMG400032168	chr01:1143576-1149975	47.6087	61.923	0.379251	0.267	no	5'-adenylylsulfate reductase-like 5
XLOC_003980	PGSC0003DMG400032169	chr01:1154021-1158699	500.867	418.013	-0.26088	0.3911	no	Oxoglutarate malate translocator
XLOC_003981	PGSC0003DMG400032172	chr01:1279053-1281173	2.83734	3.84426	0.43817	0.48995	no	HEAT repeat family protein
XLOC_003982	PGSC0003DMG400032173	chr01:1281298-1283170	1.63501	1.00767	-0.698283	0.36015	no	Importin beta-3
XLOC_003983	PGSC0003DMG400032215	chr01:1286821-1288111	0.495836	0.300462	-0.722678	0.4482	no	HEAT
XLOC_003984	PGSC0003DMG400032216	chr01:1313905-1316275	31.9391	33.3957	0.0643379	0.84795	no	Conserved gene of unknown function
XLOC_003985	PGSC0003DMG400032177	chr01:1372683-1377068	6.44701	6.05606	-0.0902508	0.8257	no	Pentatricopeptide repeat-containing protein
XLOC_003986	PGSC0003DMG400032226	chr01:1451056-1453250	7.08191	6.44875	-0.135119	0.75735	no	Neutral amino acid transport protein
XLOC_003987	PGSC0003DMG400032227	chr01:1459457-1462273	3.36007	3.05885	-0.135502	0.7817	no	Amino acid transporter
XLOC_003988	PGSC0003DMG400032180	chr01:1477410-1484952	50.7243	47.1317	-0.105979	0.75055	no	Serine/threonine-protein phosphatase
XLOC_003989	PGSC0003DMG400032181	chr01:1510328-1513966	21.1614	14.8629	-0.509715	0.26995	no	Conserved gene of unknown function
XLOC_003990	PGSC0003DMG400032182	chr01:1516478-1518210	22.6618	14.0124	-0.693561	0.12545	no	Non-specific lipid-transfer protein
XLOC_003991	PGSC0003DMG400032183	chr01:1542711-1546146	56.1431	55.2289	-0.0236857	0.94675	no	Conserved gene of unknown function
XLOC_003993	PGSC0003DMG400032187	chr01:1605709-1611808	50.0751	53.9032	0.106276	0.747	no	Tap46
XLOC_003995	PGSC0003DMG400032189	chr01:1642132-1648615	17.9936	15.6355	-0.202654	0.5941	no	Metal tolerance protein
XLOC_003996	PGSC0003DMG400032190	chr01:1651484-1653969	1558.42	1686.42	0.113887	0.70535	no	Acidic ribosomal protein P1a
XLOC_003997	PGSC0003DMG400032191	chr01:1662188-1664271	1.46999	1.67665	0.189779	0.78395	no	Transcription or splicing factor
XLOC_003998	PGSC0003DMG400032192	chr01:1666817-1668625	92.7857	121.039	0.383501	0.2143	no	RRNA-processing protein EBP2
XLOC_003999	PGSC0003DMG400032193	chr01:1669875-1674402	7.31548	6.26099	-0.224563	0.58505	no	GTP-binding protein
XLOC_004000	PGSC0003DMG401032194,PGSC0003DMG402032194	chr01:1676230-1684412	36.1036	44.2029	0.291996	0.4368	no	Please refer to the Supplement_sheet
XLOC_004001	PGSC0003DMG400032195	chr01:1695770-1700088	6.13569	6.58545	0.102058	0.8383	no	Nse1 non-SMC component of SMC5-6 complex family protein
XLOC_004002	PGSC0003DMG400032197	chr01:1724681-1729852	2.15387	2.67675	0.313553	0.6695	no	Restricted tev movement 1
XLOC_004003	PGSC0003DMG400032198	chr01:1730930-1733400	6.12621	6.67181	0.123083	0.8397	no	Conserved gene of unknown function
XLOC_004004	PGSC0003DMG400032199	chr01:1761453-1764298	2.91716	5.08674	0.802177	0.16025	no	Peroxidase
XLOC_004005	PGSC0003DMG400032200	chr01:1828098-1849607	29.5215	25.2727	-0.224189	0.50085	no	1,3-beta-glucan synthase
XLOC_004006	PGSC0003DMG400032202	chr01:1895207-1918478	47.9218	37.5359	-0.352411	0.2489	no	Callose synthase 3
XLOC_004007	PGSC0003DMG401032203	chr01:1940713-1946323	9.55775	10.8573	0.183922	0.71375	no	Extensin
XLOC_004008	PGSC0003DMG402032203	chr01:1974044-1975488	1.55584	1.58601	0.0277134	0.9722	no	Extensin
XLOC_004009	PGSC0003DMG400032204	chr01:2007376-2013255	312.353	323.826	0.0520427	0.8639	no	D12 oleate desaturase
XLOC_004011	PGSC0003DMG400032205	chr01:2075478-2082422	11.3111	10.9449	-0.0474854	0.90515	no	Selenoprotein O
XLOC_004012	PGSC0003DMG400032206	chr01:2084194-2089035	2.97477	3.44147	0.210249	0.67345	no	Pentatricopeptide repeat-containing protein, chloroplastic
XLOC_004014	PGSC0003DMG400032208	chr01:2241679-2245302	23.1074	21.2188	-0.123009	0.7925	no	Oxidoreductase, 2OG-Fe(II) oxygenase family protein
XLOC_004015	PGSC0003DMG400032157	chr01:2261122-2263019	33.9856	47.7193	0.489649	0.15965	no	Oxidoreductase, 2OG-Fe(II) oxygenase family protein
XLOC_004016	PGSC0003DMG402003479	chr01:2394072-2396834	98.2144	82.7756	-0.24673	0.44265	no	Oxidoreductase, 2OG-Fe(II) oxygenase family protein
XLOC_004017	PGSC0003DMG400021350	chr01:2426520-2429020	0.530419	0.702798	0.405978	0.55815	no	C2 domain-containing protein
XLOC_004018	PGSC0003DMG400021348	chr01:2466454-2476089	14.4607	20.1575	0.479183	0.289	no	Subtilisin-type protease
XLOC_004019	PGSC0003DMG400021347	chr01:2497295-2498845	4.86624	5.8746	0.271683	0.5957	no	UDP-glucosyltransferase
XLOC_004020	PGSC0003DMG400021346	chr01:2499795-2505473	7.01596	8.01724	0.192463	0.66485	no	Transcription factor
XLOC_004021	PGSC0003DMG400021345	chr01:2515179-2519197	11.5173	8.5093	-0.436686	0.27085	no	Conserved gene of unknown function
XLOC_004022	PGSC0003DMG400021344	chr01:2528263-2537150	38.4904	36.2833	-0.0851953	0.79155	no	Conserved gene of unknown function
XLOC_004023	PGSC0003DMG400021343	chr01:2556991-2566447	2.74189	1.50613	-0.864324	0.07895	no	White-brown-complex ABC transporter family
XLOC_004024	PGSC0003DMG400021342	chr01:2578482-2583492	0.293859	0.355966	0.276619	0.7247	no	Calcium-dependent protein kinase 20
XLOC_004025	PGSC0003DMG400021341	chr01:2587958-2592710	8.38159	6.23159	-0.427622	0.3227	no	Sucrose-phosphatase 1
XLOC_004028	PGSC0003DMG400021339	chr01:2664863-2669654	31.55	51.734	0.713472	0.10485	no	Lymphoid organ expressed yellow head virus receptor protein
XLOC_004030	PGSC0003DMG400021337	chr01:2688614-2693871	7.90708	8.04949	0.0257522	0.95705	no	Co-chaperone protein HscB, mitochondrial
XLOC_004031	PGSC0003DMG400021336	chr01:2704795-2714900	9.07447	9.15307	0.0124426	0.97415	no	Conserved gene of unknown function
XLOC_004032	PGSC0003DMG400021370	chr01:2738558-2741530	3.00947	2.45816	-0.291931	0.5636	no	Gene of unknown function
XLOC_004033	PGSC0003DMG402021334	chr01:2757872-2758994	6.21217	4.9035	-0.341286	0.52425	no	Electron transporter
XLOC_004034	PGSC0003DMG401021334	chr01:2760363-2766127	249.369	248.14	-0.00713308	0.9813	no	ML domain protein
XLOC_004037	PGSC0003DMG400021331	chr01:2807644-2809862	3.38561	4.29333	0.342679	0.5024	no	PEN1
XLOC_004038	PGSC0003DMG400021329	chr01:2865722-2867672	9.24107	8.18129	-0.175732	0.673	no	Helix-loop-helix DNA-binding domain containing protein
XLOC_004042	PGSC0003DMG400021325	chr01:2922353-2923755	0.586385	0.603173	0.0407234	0.96215	no	U-box protein
XLOC_004043	PGSC0003DMG400021324	chr01:2935543-2937305	1.69744	1.93259	0.187176	0.76045	no	Spotted leaf protein
XLOC_004044	PGSC0003DMG400021323	chr01:2955442-2959120	6.90853	9.69046	0.488187	0.2317	no	BEL29 protein
XLOC_004047	PGSC0003DMG400021322	chr01:3061071-3066062	2.53816	3.09154	0.284541	0.57835	no	Digalactosyldiacylglycerol synthase 1
XLOC_004048	PGSC0003DMG400021321	chr01:3071732-3076949	31.404	31.2002	-0.00939377	0.9787	no	Serine/threonine-protein kinase rio2
XLOC_004049	PGSC0003DMG401021320,PGSC0003DMG402021320	chr01:3121984-3131464	63.069	52.5308	-0.263769	0.5129	no	Please refer to the Supplement_sheet
XLOC_004051	PGSC0003DMG400021319	chr01:3157246-3160524	30.1128	21.4332	-0.490527	0.1438	no	C2 domain-containing protein
XLOC_004052	PGSC0003DMG400021318	chr01:3164568-3168572	25.901	33.386	0.366233	0.3705	no	Conserved gene of unknown function
XLOC_004053	PGSC0003DMG400016390	chr01:3234949-3235780	40.8149	53.7147	0.396222	0.30245	no	Hin1
XLOC_004054	PGSC0003DMG400016389	chr01:3241141-3246196	74.7834	72.8133	-0.0385175	0.90485	no	U3 small nucleolar ribonucleoprotein protein imp4
XLOC_004055	PGSC0003DMG400016388	chr01:3262312-3266248	7.75873	7.39576	-0.0691219	0.8592	no	Conserved gene of unknown function
XLOC_004056	PGSC0003DMG400016387	chr01:3296132-3300692	77.7459	81.9296	0.0756191	0.8298	no	Thioredoxin peroxidase
XLOC_004057	PGSC0003DMG400016386	chr01:3324726-3331069	6.51413	6.96522	0.0965971	0.86035	no	HVA22 i
XLOC_004058	PGSC0003DMG400016385	chr01:3378666-3379699	4.6974	3.08722	-0.605556	0.3283	no	Conserved gene of unknown function
XLOC_004059	PGSC0003DMG400016384	chr01:3393791-3399427	3.1518	3.60766	0.194889	0.721	no	Gene of unknown function
XLOC_004060	PGSC0003DMG400016431	chr01:3402393-3404656	1.24153	1.04386	-0.25019	0.6831	no	Reverse transcriptase
XLOC_004061	PGSC0003DMG400016383	chr01:3411972-3413078	30.0698	27.341	-0.137247	0.7212	no	Ccr4-associated factor
XLOC_004062	PGSC0003DMG401016414	chr01:3428148-3435548	1.69231	4.24213	1.32579	0.35945	no	Gene of unknown function
XLOC_004063	PGSC0003DMG400016382	chr01:3437176-3441780	393.652	458.927	0.221345	0.46685	no	Ubiquitin-conjugating enzyme family protein
XLOC_004064	PGSC0003DMG400016381	chr01:3453530-3454550	3.09748	2.0871	-0.569595	0.44455	no	Conserved gene of unknown function
XLOC_004065	PGSC0003DMG400016379	chr01:3502583-3504030	5.11014	4.63216	-0.141679	0.81165	no	Zinc finger protein
XLOC_004066	PGSC0003DMG400016377	chr01:3519481-3522279	26.7727	31.4025	0.230115	0.58255	no	BHLH transcription factor
XLOC_004067	PGSC0003DMG400016376	chr01:3532560-3539645	8.47566	9.39439	0.148475	0.72985	no	Tobamovirus multiplication 3
XLOC_004069	PGSC0003DMG400016374	chr01:3563811-3567617	8.05818	7.82749	-0.0419037	0.9276	no	F-box protein
XLOC_004070	PGSC0003DMG400016373	chr01:3571030-3572031	1.92929	2.13292	0.144757	0.87455	no	Alanine-2-oxoglutarate aminotransferase 1
XLOC_004071	PGSC0003DMG400016372	chr01:3589209-3593472	0.482294	0.367671	-0.391497	0.5979	no	Resistance protein PSH-RGH7
XLOC_004073	PGSC0003DMG401016370	chr01:3599828-3605009	2.14286	1.88865	-0.182178	0.746	no	Lipase
XLOC_004074	PGSC0003DMG400016369	chr01:3694968-3698957	49.0061	55.2231	0.172312	0.61185	no	Nucleoside transporter
XLOC_004076	PGSC0003DMG400016367	chr01:3732414-3740649	4608.24	5193.03	0.172362	0.61055	no	Ribosomal protein S27
XLOC_004077	PGSC0003DMG400016365	chr01:3818245-3821930	18.0359	28.3168	0.650788	0.0532	no	Phytosulfokine receptor
XLOC_004078	PGSC0003DMG400036477	chr01:3836167-3837130	29.9915	36.3875	0.278889	0.44615	no	Tetratricopeptide repeat-containing protein
XLOC_004080	PGSC0003DMG400016363	chr01:3911389-3922736	15.5798	15.526	-0.00499056	0.98825	no	Transcription factor TCP7
XLOC_004082	PGSC0003DMG400016361	chr01:3938177-3941009	7.0072	6.61734	-0.0825865	0.8787	no	Thioredoxin x
XLOC_004083	PGSC0003DMG400016360	chr01:3975106-3976846	4.26056	3.19067	-0.417184	0.43675	no	3'-N-debenzoyl-2'-deoxytaxol N-benzoyltransferase
XLOC_004084	PGSC0003DMG400016358	chr01:4070909-4076760	308.056	335.744	0.124171	0.68575	no	26S proteasome regulatory particle non-ATPase subunit 8
XLOC_004091	PGSC0003DMG400010698	chr01:4276918-4282378	40.3919	44.0316	0.124472	0.7298	no	Adrenodoxin
XLOC_004092	PGSC0003DMG400010697	chr01:4308773-4314022	4.7343	4.93951	0.0612148	0.9033	no	YA4
XLOC_004093	PGSC0003DMG400010696	chr01:4351681-4352026	2.41677	0.278469	-3.11749	0.2488	no	Conserved gene of unknown function
XLOC_004094	PGSC0003DMG400031486	chr01:4386351-4388537	0.443411	0.338966	-0.387503	0.6409	no	Conserved gene of unknown function
XLOC_004095	PGSC0003DMG400010489	chr01:4492631-4493071	0.170631	0.801925	2.23259	0.30645	no	Receptor serine/threonine kinase
XLOC_004099	PGSC0003DMG400010485	chr01:4637076-4645541	11.0683	12.6793	0.196037	0.617	no	Poly(P)/ATP NAD kinase
XLOC_004100	PGSC0003DMG400010484	chr01:4650986-4652484	0.591676	0.410603	-0.527063	0.53185	no	BRASSINOSTEROID INSENSITIVE 1-associated receptor kinase 1
XLOC_004110	PGSC0003DMG400004429	chr01:4902241-4908267	0.502816	0.335295	-0.5846	0.60215	no	S2 self-incompatibility locus-linked pollen 3.2 protein
XLOC_004111	PGSC0003DMG400004430	chr01:4908898-4913652	0.125457	0.977827	2.96239	0.09495	no	GDP-mannose transporter
XLOC_004112	PGSC0003DMG400004431	chr01:4917374-4924301	13.4154	13.7271	0.0331387	0.9375	no	Conserved gene of unknown function
XLOC_004113	PGSC0003DMG400022699	chr01:5088260-5094022	1.50872	1.03515	-0.543478	0.3108	no	Resistance gene
XLOC_004114	PGSC0003DMG400022698	chr01:5094292-5097931	22.3508	19.5073	-0.196312	0.6172	no	RING finger
XLOC_004120	PGSC0003DMG400022695	chr01:5291570-5298023	11.0848	10.5504	-0.0712873	0.8578	no	Ethylene-responsive transcription factor
XLOC_004121	PGSC0003DMG401022694	chr01:5336577-5344274	6.1746	5.90669	-0.0639949	0.8962	no	Phytochromobilin synthase
XLOC_004122	PGSC0003DMG400022693	chr01:5358829-5361994	299.537	300.266	0.00350574	0.9902	no	Calmodulin 5/6/7/8-like protein
XLOC_004123	PGSC0003DMG400022692	chr01:5385375-5389514	267.962	211.516	-0.341258	0.2796	no	RNA-binding protein AKIP1
XLOC_004124	PGSC0003DMG400022691	chr01:5434684-5436817	271.22	469.728	0.792364	0.01565	Yes	Gene of unknown function
XLOC_004125	PGSC0003DMG400022689	chr01:5506258-5513285	4.94588	4.47618	-0.143957	0.76745	no	GAMyb-like1
XLOC_004127	PGSC0003DMG400005537	chr01:5949706-5950174	1.48537	3.01478	1.02123	0.3415	no	Gene of unknown function
XLOC_004128	PGSC0003DMG400008711	chr01:6071121-6072219	9.95106	10.8147	0.120076	0.79765	no	Avr9/Cf-9 rapidly elicited protein 76
XLOC_004129	PGSC0003DMG400008712	chr01:6142378-6146461	52.6485	53.4256	0.0211393	0.94565	no	EIL2
XLOC_004130	PGSC0003DMG400008713	chr01:6195597-6196992	13.1848	19.3807	0.555741	0.20095	no	Hsp20/alpha crystallin family protein
XLOC_004131	PGSC0003DMG400008714	chr01:6199127-6200118	1.68788	2.66423	0.658506	0.38385	no	Hsp20/alpha crystallin family protein
XLOC_004132	PGSC0003DMG400008715	chr01:6205817-6207478	0.352922	0.083395	-2.08132	0.33795	no	Hsp20/alpha crystallin family protein
XLOC_004133	PGSC0003DMG400013134	chr01:6317444-6319110	14.9276	14.3874	-0.0531733	0.89415	no	Conserved gene of unknown function
XLOC_004139	PGSC0003DMG400030283	chr01:6431920-6434176	4.27664	2.34454	-0.867171	0.19385	no	Serine/threonine-protein phosphatase
XLOC_004140	PGSC0003DMG400030284	chr01:6451445-6465397	29.7405	27.7227	-0.101363	0.76195	no	Cleavage/polyadenylation factor ia subunit clp1p
XLOC_004142	PGSC0003DMG400014730	chr01:6528223-6536021	18.7239	19.7745	0.0787554	0.8079	no	ATP binding protein
XLOC_004147	PGSC0003DMG400014733	chr01:6638769-6640134	6.98939	5.53847	-0.335679	0.50545	no	U box
XLOC_004153	PGSC0003DMG401014734	chr01:6735092-6744153	0.899566	1.8943	1.07437	0.1105	no	P-coumaroyl quinate/shikimate 3'-hydroxylase
XLOC_004154	PGSC0003DMG402014734	chr01:6747591-6755049	0.406802	0.879462	1.1123	0.1689	no	P-coumaroyl quinate/shikimate 3'-hydroxylase
XLOC_004156	PGSC0003DMG400014735	chr01:6795790-6802425	25.3189	26.4195	0.0613867	0.8683	no	MRNA-decapping enzyme
XLOC_004157	PGSC0003DMG400014736	chr01:6817494-6818958	0.0711977	0.552179	2.95523	0.1323	no	Serine-threonine protein kinase, plant-type
XLOC_004161	PGSC0003DMG400014739	chr01:6868756-6871812	0.797286	0.544555	-0.55002	0.4319	no	M18S-3Ap
XLOC_004162	PGSC0003DMG400014740	chr01:6901939-6904512	1.02332	1.713	0.743277	0.22395	no	Serine/threonine-protein kinase bri1
XLOC_004165	PGSC0003DMG400014742	chr01:6958419-6959027	0.906148	0.665154	-0.446058	0.70675	no	Serine-threonine protein kinase, plant-type
XLOC_004170	PGSC0003DMG400028068	chr01:7164783-7166297	3.96225	4.53429	0.194557	0.7333	no	Conserved gene of unknown function
XLOC_004172	PGSC0003DMG400011703	chr01:7268161-7276813	30.0663	34.3297	0.191312	0.6176	no	Ku70-binding family protein
XLOC_004173	PGSC0003DMG400011702	chr01:7277683-7279565	1816.74	2088.17	0.200887	0.50605	no	60S acidic ribosomal protein
XLOC_004174	PGSC0003DMG400011701	chr01:7293507-7297046	1.30081	1.71764	0.401015	0.50975	no	Conserved gene of unknown function
XLOC_004177	PGSC0003DMG400010855	chr01:7602320-7606975	33.5594	36.5813	0.124388	0.73125	no	Protein phosphatase inhibitor 2 containing protein
XLOC_004182	PGSC0003DMG400030006	chr01:7865617-7867561	0.156084	0.517972	1.73055	0.22075	no	PAR-1b protein
XLOC_004183	PGSC0003DMG400030005	chr01:7873300-7880015	4.59217	3.23445	-0.505657	0.3206	no	Poly(A) polymerase
XLOC_004184	PGSC0003DMG400030004	chr01:7942057-7942798	1.02389	1.10489	0.109835	0.8964	no	Conserved gene of unknown function
XLOC_004185	PGSC0003DMG400030001	chr01:8077988-8081888	44.3697	45.7838	0.0452632	0.9047	no	LRX1
XLOC_004186	PGSC0003DMG400030000	chr01:8106905-8108564	24.3743	27.9014	0.194977	0.63465	no	Major ampullate spidroin 2-2
XLOC_004189	PGSC0003DMG400029999	chr01:8216829-8224470	6.67037	5.4971	-0.279095	0.49155	no	Conserved gene of unknown function
XLOC_004191	PGSC0003DMG400011890	chr01:8498654-8501859	10.2886	9.8705	-0.0598564	0.9311	no	Conserved gene of unknown function
XLOC_004194	PGSC0003DMG400011891	chr01:8651669-8653716	34.3668	32.2542	-0.0915286	0.8311	no	NAC domain protein
XLOC_004195	PGSC0003DMG400011892	chr01:8671361-8673962	1.34982	0.30547	-2.14366	0.09775	no	Gene of unknown function
XLOC_004202	PGSC0003DMG400005222	chr01:9001830-9006015	11.483	11.3214	-0.020453	0.9606	no	Aminocarboxymuconate-semialdehyde decarboxylase
XLOC_004218	PGSC0003DMG400046085	chr01:10368010-10369881	8.0375	7.38243	-0.12265	0.8911	no	Gene of unknown function
XLOC_004222	PGSC0003DMG400016808	chr01:10580472-10588280	0.505238	0.44331	-0.188646	0.8597	no	N protein
XLOC_004232	PGSC0003DMG400006245	chr01:11092009-11092642	0.358249	0.349626	-0.0351515	0.85425	no	Quinone reductase family protein
XLOC_004236	PGSC0003DMG400006247	chr01:11342299-11351723	6.26217	6.12466	-0.0320324	0.9463	no	Conserved gene of unknown function
XLOC_004237	PGSC0003DMG400006248	chr01:11373715-11378702	2.09938	3.53301	0.750934	0.2971	no	KS1 protein
XLOC_004240	PGSC0003DMG400001189	chr01:11737487-11744611	0.353258	0.270523	-0.384974	0.8609	no	Heat shock protein binding protein
XLOC_004241	PGSC0003DMG400025626	chr01:11855525-11861451	10.0371	12.3056	0.29397	0.4746	no	Fiber protein Fb2
XLOC_004243	PGSC0003DMG400025627,PGSC0003DMG402025624	chr01:11998015-12005950	10.1862	11.111	0.12538	0.7789	no	Please refer to the Supplement_sheet
XLOC_004247	PGSC0003DMG400002336	chr01:12198156-12201843	40.3394	43.283	0.101614	0.7643	no	Aldo/keto reductase 2
XLOC_004248	PGSC0003DMG400002337	chr01:12242005-12242996	6.83957	6.86379	0.00510131	0.99135	no	GATA transcription factor
XLOC_004250	PGSC0003DMG400009614	chr01:12663743-12667072	1.51761	0.812779	-0.90087	0.18275	no	K+ channel inward rectifying
XLOC_004254	PGSC0003DMG400009617	chr01:12815834-12818210	1.49116	1.58527	0.0882904	0.8789	no	Pentatricopeptide repeat-containing protein, mitochondrial
XLOC_004256	PGSC0003DMG400009618	chr01:12987496-12994251	25.8892	24.6146	-0.0728371	0.8658	no	Mucin
XLOC_004259	PGSC0003DMG400000862	chr01:13369419-13375856	8.66837	11.2269	0.373124	0.3951	no	UDP-galactose transporter
XLOC_004260	PGSC0003DMG400000861	chr01:13544686-13548706	3.49631	3.53074	0.0141381	0.97725	no	AMP-activated protein kinase, gamma regulatory subunit
XLOC_004261	PGSC0003DMG402000860	chr01:13563390-13565510	6.6415	6.87396	0.0496327	0.9228	no	Serine carboxypeptidase-like enzyme
XLOC_004262	PGSC0003DMG401000860	chr01:13568046-13576975	35.7246	33.3438	-0.0995022	0.77175	no	Serine carboxypeptidase-like enzyme
XLOC_004264	PGSC0003DMG401000859	chr01:13591238-13597250	215.448	289.712	0.427278	0.17105	no	Hydroxyproline-rich glycoprotein family protein
XLOC_004265	PGSC0003DMG400000857	chr01:13652217-13659893	0.826416	0.244114	-1.75931	0.60245	no	Hypersensitive-induced response protein
XLOC_004266	PGSC0003DMG400000856	chr01:13664018-13671420	24.7367	26.5965	0.104586	0.78145	no	Serine/threonine protein kinase
XLOC_004267	PGSC0003DMG402001013	chr01:13740083-13749604	7.09829	8.03825	0.17941	0.6758	no	DNA polymerase eta
XLOC_004268	PGSC0003DMG401001013	chr01:13751384-13756357	3.43638	1.25817	-1.44956	0.04625	Yes	Translesion synthesis DNA polymerase eta splice variant
XLOC_004270	PGSC0003DMG400001015	chr01:13838613-13839706	0.104048	0.869599	3.0631	0.2172	no	Phosphatase
XLOC_004275	PGSC0003DMG400001017	chr01:13951128-13954241	1.4726	4.01641	1.44754	0.03	Yes	Gene of unknown function
XLOC_004283	PGSC0003DMG400020878	chr01:14328842-14332907	3.6918	3.90946	0.0826465	0.8726	no	Actin 2
XLOC_004285	PGSC0003DMG400020880	chr01:14338629-14346753	0.56764	0.434111	-0.386914	0.6886	no	SET domain protein
XLOC_004287	PGSC0003DMG401014044	chr01:14532856-14533720	3.38825	2.81657	-0.266604	0.70125	no	Conserved gene of unknown function
XLOC_004288	PGSC0003DMG402014044	chr01:14534501-14536828	1.03224	0.903449	-0.192261	0.7844	no	LRR receptor kinase m1'
XLOC_004291	PGSC0003DMG400019842	chr01:14741747-14751355	1.06405	0.853228	-0.318563	0.7719	no	Conserved gene of unknown function
XLOC_004296	PGSC0003DMG400024128	chr01:15068745-15070913	1.70866	1.48892	-0.198597	0.74465	no	Signal recognition particle subunit srp72
XLOC_004300	PGSC0003DMG400024126	chr01:15262699-15263293	4.75598	4.76694	0.00331957	0.9825	no	Signal recognition particle subunit srp72
XLOC_004326	PGSC0003DMG400015860	chr01:16943670-16950658	8.50259	10.8918	0.357264	0.42435	no	Molybdopterin cofactor sulfurase
XLOC_004355	PGSC0003DMG400034423	chr01:17984543-17987234	0.554072	0.428978	-0.369171	0.7918	no	CBS domain-containing protein
XLOC_004356	PGSC0003DMG400024012	chr01:18359276-18363551	0.438094	0.151666	-1.53034	0.0934	no	RNA binding protein
XLOC_004357	PGSC0003DMG400024011	chr01:18390096-18395185	330.401	317.068	-0.0594262	0.8423	no	Chaperonin-60 beta subunit
XLOC_004360	PGSC0003DMG400024010	chr01:18746533-18754170	19.3422	26.9057	0.476162	0.201	no	Protein kinase APK1B, chloroplast
XLOC_004368	PGSC0003DMG400024008	chr01:18925172-18929709	275.044	248.916	-0.144006	0.63135	no	Conserved gene of unknown function
XLOC_004382	PGSC0003DMG400020862	chr01:20042987-20043558	0.365997	0.119789	-1.61134	0.41145	no	Condensin complex subunit 1
XLOC_004421	PGSC0003DMG400005426	chr01:23816873-23817628	3.85051	4.714	0.291903	0.64845	no	Dirigent 1
XLOC_004446	PGSC0003DMG400028869	chr01:25034824-25042395	42.1717	33.7245	-0.32248	0.31715	no	Prolyl endopeptidase
XLOC_004483	PGSC0003DMG400034893	chr01:27844086-27844772	1.29267	1.13898	-0.182619	0.85875	no	Transposon protein, CACTA, En/Spm sub-class
XLOC_004488	PGSC0003DMG400026601	chr01:28298998-28303199	10.183	10.6746	0.0680234	0.93115	no	Conserved gene of unknown function
XLOC_004503	PGSC0003DMG400031460	chr01:29071263-29075260	7.89443	5.56527	-0.504382	0.3701	no	60S ribosomal protein L23
XLOC_004509	PGSC0003DMG400005593	chr01:29676237-29682617	24.6877	31.5455	0.35364	0.4773	no	Regulator of chromosome condensation/beta-lactamase-inhibitor protein II
XLOC_004528	PGSC0003DMG400021494	chr01:30964194-30973972	3.48768	2.91068	-0.260912	0.66175	no	Exostosin
XLOC_004529	PGSC0003DMG400021493	chr01:30974554-30976435	24.4934	23.9208	-0.0341275	0.9294	no	50S ribosomal protein L34
XLOC_004530	PGSC0003DMG400021492	chr01:31018314-31019298	8.85628	9.21905	0.0579166	0.9075	no	Gene of unknown function
XLOC_004533	PGSC0003DMG401021491	chr01:31046094-31053649	2.16249	1.41138	-0.615586	0.3779	no	Cellular nucleic acid binding protein
XLOC_004549	PGSC0003DMG400008732	chr01:32205905-32214084	29.6304	30.065	0.0210074	0.9552	no	Protein F1K23.6-
XLOC_004550	PGSC0003DMG400013066	chr01:32225688-32232381	8.85237	5.15262	-0.780758	0.1624	no	Protein F1K23.6-
XLOC_004553	PGSC0003DMG400013068	chr01:32502744-32506271	21.8972	17.9462	-0.287068	0.4397	no	Mitochondrial pyruvate dehydrogenase kinase isoform 2
XLOC_004560	PGSC0003DMG400008610	chr01:32877804-32878155	157.195	165.779	0.0767111	0.8393	no	Histone H3.2
XLOC_004562	PGSC0003DMG400008609	chr01:32956602-32958160	4.43775	3.55736	-0.319022	0.5705	no	Meprin and TRAF homology domain-containing protein / MATH domain-containing protein
XLOC_004570	PGSC0003DMG400014982	chr01:33352127-33354703	3.5973	2.57827	-0.480508	0.32985	no	Gene of unknown function
XLOC_004598	PGSC0003DMG400001272	chr01:34910221-34916520	184.251	171.558	-0.102974	0.74175	no	ADP-ribosylation factor 1
XLOC_004611	PGSC0003DMG402001235	chr01:35854592-35859258	18.312	15.4505	-0.245142	0.506	no	BRI1-KD interacting protein 117
XLOC_004612	PGSC0003DMG401001235	chr01:35875120-35883362	5.06026	1.8728	-1.43401	0.01335	Yes	EMB1441
XLOC_004624	PGSC0003DMG400008761	chr01:36412166-36413918	0.96435	4.09418	2.08595	0.0055	Yes	R2R3 transcription factor MYB108 1
XLOC_004631	PGSC0003DMG400013088	chr01:37067232-37072498	10.8808	10.33	-0.0749486	0.8428	no	Neutral invertase
XLOC_004632	PGSC0003DMG400013085	chr01:37276270-37277150	21.7451	28.1158	0.370692	0.41755	no	Gene of unknown function
XLOC_004635	PGSC0003DMG400015973	chr01:37513182-37514172	0.516663	0.100449	-2.36275	0.18015	no	Conserved gene of unknown function
XLOC_004636	PGSC0003DMG400015966	chr01:37611822-37615204	4.05717	3.13665	-0.371248	0.39765	no	Pentatricopeptide repeat-containing protein
XLOC_004638	PGSC0003DMG402029058	chr01:37659827-37665924	0.856007	0.435982	-0.973356	0.46835	no	Disease resistance protein
XLOC_004639	PGSC0003DMG400029061	chr01:37666140-37672516	7.25931	9.23122	0.34669	0.5362	no	O-acetyltransferase
XLOC_004648	PGSC0003DMG400003491	chr01:38476920-38479228	8.12371	7.90825	-0.0387798	0.93385	no	Conserved gene of unknown function
XLOC_004649	PGSC0003DMG400017095	chr01:38820414-38826655	19.5555	19.4324	-0.00911495	0.9802	no	Galactokinase
XLOC_004656	PGSC0003DMG400018060	chr01:39324699-39327610	11.1192	11.5727	0.0576765	0.8798	no	Zinc finger protein
XLOC_004672	PGSC0003DMG400017830	chr01:41181868-41190554	0.79598	0.815927	0.0357063	0.9578	no	Pentatricopeptide repeat-containing protein
XLOC_004675	PGSC0003DMG400017829	chr01:41238980-41242238	0.792375	0.795584	0.00583013	0.9862	no	C2 domain-containing protein
XLOC_004684	PGSC0003DMG400006558	chr01:41840090-41844746	17.136	25.6177	0.580114	0.16315	no	Nuclear import protein mog1
XLOC_004685	PGSC0003DMG400006560	chr01:41943573-41951076	31.5101	30.0244	-0.0696783	0.83415	no	Methyltransferase
XLOC_004686	PGSC0003DMG402006561	chr01:41953947-41959982	5.33624	5.17501	-0.0442602	0.92735	no	Membrane associated ring finger 1,8
XLOC_004688	PGSC0003DMG400018930	chr01:42196657-42198625	0.897413	0.713665	-0.330524	0.71985	no	Proteinase inhibitor I4, serpin
XLOC_004693	PGSC0003DMG400007726	chr01:42706399-42707621	0.480891	0.60342	0.327453	0.70465	no	Pentatricopeptide repeat-containing protein, chloroplastic
XLOC_004694	PGSC0003DMG400007727	chr01:42709863-42711076	0.680512	0.81954	0.268195	0.7571	no	Conserved gene of unknown function
XLOC_004695	PGSC0003DMG400007728	chr01:42713817-42715416	0.392666	0.315677	-0.314855	0.73655	no	Pentatricopeptide
XLOC_004696	PGSC0003DMG400007724	chr01:42717475-42718062	1.07308	0.41236	-1.37978	0.34345	no	Pentatricopeptide repeat-containing protein
XLOC_004699	PGSC0003DMG400024450	chr01:43084647-43085217	0.430912	0.561113	0.3809	0.81175	no	Short-chain type alcohol dehydrogenase
XLOC_004701	PGSC0003DMG400026781	chr01:43197233-43205257	11.1762	12.3571	0.144918	0.73925	no	Isoamylase N-terminal domain containing protein
XLOC_004702	PGSC0003DMG400007713	chr01:43334027-43337811	2.99658	3.55288	0.245671	0.64915	no	Conserved gene of unknown function
XLOC_004706	PGSC0003DMG400001209	chr01:43409126-43409655	14.8419	15.3665	0.050112	0.9322	no	Beta-glucosidase
XLOC_004713	PGSC0003DMG400014989	chr01:44190309-44195723	99.1547	108.558	0.13071	0.67785	no	Importin alpha 2
XLOC_004714	PGSC0003DMG400014988	chr01:44211979-44213521	0.869211	0.327872	-1.40657	0.2238	no	Conserved gene of unknown function
XLOC_004715	PGSC0003DMG400014987	chr01:44260132-44263980	16.5287	13.3619	-0.306841	0.38195	no	Conserved gene of unknown function
XLOC_004716	PGSC0003DMG400014986	chr01:44277153-44278052	0.351976	0.0583018	-2.59386	0.26905	no	Gene of unknown function
XLOC_004719	PGSC0003DMG400007555	chr01:44378721-44387896	12.8119	12.618	-0.0220024	0.95615	no	AMSH-like ubiquitin thiolesterase 3
XLOC_004720	PGSC0003DMG400007554	chr01:44392867-44394695	0.171761	0.515757	1.58629	0.14005	no	Conserved gene of unknown function
XLOC_004721	PGSC0003DMG403007553	chr01:44395114-44396480	3.23097	1.99079	-0.698628	0.32435	no	Conserved gene of unknown function
XLOC_004722	PGSC0003DMG402007553	chr01:44397098-44398145	6.76479	7.2821	0.10631	0.84375	no	Gene of unknown function
XLOC_004723	PGSC0003DMG401007553	chr01:44404768-44407098	3.00368	1.45615	-1.04457	0.0551	no	Pentatricopeptide repeat-containing protein
XLOC_004724	PGSC0003DMG400007552	chr01:44429854-44432812	16.2808	16.3384	0.00509371	0.9928	no	Conserved gene of unknown function
XLOC_004726	PGSC0003DMG400026695	chr01:44699968-44702597	48.7686	64.9919	0.414307	0.21765	no	GTPase
XLOC_004730	PGSC0003DMG400040260	chr01:45173910-45174906	41.5722	58.0417	0.48147	0.1786	no	Glucan endo-1,3-beta-glucosidase, basic isoform 1
XLOC_004734	PGSC0003DMG400021844	chr01:45210970-45213554	167.28	205.545	0.297185	0.35785	no	Universal stress protein
XLOC_004735	PGSC0003DMG400021843	chr01:45217280-45226035	7.87128	8.12912	0.0465002	0.92355	no	Conserved gene of unknown function
XLOC_004739	PGSC0003DMG401021841	chr01:45392230-45399306	1.13088	1.03529	-0.127409	0.83	no	Replication factor A
XLOC_004740	PGSC0003DMG400021840	chr01:45421045-45423235	19.9121	20.1934	0.0202427	0.96125	no	Gene of unknown function
XLOC_004762	PGSC0003DMG400024028	chr01:45971487-45972464	0.619369	0.280823	-1.14114	0.29625	no	Gene of unknown function
XLOC_004774	PGSC0003DMG400021972	chr01:46640301-46646448	0.544621	0.586693	0.107353	0.85975	no	Gene of unknown function
XLOC_004776	PGSC0003DMG400011460	chr01:46864062-46864368	30.417	19.5753	-0.635842	0.3473	no	GPI-anchor transamidase
XLOC_004786	PGSC0003DMG400018980	chr01:47476199-47476541	0.421157	1.21165	1.52454	0.4894	no	ATPDR11/PDR11
XLOC_004797	PGSC0003DMG400031868	chr01:48867473-48870424	8.76782	10.2263	0.22199	0.59165	no	Conserved gene of unknown function
XLOC_004798	PGSC0003DMG400031871	chr01:49228440-49229047	77.1781	91.4803	0.245269	0.5169	no	Stress-associated protein 3
XLOC_004810	PGSC0003DMG400005301	chr01:50784186-50791215	27.6687	26.6289	-0.0552622	0.86845	no	Serine/threonine-protein phosphatase
XLOC_004821	PGSC0003DMG400038200	chr01:51065413-51065809	0.247046	0.46673	0.917811	0.676	no	30S ribosomal protein S7, chloroplastic
XLOC_004826	PGSC0003DMG400004191	chr01:51263386-51264847	12.9216	12.2532	-0.0766345	0.89605	no	CLE25
XLOC_004830	PGSC0003DMG402004193	chr01:51513678-51518702	4.90856	4.52151	-0.118494	0.87655	no	Gene of unknown function
XLOC_004831	PGSC0003DMG400004203	chr01:51562798-51563234	1.29308	1.03588	-0.319958	0.83385	no	Gene of unknown function
XLOC_004833	PGSC0003DMG400004196	chr01:51599724-51604792	9.4896	9.22798	-0.0403321	0.92505	no	Ubiquitin-protein ligase
XLOC_004836	PGSC0003DMG400026831	chr01:51736305-51738370	11.5435	8.25379	-0.483954	0.23455	no	Conserved gene of unknown function
XLOC_004841	PGSC0003DMG400024301	chr01:52318260-52322371	3.97513	3.00233	-0.404923	0.3776	no	Eukaryotic translation initiation factor 2c
XLOC_004842	PGSC0003DMG400024300	chr01:52481977-52487892	109.246	112.432	0.0414767	0.89745	no	Transmembrane emp24 domain-containing protein 10
XLOC_004856	PGSC0003DMG401004220	chr01:53696771-53698643	6.13748	7.09831	0.209829	0.6964	no	Short-chain dehydrogenase
XLOC_004857	PGSC0003DMG400004227	chr01:53702744-53703075	3.16232	1.44203	-1.13288	0.39765	no	Reverse transcriptase
XLOC_004858	PGSC0003DMG402004220	chr01:53703476-53710511	2.06667	2.20819	0.0955607	0.876	no	Short-chain dehydrogenase
XLOC_004859	PGSC0003DMG403004220	chr01:53712244-53714068	1.91649	1.60804	-0.253169	0.68985	no	Sugar transporter
XLOC_004860	PGSC0003DMG400004221	chr01:53795465-53796756	0.619945	1.4229	1.19863	0.43475	no	IAA-amino acid hydrolase ILR1-like 7
XLOC_004863	PGSC0003DMG400029909	chr01:54438736-54440032	1.59745	0.934237	-0.77391	0.26575	no	RNase H family protein
XLOC_004864	PGSC0003DMG400029908	chr01:54457250-54460387	6.96031	7.7064	0.146904	0.73535	no	EIL1
XLOC_004865	PGSC0003DMG402029907	chr01:54464725-54468268	19.646	19.9982	0.0256354	0.9532	no	DNA topoisomerase 6 subunit B
XLOC_004866	PGSC0003DMG401029907	chr01:54479002-54482721	5.50347	3.78319	-0.540741	0.3157	no	Type II DNA topoisomerase VI subunit B
XLOC_004869	PGSC0003DMG401029906	chr01:54577316-54581506	2.1893	2.46818	0.172975	0.79295	no	CCHC-type integrase
XLOC_004874	PGSC0003DMG400024058	chr01:55137742-55138769	2.06326	0.375625	-2.45756	0.0343	Yes	Gene of unknown function
XLOC_004876	PGSC0003DMG400024055	chr01:55163139-55169854	1.56459	1.26943	-0.301598	0.5504	no	Nematode resistance
XLOC_004877	PGSC0003DMG400024054	chr01:55172096-55173228	68.3436	76.3583	0.159978	0.6313	no	Conserved gene of unknown function
XLOC_004882	PGSC0003DMG400024053	chr01:55469516-55472368	40.2466	65.7002	0.707031	0.0514	no	Peroxidase N
XLOC_004895	PGSC0003DMG400027839	chr01:57016804-57017446	6.43084	2.25644	-1.51096	0.04525	Yes	Gene of unknown function
XLOC_004904	PGSC0003DMG400011326	chr01:57283291-57284878	6.62261	7.60217	0.19901	0.6666	no	Ring finger protein
XLOC_004906	PGSC0003DMG400011330	chr01:57433647-57440263	15.7988	12.1255	-0.381777	0.362	no	Branched-chain alpha-keto acid dehydrogenase E2 subunit
XLOC_004909	PGSC0003DMG400011331	chr01:57547423-57551463	59.1071	54.7296	-0.111009	0.7609	no	Dynein light chain
XLOC_004910	PGSC0003DMG400011332	chr01:57552795-57560115	7.06649	6.14987	-0.200438	0.63925	no	Conserved gene of unknown function
XLOC_004913	PGSC0003DMG401011335	chr01:57759699-57763924	1.93851	1.66292	-0.221229	0.76365	no	UDP-glucuronic acid decarboxylase 2
XLOC_004914	PGSC0003DMG402011335	chr01:57764020-57764914	0.513927	0.125502	-2.03385	0.2257	no	Dtdp-glucose 4-6-dehydratase
XLOC_004915	PGSC0003DMG400011336	chr01:57765557-57767905	140.397	151.698	0.11169	0.74215	no	Hypoxia-responsive family protein
XLOC_004916	PGSC0003DMG400011337	chr01:57796931-57805205	6.25427	11.951	0.934219	0.03135	Yes	Nucleotide binding protein
XLOC_004920	PGSC0003DMG400011340	chr01:57869321-57874284	0.321104	0.422561	0.39612	0.65765	no	Chaperone protein dnaJ
XLOC_004925	PGSC0003DMG400044996	chr01:57992407-57992878	44.2417	30.996	-0.513323	0.2633	no	Conserved gene of unknown function
XLOC_004926	PGSC0003DMG400011344	chr01:58029028-58030494	23.2482	48.9217	1.07336	0.0192	Yes	Chloroplast-targeted copper chaperone
XLOC_004928	PGSC0003DMG400011345	chr01:58149286-58149947	231.689	819.472	1.8225	5e-05	Yes	Flowering promoting factor-like 1
XLOC_004929	PGSC0003DMG400011346	chr01:58168218-58168799	71.7455	262.173	1.86956	5e-05	Yes	Flowering promoting factor-like 1
XLOC_004930	PGSC0003DMG400011347	chr01:58194296-58196975	5.54219	6.83455	0.302392	0.46695	no	Src2
XLOC_004932	PGSC0003DMG400022664	chr01:58222545-58224447	2.45965	2.0079	-0.292767	0.5946	no	F-Box protein
XLOC_004934	PGSC0003DMG400022663	chr01:58235732-58238534	0.351011	0.307696	-0.190014	0.82675	no	PWWP
XLOC_004935	PGSC0003DMG400022662	chr01:58263259-58268939	22.056	24.3992	0.145665	0.70465	no	Conserved gene of unknown function
XLOC_004936	PGSC0003DMG400022661	chr01:58282555-58286833	6.35369	5.97246	-0.0892674	0.8228	no	Conserved gene of unknown function
XLOC_004939	PGSC0003DMG400022660	chr01:58565207-58567959	8.247	11.2076	0.442533	0.3418	no	F-box family protein
XLOC_004940	PGSC0003DMG400022659	chr01:58572018-58575739	28.643	17.9488	-0.674294	0.10235	no	UPF0497 membrane protein In26
XLOC_004942	PGSC0003DMG400022658	chr01:58588168-58588997	12.8295	2.3417	-2.45383	0.00625	Yes	Gene of unknown function
XLOC_004945	PGSC0003DMG400022656	chr01:58676083-58680739	0.757208	0.594581	-0.348816	0.68835	no	Zinc finger family protein
XLOC_004946	PGSC0003DMG400022655	chr01:58693830-58700240	3.95177	4.44719	0.170396	0.7412	no	Lipase
XLOC_004949	PGSC0003DMG400022653	chr01:58806096-58806533	1.75076	7.05803	2.01128	0.05645	no	Glutaredoxin, grx
[truncated: 18,738 more rows]

## Sheet: exclusive_KJHighNRoot
Table S4_DEG in Root
Geneid	GeneName	Locus	FPKM_KJHighNRoot	FPKM_KJLowNRoot	log2Foldchange	Pvalue	Gene_Description
XLOC_000286	PGSC0003DMG400024382	chr00:19375176-19377324	0.59859	0	inf	0.022	Gene of unknown function
XLOC_000356	PGSC0003DMG400023222	chr00:22518045-22518496	0.430129	0	inf	0.0744	Conserved gene of unknown function
XLOC_000446	PGSC0003DMG400009792	chr00:26493702-26494327	0.471154	0	inf	0.0105	Cytochrome P450 71D7
XLOC_000651	PGSC0003DMG400017136	chr00:37689698-37691124	0.451217	0	inf	0.1193	Gene of unknown function
XLOC_000852	PGSC0003DMG400037278	chr00:6473683-6474022	0.477278	0	inf	0.1193	Gene of unknown function
XLOC_001070	PGSC0003DMG400013954	chr00:19991804-19992303	0.388938	0	inf	0.04325	Conserved gene of unknown function
XLOC_001091	PGSC0003DMG400026844	chr00:20978287-20978590	0.876459	0	inf	0.0744	Gene of unknown function
XLOC_001215	PGSC0003DMG401001248	chr00:26426707-26433770	0.680752	0	inf	0.00265	2-oxoglutarate-dependent dioxygenase
XLOC_001404	PGSC0003DMG400021068	chr00:35228032-35228466	0.70927	0	inf	0.022	Calmodulin
XLOC_001477	PGSC0003DMG400006742	chr00:39354854-39355911	0.950723	0	inf	0.02785	NBS-LRR resistance protein
XLOC_001527	PGSC0003DMG400032467	chr00:44839124-44839588	0.689069	0	inf	0.022	Phosphoglycerate mutase
XLOC_001824	PGSC0003DMG400033930	chr01:9279258-9279737	0.884676	0	inf	0.0105	Gene of unknown function
XLOC_001828	PGSC0003DMG400014087	chr01:9515991-9516483	0.487611	0	inf	0.04325	Gene of unknown function
XLOC_002244	PGSC0003DMG400036800	chr01:36278515-36278998	0.423383	0	inf	0.04325	Gene of unknown function
XLOC_002629	PGSC0003DMG400032114	chr01:60863986-60864797	0.380897	0	inf	0.00725	Conserved gene of unknown function
XLOC_002697	PGSC0003DMG400009059	chr01:62973294-62981497	0.545422	0	inf	0.23005	Reverse transcriptase
XLOC_002713	PGSC0003DMG402001116	chr01:63483891-63490979	0.633991	0	inf	0.2343	Gene of unknown function
XLOC_003402	PGSC0003DMG402018293	chr01:78695046-78695451	0.756958	0	inf	0.04325	Peroxidase 2
XLOC_003541	PGSC0003DMG400029783	chr01:81463229-81463543	0.888269	0	inf	0.0744	Gene of unknown function
XLOC_003753	PGSC0003DMG401025920	chr01:85212652-85213761	0.448965	0	inf	0.13415	Methylketone synthase I
XLOC_003791	PGSC0003DMG400000739	chr01:86121292-86121944	0.509844	0	inf	0.0105	Conserved gene of unknown function
XLOC_003834	PGSC0003DMG400001653	chr01:86996574-86996895	0.434336	0	inf	0.1193	SAUR family protein
XLOC_003916	PGSC0003DMG401018643	chr01:88080514-88081999	1.45459	0	inf	0.0744	Serine/threonine-protein kinase ATR
XLOC_003933	PGSC0003DMG400014685	chr01:88372645-88373084	0.470369	0	inf	0.04325	Gene of unknown function
XLOC_004010	PGSC0003DMG400032236	chr01:2051650-2051976	0.383542	0	inf	0.1193	COG5125
XLOC_004039	PGSC0003DMG400021328	chr01:2869408-2869828	0.605081	0	inf	0.04325	Gene of unknown function
XLOC_004079	PGSC0003DMG400016427	chr01:3847698-3852524	0.411129	0	inf	0.2126	Gene of unknown function
XLOC_004787	PGSC0003DMG400037227	chr01:47476565-47477110	3.30131	0	inf	0.0744	Trehalose synthase
XLOC_005042	PGSC0003DMG400040208	chr01:62549079-62550992	1.13396	0	inf	0.04325	B3 domain-containing protein Os11g0197600
XLOC_005990	PGSC0003DMG402025788	chr01:84482428-84488047	0.508015	0	inf	0.22315	Gene of unknown function
XLOC_006346	PGSC0003DMG400021932	chr02:11230344-11237255	0.347218	0	inf	0.2272	Gene of unknown function
XLOC_006473	PGSC0003DMG400043521	chr02:19290958-19291312	0.691704	0	inf	0.0744	Gene of unknown function
XLOC_006645	PGSC0003DMG400039595	chr02:25493403-25496459	0.359968	0	inf	0.2182	Mads box protein
XLOC_006647	PGSC0003DMG400025146	chr02:25541221-25542809	0.589095	0	inf	0.0105	UPF0497 membrane protein 3
XLOC_006816	PGSC0003DMG403021159	chr02:29756595-29757073	0.404185	0	inf	0.0744	Gene of unknown function
XLOC_006958	PGSC0003DMG400031780	chr02:33097233-33097625	0.751335	0	inf	0.04325	Octanoyltransferase
XLOC_007505	PGSC0003DMG403004013	chr02:43694267-43694727	0.606061	0	inf	0.04325	Gene of unknown function
XLOC_008142	PGSC0003DMG402024183	chr02:21944394-21950482	0.510621	0	inf	0.20775	Monoglyceride lipase
XLOC_008544	PGSC0003DMG402028427	chr02:31672165-31677911	0.380441	0	inf	0.22305	H2B histone-fold
XLOC_008571	PGSC0003DMG400010242	chr02:32210727-32213247	0.604275	0	inf	0.04065	Pollen allergen Che a 1
XLOC_008621	PGSC0003DMG400029705	chr02:33745021-33746450	0.840381	0	inf	5e-05	Gene of unknown function
XLOC_008706	PGSC0003DMG400021733	chr02:35618783-35619117	0.372948	0	inf	0.1193	TNP2
XLOC_009670	PGSC0003DMG400001027	chr03:12016366-12017447	1.15919	0	inf	0.00175	Phytochelatin synthetase
XLOC_010036	PGSC0003DMG400016738	chr03:33974880-33975456	0.378955	0	inf	0.04325	Conserved gene of unknown function
XLOC_010729	PGSC0003DMG400024506	chr03:54482661-54486225	0.344923	0	inf	0.2157	Gene of unknown function
XLOC_010771	PGSC0003DMG400024542	chr03:55207464-55207931	0.398551	0	inf	0.1193	Gene of unknown function
XLOC_011154	PGSC0003DMG401013388	chr03:302236-304316	0.464047	0	inf	0.2169	Lipid binding protein
XLOC_011187	PGSC0003DMG402013422	chr03:857580-861178	0.433377	0	inf	0.16335	GDSL-lipase 1
XLOC_011323	PGSC0003DMG400044751	chr03:3997314-3997626	0.516395	0	inf	0.1193	ATP binding protein
XLOC_011366	PGSC0003DMG400016702	chr03:5572331-5572709	0.348397	0	inf	0.1193	Conserved gene of unknown function
XLOC_011838	PGSC0003DMG400044131	chr03:35437419-35438028	0.397447	0	inf	0.1193	Alcohol dehydrogenase
XLOC_012031	PGSC0003DMG400042197	chr03:42816246-42817200	16.9868	0	inf	0.1193	MATE efflux family protein
XLOC_012266	PGSC0003DMG400031059	chr03:48982746-48987087	1.49876	0	inf	0.04325	Conserved gene of unknown function
XLOC_012365	PGSC0003DMG400015294	chr03:51155178-51162521	0.681436	0	inf	0.2315	Gene of unknown function
XLOC_012564	PGSC0003DMG400024641	chr03:55212847-55216845	0.55355	0	inf	0.1193	24 kDa seed maturation protein
XLOC_012684	PGSC0003DMG402014160	chr03:57524460-57531577	0.537971	0	inf	0.23645	Protein WAX2
XLOC_012786	PGSC0003DMG400042951	chr03:59183835-59190781	0.341488	0	inf	0.22205	GRAS family transcription factor
XLOC_012972	PGSC0003DMG400002831	chr04:361947-368066	0.358138	0	inf	0.0744	Conserved gene of unknown function
XLOC_012997	PGSC0003DMG400017085	chr04:960682-961257	0.561248	0	inf	0.0105	NRC1
XLOC_013062	PGSC0003DMG401029508	chr04:2921194-2921626	0.562967	0	inf	0.04325	ZFP4 (ZINC FINGER PROTEIN 4)
XLOC_013366	PGSC0003DMG400012693	chr04:10909206-10909821	0.449258	0	inf	0.0105	Zeatin O-xylosyltransferase
XLOC_013381	PGSC0003DMG400012705	chr04:11278118-11278457	0.345668	0	inf	0.1193	Conserved gene of unknown function
XLOC_013464	PGSC0003DMG400037498	chr04:18430695-18431094	0.667567	0	inf	0.04325	Endo-1,4-beta-glucanase
XLOC_014052	PGSC0003DMG400023022	chr04:56519260-56523779	0.418075	0	inf	0.0105	Conserved gene of unknown function
XLOC_014214	PGSC0003DMG400027570	chr04:62311428-62311850	0.704119	0	inf	0.04325	Gene of unknown function
XLOC_014868	PGSC0003DMG400025448	chr04:5381134-5381791	0.575624	0	inf	0.00725	GK16696
XLOC_015230	PGSC0003DMG400002954	chr04:23942450-23943964	0.356012	0	inf	0.0744	Ubiquitin-protein ligase
XLOC_015246	PGSC0003DMG400002962	chr04:24985591-24986038	0.41162	0	inf	0.0744	Isopenicillin N epimerase
XLOC_015317	PGSC0003DMG400002215	chr04:31234089-31234471	0.580348	0	inf	0.1193	Gene of unknown function
XLOC_015544	PGSC0003DMG400004138	chr04:48045119-48046565	0.367296	0	inf	0.04325	LOB domain-containing protein
XLOC_015943	PGSC0003DMG401009485	chr04:62682874-62686580	0.364635	0	inf	5e-05	Periplasmic beta-glucosidase
XLOC_016034	PGSC0003DMG400006400	chr04:65533306-65538392	1.27584	0	inf	0.0958	Conserved gene of unknown function
XLOC_016347	PGSC0003DMG400025665	chr04:72112896-72113321	1.29315	0	inf	0.00725	Conserved gene of unknown function
XLOC_016913	PGSC0003DMG400025420	chr05:16902657-16903603	0.453479	0	inf	0.00205	Transposase
XLOC_016953	PGSC0003DMG400046744	chr05:19965806-19966121	1.13999	0	inf	0.04325	Gene of unknown function
XLOC_017127	PGSC0003DMG400019924	chr05:32422267-32424080	1.38943	0	inf	0.04325	Gene of unknown function
XLOC_017138	PGSC0003DMG400018829	chr05:33774965-33775477	1.44266	0	inf	0.022	Kinesin heavy chain
XLOC_017395	PGSC0003DMG400030105	chr05:46855676-46856399	0.942111	0	inf	0.00045	Glutaredoxin
XLOC_017510	PGSC0003DMG400015764	chr05:49346243-49346849	0.484375	0	inf	0.022	Sugar transporter
XLOC_017635	PGSC0003DMG400023447	chr05:51905534-51906371	0.506021	0	inf	0.1193	NAC domain protein
XLOC_017753	PGSC0003DMG400046144	chr05:2055918-2056953	0.508115	0	inf	0.04325	Zinc finger family protein
XLOC_017813	PGSC0003DMG400030530	chr05:3438946-3442612	0.617358	0	inf	0.00065	Gamma-glutamyl-gamma-aminobutyrate hydrolase
XLOC_018244	PGSC0003DMG400027432	chr05:18650729-18651113	0.860157	0	inf	0.04325	D2/4-type cyclin
XLOC_018326	PGSC0003DMG401017018	chr05:23342970-23345179	0.904107	0	inf	0.20855	Gene of unknown function
XLOC_018587	PGSC0003DMG400042299	chr05:41143531-41143891	0.554975	0	inf	0.0744	Gene of unknown function
XLOC_018817	PGSC0003DMG400013114	chr05:48992722-48993463	0.868956	0	inf	0.1193	Pleiotropic drug resistance protein 1
XLOC_019263	PGSC0003DMG400015735	chr06:11563987-11567917	0.362003	0	inf	0.13955	Conserved gene of unknown function
XLOC_019291	PGSC0003DMG400016895	chr06:14549895-14550207	0.488867	0	inf	0.1193	Gene of unknown function
XLOC_019546	PGSC0003DMG400013869	chr06:32684218-32684540	0.366754	0	inf	0.1193	Ribosomal protein L16
XLOC_019612	PGSC0003DMG400025271	chr06:36717955-36719196	0.398771	0	inf	0.1193	Gene of unknown function
XLOC_019861	PGSC0003DMG400007671	chr06:44932628-44933308	1.60225	0	inf	0.00045	Gene of unknown function
XLOC_020259	PGSC0003DMG400027034	chr06:53471367-53472090	0.35653	0	inf	0.022	Conserved gene of unknown function
XLOC_020599	PGSC0003DMG400007279	chr06:295742-297356	0.420114	0	inf	0.0042	Binding protein
XLOC_021064	PGSC0003DMG400006623	chr06:26355541-26356092	0.542783	0	inf	0.1193	Peptidyl-prolyl cis-trans isomerase
XLOC_021234	PGSC0003DMG400021585	chr06:35820039-35821456	0.432879	0	inf	0.00205	Structural constituent of cell wall
XLOC_021265	PGSC0003DMG400044018	chr06:37102432-37106952	0.644967	0	inf	0.1193	Gene of unknown function
XLOC_021728	PGSC0003DMG400028493	chr06:50046650-50047808	3.09862	0	inf	0.1193	Gene of unknown function
XLOC_022028	PGSC0003DMG401006611	chr06:56124421-56129994	0.527719	0	inf	0.2359	Gene of unknown function
XLOC_022744	PGSC0003DMG400008606	chr07:26564848-26568529	0.635542	0	inf	0.01635	Carbohydrate esterase
XLOC_023339	PGSC0003DMG400027649	chr07:51841041-51841537	0.460893	0	inf	0.04325	Avr9/Cf-9 rapidly elicited protein 169
XLOC_023548	PGSC0003DMG402022285	chr07:55433464-55434155	0.567444	0	inf	0.00355	Conserved gene of unknown function
XLOC_023620	PGSC0003DMG400011844	chr07:213936-214718	0.509299	0	inf	0.00205	Gene of unknown function
XLOC_024147	PGSC0003DMG400031494	chr07:28777111-28783325	1.03408	0	inf	5e-05	Small molecule transporter
XLOC_024489	PGSC0003DMG400026166	chr07:47402479-47403700	0.429304	0	inf	0.0744	Beta-amylase
XLOC_024638	PGSC0003DMG400036093	chr07:51006244-51006556	0.429746	0	inf	0.1193	U3 small nucleolar RNA-associated protein
XLOC_024705	PGSC0003DMG400007108	chr07:52557655-52562259	0.451864	0	inf	0.23325	Gene of unknown function
XLOC_024978	PGSC0003DMG400002279	chr08:882240-882575	0.347239	0	inf	0.1193	LRR
XLOC_025234	PGSC0003DMG400008782	chr08:12051012-12052531	0.394099	0	inf	0.022	Conserved gene of unknown function
XLOC_025709	PGSC0003DMG400014494	chr08:42896528-42897300	0.607905	0	inf	0.022	Helicase and polymerase containing protein TEBICHI
XLOC_025828	PGSC0003DMG400045244	chr08:47238532-47241294	0.729411	0	inf	0.18725	SWIb domain-containing protein
XLOC_025845	PGSC0003DMG400022005	chr08:47848732-47849045	0.471602	0	inf	0.1193	Gene of unknown function
XLOC_026384	PGSC0003DMG400034122	chr08:3071459-3071829	0.381719	0	inf	0.1193	H+-transporting two-sector ATPase beta chain
XLOC_026474	PGSC0003DMG400005838	chr08:5122302-5124048	0.578474	0	inf	0.0744	Long-chain acyl-CoA synthetase
XLOC_026529	PGSC0003DMG400015111	chr08:7544753-7545608	0.335024	0	inf	0.1193	Pectinacetylesterase
XLOC_026707	PGSC0003DMG400047076	chr08:19810799-19811219	1.13396	0	inf	0.1193	Gene of unknown function
XLOC_026998	PGSC0003DMG400004540	chr08:38513806-38520700	0.475582	0	inf	0.04325	Gene of unknown function
XLOC_027061	PGSC0003DMG400002254	chr08:41564043-41564388	0.869809	0	inf	0.0744	Conserved gene of unknown function
XLOC_027172	PGSC0003DMG400030076	chr08:46036234-46036579	1.45955	0	inf	0.04325	Gene of unknown function
XLOC_027176	PGSC0003DMG400037980	chr08:46171801-46172227	3.00448	0	inf	5e-05	TGACG-sequence-specific DNA-binding protein TGA-1B
XLOC_027260	PGSC0003DMG400009327	chr08:48579350-48580007	0.421062	0	inf	0.022	Blight resistance protein SH10
XLOC_027425	PGSC0003DMG400041133	chr08:53003806-53004181	0.351508	0	inf	0.1193	Copper amine oxidase (Fragment1)
XLOC_028651	PGSC0003DMG400003808	chr09:51253613-51254633	0.606204	0	inf	0.04325	Conserved gene of unknown function
XLOC_028676	PGSC0003DMG400011357	chr09:52132745-52133383	0.511489	0	inf	0.0105	Glutaredoxin family protein
XLOC_029015	PGSC0003DMG400031526	chr09:60130616-60131322	0.343392	0	inf	0.04325	Gene of unknown function
XLOC_029229	PGSC0003DMG400039221	chr09:2504790-2505123	0.350246	0	inf	0.1193	Desacetoxyvindoline 4-hydroxylase
XLOC_030135	PGSC0003DMG400031426	chr09:49655740-49656052	0.590172	0	inf	0.1193	Gene of unknown function
XLOC_030233	PGSC0003DMG400011409	chr09:52239974-52240615	0.436457	0	inf	0.0105	Gene of unknown function
XLOC_030598	PGSC0003DMG400011294	chr10:147112-148195	2.75319	0	inf	0.1193	MYB transcription factor MYB114
XLOC_030969	PGSC0003DMG400016107	chr10:14906927-14907617	0.698788	0	inf	0.0744	Glucose acyltransferase
XLOC_031354	PGSC0003DMG400023269	chr10:41216664-41217150	0.369898	0	inf	0.0744	Gene of unknown function
XLOC_031430	PGSC0003DMG400022087	chr10:44648214-44649150	2.0095	0	inf	0.04325	Nucleotide binding site-leucine rich repeat protein
XLOC_031597	PGSC0003DMG400035713	chr10:51006411-51006843	0.574648	0	inf	0.04325	Endonuclease/exonuclease/phosphatase
XLOC_032096	PGSC0003DMG402014410	chr10:998576-999939	1.527	0	inf	0.0105	Gene of unknown function
XLOC_032253	PGSC0003DMG400022814	chr10:4574505-4575099	1.50695	0	inf	0.0001	Zinc finger protein
XLOC_032403	PGSC0003DMG400005321	chr10:14594725-14596118	4.89141	0	inf	0.0744	Gene of unknown function
XLOC_032450	PGSC0003DMG400009754	chr10:17683031-17684464	0.344955	0	inf	0.1193	Gene of unknown function
XLOC_032590	PGSC0003DMG400024166	chr10:27594808-27595114	1.0434	0	inf	0.0744	Gene of unknown function
XLOC_032631	PGSC0003DMG400004395	chr10:30899214-30899536	1.08926	0	inf	0.0744	Gene of unknown function
XLOC_032910	PGSC0003DMG400046480	chr10:47509233-47509614	0.438184	0	inf	0.0744	Gene of unknown function
XLOC_032935	PGSC0003DMG402027691	chr10:48437557-48439258	1.39737	0	inf	0.06185	Harpin-induced 1
XLOC_033008	PGSC0003DMG400043814	chr10:50878798-50879128	1.55544	0	inf	0.1193	Conserved gene of unknown function
XLOC_033500	PGSC0003DMG400031477	chr11:1506271-1506867	0.422826	0	inf	0.022	TMV resistance protein N
XLOC_033816	PGSC0003DMG400009252	chr11:8735623-8735939	1.37569	0	inf	0.04325	Gene of unknown function
XLOC_033884	PGSC0003DMG400014035,PGSC0003DMG400014039	chr11:11417228-11425870	0.383799	0	inf	0.15905	Please refer to the Supplement_sheet
XLOC_034162	PGSC0003DMG400039300	chr11:29911585-29913351	0.821028	0	inf	0.1193	Conserved gene of unknown function
XLOC_034587	PGSC0003DMG400025364	chr11:44650494-44651177	0.422046	0	inf	0.022	Gene of unknown function
XLOC_035274	PGSC0003DMG400027806	chr11:24816796-24817364	0.438578	0	inf	0.022	Gene of unknown function
XLOC_035723	PGSC0003DMG401002977	chr11:43560418-43562496	0.340994	0	inf	0.0744	Serine/threonine-protein kinase Nek4
XLOC_035825	PGSC0003DMG400015381	chr12:268678-270153	0.576079	0	inf	0.022	Purine transporter
XLOC_036111	PGSC0003DMG400013756	chr12:6789623-6789953	0.385784	0	inf	0.1193	DUF26 domain-containing protein 2
XLOC_036898	PGSC0003DMG400010795	chr12:54523165-54523567	0.659629	0	inf	0.04325	Conserved gene of unknown function
XLOC_036901	PGSC0003DMG400018801	chr12:54663919-54664983	0.33822	0	inf	0.0225	Short chain alcohol dehydrogenase
XLOC_037005	PGSC0003DMG400029423	chr12:57039632-57040076	0.734141	0	inf	0.022	Auxin-induced protein 6B
XLOC_037549	PGSC0003DMG400024282	chr12:5878065-5879185	0.525957	0	inf	0.04325	Fortune-1
XLOC_038177	PGSC0003DMG400019955	chr12:47573148-47573607	0.372927	0	inf	0.0744	Kinase
XLOC_038257	PGSC0003DMG400007574	chr12:50578202-50579583	1.26551	0	inf	0.1193	Phox (PX) domain-containing protein
XLOC_038307	PGSC0003DMG400004373	chr12:52753603-52753930	0.397541	0	inf	0.1193	Conserved gene of unknown function
XLOC_038320	PGSC0003DMG400028866	chr12:53126186-53126505	0.519719	0	inf	0.1193	Gene of unknown function
XLOC_038393	PGSC0003DMG402016958	chr12:54985209-54998763	0.40877	0	inf	0.2266	Gene of unknown function
XLOC_038406	PGSC0003DMG401008541	chr12:55272048-55272374	0.404458	0	inf	0.1193	Gene of unknown function
XLOC_038535	PGSC0003DMG400039169	chr12:57892723-57896479	0.541503	0	inf	0.0744	Gene of unknown function

## Sheet: exclusive_KJLowNRoot
Table S4_DEG in Root
Geneid	GeneName	Locus	FPKM_KJHighNRoot	FPKM_KJLowNRoot	log2Foldchange	Pvalue	Gene_Description
XLOC_000004	PGSC0003DMG400013994	chr00:303640-304036	0	0.422376	inf	0.076	Conserved gene of unknown function
XLOC_000132	PGSC0003DMG400019558	chr00:10561849-10562314	0	0.651495	inf	0.076	Stromal antigen
XLOC_000759	PGSC0003DMG400019995	chr00:459563-459881	0	1.15078	inf	0.0467	Protein SSU72
XLOC_001186	PGSC0003DMG400043383	chr00:25116286-25116604	0	0.377367	inf	0.11515	Conserved gene of unknown function
XLOC_001433	PGSC0003DMG400046580	chr00:36548272-36548833	0	0.861956	inf	0.0467	Cc-nbs-lrr resistance protein
XLOC_001534	PGSC0003DMG400033541	chr00:45467456-45467811	0	0.34462	inf	0.11515	Conserved gene of unknown function
XLOC_001650	PGSC0003DMG401021357	chr01:2902073-2902526	0	0.347514	inf	0.076	U-box protein
XLOC_002022	PGSC0003DMG400043086	chr01:20494756-20498047	0	0.960744	inf	0.11515	Gene of unknown function
XLOC_002631	PGSC0003DMG400036028	chr01:61053894-61054215	0	0.33874	inf	0.11515	Gene of unknown function
XLOC_002851	PGSC0003DMG400031126	chr01:67141269-67142003	0	1.28003	inf	0.02385	Non-specific lipid-transfer protein
XLOC_003435	PGSC0003DMG402018218	chr01:79471582-79477144	0	0.725636	inf	0.22955	Gene of unknown function
XLOC_004036	PGSC0003DMG400021332	chr01:2775558-2775933	0	0.480226	inf	0.076	Gene of unknown function
XLOC_004301	PGSC0003DMG400043020	chr01:15281942-15282875	0	1.07329	inf	0.11515	Syntaxin
XLOC_004725	PGSC0003DMG400026694	chr01:44654557-44654863	0	0.485518	inf	0.11515	Gene of unknown function
XLOC_004893	PGSC0003DMG400027841	chr01:56921451-56922059	0	0.542206	inf	0.0097	Gene of unknown function
XLOC_005460	PGSC0003DMG400000212	chr01:73235458-73236438	0	0.840927	inf	0.02385	Triptychon and cpc
XLOC_006149	PGSC0003DMG400006172	chr01:87564438-87569506	0	0.358748	inf	0.2177	Gene of unknown function
XLOC_008066	PGSC0003DMG400023884	chr02:19885891-19886260	0	0.758488	inf	0.0467	60S ribosomal protein L27
XLOC_008116	PGSC0003DMG400015478	chr02:21163279-21164250	0	0.588441	inf	0.076	Conserved gene of unknown function
XLOC_008857	PGSC0003DMG401003646	chr02:39177996-39181891	0	0.54413	inf	0.21645	Gene of unknown function
XLOC_009004	PGSC0003DMG400030646	chr02:41808179-41808852	0	0.362188	inf	0.0467	Little protein 1
XLOC_009313	PGSC0003DMG400012629	chr02:47350713-47352304	0	0.467789	inf	0.0023	LOB domain-containing protein
XLOC_009723	PGSC0003DMG400009767	chr03:14609504-14614252	0	0.337426	inf	0.10165	Cell differentiation protein
XLOC_010438	PGSC0003DMG400031743	chr03:47632361-47632668	0	7.97935	inf	5e-05	Conserved gene of unknown function
XLOC_010540	PGSC0003DMG400015260	chr03:50535041-50535506	0	0.405243	inf	0.0467	CONSTANS interacting protein 2a
XLOC_010740	PGSC0003DMG400024515	chr03:54668201-54668507	0	1.70111	inf	0.0467	Conserved gene of unknown function
XLOC_011058	PGSC0003DMG400002595	chr03:60728518-60729085	0	0.354744	inf	0.0467	Ulp1 protease family, C-terminal catalytic domain containing protein
XLOC_011198	PGSC0003DMG400027824	chr03:1051789-1052122	0	0.382503	inf	0.11515	Serine-threonine protein kinase, plant-type
XLOC_011306	PGSC0003DMG400022559	chr03:3494401-3495280	0	0.45407	inf	0.076	Protein P21
XLOC_011336	PGSC0003DMG400017781	chr03:4364546-4365050	0	0.624221	inf	0.0097	RING-H2 protein
XLOC_012009	PGSC0003DMG400014320	chr03:42441996-42442745	0	4.91407	inf	0.01215	Nonspecific lipid-transfer protein
XLOC_012400	PGSC0003DMG400018197	chr03:51908389-51908728	0	0.379117	inf	0.11515	Cytochrome P450 71A4
XLOC_013079	PGSC0003DMG400029492	chr04:3194603-3194946	0	1.05164	inf	0.0467	Glucosyltransferase
XLOC_013255	PGSC0003DMG400010762	chr04:7718899-7719582	0	1.00163	inf	0.00025	Glutaredoxin
XLOC_013259	PGSC0003DMG400016031	chr04:7743340-7744028	0	1.98339	inf	5e-05	Glutaredoxin
XLOC_013778	PGSC0003DMG400017972	chr04:42918857-42919184	0	0.393205	inf	0.11515	Gene of unknown function
XLOC_014105	PGSC0003DMG400039374	chr04:58944930-58945233	0	0.483376	inf	0.11515	Gene of unknown function
XLOC_014212	PGSC0003DMG402027553	chr04:62296856-62297206	0	0.346356	inf	0.11515	Conserved gene of unknown function
XLOC_014447	PGSC0003DMG400007975	chr04:68264079-68264499	0	0.518078	inf	0.0467	Neutral alpha-glucosidase ab
XLOC_014461	PGSC0003DMG400036180	chr04:68476640-68483288	0	0.934447	inf	0.15205	Conserved gene of unknown function
XLOC_014802	PGSC0003DMG400043422	chr04:3896949-3897593	0	0.420474	inf	0.0467	Gene of unknown function
XLOC_014887	PGSC0003DMG400011478	chr04:6242922-6245641	0	0.899793	inf	0.0097	Gene of unknown function
XLOC_014928	PGSC0003DMG400010766	chr04:7678418-7679139	0	0.767167	inf	0.0009	Glutaredoxin
XLOC_015043	PGSC0003DMG400027278	chr04:10154971-10155325	0	0.575985	inf	0.076	Gene of unknown function
XLOC_016844	PGSC0003DMG400017446	chr05:12258410-12261640	0	0.416664	inf	0.11515	Gene of unknown function
XLOC_016911	PGSC0003DMG400025408	chr05:16871993-16872338	0	0.556129	inf	0.076	Gene of unknown function
XLOC_017359	PGSC0003DMG400038217	chr05:46013103-46021688	0	1.18452	inf	0.1128	UDP-rhamnose:rhamnosyltransferase
XLOC_017414	PGSC0003DMG400016005	chr05:47363277-47363586	0	0.626061	inf	0.076	Gene of unknown function
XLOC_017773	PGSC0003DMG400014560	chr05:2761525-2764714	0	0.34241	inf	0.0016	Bifunctional nuclease
XLOC_017950	PGSC0003DMG400022623	chr05:6393507-6393837	0	0.75308	inf	0.076	Glutathione S-transferase 1
XLOC_018008	PGSC0003DMG400004136	chr05:7838199-7838648	0	0.422331	inf	0.0467	Gene of unknown function
XLOC_018516	PGSC0003DMG400039966	chr05:35878313-35879007	0	0.466029	inf	0.11515	Protein kinase
XLOC_018675	PGSC0003DMG400006996	chr05:45323643-45324028	0	1.3612	inf	0.076	Gene of unknown function
XLOC_018792	PGSC0003DMG400027202	chr05:48416599-48418300	0	0.42358	inf	0.0006	MYB-like DNA-binding domain protein
XLOC_019011	PGSC0003DMG400042787	chr06:987857-988319	0	0.353411	inf	0.076	Transport inhibitor response 1
XLOC_019764	PGSC0003DMG400043006	chr06:41308059-41308416	0	0.356603	inf	0.11515	Non-specific lipid-transfer protein
XLOC_020063	PGSC0003DMG400036905	chr06:49741194-49745318	0	0.455901	inf	0.21705	Conserved gene of unknown function
XLOC_020927	PGSC0003DMG400021957	chr06:16491309-16491756	0	0.793116	inf	0.0097	Conserved gene of unknown function
XLOC_021212	PGSC0003DMG402006646	chr06:34604545-34605966	0	0.362538	inf	0.07325	Gene of unknown function
XLOC_021257	PGSC0003DMG400025279	chr06:36656760-36660368	0	1.31395	inf	0.02385	MADS-box transcription factor FBP22
XLOC_021363	PGSC0003DMG400016263	chr06:40352688-40354220	0	0.417405	inf	0.11515	Gene of unknown function
XLOC_021379	PGSC0003DMG400030760	chr06:40928418-40932025	0	0.439469	inf	0.22975	Gene of unknown function
XLOC_021503	PGSC0003DMG401016771	chr06:45144532-45144842	0	0.845685	inf	0.076	AP2 domain-containing transcription factor
XLOC_021726	PGSC0003DMG400028495	chr06:50011705-50012167	0	1.3838	inf	0.0016	Conserved gene of unknown function
XLOC_021999	PGSC0003DMG401011998	chr06:55535256-55537119	0	0.571671	inf	5e-05	High-affinity nitrate transporter
XLOC_022424	PGSC0003DMG400030906	chr07:4592413-4598592	0	0.685327	inf	0.0467	Glucosyl transferase
XLOC_023003	PGSC0003DMG400035516	chr07:42990576-42990888	0	5.04559	inf	0.00025	Auxin responsive protein
XLOC_023107	PGSC0003DMG400028946	chr07:46761822-46762634	0	0.473668	inf	0.00355	Conserved gene of unknown function
XLOC_023274	PGSC0003DMG400020435	chr07:50341382-50341727	0	0.871957	inf	0.0467	Zinc finger family protein
XLOC_023323	PGSC0003DMG400031105	chr07:51495374-51495939	0	0.382879	inf	0.02385	Hydroxyproline-rich glycoprotein GAS31
XLOC_023349	PGSC0003DMG400039271	chr07:52085192-52085513	0	0.475283	inf	0.11515	Gene of unknown function
XLOC_023633	PGSC0003DMG400003186	chr07:465024-469157	0	0.345749	inf	0.11515	Gene of unknown function
XLOC_024340	PGSC0003DMG400043227	chr07:42354777-42355125	0	0.335128	inf	0.11515	Acyltransferase
XLOC_024748	PGSC0003DMG401019252	chr07:53652894-53656975	0	0.463357	inf	0.2241	Gene of unknown function
XLOC_025528	PGSC0003DMG400041709	chr08:34687652-34688838	0	0.788192	inf	0.11515	Gene of unknown function
XLOC_025656	PGSC0003DMG400007387	chr08:40861936-40864121	0	0.355793	inf	0.00365	MRNA, 1346 bp sequence
XLOC_025700	PGSC0003DMG400014485	chr08:42656959-42658415	0	0.688779	inf	0.0097	Conserved gene of unknown function
XLOC_025791	PGSC0003DMG400036674	chr08:45930969-45931332	0	0.546114	inf	0.076	Kiwellin
XLOC_026271	PGSC0003DMG400012495	chr08:142610-144260	0	0.408903	inf	0.0097	Alpha-expansin 7
XLOC_026450	PGSC0003DMG401001159	chr08:4455851-4461967	0	0.736184	inf	0.2204	Conserved gene of unknown function
XLOC_026943	PGSC0003DMG400008220	chr08:35299961-35300371	0	0.452836	inf	0.076	Ring finger protein
XLOC_027170	PGSC0003DMG400030068	chr08:45991916-45993186	0	0.490484	inf	0.0097	Conserved gene of unknown function
XLOC_027270	PGSC0003DMG401009322	chr08:48691485-48698039	0	0.60414	inf	0.23065	Protein FAM96B
XLOC_028181	PGSC0003DMG400015027	chr09:25724874-25725182	0	1.74304	inf	0.02385	Gene of unknown function
XLOC_029023	PGSC0003DMG401017925	chr09:60253149-60266857	0	1.74642	inf	0.2236	Gene of unknown function
XLOC_029320	PGSC0003DMG400003909	chr09:4697232-4697585	0	0.602078	inf	0.076	Conserved gene of unknown function
XLOC_029464	PGSC0003DMG400011795	chr09:8839523-8839829	0	0.490159	inf	0.11515	Conserved gene of unknown function
XLOC_029996	PGSC0003DMG400023099	chr09:43006423-43007381	0	0.631451	inf	0.11515	WRKY transcription factor
XLOC_030192	PGSC0003DMG400003832	chr09:50977022-50977334	0	0.418892	inf	0.11515	Ubiquitin ligase protein cop1
XLOC_031392	PGSC0003DMG400008241	chr10:43196896-43197586	0	1.29034	inf	0.002	Conserved gene of unknown function
XLOC_031410	PGSC0003DMG400008254	chr10:43727968-43728301	0	0.75693	inf	0.076	Gene of unknown function
XLOC_031444	PGSC0003DMG400016912	chr10:45090979-45091536	0	0.429854	inf	0.02385	Zinc finger containing preotein
XLOC_031719	PGSC0003DMG400011067	chr10:54337039-54337796	0	0.584195	inf	0.01225	Laccase
XLOC_032807	PGSC0003DMG400040024	chr10:43336642-43336993	0	0.34459	inf	0.11515	Gene of unknown function
XLOC_033330	PGSC0003DMG400029854	chr10:58140369-58140984	0	0.683485	inf	0.00355	Importin alpha
XLOC_033558	PGSC0003DMG400016145	chr11:2551028-2553375	0	1.4326	inf	5e-05	Transcription factor bHLH96
XLOC_033656	PGSC0003DMG400038818	chr11:4831879-4832239	0	0.343447	inf	0.11515	Gene of unknown function
XLOC_033680	PGSC0003DMG400023988	chr11:5381687-5383034	0	57.2568	inf	0.02385	Iron-sulfur cluster assembly protein
XLOC_033715	PGSC0003DMG400001986	chr11:6114684-6115771	0	0.821983	inf	0.076	UPF0497 membrane protein 17
XLOC_033996	PGSC0003DMG400008418	chr11:18170131-18170818	0	0.442118	inf	0.0467	Mismatch repair protein
XLOC_034755	PGSC0003DMG401016214	chr11:2501466-2509261	0	2.97022	inf	0.1815	Fibroin 1b
XLOC_034995	PGSC0003DMG400006023	chr11:8373293-8373668	0	0.461926	inf	0.076	Cytochrome P450
XLOC_035356	PGSC0003DMG400018731	chr11:29695121-29696001	0	1.03839	inf	0.0467	Pentatricopeptide repeat-containing protein, chloroplastic
XLOC_035586	PGSC0003DMG403007406	chr11:40055478-40059913	0	0.359548	inf	0.0009	Male sterility protein
XLOC_035877	PGSC0003DMG400041312	chr12:1043538-1043868	0	0.395459	inf	0.11515	Gene of unknown function
XLOC_036517	PGSC0003DMG400035826	chr12:31023372-31023693	0	0.371479	inf	0.11515	Ubiquitin carboxyl-terminal hydrolase 16
XLOC_036615	PGSC0003DMG400002453	chr12:39791477-39791821	0	0.84251	inf	0.076	Gene of unknown function
XLOC_036806	PGSC0003DMG400006489	chr12:51566558-51568294	0	0.79444	inf	5e-05	Extensin Ext1
XLOC_036920	PGSC0003DMG402008541	chr12:55272432-55272806	0	0.552597	inf	0.076	Gene of unknown function
XLOC_036936	PGSC0003DMG400017759	chr12:55492382-55493047	0	0.337476	inf	0.11515	MADS-box protein 17
XLOC_037433	PGSC0003DMG400002934	chr12:3239729-3242020	0	0.540667	inf	0.0097	Conserved gene of unknown function
XLOC_037585	PGSC0003DMG400013742	chr12:6786914-6788465	0	0.521096	inf	0.076	Gene of unknown function
XLOC_037771	PGSC0003DMG402026661	chr12:15688686-15698405	0	1.3189	inf	0.22765	Conserved gene of unknown function
XLOC_037794	PGSC0003DMG400019594	chr12:17053337-17053848	0	0.394837	inf	0.0467	Conserved gene of unknown function
XLOC_038605	PGSC0003DMG400004728	chr12:59212580-59218149	0	1.19118	inf	0.22645	Gene of unknown function

## Sheet: Supplement_sheet
Table S4_DEG in Root
Gene Ids	Gene_Description
PGSC0003DMG401010492	Acidic class II 1,3-beta-glucanase
PGSC0003DMG402010492	Acidic class II 1,3-beta-glucanase
PGSC0003DMG401010355	Galactose-binding like
PGSC0003DMG402010355	Galactose-binding like
PGSC0003DMG400010010	Conserved gene of unknown function
PGSC0003DMG402009929	Description not available
PGSC0003DMG401019771	Conserved gene of unknown function
PGSC0003DMG402019771	Conserved gene of unknown function
PGSC0003DMG401007615	Urea active transporter
PGSC0003DMG402007615	Sodium/proline symporter
PGSC0003DMG400030875	Metal ion binding protein
PGSC0003DMG402030861	Metal ion binding protein
PGSC0003DMG401008909	Metallothionein type 2 B
PGSC0003DMG402008909	Metallothionein
PGSC0003DMG401021043	NBS-LRR resistance protein
PGSC0003DMG402021043	Disease resistance protein RGA2
PGSC0003DMG401029202	Exonuclease
PGSC0003DMG402029202	Vetispiradiene synthase
PGSC0003DMG400033159	NL25
PGSC0003DMG400033161	NL25
PGSC0003DMG401022784	Resistance protein PSH-RGH6
PGSC0003DMG402022784	Disease resistance protein
PGSC0003DMG401016399	Conserved gene of unknown function
PGSC0003DMG402016399	Conserved gene of unknown function
PGSC0003DMG401006753	Conserved gene of unknown function
PGSC0003DMG402006753	Conserved gene of unknown function
PGSC0003DMG401001686	PDE320
PGSC0003DMG402001686	Conserved gene of unknown function
PGSC0003DMG401012773	Cornichon family protein
PGSC0003DMG402012773	Cornichon family protein
PGSC0003DMG401000029	Synaptotagmin
PGSC0003DMG402000029	Conserved gene of unknown function
PGSC0003DMG401028569	Phosphoglycerate/bisphosphoglycerate mutase
PGSC0003DMG402028569	Phosphoglycerate/bisphosphoglycerate mutase
PGSC0003DMG401020721	Leucine-rich repeat-containing protein
PGSC0003DMG402020721	Leucine-rich repeat-containing protein
PGSC0003DMG401025831	B3 domain-containing protein
PGSC0003DMG402025831	Conserved gene of unknown function
PGSC0003DMG401006194	Gene of unknown function
PGSC0003DMG402006194	Early-responsive to dehydration 7
PGSC0003DMG401022797	SEC14 cytosolic factor / phosphoglyceride transfer family protein
PGSC0003DMG402022797	SEC14 cytosolic factor / phosphoglyceride transfer family protein
PGSC0003DMG403022797	Aspartate semialdehyde dehydrogenase
PGSC0003DMG401032161	Iaa-amino acid hydrolase 4
PGSC0003DMG402032161	Iaa-amino acid hydrolase 4
PGSC0003DMG401032194	Ubiquitin ligase SINAT2
PGSC0003DMG402032194	Ubiquitin ligase SINAT2
PGSC0003DMG401021320	Coatomer subunit beta-1
PGSC0003DMG402021320	Coatomer subunit beta-1
PGSC0003DMG400025627	Protein COBRA
PGSC0003DMG402025624	Protein COBRA
PGSC0003DMG401009045	GRAS family transcription factor
PGSC0003DMG402009045	GRAS family transcription factor
PGSC0003DMG401025971	Vesicle-associated membrane protein
PGSC0003DMG402025971	Vesicle-associated membrane protein
PGSC0003DMG401013193	Alpha-L-fucosidase 2
PGSC0003DMG402013193	Conserved gene of unknown function
PGSC0003DMG401018219	Cinnamoyl-CoA reductase
PGSC0003DMG403018219	Cinnamoyl-CoA reductase
PGSC0003DMG400024927	Conserved gene of unknown function
PGSC0003DMG403024899	Non-imprinted in Prader-Willi/Angelman syndrome region protein
PGSC0003DMG401029758	Pentatricopeptide repeat-containing protein
PGSC0003DMG402029758	Gene of unknown function
PGSC0003DMG400033582	Gene of unknown function
PGSC0003DMG404033574	Gene of unknown function
PGSC0003DMG401025863	Conserved gene of unknown function
PGSC0003DMG402025863	Conserved gene of unknown function
PGSC0003DMG401025898	Serine carboxypeptidase
PGSC0003DMG402025898	Serine carboxypeptidase
PGSC0003DMG401025899	Serine carboxypeptidase 1
PGSC0003DMG402025899	Serine carboxypeptidase
PGSC0003DMG401025903	N-acetyl-gamma-glutamyl-phosphate reductase, chloroplastic
PGSC0003DMG402025903	N-acetyl-gamma-glutamyl-phosphate reductase
PGSC0003DMG401025923	2-oxoglutarate-dependent dioxygenase
PGSC0003DMG402025923	2-oxoglutarate-dependent dioxygenase
PGSC0003DMG401006177	Pentatricopeptide repeat-containing protein
PGSC0003DMG402006177	Pentatricopeptide repeat-containing protein
PGSC0003DMG401010580	Gene of unknown function
PGSC0003DMG402010580	ATP-dependent Clp protease proteolytic subunit
PGSC0003DMG401024369	Protein PHLOEM PROTEIN 2-LIKE A2
PGSC0003DMG402024369	Protein PHLOEM PROTEIN 2-LIKE A1
PGSC0003DMG401010449	Gene of unknown function
PGSC0003DMG402010449	Thioredoxin I
PGSC0003DMG401022411	F-box family protein
PGSC0003DMG402022411	Gene of unknown function
PGSC0003DMG400019727	OO_Ba0013J05-OO_Ba0033A15.14 protein
PGSC0003DMG402019715	OO_Ba0013J05-OO_Ba0033A15.14 protein
PGSC0003DMG401003636	Conserved gene of unknown function
PGSC0003DMG402003636	Endo-1,4-beta-glucanase
PGSC0003DMG401003606	Conserved gene of unknown function
PGSC0003DMG402003606	Conserved gene of unknown function
PGSC0003DMG401000526	Calcium homeostasis regulator CHoR1
PGSC0003DMG402000526	Calcium homeostasis regulator CHoR1
PGSC0003DMG401017024	Pentatricopeptide repeat-containing protein
PGSC0003DMG402017024	Pentatricopeptide repeat-containing protein
PGSC0003DMG401023161	Ulp1 protease family protein
PGSC0003DMG402023161	Ulp1 protease family protein
PGSC0003DMG401026555	Conserved gene of unknown function
PGSC0003DMG402026555	Conserved gene of unknown function
PGSC0003DMG401026561	Protein bem46
PGSC0003DMG402026561	Protein bem46
PGSC0003DMG401009425	Tonoplast intrinsic protein, alpha (Alpha-TIP)
PGSC0003DMG402009425	Tonoplast intrinsic protein, alpha (Alpha-TIP)
PGSC0003DMG401021149	Conserved gene of unknown function
PGSC0003DMG402021149	Gene of unknown function
PGSC0003DMG401028457	Nodulin-26 like intrinsic protein
PGSC0003DMG402028457	Gene of unknown function
PGSC0003DMG401003552	NAC domain protein
PGSC0003DMG402003552	NAC domain protein
PGSC0003DMG401030641	ATP-dependent Clp protease proteolytic subunit
PGSC0003DMG402030641	ATP-dependent Clp protease proteolytic subunit
PGSC0003DMG401001309	Acid phosphatase
PGSC0003DMG402001309	Gene of unknown function
PGSC0003DMG403001309	Histidine acid phosphatase
PGSC0003DMG402020229	Esterase/lipase/thioesterase; Lipase, active site
PGSC0003DMG403020229	Esterase/lipase/thioesterase; Lipase, active site
PGSC0003DMG401018664	Auxin response factor 8-1
PGSC0003DMG402018664	Auxin response factor 8-1
PGSC0003DMG401016696	Gene of unknown function
PGSC0003DMG402016696	Eukaryotic translation initiation factor
PGSC0003DMG401018444	Gene of unknown function
PGSC0003DMG402018444	Calcium/calmodulin-regulated receptor-like kinase
PGSC0003DMG401018552	Soluble starch synthase 1, chloroplastic/amyloplastic
PGSC0003DMG402018552	Soluble starch synthase 1, chloroplastic/amyloplastic
PGSC0003DMG401000585	Cucumisin
PGSC0003DMG402000585	Second of four adjacent putative subtilase family>
PGSC0003DMG401031036	Chalcone reductase
PGSC0003DMG402031036	Aldo-keto reductase
PGSC0003DMG401018151	Pre-mRNA-splicing factor cwc23
PGSC0003DMG402018151	ATP binding protein
PGSC0003DMG401024469	Pentatricopeptide repeat-containing protein
PGSC0003DMG402024469	E2F
PGSC0003DMG401014139	WD-repeat protein
PGSC0003DMG402014139	Beta transducin
PGSC0003DMG401005729	Wall-associated kinase
PGSC0003DMG402005729	Wall-associated kinase
PGSC0003DMG403005729	Wall-associated kinase
PGSC0003DMG401005721	EMB1865
PGSC0003DMG402005721	Gene of unknown function
PGSC0003DMG401005711	Gene of unknown function
PGSC0003DMG402005711	Gene of unknown function
PGSC0003DMG401005699	F-box family protein
PGSC0003DMG402005699	F-box family protein
PGSC0003DMG400005690	Pyridoxin biosynthesis protein PDX1
PGSC0003DMG402005606	Description not available
PGSC0003DMG402002511	Jacalin-domain protein
PGSC0003DMG402002599	Jacalin-domain protein
PGSC0003DMG401011931	ATP binding protein
PGSC0003DMG402011931	ATP binding protein
PGSC0003DMG401024590	Rac protein
PGSC0003DMG402024590	Rac protein
PGSC0003DMG401024649	EMB2733/ESP3 (EMBRYO DEFECTIVE 2733); ATP-dependent RNA helicase
PGSC0003DMG402024649	EMB2733/ESP3 (EMBRYO DEFECTIVE 2733); ATP-dependent RNA helicase
PGSC0003DMG401000630	Conserved gene of unknown function
PGSC0003DMG402000630	Racemase and epimerase, acting on amino acids and derivatives
PGSC0003DMG401014197	Serine/threonine-protein kinase PBS1
PGSC0003DMG402014197	Conserved gene of unknown function
PGSC0003DMG403014197	Serine/threonine-protein kinase PBS1
PGSC0003DMG401014249	Phosphoprotein phosphatase
PGSC0003DMG402014249	Phosphoprotein phosphatase
PGSC0003DMG401005640	50S ribosomal protein L14
PGSC0003DMG402005640	Gene of unknown function
PGSC0003DMG403005640	HUELLENLOS
PGSC0003DMG401002553	Zinc phosphodiesterase
PGSC0003DMG402002553	Zinc phosphodiesterase
PGSC0003DMG400009185	Glutamate-gated kainate-type ion channel receptor subunit GluR5
PGSC0003DMG402009161	Description not available
PGSC0003DMG401015877	NBS-LRR protein
PGSC0003DMG402015877	NBS-coding resistance gene analog
PGSC0003DMG403015877	Disease resistance protein
PGSC0003DMG402026842	NRC1
PGSC0003DMG403026842	NRC1
PGSC0003DMG401005999	Conserved gene of unknown function
PGSC0003DMG402005999	Conserved gene of unknown function
PGSC0003DMG400045947	Ubiquinone biosynthesis protein coq-8
PGSC0003DMG404029448	Ubiquinone biosynthesis protein coq-8
PGSC0003DMG402023117	Conserved gene of unknown function
PGSC0003DMG403023117	Alpha-1,4-glucan-protein synthase
PGSC0003DMG401016933	Disease resistance protein; Calcium-binding EF-hand; AAA ATPase
PGSC0003DMG402016933	RGC2 resistance protein K
PGSC0003DMG401024096	Conserved gene of unknown function
PGSC0003DMG402024096	Conserved gene of unknown function
PGSC0003DMG400017723	Carbohydrate transporter
PGSC0003DMG400017726	Gene of unknown function
PGSC0003DMG401002131	Conserved gene of unknown function
PGSC0003DMG402002131	Conserved gene of unknown function
PGSC0003DMG401004944	Amino acid transporter
PGSC0003DMG402004944	Amino acid transporter
PGSC0003DMG400011691	Nitrate transporter
PGSC0003DMG403011681	Description not available
PGSC0003DMG401005966	Fertility restorer
PGSC0003DMG403005966	Conserved gene of unknown function
PGSC0003DMG401029469	Cleavage and polyadenylation specificity factor
PGSC0003DMG402029469	Cleavage and polyadenylation specificity factor
PGSC0003DMG401011506	Gene of unknown function
PGSC0003DMG402011506	Myosin head, motor region
PGSC0003DMG400012708	Glucosyltransferase
PGSC0003DMG402012694	Zeatin O-xylosyltransferase
PGSC0003DMG404012723	Pentatricopeptide repeat-containing protein
PGSC0003DMG405012723	Pentatricopeptide repeat-containing protein
PGSC0003DMG401031436	Gene of unknown function
PGSC0003DMG402031434	Non-LTR retroelement reverse transcriptase
PGSC0003DMG402031436	Pentatricopeptide repeat-containing protein
PGSC0003DMG403031436	Polygalacturonase
PGSC0003DMG401015867	F-box family protein
PGSC0003DMG402015867	Non-S-locus F-box 2411
PGSC0003DMG401028714	Conserved gene of unknown function
PGSC0003DMG402028714	Conserved gene of unknown function
PGSC0003DMG401012957	Conserved gene of unknown function
PGSC0003DMG402012957	Protein CPR-5
PGSC0003DMG401000790	Mitochondrial carrier protein
PGSC0003DMG402000790	Mitochondrial carrier protein
PGSC0003DMG401008010	DNA binding protein
PGSC0003DMG402008010	DNA binding protein
PGSC0003DMG401027859	J-domain protein required for chloroplast accumulation response 1
PGSC0003DMG402027859	Heat shock protein binding protein
PGSC0003DMG400009969	Lysine/histidine transporter
PGSC0003DMG402009896	Lysine/histidine transporter
PGSC0003DMG401010005	UDP-glucosyltransferase family 1 protein
PGSC0003DMG402010005	Glycosyltransferase
PGSC0003DMG400028391	Pentatricopeptide repeat-containing protein
PGSC0003DMG400028405	Gene of unknown function
PGSC0003DMG401003025	Conserved gene of unknown function
PGSC0003DMG402003025	Gene of unknown function
PGSC0003DMG403003025	Disease resistance protein; Calcium-binding EF-hand; AAA ATPase
PGSC0003DMG401033880	WRKY transcription factor 27
PGSC0003DMG402033880	Chitinase
PGSC0003DMG401007034	Laccase
PGSC0003DMG402007034	Laccase
PGSC0003DMG401014608	ThiF family protein
PGSC0003DMG402014608	Elicitor-inducible LRR receptor EILP
PGSC0003DMG400025553	Late blight resistance protein
PGSC0003DMG401025549	Sterol desaturase
PGSC0003DMG401022625	Pentatricopeptide repeat-containing protein, mitochondrial
PGSC0003DMG402022625	Gene of unknown function
PGSC0003DMG401013505	Leafy cotyledon1
PGSC0003DMG402013505	Leafy cotyledon1
PGSC0003DMG400013521	Gene of unknown function
PGSC0003DMG401013522	Prf
PGSC0003DMG402013522	PRF
PGSC0003DMG401019811	Conserved gene of unknown function
PGSC0003DMG402019811	Conserved gene of unknown function
PGSC0003DMG401011647	ATP synthase subunit delta', mitochondrial
PGSC0003DMG402011647	ATP synthase subunit delta', mitochondrial
PGSC0003DMG400027217	Hydroxyethylthiazole kinase
PGSC0003DMG402027165	Hydroxyethylthiazole kinase
PGSC0003DMG401010896	Isoform 2 of Putative E3 ubiquitin-protein ligase XBAT35
PGSC0003DMG402010896	Gene of unknown function
PGSC0003DMG401025510	Adaptin ear-binding coat-associated protein
PGSC0003DMG402025510	Adaptin ear-binding coat-associated protein
PGSC0003DMG400009691	Conserved gene of unknown function
PGSC0003DMG402009684	Description not available
PGSC0003DMG401026767	Delta 1-pyrroline-5-carboxylate synthetase
PGSC0003DMG402026767	Delta 1-pyrroline-5-carboxylate synthetase
PGSC0003DMG401028907	Heat shock protein 83
PGSC0003DMG402028907	Heat shock protein 90
PGSC0003DMG401017566	DNA binding protein
PGSC0003DMG402017566	DNA binding protein
PGSC0003DMG401026117	Parallel spindle 1
PGSC0003DMG402026117	Parallel spindle 1
PGSC0003DMG401030323	Conserved gene of unknown function
PGSC0003DMG402030323	Conserved gene of unknown function
PGSC0003DMG401020126	Armadillo/beta-catenin repeat family protein
PGSC0003DMG402020126	Armadillo/beta-catenin repeat family protein / BTB/POZ domain-containing protein
PGSC0003DMG401024163	Glycerol-3-phosphate permease
PGSC0003DMG402024163	Glycerol-3-phosphate permease
PGSC0003DMG401005180	Carbon-nitrogen hydrolase family protein
PGSC0003DMG402005180	Carbon-nitrogen hydrolase family protein
PGSC0003DMG401026514	FMN binding protein
PGSC0003DMG402026514	FMN binding protein
PGSC0003DMG401028512	TRAPP subunit
PGSC0003DMG402028512	TRAPP subunit
PGSC0003DMG400028503	Calsequestrin
PGSC0003DMG402028528	Calsequestrin
PGSC0003DMG401004079	GEKO1
PGSC0003DMG402004079	D-aminoacyl-tRNA deacylase
PGSC0003DMG401026994	Short-chain dehydrogenase
PGSC0003DMG402026994	Short-chain dehydrogenase
PGSC0003DMG401026931	UDP-glucosyltransferase
PGSC0003DMG402026931	UDP-glucosyltransferase
PGSC0003DMG401027676	Conserved gene of unknown function
PGSC0003DMG402027676	Conserved gene of unknown function
PGSC0003DMG401020106	Pentatricopeptide repeat-containing protein
PGSC0003DMG402020106	Pentatricopeptide repeat-containing protein
PGSC0003DMG401024048	Conserved gene of unknown function
PGSC0003DMG402024048	Conserved gene of unknown function
PGSC0003DMG401011162	Eukaryotic peptide chain release factor subunit 1-1
PGSC0003DMG402011162	Eukaryotic peptide chain release factor subunit 1-1
PGSC0003DMG401030725	Nodulin
PGSC0003DMG402030725	Conserved gene of unknown function
PGSC0003DMG401024210	26S proteasome subunit RPN7
PGSC0003DMG402024210	26S proteasome subunit RPN7
PGSC0003DMG401029961	NBS-coding resistance protein
PGSC0003DMG402029961	NBS-coding resistance protein
PGSC0003DMG401013152	Conserved gene of unknown function
PGSC0003DMG402013152	Gene of unknown function
PGSC0003DMG401017416	Conserved gene of unknown function
PGSC0003DMG402017416	Disease resistance protein; Calcium-binding EF-hand; AAA ATPase
PGSC0003DMG401009385	Pentatricopeptide repeat-containing protein
PGSC0003DMG402009385	Gene of unknown function
PGSC0003DMG401020444	Conserved gene of unknown function
PGSC0003DMG402020444	Agenet domain-containing protein
PGSC0003DMG401031089	Pentatricopeptide (PPR) repeat-containing protein
PGSC0003DMG402031089	Pentatricopeptide repeat-containing protein
PGSC0003DMG401012419	Hypervariable Bacillus group-specific protein
PGSC0003DMG402012419	Cmp-2-keto-3-deoctulosonate (Cmp-kdo) cytidyltransferase
PGSC0003DMG401011206	Vacuolar ATP synthase subunit h
PGSC0003DMG402011206	Vacuolar ATP synthase subunit h
PGSC0003DMG400028754	Conserved gene of unknown function
PGSC0003DMG400028762	Gene of unknown function
PGSC0003DMG401002393	Dead box ATP-dependent RNA helicase
PGSC0003DMG402002393	Dead box ATP-dependent RNA helicase
PGSC0003DMG401015022	Sesquiterpene synthase
PGSC0003DMG402015022	Sesquiterpene synthase
PGSC0003DMG401012430	Galactosyltransferase family protein
PGSC0003DMG402012430	Beta-1,3-galactosyltransferase 14
PGSC0003DMG401012456	WD-repeat protein
PGSC0003DMG402012456	WD-repeat protein
PGSC0003DMG401025462	Conserved gene of unknown function
PGSC0003DMG402025462	Oleosin
PGSC0003DMG401007392	MADS-box protein GLO1
PGSC0003DMG402007392	Floral homeotic protein FBP1
PGSC0003DMG401017546	Alpha,alpha-trehalose-phosphate synthase
PGSC0003DMG402017546	Trehalose-6-phosphate synthase
PGSC0003DMG401004779	Cytochrome P450
PGSC0003DMG402004779	Cytochrome P450
PGSC0003DMG401028052	Cytochrome P450
PGSC0003DMG402028052	Cytochrome P450
PGSC0003DMG402012339	Conserved gene of unknown function
PGSC0003DMG403012339	Conserved gene of unknown function
PGSC0003DMG401012996	G-protein coupled receptor
PGSC0003DMG402012996	Cyclic AMP receptor
PGSC0003DMG401007635	Gene of unknown function
PGSC0003DMG402007635	Ribonuclease z, chloroplast
PGSC0003DMG401029143	Class III HD-Zip protein 8
PGSC0003DMG402029143	Class III HD-Zip protein 8
PGSC0003DMG401029598	Conserved gene of unknown function
PGSC0003DMG402029598	Conserved gene of unknown function
PGSC0003DMG401030883	Late blight resistance protein Rpi-pta1
PGSC0003DMG402030883	Disease resistance protein RGA2
PGSC0003DMG401014805	3-beta hydroxysteroid dehydrogenase/isomerase family protein
PGSC0003DMG402014805	3-beta hydroxysteroid dehydrogenase/isomerase family protein
PGSC0003DMG401012197	DNA binding protein
PGSC0003DMG402012197	DNA binding protein
PGSC0003DMG401008856	Conserved gene of unknown function
PGSC0003DMG402008856	Conserved gene of unknown function
PGSC0003DMG401002683	Heat stress transcription factor A3
PGSC0003DMG402002683	Conserved gene of unknown function
PGSC0003DMG401023104	Conserved gene of unknown function
PGSC0003DMG403023104	Gene of unknown function
PGSC0003DMG400017662	Conserved gene of unknown function
PGSC0003DMG402017656	Kinase
PGSC0003DMG401012060	Conserved gene of unknown function
PGSC0003DMG402012060	Gene of unknown function
PGSC0003DMG401011377	UDP-glucuronate decarboxylase 3
PGSC0003DMG402011377	UDP-glucuronate decarboxylase 3
PGSC0003DMG401007686	Heat shock protein 70 (HSP70)-interacting protein
PGSC0003DMG402007686	Heat shock protein 70 (HSP70)-interacting protein
PGSC0003DMG401006445	F-box
PGSC0003DMG402006445	F-box
PGSC0003DMG401017239	Deacetoxyvindoline 4-hydroxylase
PGSC0003DMG402017239	Desacetoxyvindoline 4-hydroxylase
[truncated: 113 more rows]
