# Supplementary material for: Transcriptome analysis of potato shoots, roots and stolons under nitrogen stress
Source: Sci Rep. 2020 Jan 24;10:1152. doi: 10.1038/s41598-020-58167-4 (PMC6981199; doi:10.1038/s41598-020-58167-4)
Supplement: Supplementary file 7 — Dataset 3. [file 41598_2020_58167_MOESM7_ESM.xlsx]

## Sheet: Upregulated
Table S5_DEG in Stolon
Geneid	GeneName	Locus	FPKM_KJHighNStolon	FPKM_KJLowNStolon	log2Foldchange	Pvalue	Pvalue_Significance	Gene_Description
XLOC_017246	PGSC0003DMG400005269	chr05:42300216-42303680	0.417399	449.87	10.0739	0.0021	Yes	Glucose-6-phosphate/phosphate translocator 2
XLOC_012290	PGSC0003DMG400010143	chr03:49548298-49549151	0.522364	343.383	9.36055	0.037	Yes	Cysteine protease inhibitor 1
XLOC_001333	PGSC0003DMG400031877	chr00:32054672-32056195	1.53713	849.75	9.11066	0.00315	Yes	Metallocarboxypeptidase inhibitor
XLOC_026329	PGSC0003DMG402017090	chr08:1555287-1556629	0.673062	219.572	8.34974	0.04295	Yes	Patatin-04/09
XLOC_010508	PGSC0003DMG400004547	chr03:50056093-50056945	1.27133	407.051	8.32273	0.00135	Yes	Proteinase inhibitor type-2 P303.51
XLOC_024407	PGSC0003DMG400006162	chr07:44717565-44718414	1.20174	328.868	8.09625	0.02525	Yes	Metallocarboxypeptidase inhibitor
XLOC_024408	PGSC0003DMG400000678	chr07:44804949-44806430	14.6556	4009.83	8.09594	5e-05	Yes	Metallocarboxypeptidase inhibitor
XLOC_026326	PGSC0003DMG400008749	chr08:1435830-1439140	7.19319	1042.68	7.17945	5e-05	Yes	Patatin-05
XLOC_038397	PGSC0003DMG400008546	chr12:55090840-55092326	10.5276	1460.4	7.11605	5e-05	Yes	Miraculin
XLOC_031296	PGSC0003DMG400010283	chr10:38265410-38265939	34.5108	3268.64	6.5655	5e-05	Yes	Class I chitinase
XLOC_022824	PGSC0003DMG400002321	chr07:32977277-32979126	1.41176	94.987	6.07216	5e-05	Yes	ACC oxidase
XLOC_021356	PGSC0003DMG400016270	chr06:40218131-40220250	0.60675	39.1775	6.01278	0.00175	Yes	Heat stress transcription factor A-6b
XLOC_010503	PGSC0003DMG400010170	chr03:49838682-49840071	0.392129	25.1806	6.00484	0.0499	Yes	Miraculin
XLOC_006083	PGSC0003DMG400000735	chr01:86092272-86097263	2.80188	172.081	5.94054	5e-05	Yes	Glucose-1-phosphate adenylyltransferase
XLOC_022370	PGSC0003DMG400030731	chr07:3198623-3200152	1.7049	104.09	5.932	0.00175	Yes	Metallocarboxypeptidase inhibitor
XLOC_025832	PGSC0003DMG401007615,PGSC0003DMG402007615	chr08:47514381-47518067	1.21381	72.5395	5.90116	5e-05	Yes	Please refer to the Supplement_sheet
XLOC_020486	PGSC0003DMG400030382	chr06:57556038-57558160	0.794131	47.2396	5.89448	0.0021	Yes	Class III peroxidase
XLOC_015835	PGSC0003DMG400000794	chr04:59085132-59085620	0.953063	49.806	5.7076	0.0499	Yes	Extensin (ext)
XLOC_037519	PGSC0003DMG400020672	chr12:5232331-5232819	3.05966	135.502	5.4688	0.00185	Yes	Conserved gene of unknown function
XLOC_023173	PGSC0003DMG400018375	chr07:48366311-48367057	1.29353	56.9544	5.46042	0.0015	Yes	Wound induced protein
XLOC_035657	PGSC0003DMG400019675	chr11:41946329-41947803	0.231869	10.0495	5.43767	0.0499	Yes	High-affinity nitrate transporter
XLOC_012287	PGSC0003DMG400010146	chr03:49448371-49449153	2.68609	113.962	5.4069	0.00075	Yes	Kunitz-type tuber invertase inhibitor
XLOC_026332	PGSC0003DMG400029247	chr08:1649641-1654633	1.5648	63.7785	5.34903	0.0002	Yes	Patatin group O
XLOC_019761	PGSC0003DMG400030771	chr06:41213847-41216108	8.73833	339.967	5.28189	5e-05	Yes	Alcohol dehydrogenase 3
XLOC_033932	PGSC0003DMG400009268	chr11:14406780-14408214	4.21135	163.324	5.27731	0.0001	Yes	Proteinase inhibitor
XLOC_016677	PGSC0003DMG400015601	chr05:7189487-7192188	0.646155	24.7683	5.26047	0.0079	Yes	UDP-glucose:glucosyltransferase
XLOC_009179	PGSC0003DMG400001372	chr02:45423917-45424907	1.44607	52.0825	5.17059	0.00165	Yes	B12D
XLOC_023319	PGSC0003DMG400031084	chr07:51451475-51457407	7.83242	258.332	5.04363	5e-05	Yes	Glucose-1-phosphate adenylyltransferase small subunit, chloroplastic/amyloplastic
XLOC_024756	PGSC0003DMG400019245	chr07:53754884-53755487	2.08331	61.837	4.89152	0.00175	Yes	Conserved gene of unknown function
XLOC_024422	PGSC0003DMG400000667	chr07:45084087-45085653	0.768598	21.5162	4.80705	0.00255	Yes	Glutathione S-transferase MSR-1
XLOC_018678	PGSC0003DMG400006993	chr05:45421782-45429898	0.351693	9.53063	4.76018	0.0261	Yes	Class III peroxidase
XLOC_019164	PGSC0003DMG402010883	chr06:5965435-5966610	0.254902	6.56379	4.68652	0.0375	Yes	MYB transcription factor MYB139
XLOC_017985	PGSC0003DMG400015579	chr05:7179763-7182103	0.31778	8.11333	4.67419	0.0038	Yes	UDP-glucose:glucosyltransferase
XLOC_031832	PGSC0003DMG400028220	chr10:56434427-56439307	1.7029	41.5364	4.60831	0.00025	Yes	Cytochrome P450 monooxygenase CYP82E3
XLOC_007343	PGSC0003DMG400014894	chr02:40639077-40642512	0.260308	6.21479	4.57741	0.03395	Yes	Membrane protein
XLOC_014333	PGSC0003DMG400006394	chr04:65636321-65639047	0.518462	12.2784	4.56575	0.002	Yes	DNA binding protein
XLOC_008892	PGSC0003DMG400003548	chr02:39716525-39718870	2.17647	50.9817	4.54992	0.0002	Yes	Fructose-bisphosphate aldolase
XLOC_024524	PGSC0003DMG400018401	chr07:48345194-48345749	2.67368	62.4264	4.54526	0.00335	Yes	Gene of unknown function
XLOC_027377	PGSC0003DMG400026261	chr08:51296308-51297250	0.755344	16.5299	4.4518	0.0047	Yes	ATERF-2/ATERF2/ERF2
XLOC_037518	PGSC0003DMG400020673	chr12:5224469-5225007	3.53455	77.2154	4.44929	0.0027	Yes	Conserved gene of unknown function
XLOC_019528	PGSC0003DMG400014054	chr06:31438514-31443669	0.860334	18.3846	4.41746	0.0033	Yes	Oligopeptide transporter
XLOC_005636	PGSC0003DMG400024754	chr01:77342513-77346601	1.15713	24.6513	4.41303	0.00025	Yes	Respiratory burst oxidase homolog protein B
XLOC_023140	PGSC0003DMG400026191	chr07:47586660-47588158	0.39294	7.87829	4.3255	0.00405	Yes	GRAS family transcription factor
XLOC_020025	PGSC0003DMG400016493	chr06:49054051-49054899	1.97112	38.985	4.30583	0.00285	Yes	Gene of unknown function
XLOC_037520	PGSC0003DMG400020671	chr12:5240844-5241453	5.09715	100.704	4.30429	0.00065	Yes	Conserved gene of unknown function
XLOC_030817	PGSC0003DMG400005525	chr10:4991091-4993952	0.266515	5.11904	4.26358	0.035	Yes	MYC2
XLOC_023788	PGSC0003DMG400030925	chr07:4558381-4561474	0.812838	15.37	4.241	0.00455	Yes	Conserved gene of unknown function
XLOC_036915	PGSC0003DMG400046234	chr12:55084334-55084973	1.16523	21.8419	4.22841	0.00515	Yes	Miraculin
XLOC_027533	PGSC0003DMG400012183	chr08:55277791-55281642	0.192521	3.49652	4.18283	0.01255	Yes	Endo-1,4-beta-glucanase
XLOC_008645	PGSC0003DMG400022386	chr02:34085753-34093078	4.75677	84.2072	4.14589	5e-05	Yes	Allantoinase
XLOC_007302	PGSC0003DMG400003626	chr02:39706488-39707596	1.70263	29.3999	4.10998	0.00375	Yes	Lactoylglutathione lyase
XLOC_003749	PGSC0003DMG403025826	chr01:85143049-85149672	0.743856	12.2723	4.04423	0.04575	Yes	Enoyl-CoA-hydratase
XLOC_027607	PGSC0003DMG400012111	chr08:56782185-56785790	41.8387	687.824	4.03913	0.0013	Yes	Granule-bound starch synthase 1, chloroplastic/amyloplastic
XLOC_003722	PGSC0003DMG401025807	chr01:84764888-84772640	1.28027	20.8644	4.02653	0.0084	Yes	Conserved gene of unknown function
XLOC_019153	PGSC0003DMG400009672	chr06:5248173-5252027	5.28326	85.9863	4.02461	5e-05	Yes	Pom14 protein
XLOC_025821	PGSC0003DMG400001948	chr08:46916743-46925962	0.118001	1.87251	3.9881	0.00035	Yes	Copalyl diphosphate synthase
XLOC_018803	PGSC0003DMG400027212	chr05:48669910-48675060	0.284977	4.4814	3.97503	0.0036	Yes	ATP:citrate lyase
XLOC_034501	PGSC0003DMG400018565	chr11:42635664-42649265	0.130544	2.0472	3.97104	0.0264	Yes	Alcohol dehydrogenase
XLOC_036955	PGSC0003DMG402011540	chr12:56081096-56089457	0.877656	13.4235	3.93496	0.00395	Yes	Branched-chain-amino-acid aminotransferase
XLOC_023169	PGSC0003DMG400018377	chr07:48354956-48355418	15.5514	236.082	3.92417	5e-05	Yes	Wound induced protein
XLOC_031610	PGSC0003DMG400013966	chr10:51725168-51726374	0.845501	12.5888	3.89619	0.0215	Yes	MYB transcription factor
XLOC_026327	PGSC0003DMG400014104	chr08:1473269-1474875	29.8165	439.846	3.88281	5e-05	Yes	Patatin-2-Kuras 4
XLOC_004688	PGSC0003DMG400018930	chr01:42196657-42198625	0.734829	10.8161	3.87963	0.0057	Yes	Proteinase inhibitor I4, serpin
XLOC_020960	PGSC0003DMG400029879	chr06:19341241-19344863	0.296606	4.29928	3.85748	0.0033	Yes	Mechanosensitive ion channel domain-containing protein
XLOC_030224	PGSC0003DMG400011379	chr09:52042231-52051222	2.24374	32.0992	3.83856	0.0055	Yes	Glutaredoxin
XLOC_024584	PGSC0003DMG400020426	chr07:50079528-50087461	1.15662	16.2695	3.81418	0.0012	Yes	2-deoxyglucose-6-phosphate phosphatase
XLOC_012110	PGSC0003DMG400009112	chr03:45121501-45125081	0.322402	4.53148	3.81305	0.0105	Yes	Protein phosphatase 2C 8
XLOC_016222	PGSC0003DMG400003743	chr04:70053592-70057338	1.04856	14.6925	3.8086	0.00595	Yes	Jasmonate O-methyltransferase
XLOC_023130	PGSC0003DMG400026199	chr07:47346057-47350374	0.0449517	0.619717	3.78516	0.04865	Yes	Beta-amylase
XLOC_029033	PGSC0003DMG400016620	chr09:60504153-60508222	0.687063	9.33686	3.76442	0.00505	Yes	Aldo/keto reductase AKR
XLOC_009363	PGSC0003DMG400020204	chr02:48113921-48116176	0.978848	13.2768	3.76168	0.0032	Yes	Hydrolase, acting on ester bonds
XLOC_019504	PGSC0003DMG400023939	chr06:30180058-30181222	1.12901	15.0392	3.7356	0.01145	Yes	LOB domain-containing protein
XLOC_005422	PGSC0003DMG400000184	chr01:72491748-72495021	2.68615	35.482	3.72348	0.00015	Yes	Ferric-chelate reductase
XLOC_002973	PGSC0003DMG400026023	chr01:70096671-70097905	1.0201	13.4272	3.71839	0.0068	Yes	Nuc-1 negative regulatory protein preg
XLOC_005655	PGSC0003DMG400024771	chr01:77698437-77703117	0.367712	4.75461	3.69268	0.0067	Yes	Conserved gene of unknown function
XLOC_017771	PGSC0003DMG400014558	chr05:2697953-2698566	2.72148	34.3895	3.65951	0.00655	Yes	Conserved gene of unknown function
XLOC_025777	PGSC0003DMG400029569	chr08:45319967-45320678	7.86631	99.1213	3.65544	0.0015	Yes	Proline-rich protein
XLOC_034481	PGSC0003DMG400019671	chr11:42256846-42257378	29.8872	372.813	3.64085	0.0001	Yes	Glutaredoxin
XLOC_007510	PGSC0003DMG400004017	chr02:43775795-43781840	0.537258	6.52107	3.60142	0.0069	Yes	Conserved gene of unknown function
XLOC_036052	PGSC0003DMG400024274	chr12:5853428-5858832	0.325628	3.91576	3.588	0.0128	Yes	Cytochrome P450 monooxygenase
XLOC_015992	PGSC0003DMG400002125	chr04:64349618-64352671	0.23598	2.76766	3.55193	0.02745	Yes	DNA binding protein
XLOC_035961	PGSC0003DMG400002895	chr12:3085136-3091456	7.33154	85.7312	3.54763	5e-05	Yes	Sucrose synthase
XLOC_010968	PGSC0003DMG400005762	chr03:59068400-59068984	13.5681	157.334	3.53554	0.0002	Yes	Gene of unknown function
XLOC_020322	PGSC0003DMG400005931	chr06:54670202-54676242	1.1811	13.5832	3.52362	0.00145	Yes	Sterol delta-7 reductase DWF5
XLOC_035740	PGSC0003DMG400027387	chr11:43788680-43791506	4.80514	54.4313	3.50179	0.0008	Yes	Hyoscyamine 6-dioxygenase
XLOC_013909	PGSC0003DMG400001876	chr04:50772578-50779304	0.486022	5.36022	3.4632	0.03595	Yes	Conserved gene of unknown function
XLOC_036173	PGSC0003DMG400027881	chr12:9172539-9173069	1.81781	19.5714	3.42847	0.01035	Yes	Gene of unknown function
XLOC_032367	PGSC0003DMG400021076	chr10:12303091-12304362	3.64952	39.2772	3.42791	0.009	Yes	Gene of unknown function
XLOC_006073	PGSC0003DMG400000725	chr01:85919726-85922285	0.458571	4.87793	3.41105	0.0102	Yes	2-hydroxyacid dehydrogenase
XLOC_034442	PGSC0003DMG400008090	chr11:41455925-41459934	0.305085	3.2143	3.39722	0.0099	Yes	Kinase
XLOC_020566	PGSC0003DMG400020124	chr06:59113383-59114240	1.5288	15.9584	3.38384	0.00745	Yes	Conserved gene of unknown function
XLOC_035561	PGSC0003DMG400000465	chr11:39573286-39577406	2.32692	23.828	3.35616	0.0018	Yes	Zinc finger protein
XLOC_020071	PGSC0003DMG400028535	chr06:49794787-49797823	15.0039	153.537	3.35518	5e-05	Yes	Conserved gene of unknown function
XLOC_005637	PGSC0003DMG400024755	chr01:77350562-77353332	0.956832	9.74307	3.34804	0.0106	Yes	Xyloglucan endotransglucosylase/hydrolase 1
XLOC_007546	PGSC0003DMG400010113	chr02:44655569-44656035	2.66284	27.104	3.34747	0.0135	Yes	Gene of unknown function
XLOC_037093	PGSC0003DMG400008629	chr12:58812547-58814268	0.578107	5.87207	3.34446	0.0137	Yes	Conserved gene of unknown function
XLOC_012660	PGSC0003DMG400014200	chr03:57113394-57115435	0.339714	3.4472	3.34303	0.01255	Yes	Flotillin-1
XLOC_007444	PGSC0003DMG400021407	chr02:42577589-42578251	2.21232	22.1219	3.32184	0.0147	Yes	Phytosulfokine peptide
XLOC_027950	PGSC0003DMG400025668	chr09:9149628-9153092	0.187733	1.84628	3.29787	0.01275	Yes	ATP binding protein
XLOC_018843	PGSC0003DMG400008444	chr05:49753259-49754880	8.84229	86.8399	3.29587	0.0004	Yes	Induced stolon tip protein
XLOC_033558	PGSC0003DMG400016145	chr11:2551028-2553375	2.10214	20.5584	3.2898	0.00745	Yes	Transcription factor bHLH96
XLOC_001286	PGSC0003DMG400015130	chr00:29279347-29283019	106.884	1043.07	3.28671	5e-05	Yes	Defensin P322
XLOC_005088	PGSC0003DMG400017955	chr01:64013811-64017172	5.20472	50.7845	3.2865	0.00155	Yes	Auxin efflux carrier component
XLOC_015901	PGSC0003DMG400031140	chr04:61579492-61582536	2.50353	24.3279	3.28057	0.0025	Yes	WRKY transcription factor
XLOC_008639	PGSC0003DMG400029690	chr02:34006235-34007814	0.869602	8.41189	3.274	0.015	Yes	UPF0497 membrane protein 1
XLOC_011228	PGSC0003DMG400012809	chr03:1956251-1957922	16.2222	156.845	3.2733	5e-05	Yes	Conserved gene of unknown function
XLOC_005964	PGSC0003DMG400025868	chr01:84127313-84129231	0.522268	5.00965	3.26185	0.0151	Yes	D-type cyclin family 3 subgroup 2
XLOC_019713	PGSC0003DMG400016313	chr06:40211383-40213357	0.906525	8.68722	3.26048	0.0138	Yes	Calmodulin NtCaM13
XLOC_018583	PGSC0003DMG400014959	chr05:40814508-40815955	0.414734	3.96109	3.25564	0.01385	Yes	Acyltransferase
XLOC_003157	PGSC0003DMG400000124	chr01:73791370-73793494	0.397073	3.77933	3.25066	0.01365	Yes	RAB11B
XLOC_009603	PGSC0003DMG400014880	chr03:7306249-7306842	1.33947	12.7011	3.24522	0.01875	Yes	ABC transporter family protein
XLOC_028666	PGSC0003DMG400016847	chr09:51804025-51804740	2.89821	27.285	3.23487	0.01405	Yes	Conserved gene of unknown function
XLOC_018007	PGSC0003DMG400004109	chr05:7834993-7836879	2.19611	20.3397	3.21127	0.0023	Yes	Xyloglucan endotransglycosylase hydrolase
XLOC_021708	PGSC0003DMG400028509	chr06:49806566-49808390	0.159899	1.47602	3.20649	0.0478	Yes	SNF4
XLOC_014295	PGSC0003DMG400002132	chr04:64481579-64482969	0.702026	6.4782	3.20599	0.01335	Yes	Purine transporter
XLOC_023175	PGSC0003DMG400018397	chr07:48370386-48371055	17.3952	160.461	3.20547	0.0001	Yes	Wound induced protein
XLOC_003621	PGSC0003DMG400005108	chr01:83186934-83187699	2.8278	25.8478	3.19229	0.0033	Yes	Conserved gene of unknown function
XLOC_024316	PGSC0003DMG400013537	chr07:41143269-41145160	24.9374	225.71	3.17809	5e-05	Yes	Proline-rich protein
XLOC_031220	PGSC0003DMG400015948	chr10:32960403-32961030	1.96882	17.8061	3.17696	0.01325	Yes	Conserved gene of unknown function
XLOC_007234	PGSC0003DMG400001527	chr02:38705425-38707252	1.37824	12.4081	3.17039	0.00265	Yes	AMP dependent ligase
XLOC_002701	PGSC0003DMG400005216	chr01:63035281-63038003	0.645596	5.78857	3.1645	0.0137	Yes	Galactinol synthase
XLOC_026947	PGSC0003DMG400008224	chr08:35449626-35450329	33.5293	298.411	3.1538	5e-05	Yes	Glutaredoxin
XLOC_008961	PGSC0003DMG400012653	chr02:41134237-41135334	0.816191	7.21768	3.14456	0.0165	Yes	LOB domain-containing protein 41
XLOC_016742	PGSC0003DMG400013481	chr05:8782620-8786419	0.362356	3.19294	3.13941	0.04525	Yes	Conserved gene of unknown function
XLOC_025433	PGSC0003DMG400005436	chr08:26949623-26955988	0.359143	3.14138	3.12877	0.01055	Yes	Sterol desaturase
XLOC_032916	PGSC0003DMG400010866	chr10:47784910-47788720	0.684276	5.95551	3.12157	0.01395	Yes	Lysine/histidine transporter
XLOC_007192	PGSC0003DMG400013629	chr02:37830841-37832400	0.613337	5.30156	3.11166	0.0159	Yes	Cytochrome P450 hydroxylase
XLOC_032331	PGSC0003DMG400028022	chr10:9166869-9171573	0.871812	7.50956	3.10664	0.00445	Yes	Sterol desaturase
XLOC_037161	PGSC0003DMG400004615	chr12:59946160-59950027	0.248878	2.1414	3.10504	0.01125	Yes	Poly(A) polymerase
XLOC_025205	PGSC0003DMG400009648	chr08:10201718-10205237	0.410687	3.51374	3.09689	0.0175	Yes	K+ channel inward rectifying
XLOC_034416	PGSC0003DMG400008120	chr11:40987374-40990668	0.401607	3.41876	3.08962	0.01475	Yes	Metal ion binding protein
XLOC_038421	PGSC0003DMG400002046	chr12:55761187-55763607	0.260348	2.21367	3.08792	0.0205	Yes	Aspartic proteinase nepenthesin-1
XLOC_022095	PGSC0003DMG400030441	chr06:57111859-57115524	10.1637	86.1195	3.08291	5e-05	Yes	Binding protein
XLOC_013308	PGSC0003DMG400023608	chr04:8733226-8738412	0.394538	3.33886	3.08112	0.01875	Yes	Fumarylacetoacetate hydrolase
XLOC_022492	PGSC0003DMG400020703	chr07:7686335-7686831	262.054	2199.5	3.06924	0.00035	Yes	Antifungal protein
XLOC_023025	PGSC0003DMG400017398	chr07:43570429-43574452	1.37805	11.4671	3.0568	0.0155	Yes	Snf1-kinase beta subunit, plants
XLOC_027209	PGSC0003DMG400007613	chr08:47503391-47506078	1.4891	12.2511	3.0404	0.01625	Yes	Alternative oxidase
XLOC_011246	PGSC0003DMG400005064	chr03:2341282-2344678	1.30549	10.7262	3.03847	0.0142	Yes	Transcription factor
XLOC_020243	PGSC0003DMG400027047	chr06:53102741-53104170	1.49926	12.3066	3.03711	0.0186	Yes	UPF0497 membrane protein
XLOC_010460	PGSC0003DMG400033693	chr03:48458584-48461113	40.1299	328.432	3.03285	5e-05	Yes	UPA16
XLOC_022493	PGSC0003DMG400020689	chr07:7690269-7690840	53.6459	437.91	3.0291	5e-05	Yes	Antifungal protein
XLOC_010931	PGSC0003DMG400005748	chr03:58401449-58403062	0.462061	3.76875	3.02793	0.02365	Yes	Protein P21
XLOC_016116	PGSC0003DMG400008001	chr04:67754013-67756091	0.305524	2.49088	3.0273	0.0224	Yes	D-type cyclin family 3 subgroup 3
XLOC_007443	PGSC0003DMG400021406	chr02:42574909-42575758	1.85906	15.0156	3.01382	0.0197	Yes	Phytosulfokine peptide
XLOC_027376	PGSC0003DMG400026260	chr08:51283796-51285061	1.12884	9.09328	3.00997	0.0143	Yes	AP2 domain class transcription factor
XLOC_023142	PGSC0003DMG400026189	chr07:47622733-47624411	7.79089	62.3307	3.00008	0.0002	Yes	Xyloglucan endotransglycosylase/hydrolase 16 protein
XLOC_027699	PGSC0003DMG400008833	chr09:1725301-1728511	7.39736	59.104	2.99817	0.0003	Yes	Expansin
XLOC_025655	PGSC0003DMG402007388	chr08:40843263-40845641	16.8585	134.588	2.99699	5e-05	Yes	MRNA, 1346 bp sequence
XLOC_005076	PGSC0003DMG400001119	chr01:63451346-63452002	1.19529	9.53652	2.9961	0.02075	Yes	Histone H3.2
XLOC_029234	PGSC0003DMG400008950	chr09:2559405-2560266	1.31064	10.3844	2.98607	0.02095	Yes	Calmodulin binding protein
XLOC_006824	PGSC0003DMG400008287	chr02:29880059-29884002	12.2571	96.8256	2.98177	5e-05	Yes	Urease accessory protein G
XLOC_001492	PGSC0003DMG400001287	chr00:40326727-40327971	0.917959	7.2268	2.97686	0.0164	Yes	Glutamate decarboxylase isozyme 3
XLOC_026122	PGSC0003DMG402012350	chr08:54545669-54546881	3.73113	29.319	2.97415	0.00345	Yes	GTP binding protein
XLOC_007279	PGSC0003DMG402003646	chr02:39177996-39181891	0.424709	3.33052	2.9712	0.0238	Yes	Ascorbate peroxidase
XLOC_034877	PGSC0003DMG400019470	chr11:5147659-5151121	0.634337	4.94078	2.96142	0.0203	Yes	Carboxylic ester hydrolase
XLOC_003560	PGSC0003DMG400012589	chr01:81814017-81815680	5.58622	43.4057	2.95794	0.00075	Yes	Cationic peroxidase
XLOC_023746	PGSC0003DMG400030694	chr07:3152016-3155780	1.53062	11.8778	2.95608	0.0059	Yes	DNA-binding protein phosphatase 2C
XLOC_006098	PGSC0003DMG400030969	chr01:86469754-86471683	2.93867	22.7879	2.95503	0.004	Yes	Transcription factor
XLOC_008599	PGSC0003DMG400031758	chr02:33058255-33059792	3.8978	30.1197	2.94998	0.00035	Yes	Phospholipase A1
XLOC_010616	PGSC0003DMG400018174	chr03:52432495-52437414	0.930658	7.18679	2.94903	0.0167	Yes	Short-chain dehydrogenase
XLOC_002612	PGSC0003DMG400006276	chr01:60239643-60240718	10.6224	81.5776	2.94107	0.00025	Yes	NtPRp27
XLOC_026076	PGSC0003DMG400034790	chr08:53642228-53644070	5.16011	39.6241	2.94091	0.0003	Yes	P69B protein
XLOC_026570	PGSC0003DMG400030150	chr08:9670186-9671806	0.569083	4.36631	2.9397	0.0177	Yes	Conserved gene of unknown function
XLOC_023277	PGSC0003DMG400020433	chr07:50361361-50367124	7.94312	60.66	2.93297	5e-05	Yes	DNAJ heat shock N-terminal domain-containing protein
XLOC_017781	PGSC0003DMG400014568	chr05:2957726-2959209	0.437888	3.33299	2.92818	0.0209	Yes	3-ketoacyl-CoA synthase
XLOC_037691	PGSC0003DMG400006461	chr12:11121479-11122861	0.61468	4.65495	2.92086	0.02035	Yes	GDSL-like Lipase/Acylhydrolase family protein
XLOC_021988	PGSC0003DMG400007155	chr06:55234776-55236185	0.352007	2.64666	2.9105	0.0301	Yes	Anthranilate N-benzoyltransferase protein
XLOC_020049	PGSC0003DMG400016515	chr06:49500581-49501794	5.48309	41.0488	2.90428	0.0008	Yes	Conserved gene of unknown function
XLOC_014098	PGSC0003DMG400024843	chr04:58561672-58563662	5.02982	37.5605	2.90064	0.0027	Yes	Conserved gene of unknown function
XLOC_031525	PGSC0003DMG400006678	chr10:48978065-48982521	1.09027	8.02437	2.87971	0.00765	Yes	Aspartate aminotransferase
XLOC_010637	PGSC0003DMG400018158	chr03:52650395-52659108	0.460304	3.38047	2.87656	0.0264	Yes	Conserved gene of unknown function
XLOC_017661	PGSC0003DMG400028331	chr05:237548-239420	0.297348	2.17628	2.87164	0.0233	Yes	Zeatin O-glucosyltransferase
XLOC_002650	PGSC0003DMG400008984	chr01:61842158-61844702	0.489828	3.57653	2.86821	0.0225	Yes	Basic 7S globulin 2 small subunit
XLOC_037548	PGSC0003DMG400024281	chr12:5776515-5780741	0.479567	3.49514	2.86555	0.02585	Yes	Gamma aminobutyrate transaminase isoform2
XLOC_013825	PGSC0003DMG400004509	chr04:46355903-46360617	0.588734	4.27747	2.86107	0.03595	Yes	Conserved gene of unknown function
XLOC_020550	PGSC0003DMG401020138	chr06:58903341-58906004	0.575398	4.14731	2.84954	0.0232	Yes	Histone H2A variant 1
XLOC_016069	PGSC0003DMG400004916	chr04:66707131-66708066	0.810664	5.84038	2.84889	0.02295	Yes	DNA binding protein
XLOC_026185	PGSC0003DMG400012298	chr08:55712682-55715812	0.152417	1.08229	2.82799	0.041	Yes	98b
XLOC_016452	PGSC0003DMG400025128	chr05:1530525-1531396	0.955646	6.78542	2.82789	0.02275	Yes	Conserved gene of unknown function
XLOC_001800	PGSC0003DMG400030009	chr01:8195756-8201863	4.92848	34.8284	2.82105	0.00765	Yes	Leucine-rich repeat protein
XLOC_003654	PGSC0003DMG400025747	chr01:83628993-83629618	3.49906	24.6136	2.81441	0.0197	Yes	Conserved gene of unknown function
XLOC_033513	PGSC0003DMG400015683	chr11:1787247-1789939	2.41208	16.9654	2.81424	0.01845	Yes	Lipolytic enzyme, G-D-S-L
XLOC_006964	PGSC0003DMG400031768	chr02:33167145-33168958	0.413145	2.90523	2.81393	0.03325	Yes	MLO 6
XLOC_012074	PGSC0003DMG400009496	chr03:44154315-44157849	0.286517	2.00548	2.80726	0.03375	Yes	Hemolysin
XLOC_017990	PGSC0003DMG400015573	chr05:7331948-7337703	0.407149	2.84467	2.80463	0.02355	Yes	Purine permease
XLOC_010235	PGSC0003DMG400014273	chr03:42395384-42396968	0.440803	3.07635	2.80301	0.02785	Yes	Cytochrome P450
XLOC_017468	PGSC0003DMG400027146	chr05:48437159-48440351	0.522096	3.63209	2.79841	0.0263	Yes	Chalcone synthase B
XLOC_017881	PGSC0003DMG400018431	chr05:4627875-4630459	1.44542	10.045	2.79691	0.0092	Yes	Alpha-expansin 1
XLOC_003932	PGSC0003DMG400014662	chr01:88336793-88341542	1.34181	9.27101	2.78855	0.0071	Yes	RWP-RK domain-containing protein
XLOC_002703	PGSC0003DMG400005214	chr01:63054629-63058565	6.00344	41.4189	2.78643	5e-05	Yes	Boron transporter
XLOC_027104	PGSC0003DMG400014779	chr08:44084490-44086613	1.75887	12.1113	2.78364	0.01845	Yes	Aromatic amino acid decarboxylase 1A
XLOC_014412	PGSC0003DMG400007946	chr04:67790376-67792909	0.499793	3.43954	2.78282	0.0286	Yes	Conserved gene of unknown function
XLOC_014151	PGSC0003DMG400006661	chr04:60205626-60207072	2.27813	15.6407	2.77938	0.00795	Yes	ASR4
XLOC_029299	PGSC0003DMG400002728	chr09:4116214-4117299	14.9423	102.493	2.77805	0.0001	Yes	Homeodomain
XLOC_036256	PGSC0003DMG400020393	chr12:12551274-12554067	1.38843	9.42454	2.76297	0.0082	Yes	Polygalacturonase 1
XLOC_028710	PGSC0003DMG400031795	chr09:52914832-52916048	12.3448	83.0022	2.74925	5e-05	Yes	DNA binding protein homolog
XLOC_001219	PGSC0003DMG400001249	chr00:26474712-26475953	0.691336	4.63254	2.74435	0.03455	Yes	Gibberellin 20 oxidase
XLOC_033150	PGSC0003DMG400010470	chr10:54786307-54789119	0.208161	1.39365	2.7431	0.02625	Yes	Subtilase
XLOC_004882	PGSC0003DMG400024053	chr01:55469516-55472368	1.79117	11.9817	2.74185	0.02455	Yes	Peroxidase N
XLOC_005335	PGSC0003DMG400012763	chr01:70705182-70708003	0.898464	5.99309	2.73777	0.02515	Yes	C-4 sterol methyl oxidase
XLOC_022537	PGSC0003DMG400002303	chr07:10619527-10622576	0.384336	2.5587	2.73497	0.02755	Yes	Glucan endo-1,3-beta-glucosidase
XLOC_006032	PGSC0003DMG401025923,PGSC0003DMG402025923	chr01:85226598-85228183	1.23049	8.1479	2.72719	0.0097	Yes	Please refer to the Supplement_sheet
XLOC_005060	PGSC0003DMG400005206	chr01:63019684-63022961	0.203188	1.3452	2.72693	0.03925	Yes	Pectinesterase
XLOC_016462	PGSC0003DMG400025109	chr05:1689810-1690959	12.339	81.3701	2.72127	0.02745	Yes	Gene of unknown function
XLOC_004648	PGSC0003DMG400003491	chr01:38476920-38479228	0.763924	5.02574	2.71784	0.03285	Yes	Conserved gene of unknown function
XLOC_010690	PGSC0003DMG400024474	chr03:53841277-53844424	2.73503	17.9297	2.71272	0.0102	Yes	Gonadotropin beta chain
XLOC_009313	PGSC0003DMG400012629	chr02:47350713-47352304	3.58921	23.4077	2.70525	0.0072	Yes	LOB domain-containing protein
XLOC_024541	PGSC0003DMG400018312	chr07:48987151-48991768	1.36673	8.91035	2.70475	0.00835	Yes	Beta-expansin 3
XLOC_038414	PGSC0003DMG400017769	chr12:55443584-55444374	0.781109	5.09034	2.70417	0.0394	Yes	Avr9/Cf-9 rapidly elicited protein 75
XLOC_018897	PGSC0003DMG400023390	chr05:50964388-50968088	0.94284	6.14176	2.70357	0.02895	Yes	Conserved gene of unknown function
XLOC_008222	PGSC0003DMG400001188	chr02:24734364-24735140	1.27266	8.28186	2.70211	0.0268	Yes	DVL protein
XLOC_006018	PGSC0003DMG400025911	chr01:85116087-85117565	0.961798	6.25531	2.70127	0.02475	Yes	Methylketone synthase Ib
XLOC_023059	PGSC0003DMG400000689	chr07:45145470-45148249	0.728498	4.7156	2.69445	0.02555	Yes	Glucan endo-1,3-beta-glucosidase
XLOC_001199	PGSC0003DMG400026871	chr00:25796902-25800655	2.50841	16.1743	2.68885	0.0023	Yes	Cytochrome P450
XLOC_010432	PGSC0003DMG400026481	chr03:47563556-47564906	5.1134	32.9331	2.68719	0.00135	Yes	Inositol polyphosphate kinase
XLOC_018767	PGSC0003DMG400027181	chr05:47968754-47970270	2.86155	18.3991	2.68476	0.0032	Yes	Transferase family protein
XLOC_026497	PGSC0003DMG402005859	chr08:5526693-5528435	0.444006	2.8546	2.68464	0.03735	Yes	Conserved gene of unknown function
XLOC_007024	PGSC0003DMG400022450	chr02:34536088-34536577	7.10079	45.6091	2.68327	0.0088	Yes	Conserved gene of unknown function
XLOC_020752	PGSC0003DMG400002139	chr06:4675947-4679240	0.483252	3.08544	2.67463	0.0347	Yes	GRAS family transcription factor
XLOC_009111	PGSC0003DMG400010060	chr02:44266885-44272836	0.201148	1.27309	2.66201	0.04635	Yes	Peptidyl-prolyl cis-trans isomerase d, ppid
XLOC_013029	PGSC0003DMG400006015	chr04:1854178-1854830	2.93587	18.5346	2.65836	0.02675	Yes	Gene of unknown function
XLOC_018855	PGSC0003DMG400023435	chr05:50100345-50101761	1.38716	8.66137	2.64246	0.03425	Yes	Major allergen Pru ar
XLOC_013284	PGSC0003DMG400023629	chr04:8229637-8230276	2.78067	17.3133	2.63838	0.0269	Yes	Receptor kinase
XLOC_025167	PGSC0003DMG400025206	chr08:7703129-7704434	3.84807	23.8278	2.63044	0.00385	Yes	Acyltransferase
XLOC_036298	PGSC0003DMG400011830	chr12:16315092-16317509	0.230557	1.42617	2.62895	0.04	Yes	Conserved gene of unknown function
XLOC_005173	PGSC0003DMG400025246	chr01:66323290-66327063	1.8922	11.6949	2.62775	0.0299	Yes	Histone H3.2
XLOC_002811	PGSC0003DMG400025265	chr01:66423597-66424059	7.17713	44.3385	2.62708	0.02715	Yes	Gene of unknown function
XLOC_014194	PGSC0003DMG400021966	chr04:61860883-61864152	2.64412	16.3247	2.6262	0.0046	Yes	Laccase
XLOC_024628	PGSC0003DMG400017331	chr07:50753634-50755291	2.51886	15.5364	2.62481	0.0046	Yes	S-locus-specific glycoprotein
XLOC_016305	PGSC0003DMG400009973	chr04:71500066-71501698	0.516344	3.1774	2.62144	0.04085	Yes	Conserved gene of unknown function
XLOC_025200	PGSC0003DMG400032786	chr08:9931417-9932509	0.52009	3.18709	2.61541	0.0426	Yes	Conserved gene of unknown function
XLOC_002831	PGSC0003DMG400028965	chr01:66845134-66846077	0.772236	4.72577	2.61343	0.04105	Yes	Gene of unknown function
XLOC_016212	PGSC0003DMG400003733	chr04:69798359-69801667	0.596821	3.65184	2.61326	0.03105	Yes	Agglutinin isoform
XLOC_013317	PGSC0003DMG401023603	chr04:8791660-8796148	0.901021	5.50181	2.61027	0.03215	Yes	Inositol monophosphatase 1
XLOC_018750	PGSC0003DMG400011642	chr05:47473570-47474464	0.61799	3.74963	2.60109	0.04345	Yes	Sorghum bicolor protein targeted either to mitochondria or chloroplast proteins T50848
XLOC_038666	PGSC0003DMG400004712	chr12:60323420-60325610	2.69621	16.3347	2.59894	0.00975	Yes	Fringe
XLOC_006591	PGSC0003DMG400039532	chr02:23513421-23513943	11.0731	66.9225	2.59543	0.00595	Yes	Conserved gene of unknown function
XLOC_016218	PGSC0003DMG400003739	chr04:69958715-69959683	1.37116	8.28105	2.59442	0.0326	Yes	Conserved gene of unknown function
XLOC_012119	PGSC0003DMG400009122	chr03:45251231-45255412	23.082	139.11	2.59139	5e-05	Yes	Conserved gene of unknown function
XLOC_022256	PGSC0003DMG400011132	chr07:583374-589095	0.320785	1.92869	2.58794	0.03105	Yes	NADP-dependent glyceraldehyde-3-phosphate dehydrogenase
XLOC_030501	PGSC0003DMG400031288	chr09:58942837-58948711	0.293412	1.75747	2.5825	0.04535	Yes	Transcription factor
XLOC_027655	PGSC0003DMG400020334	chr09:685874-687256	3.18536	18.9935	2.57598	0.00385	Yes	Prephenate dehydrogenase
XLOC_016492	PGSC0003DMG400014539	chr05:2690483-2695466	5.23005	31.1496	2.57432	0.00025	Yes	Nitrite transporter
XLOC_007650	PGSC0003DMG400001407	chr02:46519695-46521225	0.327807	1.94452	2.5685	0.04645	Yes	ATP binding protein
XLOC_035487	PGSC0003DMG400031240	chr11:36588832-36590600	0.673295	3.99097	2.56743	0.04765	Yes	Ubiquitin carrier protein
XLOC_028899	PGSC0003DMG400011577	chr09:57735077-57737766	0.807929	4.78526	2.5663	0.02775	Yes	Disease resistance-responsive family protein
XLOC_033587	PGSC0003DMG400016176	chr11:3182835-3183687	1.12945	6.68646	2.56562	0.03785	Yes	Conserved gene of unknown function
XLOC_024671	PGSC0003DMG400027632	chr07:51880047-51881773	1.49586	8.83593	2.56241	0.0203	Yes	Gibberellin 2-oxidase 2
XLOC_005433	PGSC0003DMG400000193	chr01:72662887-72665831	1.74709	10.3043	2.56022	0.01115	Yes	1-aminocyclopropane-1-carboxylate synthase 2
XLOC_016036	PGSC0003DMG400006386	chr04:65556031-65558327	1.75095	10.3121	2.55812	0.03455	Yes	Peroxidase
XLOC_025279	PGSC0003DMG400007514	chr08:14433543-14440824	0.655692	3.84326	2.55124	0.0413	Yes	Glycolate oxidase
XLOC_026654	PGSC0003DMG400015850	chr08:15890910-15892602	3.32606	19.455	2.54825	0.0046	Yes	IDS4
XLOC_033068	PGSC0003DMG400008391	chr10:53176674-53181319	12.5916	73.4687	2.54466	0.00045	Yes	DNA-binding protein 4
XLOC_034358	PGSC0003DMG400026523	chr11:39715741-39723485	4.32716	25.2195	2.54305	0.0009	Yes	UPA15
XLOC_033614	PGSC0003DMG400031079	chr11:3864017-3865958	2.18738	12.7442	2.54257	0.0123	Yes	Nodulin family protein
XLOC_000416	PGSC0003DMG400020895	chr00:24414182-24417600	0.2704	1.57366	2.54096	0.0347	Yes	UDP-glucose:glucosyltransferase
XLOC_025133	PGSC0003DMG400005808	chr08:5544949-5550339	0.756681	4.40315	2.54078	0.03275	Yes	Valacyclovir hydrolase
XLOC_030794	PGSC0003DMG400022836	chr10:4517860-4518535	1.76417	10.2597	2.53992	0.0374	Yes	Histone H3.2
XLOC_020813	PGSC0003DMG400020777	chr06:8905804-8906833	2.78207	16.1334	2.53582	0.0129	Yes	Gene of unknown function
XLOC_021275	PGSC0003DMG400029931	chr06:37567079-37571225	0.190359	1.10127	2.53238	0.0378	Yes	Anthocyanin permease
XLOC_034939	PGSC0003DMG400028660	chr11:6824566-6827837	0.820143	4.73775	2.53025	0.02295	Yes	Cysteine desulfurylase
XLOC_032279	PGSC0003DMG400019882	chr10:5630303-5632242	4.22055	24.3475	2.52827	0.0021	Yes	UDP-glucose:glucosyltransferase
XLOC_017351	PGSC0003DMG402014605	chr05:45918769-45920691	1.33584	7.69733	2.52661	0.03735	Yes	DUF26 domain-containing protein 1
XLOC_008865	PGSC0003DMG400003573	chr02:39249887-39251380	1.04565	6.02493	2.52654	0.04875	Yes	Senescence-associated protein
XLOC_024369	PGSC0003DMG400017376	chr07:43508453-43509874	6.13524	35.3203	2.5253	0.0009	Yes	Fasciclin-like arabinogalactan protein 19
XLOC_016505	PGSC0003DMG400014550	chr05:3010225-3011701	1.60645	9.24691	2.52509	0.02655	Yes	MYB transcription factor MYB84
XLOC_028136	PGSC0003DMG400006602	chr09:21578395-21581490	0.743581	4.26564	2.5202	0.0397	Yes	Conserved gene of unknown function
XLOC_008683	PGSC0003DMG401022350	chr02:35070559-35072689	0.76842	4.39107	2.51461	0.0409	Yes	Equilibrative nucleoside transporter
XLOC_023665	PGSC0003DMG400011229	chr07:1073002-1073840	1.21762	6.92774	2.50832	0.0376	Yes	Gene of unknown function
XLOC_022965	PGSC0003DMG400011751	chr07:41845572-41847191	0.917783	5.18444	2.49796	0.0263	Yes	2-oxoglutarate-dependent dioxygenase
XLOC_008401	PGSC0003DMG400021142	chr02:28613310-28616481	0.325927	1.8409	2.49779	0.0341	Yes	DWARF1/DIMINUTO
XLOC_002887	PGSC0003DMG400001671	chr01:67991305-67996008	1.03687	5.85094	2.49643	0.0116	Yes	Peptide transporter
XLOC_032264	PGSC0003DMG400010819	chr10:4868962-4871351	2.31015	13.0218	2.49487	0.005	Yes	3-ketoacyl-CoA synthase 10
XLOC_028760	PGSC0003DMG400030172	chr09:54513082-54516979	0.457702	2.57334	2.49116	0.0356	Yes	Aspartic proteinase oryzasin-1
XLOC_020745	PGSC0003DMG400002144	chr06:4435579-4437135	0.341149	1.9166	2.49007	0.04745	Yes	NbPCL1 protein
XLOC_006946	PGSC0003DMG400022953	chr02:32668438-32671415	2.45848	13.7871	2.48748	0.00255	Yes	Pyruvate decarboxylase
XLOC_017922	PGSC0003DMG400025614	chr05:5700317-5704828	7.88688	44.2244	2.48732	0.0005	Yes	Homeobox-leucine zipper protein HAT7
XLOC_016700	PGSC0003DMG400004129	chr05:7620909-7623275	2.74317	15.3505	2.48437	0.005	Yes	Conserved gene of unknown function
XLOC_009042	PGSC0003DMG400021437	chr02:42636275-42638238	0.727447	4.0545	2.47861	0.0371	Yes	Gene of unknown function
XLOC_026331	PGSC0003DMG401017090	chr08:1630918-1632811	13.5751	75.2772	2.47125	0.00135	Yes	Patatin-3-Kuras 1
XLOC_001725	PGSC0003DMG401010492,PGSC0003DMG402010492	chr01:4725858-4735834	12.6553	70.1144	2.46997	0.00165	Yes	Please refer to the Supplement_sheet
XLOC_034633	PGSC0003DMG400013298	chr11:241967-242863	1.72183	9.53426	2.46918	0.0432	Yes	Conserved gene of unknown function
XLOC_007254	PGSC0003DMG400001544	chr02:38835808-38839202	0.562252	3.09661	2.4614	0.03555	Yes	Conserved gene of unknown function
XLOC_007545	PGSC0003DMG400010112	chr02:44654047-44654763	12.1305	66.4779	2.45424	0.00295	Yes	Conserved gene of unknown function
XLOC_029332	PGSC0003DMG400003866	chr09:4997613-5000435	4.36143	23.8981	2.45402	0.007	Yes	Xyloglucan endotransglucosylase/hydrolase 12
XLOC_035571	PGSC0003DMG400026538	chr11:39828271-39829825	0.898897	4.92318	2.45336	0.0381	Yes	Conserved gene of unknown function
XLOC_009513	PGSC0003DMG400022525	chr03:3328322-3332872	1.54213	8.42294	2.4494	0.00695	Yes	RING-H2 finger protein ATL4M
XLOC_016152	PGSC0003DMG400011687	chr04:68797995-68800109	0.813645	4.43478	2.44639	0.0368	Yes	Protein Z
XLOC_019165	PGSC0003DMG401010883	chr06:5992669-5994150	2.90875	15.8297	2.44416	0.014	Yes	R2r3-myb transcription factor
XLOC_031180	PGSC0003DMG400002400	chr10:30415368-30418004	0.728328	3.96183	2.44351	0.0139	Yes	NPH3 (NON-PHOTOTROPIC HYPOCOTYL 3)
XLOC_025115	PGSC0003DMG400005792	chr08:5146923-5149656	0.745939	4.05404	2.44223	0.0429	Yes	Nucleoside diphosphate kinase
XLOC_036631	PGSC0003DMG400005390	chr12:40585315-40588759	4.57461	24.8586	2.44203	0.0017	Yes	Calmodulin-binding protein
XLOC_014641	PGSC0003DMG400009930	chr04:72047831-72050611	0.543412	2.9529	2.44201	0.01535	Yes	Conserved gene of unknown function
XLOC_016553	PGSC0003DMG400030552	chr05:3991347-3993998	0.615466	3.33787	2.43918	0.0366	Yes	Chloroplast-targeted copper chaperone
XLOC_007570	PGSC0003DMG400010055	chr02:45077669-45080935	2.32569	12.5467	2.43157	0.00945	Yes	Receptor protein kinase
XLOC_021489	PGSC0003DMG400002110	chr06:44785866-44789318	7.01366	37.8104	2.43054	0.02525	Yes	Proteinase inhibitor type-2 CEVI57
XLOC_003374	PGSC0003DMG400002804	chr01:78074526-78076466	35.9463	193.614	2.42927	5e-05	Yes	USP
XLOC_010680	PGSC0003DMG400024466	chr03:53683859-53686179	0.343255	1.84785	2.42849	0.04325	Yes	ATP-binding cassette transporter
XLOC_006556	PGSC0003DMG400010405	chr02:22392711-22393409	4.78176	25.6299	2.42221	0.0434	Yes	Proline/glycine/tyrosine-rich protein
XLOC_011152	PGSC0003DMG400013434	chr03:296701-298041	4.54664	24.3043	2.41834	0.0145	Yes	Non-specific lipid-transfer protein
XLOC_016228	PGSC0003DMG400003748	chr04:70184380-70186537	1.83539	9.79204	2.41552	0.01705	Yes	Peroxidase
XLOC_006551	PGSC0003DMG400010410	chr02:22247603-22248529	2.41984	12.9003	2.41443	0.01745	Yes	Calcium-binding protein CML23
XLOC_007280	PGSC0003DMG400003645	chr02:39183448-39187967	0.937031	4.99421	2.41409	0.03285	Yes	Ascorbate peroxidase
XLOC_008389	PGSC0003DMG400021152	chr02:28375992-28378541	2.26277	12.0449	2.41226	0.01675	Yes	Alcohol dehydrogenase
XLOC_025807	PGSC0003DMG400015709	chr08:46283445-46285114	1.24353	6.61321	2.41091	0.0409	Yes	Glycosyltransferase
XLOC_035573	PGSC0003DMG400026540	chr11:39834360-39835701	6.47618	34.3208	2.40587	0.01515	Yes	Conserved gene of unknown function
XLOC_021948	PGSC0003DMG400005901	chr06:54605425-54607144	0.755539	3.99976	2.40434	0.0401	Yes	Aspartic proteinase nepenthesin-2
XLOC_026070	PGSC0003DMG401003937	chr08:53541487-53543729	0.856433	4.51218	2.39741	0.0151	Yes	P69B protein
XLOC_005925	PGSC0003DMG400025834	chr01:83425095-83425713	3.39372	17.6625	2.37975	0.04475	Yes	Amino acid transporter
XLOC_013930	PGSC0003DMG400006700	chr04:51812390-51814162	15.9135	82.6642	2.37701	0.0009	Yes	Conserved gene of unknown function
XLOC_009584	PGSC0003DMG400030255	chr03:6228678-6230212	10.5136	54.6016	2.37668	0.00895	Yes	Sn-1 protein
XLOC_019505	PGSC0003DMG400023940	chr06:30263015-30265452	0.687822	3.5652	2.37387	0.0419	Yes	Conserved gene of unknown function
XLOC_016313	PGSC0003DMG400009981	chr04:71587811-71595758	19.2685	99.8231	2.37313	0.00155	Yes	1,4-alpha-glucan branching enzyme
XLOC_013221	PGSC0003DMG400030182	chr04:6664536-6665910	0.956271	4.9094	2.36005	0.04325	Yes	Conserved gene of unknown function
XLOC_028875	PGSC0003DMG400001559	chr09:57189295-57192802	1.15964	5.95096	2.35944	0.01645	Yes	Transporter
XLOC_037162	PGSC0003DMG400004616	chr12:59956846-59957601	61.0747	312.955	2.35731	5e-05	Yes	Invertase inhibitor
XLOC_020492	PGSC0003DMG400030388	chr06:57736579-57737437	8.95799	45.8099	2.35441	0.00355	Yes	Conserved gene of unknown function
XLOC_024990	PGSC0003DMG400020497	chr08:1155037-1159487	2.33977	11.9312	2.35029	0.01525	Yes	Major pollen allergen Ory s 1
XLOC_035054	PGSC0003DMG400029026	chr11:10217405-10218169	2.63764	13.432	2.34835	0.04145	Yes	Conserved gene of unknown function
XLOC_014874	PGSC0003DMG400025429	chr04:5415703-5416420	5.07341	25.802	2.34645	0.02425	Yes	Gene of unknown function
XLOC_000689	PGSC0003DMG400002479	chr00:39917316-39918296	448.505	2275.76	2.34315	0.00325	Yes	Alpha-1,4 glucan phosphorylase L-1 isozyme, chloroplastic/amyloplastic
XLOC_036616	PGSC0003DMG400019091	chr12:39947942-39952777	0.745623	3.77723	2.34081	0.04595	Yes	Beta-mannosidase
XLOC_027016	PGSC0003DMG400012067	chr08:39437236-39443953	1.0385	5.25292	2.33861	0.0307	Yes	Ankyrin repeat-containing protein
XLOC_033562	PGSC0003DMG400016149	chr11:2648739-2649496	2.88638	14.5852	2.33717	0.04645	Yes	Avr9/Cf-9 rapidly elicited protein 75
XLOC_014161	PGSC0003DMG400006368	chr04:60659932-60661295	11.7177	59.2097	2.33715	0.0006	Yes	Cytochrome P450 92B1
XLOC_009130	PGSC0003DMG400010076	chr02:44554788-44556581	4.61717	23.2113	2.32975	0.00255	Yes	Zinc finger protein
XLOC_014870	PGSC0003DMG400025446	chr04:5396752-5397355	12.1448	60.9779	2.32795	0.0085	Yes	Gene of unknown function
XLOC_033749	PGSC0003DMG400028679	chr11:6844960-6847897	1.57973	7.92341	2.32644	0.0201	Yes	Cysteine desulfurylase
XLOC_034578	PGSC0003DMG400025379	chr11:44496306-44497061	17.787	88.8157	2.31999	0.00235	Yes	Gene of unknown function
XLOC_002583	PGSC0003DMG400010666	chr01:59268481-59272699	2.48433	12.3326	2.31155	0.0151	Yes	Flavonol synthase/flavanone 3-hydroxylase
XLOC_005646	PGSC0003DMG400024764	chr01:77612332-77615421	2.39884	11.8946	2.30991	0.01825	Yes	MtN3/saliva family protein
XLOC_012501	PGSC0003DMG400024588	chr03:53992508-53999728	1.08277	5.36163	2.30794	0.0326	Yes	Permease I
XLOC_015717	PGSC0003DMG401031196	chr04:54616204-54620206	10.9287	54.0531	2.30626	0.01235	Yes	WRKY transcription factor 16
XLOC_026024	PGSC0003DMG400004789	chr08:52711900-52715991	0.708912	3.50326	2.30502	0.0489	Yes	Multicopper oxidase
XLOC_020548	PGSC0003DMG400020139	chr06:58890142-58891120	4.20835	20.6029	2.29152	0.01935	Yes	Auxin-induced protein 22B
XLOC_016175	PGSC0003DMG400046998	chr04:69229968-69232624	9.24437	45.0731	2.28562	0.00365	Yes	S-adenosylmethionine-dependent methyltransferase
XLOC_023340	PGSC0003DMG400027647	chr07:51862598-51865787	0.386836	1.8814	2.28201	0.0491	Yes	Interactor of constitutive active ROPs 1
XLOC_000962	PGSC0003DMG400001937	chr00:12573556-12580033	1.25384	6.02906	2.26558	0.0211	Yes	Ethanol tolerance protein GEKO1
XLOC_031313	PGSC0003DMG400010268	chr10:38877162-38878739	4.57512	21.9932	2.26518	0.00165	Yes	Cytochrome P450
XLOC_000359	PGSC0003DMG400023218	chr00:22575897-22579255	15.0392	71.7554	2.25436	0.0012	Yes	C2 domain-containing protein
XLOC_005466	PGSC0003DMG402000216	chr01:73338973-73346123	2.42689	11.5407	2.24954	0.00465	Yes	Long-chain acyl-CoA synthetase 4
XLOC_034464	PGSC0003DMG400001149	chr11:41831951-41833781	6.44364	30.631	2.24905	0.00205	Yes	Allene oxide synthase 2
XLOC_028124	PGSC0003DMG400003367	chr09:20711524-20712601	11.0679	52.5346	2.24689	0.0017	Yes	Conserved gene of unknown function
XLOC_014099	PGSC0003DMG401024842	chr04:58568744-58575274	53.9573	255.32	2.24242	0.00045	Yes	Conserved gene of unknown function
XLOC_014638	PGSC0003DMG400009927	chr04:72001625-72007095	0.757039	3.56201	2.23425	0.04165	Yes	Auxin efflux carrier family protein
XLOC_012604	PGSC0003DMG400019529	chr03:55901910-55903596	2.36893	11.0846	2.22625	0.02225	Yes	Zinc finger protein
XLOC_030433	PGSC0003DMG400017148	chr09:56953129-56956895	3.68369	17.1977	2.22299	0.00385	Yes	Zinc finger
XLOC_006668	PGSC0003DMG400006903	chr02:26167610-26169974	9.74713	45.3575	2.21829	0.0125	Yes	B12D
XLOC_012695	PGSC0003DMG400014228	chr03:57682403-57685291	1.30622	6.07087	2.21651	0.0478	Yes	Inositol polyphosphate multikinase
XLOC_000344	PGSC0003DMG400011949	chr00:22111593-22113047	62.6238	290.555	2.21403	0.0004	Yes	Non-specific lipid-transfer protein
XLOC_002722	PGSC0003DMG400000843	chr01:63857580-63862122	2.30566	10.6898	2.21299	0.02105	Yes	Conserved gene of unknown function
XLOC_032208	PGSC0003DMG400010557	chr10:3208672-3210364	4.21656	19.5288	2.21147	0.00475	Yes	Allene oxide syntase
XLOC_038188	PGSC0003DMG400014457	chr12:48603570-48606131	1.35064	6.25247	2.21079	0.0234	Yes	Glucan endo-1,3-beta-glucosidase
XLOC_011851	PGSC0003DMG400020608	chr03:35902712-35905193	18.1338	83.6942	2.20644	0.0007	Yes	DNA-binding protein 3
XLOC_027674	PGSC0003DMG400002174	chr09:1069047-1070159	6.08917	28.0877	2.20562	0.01215	Yes	Glutathione S-transferase
XLOC_008441	PGSC0003DMG400021109	chr02:29317495-29319262	0.939501	4.32673	2.20331	0.02355	Yes	Conserved gene of unknown function
XLOC_016154	PGSC0003DMG400011685	chr04:68803141-68804829	5.9941	27.5564	2.20077	0.0033	Yes	Serpin
XLOC_002974	PGSC0003DMG400026022	chr01:70112673-70117387	2.31547	10.55	2.18787	0.0267	Yes	Beta expansin 1
XLOC_006396	PGSC0003DMG400017864	chr02:15202672-15206362	0.707119	3.21035	2.1827	0.0214	Yes	Serine-threonine protein kinase, plant-type
XLOC_019142	PGSC0003DMG400004404	chr06:4847381-4850638	3.81152	17.2904	2.18153	0.012	Yes	Expansin9
XLOC_012689	PGSC0003DMG400014222	chr03:57563426-57564296	7.18772	32.4817	2.17602	0.0142	Yes	Zinc finger protein
XLOC_003719	PGSC0003DMG400025803	chr01:84743549-84745137	3.64588	16.4491	2.17367	0.01075	Yes	Peroxidase 10
XLOC_005928	PGSC0003DMG400025837	chr01:83500121-83504175	3.37161	15.1979	2.17236	0.0383	Yes	Nucleobase ascorbate transporter
XLOC_005615	PGSC0003DMG402024737	chr01:76876596-76878243	3.28392	14.7232	2.1646	0.01195	Yes	Alpha-L-fucosidase 2
XLOC_005516	PGSC0003DMG402003297	chr01:74460021-74467513	2.40457	10.7525	2.16082	0.01105	Yes	Protein ZINC INDUCED FACILITATOR-LIKE 1
XLOC_026984	PGSC0003DMG400025455	chr08:37587800-37595204	6.18993	27.6432	2.15893	0.00185	Yes	Phosphofructokinase
XLOC_024823	PGSC0003DMG400022337	chr07:54913046-54914090	2.98442	13.2836	2.15412	0.02565	Yes	Gene of unknown function
XLOC_037514	PGSC0003DMG400020677	chr12:5181082-5181772	28.7038	127.484	2.15101	0.002	Yes	Conserved gene of unknown function
XLOC_014885	PGSC0003DMG400011480	chr04:6166238-6168010	18.2566	80.9185	2.14805	0.00045	Yes	PEPC kinase 1b
XLOC_010027	PGSC0003DMG400021691	chr03:33400271-33400922	15.8602	70.2632	2.14736	0.0141	Yes	Lipid binding protein
XLOC_036267	PGSC0003DMG400005365	chr12:13247904-13252546	1.24126	5.49791	2.14707	0.01285	Yes	Formin 1
XLOC_003760	PGSC0003DMG400025158	chr01:85465047-85466800	23.655	104.486	2.1431	0.0008	Yes	Divinyl ether synthase
XLOC_030095	PGSC0003DMG400019323	chr09:47953835-47955199	4.46334	19.6287	2.13677	0.02735	Yes	Non-specific lipid-transfer protein
XLOC_016045	PGSC0003DMG400006378	chr04:65853705-65856332	4.35208	19.054	2.13032	0.004	Yes	Multidrug resistance pump
XLOC_005808	PGSC0003DMG400023751	chr01:81012993-81015417	96.0757	419.643	2.12692	0.0006	Yes	Basic blue copper protein
XLOC_023861	PGSC0003DMG400020698	chr07:7770971-7773841	128.475	559.685	2.12313	0.0006	Yes	Gene of unknown function
XLOC_022966	PGSC0003DMG400011750	chr07:41884814-41887155	1.50736	6.55879	2.1214	0.033	Yes	Cytochrome P-450
XLOC_025572	PGSC0003DMG400002208	chr08:36803306-36804175	5.07296	22.0415	2.11932	0.03105	Yes	Protein phosphatase-2c
XLOC_034660	PGSC0003DMG400013271	chr11:644139-644741	8.8928	38.5474	2.11592	0.0136	Yes	Blue (Type 1) copper domain
XLOC_010006	PGSC0003DMG400021784	chr03:32626042-32630248	6.96169	30.0357	2.10917	0.00125	Yes	UDP-glucuronosyltransferase
XLOC_028840	PGSC0003DMG400017225	chr09:56385698-56387618	1.53828	6.62166	2.10587	0.02855	Yes	Transmembrane protein
XLOC_006780	PGSC0003DMG400021195	chr02:28832137-28834159	9.54464	41.0678	2.10524	0.01645	Yes	UPF0497 membrane protein 15
XLOC_017853	PGSC0003DMG400030503	chr05:4068241-4070295	17.5814	75.5967	2.10427	0.00075	Yes	Conserved gene of unknown function
XLOC_007866	PGSC0003DMG400010578	chr02:8202270-8204380	1.42202	6.10695	2.10251	0.0264	Yes	Cytochrome P450
XLOC_038233	PGSC0003DMG400028622	chr12:49850040-49852913	2.97538	12.687	2.0922	0.0315	Yes	Acyl-protein thioesterase
XLOC_033506	PGSC0003DMG402015689	chr11:1716257-1717672	21.3805	91.052	2.09039	0.0031	Yes	Protein RSI-1
XLOC_009171	PGSC0003DMG400001380	chr02:45310908-45312728	12.7438	54.2075	2.0887	0.00035	Yes	Pollen Ole e 1 allergen and extensin
XLOC_019203	PGSC0003DMG400025400	chr06:8094308-8095947	3.23755	13.6849	2.07961	0.03775	Yes	LOB domain protein 1
XLOC_038242	PGSC0003DMG400028617	chr12:50035367-50041955	0.85866	3.61658	2.07447	0.04265	Yes	Conserved gene of unknown function
XLOC_009361	PGSC0003DMG400020206	chr02:48063217-48065083	13.5918	57.1532	2.0721	0.005	Yes	WRKY transcription factor-b
XLOC_030894	PGSC0003DMG401004392	chr10:10326007-10328897	5.91962	24.7482	2.06375	0.0058	Yes	Multidrug resistance protein ABC transporter family
XLOC_015623	PGSC0003DMG400020622	chr04:51342647-51344778	3.73665	15.6027	2.06198	0.0321	Yes	Elicitor-inducible protein EIG-J7
XLOC_033215	PGSC0003DMG400028147	chr10:56124177-56127740	1.6358	6.80046	2.05563	0.00575	Yes	Protein kinase
XLOC_035837	PGSC0003DMG400015371	chr12:432386-434789	0.899162	3.72859	2.05198	0.0323	Yes	Chloroplast protein HCF243
XLOC_011744	PGSC0003DMG400031347	chr03:31760105-31768665	6.60469	27.3854	2.05184	0.0023	Yes	Amino acid transporter family protein
XLOC_018873	PGSC0003DMG400023416	chr05:50507631-50514220	30.104	124.761	2.05114	0.0011	Yes	Dehydroascorbate reductase
XLOC_035576	PGSC0003DMG400026543	chr11:39864564-39873867	1.02515	4.23054	2.04501	0.01855	Yes	Pleiotropic drug resistance protein 2
XLOC_026252	PGSC0003DMG400012235	chr08:56692397-56694701	1.02307	4.21278	2.04187	0.0332	Yes	Endo-1,4-beta-glucanase
XLOC_024394	PGSC0003DMG400006149	chr07:44392500-44393503	8.69932	35.5569	2.03116	0.0093	Yes	Chlorophyll a-b binding protein 4, chloroplastic
XLOC_011945	PGSC0003DMG400012019	chr03:39761196-39762042	5.85004	23.9077	2.03095	0.0162	Yes	DC1.2 homologue
XLOC_036820	PGSC0003DMG400035878	chr12:52140694-52141828	10.8911	44.502	2.03072	0.00725	Yes	Fatty acid desaturase
XLOC_026189	PGSC0003DMG400012294	chr08:55753274-55754847	203.263	829.47	2.02884	0.0105	Yes	Methanol inducible protein
XLOC_024926	PGSC0003DMG400039898	chr07:56511321-56512492	2.45217	9.97829	2.02473	0.03435	Yes	NAC domain protein
XLOC_012283	PGSC0003DMG400010149	chr03:49375469-49376370	5.88579	23.9301	2.02352	0.0169	Yes	Conserved gene of unknown function
XLOC_027427	PGSC0003DMG400003936	chr08:53122119-53127046	4.56207	18.5042	2.02009	0.00205	Yes	Primary amine oxidase
XLOC_012383	PGSC0003DMG400015156	chr03:51543476-51546492	3.80562	15.3684	2.01377	0.00425	Yes	Conserved gene of unknown function
XLOC_028217	PGSC0003DMG400029169	chr09:28749829-28755484	0.795234	3.20526	2.01099	0.0364	Yes	Conserved gene of unknown function
XLOC_014370	PGSC0003DMG400004940	chr04:66777822-66778420	4.9204	19.8187	2.01002	0.0374	Yes	Conserved gene of unknown function
XLOC_016461	PGSC0003DMG400025108	chr05:1687652-1689130	29.8919	120.236	2.00804	0.00275	Yes	Gene of unknown function
XLOC_016170	PGSC0003DMG400016884	chr04:69113920-69117388	1.11267	4.46079	2.00328	0.03705	Yes	Protein ariadne-1
XLOC_023464	PGSC0003DMG400019274	chr07:53992039-53994411	0.973765	3.90234	2.0027	0.03765	Yes	Indole-3-acetic acid-amido synthetase GH3.6
XLOC_023497	PGSC0003DMG400001038	chr07:54513111-54514562	5.18739	20.703	1.99676	0.0391	Yes	Early nodulin 55-2
XLOC_030101	PGSC0003DMG400019315	chr09:48120151-48128675	9.35116	37.2974	1.99586	0.0021	Yes	Sulfate/bicarbonate/oxalate exchanger and transporter sat-1
XLOC_000661	PGSC0003DMG400007782	chr00:38537201-38540209	264.747	1054.37	1.9937	0.01355	Yes	Alpha-1,4 glucan phosphorylase L-1 isozyme, chloroplastic/amyloplastic
XLOC_020450	PGSC0003DMG400030349	chr06:57074753-57076893	5.34303	21.2663	1.99284	0.00755	Yes	CYP86A33 fatty acid omega-hydroxylase
XLOC_002685	PGSC0003DMG400009011	chr01:62753282-62759879	2.36548	9.39596	1.98991	0.03825	Yes	Conserved gene of unknown function
XLOC_012303	PGSC0003DMG400010131	chr03:49862776-49863532	27.3503	108.469	1.98766	0.0032	Yes	Nb cell deth marker
XLOC_037599	PGSC0003DMG400013199	chr12:7178605-7181678	12.1053	47.9066	1.98458	0.00175	Yes	Conserved gene of unknown function
XLOC_012455	PGSC0003DMG400018080	chr03:53057786-53061213	36.3814	143.944	1.98424	0.00155	Yes	Conserved gene of unknown function
XLOC_001828	PGSC0003DMG400014087	chr01:9515991-9516483	9.29927	36.6574	1.97892	0.03605	Yes	Gene of unknown function
XLOC_027013	PGSC0003DMG400004319	chr08:39280500-39286656	2.10769	8.29897	1.97727	0.0279	Yes	Ankyrin repeat-containing protein
XLOC_027359	PGSC0003DMG400026243	chr08:50989731-50998856	1.62633	6.38753	1.97364	0.0412	Yes	Transcription factor
XLOC_038294	PGSC0003DMG400041652	chr12:52230892-52232047	17.0266	66.7958	1.97196	0.004	Yes	Microsomal oleic acid desaturase
XLOC_003085	PGSC0003DMG400000053	chr01:72420183-72423878	2.89367	11.3266	1.96874	0.03825	Yes	Conserved gene of unknown function
XLOC_005332	PGSC0003DMG401025958	chr01:70559764-70563379	2.80338	10.9536	1.96616	0.04125	Yes	Glycine-rich protein
XLOC_012565	PGSC0003DMG400024642	chr03:55220547-55224682	9.61745	37.5697	1.96584	0.00685	Yes	Glucan endo-1,3-beta-glucosidase 3
XLOC_014967	PGSC0003DMG402023626	chr04:8235644-8236290	4.37922	17.0738	1.96303	0.0411	Yes	Conserved gene of unknown function
XLOC_021133	PGSC0003DMG402023951	chr06:30407869-30410380	2.83777	11.0352	1.95928	0.01265	Yes	Laccase
XLOC_014742	PGSC0003DMG400012032	chr04:2368348-2368930	40.5078	156.695	1.95168	0.00285	Yes	Gamma-gliadin
XLOC_016134	PGSC0003DMG400008016	chr04:68284624-68288857	1.06615	4.06784	1.93185	0.04395	Yes	Glycogenin
XLOC_017399	PGSC0003DMG400021838	chr05:47001122-47001679	5.5512	21.1594	1.93043	0.0494	Yes	Gene of unknown function
XLOC_009219	PGSC0003DMG400001333	chr02:46133098-46134036	7.08215	26.9924	1.93029	0.0243	Yes	Calcium ion binding protein
XLOC_033807	PGSC0003DMG400009247	chr11:8550923-8555673	1.87476	7.12037	1.92525	0.0435	Yes	Root-specific metal transporter
XLOC_007235	PGSC0003DMG400001528	chr02:38744460-38745679	58.1792	220.463	1.92196	0.00325	Yes	Class II chitinase
XLOC_027946	PGSC0003DMG400011792	chr09:8991375-8996513	2.15557	8.13016	1.91522	0.01435	Yes	ATP binding protein
XLOC_013376	PGSC0003DMG400012702	chr04:11172743-11174236	2.08858	7.82173	1.90496	0.04235	Yes	Glucan endo-1,3-beta-D-glucosidase
XLOC_027590	PGSC0003DMG400012130	chr08:56375592-56380482	8.63234	32.2847	1.90303	0.0233	Yes	Gene of unknown function
XLOC_025935	PGSC0003DMG400001858	chr08:50455021-50456844	39.9885	148.79	1.89562	0.00275	Yes	Conserved gene of unknown function
XLOC_023784	PGSC0003DMG400030919	chr07:4398525-4403659	57.4453	213.6	1.89465	0.00205	Yes	Dicyanin
XLOC_008716	PGSC0003DMG400002085	chr02:36018059-36020776	7.78992	28.9392	1.89335	0.0028	Yes	Pectinesterase
XLOC_016801	PGSC0003DMG400016967	chr05:10902440-10906218	1.5463	5.74349	1.89311	0.02615	Yes	Conserved gene of unknown function
XLOC_027600	PGSC0003DMG400012120	chr08:56576841-56577983	4.33464	16.0528	1.88884	0.02775	Yes	Conserved gene of unknown function
XLOC_007091	PGSC0003DMG400002074	chr02:36047868-36053594	5.20846	19.2887	1.88883	0.0223	Yes	Pectinesterase
XLOC_023862	PGSC0003DMG400020699	chr07:7890205-7894278	4.294	15.8907	1.88779	0.01535	Yes	Isoamylase isoform 1
XLOC_028694	PGSC0003DMG400011370	chr09:52444734-52446611	203.607	750.263	1.88161	0.0088	Yes	Rubber elongation factor
XLOC_029631	PGSC0003DMG400029207	chr09:18826013-18827752	77.851	286.1	1.87773	0.00295	Yes	WRKY transcription factor 6
XLOC_025642	PGSC0003DMG400029086	chr08:40018569-40024310	3.043	11.1554	1.87417	0.02835	Yes	Conserved gene of unknown function
XLOC_012812	PGSC0003DMG400002566	chr03:59745799-59748436	4.38954	16.0795	1.87308	0.01585	Yes	Coatomer subunit beta'-2
XLOC_005708	PGSC0003DMG400018245	chr01:78823772-78826407	4.0042	14.6469	1.87101	0.01875	Yes	Vetispiradiene synthase 1
XLOC_016405	PGSC0003DMG400028354	chr05:812990-813709	15.1142	55.262	1.87038	0.00945	Yes	Conserved gene of unknown function
XLOC_018103	PGSC0003DMG400016971	chr05:10874706-10878289	3.06108	11.1645	1.8668	0.00675	Yes	Conserved gene of unknown function
XLOC_017660	PGSC0003DMG400028332	chr05:232472-234670	4.44907	16.217	1.86593	0.0277	Yes	Conserved gene of unknown function
XLOC_012083	PGSC0003DMG400019963	chr03:44510099-44517723	40.4177	146.829	1.86107	0.0061	Yes	ATP binding protein
XLOC_001308	PGSC0003DMG400029237	chr00:30638680-30639818	13.8916	50.4305	1.86008	0.0065	Yes	Gene of unknown function
XLOC_023583	PGSC0003DMG400022255	chr07:55971748-55976656	11.1901	40.5961	1.85912	0.00335	Yes	Amino acid transporter
XLOC_030596	PGSC0003DMG400011296	chr10:132144-133345	6.46223	23.413	1.85721	0.02985	Yes	Harpin-induced 1
XLOC_013244	PGSC0003DMG400006342	chr04:7367108-7369049	1.79518	6.50187	1.85672	0.0487	Yes	ER glycerol-phosphate acyltransferase
XLOC_020089	PGSC0003DMG400028521	chr06:50068603-50071065	25.2166	90.9244	1.8503	0.00235	Yes	Cinnamoyl-CoA reductase
XLOC_026195	PGSC0003DMG400012288	chr08:55853162-55858801	8.14928	29.326	1.84743	0.0023	Yes	Endo-beta-1,4-D-glucanase
XLOC_024991	PGSC0003DMG400020498	chr08:1170323-1175722	5.48152	19.7168	1.84678	0.0058	Yes	Inositol-1,4,5-triphosphate-5-phosphatase
XLOC_020027	PGSC0003DMG401016495	chr06:49090240-49091590	10.2028	36.6975	1.84672	0.01295	Yes	Stem 28 kDa glycoprotein
XLOC_015637	PGSC0003DMG400027916	chr04:51913242-51916631	4.83142	17.3028	1.84049	0.0069	Yes	Inositol-3-phosphate synthase
XLOC_016290	PGSC0003DMG400009959	chr04:71258191-71259750	24.8417	88.8869	1.83921	0.0026	Yes	Ornithine decarboxylase
XLOC_029314	PGSC0003DMG400003880	chr09:4559715-4563700	2.38635	8.46415	1.82656	0.03035	Yes	Leucoanthocyanidin dioxygenase
XLOC_030297	PGSC0003DMG400030080	chr09:53596659-53600687	3.31897	11.7492	1.82375	0.03235	Yes	Transporter
XLOC_008027	PGSC0003DMG400021454	chr02:17939340-17940416	6.26717	22.179	1.82331	0.02015	Yes	NHL25 (NDR1/HIN1-LIKE 25)
XLOC_028851	PGSC0003DMG400017214	chr09:56622581-56624513	30.587	108.106	1.82146	0.00345	Yes	MazG nucleotide pyrophosphohydrolase domain protein
XLOC_028012	PGSC0003DMG400026575	chr09:13125834-13128476	22.0204	77.507	1.81548	0.00245	Yes	Class III peroxidase
XLOC_014743	PGSC0003DMG400029479	chr04:2479863-2480457	10.9417	38.3825	1.81061	0.03125	Yes	Gamma-gliadin
XLOC_008458	PGSC0003DMG400021095	chr02:29585313-29587298	9.48055	33.2468	1.81017	0.00995	Yes	Gibberellin 2-oxidase 1
XLOC_032093	PGSC0003DMG400014408	chr10:978962-980494	2.84776	9.98063	1.8093	0.02775	Yes	Fasciclin-like arabinogalactan protein 10
XLOC_015882	PGSC0003DMG400025063	chr04:61242552-61244259	42.1619	147.329	1.80503	0.00575	Yes	Class IV chitinase
XLOC_019420	PGSC0003DMG400023815	chr06:24929806-24931111	16.3469	57.0892	1.8042	0.0071	Yes	Expansin
XLOC_022230	PGSC0003DMG402024041	chr06:59259213-59264255	3.06168	10.6859	1.80331	0.02115	Yes	Shikimate dehydrogenase
XLOC_032043	PGSC0003DMG400011266	chr10:139263-141641	12.9014	44.9278	1.80008	0.00375	Yes	Catechol O-methyltransferase
XLOC_014355	PGSC0003DMG400004952	chr04:66257238-66257757	42.2714	147.126	1.7993	0.00655	Yes	Branched-chain amino acid aminotransferase
XLOC_036998	PGSC0003DMG400015426	chr12:56854940-56859282	11.2811	39.2329	1.79815	0.00785	Yes	#N/A
XLOC_007025	PGSC0003DMG400022449	chr02:34540168-34540675	54.0629	188.007	1.79807	0.0066	Yes	Conserved gene of unknown function
XLOC_016115	PGSC0003DMG400008000	chr04:67729870-67731431	101.931	353.448	1.79391	0.00645	Yes	L-asparaginase
XLOC_027990	PGSC0003DMG400011618	chr09:11458964-11461603	4.20066	14.5434	1.79167	0.026	Yes	Patellin-6
XLOC_035384	PGSC0003DMG402019060	chr11:31389650-31406057	5.66916	19.615	1.79075	0.00835	Yes	Sucrose-phosphate synthase isoform C
XLOC_007630	PGSC0003DMG400001426	chr02:46128425-46130689	5.36833	18.5128	1.78598	0.02135	Yes	Expansin
XLOC_018874	PGSC0003DMG400023415	chr05:50524445-50526349	7.14559	24.6251	1.785	0.00675	Yes	Conserved gene of unknown function
XLOC_010684	PGSC0003DMG400024470	chr03:53797413-53798920	4.51558	15.5497	1.7839	0.02545	Yes	F-box and wd40 domain protein
XLOC_008761	PGSC0003DMG400016733	chr02:36961117-36964883	1.53194	5.26087	1.77994	0.0266	Yes	Acyl:coa ligase acetate-coa synthetase
XLOC_036821	PGSC0003DMG400036004	chr12:52155823-52156939	22.853	78.4685	1.77973	0.00525	Yes	Fatty acid desaturase
XLOC_024313	PGSC0003DMG402013540	chr07:40932629-40939876	2.91957	9.99734	1.77579	0.0224	Yes	Starch synthase VI
XLOC_010440	PGSC0003DMG400031731	chr03:47704727-47706692	13.0725	44.7048	1.7739	0.00435	Yes	Feruloyl transferase
XLOC_004182	PGSC0003DMG400030006	chr01:7865617-7867561	27.2687	93.2472	1.77382	0.0055	Yes	PAR-1b protein
XLOC_002327	PGSC0003DMG400009830	chr01:43576817-43581621	16.2927	55.6804	1.77294	0.0078	Yes	Ureide permease
XLOC_003288	PGSC0003DMG402028570	chr01:76277702-76279679	9.81758	33.5383	1.77237	0.0098	Yes	Phosphoglycerate/bisphosphoglycerate mutase
XLOC_015048	PGSC0003DMG400027283	chr04:10409270-10411469	19.9715	67.8528	1.76447	0.00725	Yes	AT-HSFB3 (Arabidopsis thaliana heat shock transcription factor B3)
XLOC_031794	PGSC0003DMG402028252	chr10:55851944-55856805	2.2815	7.74453	1.7632	0.0366	Yes	Beta-fructofuranosidase
XLOC_001494	PGSC0003DMG400003495	chr00:40360288-40361511	225.386	765.045	1.76315	0.00405	Yes	Alpha-1,4 glucan phosphorylase L-1 isozyme, chloroplastic/amyloplastic
XLOC_005139	PGSC0003DMG400006856	chr01:65424420-65426817	5.93762	20.1052	1.75961	0.01485	Yes	Conserved gene of unknown function
XLOC_034217	PGSC0003DMG400008649	chr11:33333750-33337329	9.93414	33.6287	1.75923	0.0156	Yes	LOB domain-containing protein
XLOC_010446	PGSC0003DMG400004332	chr03:48030126-48031759	7.19115	24.3066	1.75705	0.03855	Yes	NAC domain protein
XLOC_038701	PGSC0003DMG400004275	chr12:61067501-61068832	5.54663	18.6956	1.75302	0.0371	Yes	Leucoanthocyanidin dioxygenase
XLOC_030319	PGSC0003DMG400032243	chr09:54116253-54121312	21.2492	71.5906	1.75236	0.00465	Yes	Homocysteine s-methyltransferase
XLOC_022257	PGSC0003DMG400011133	chr07:599450-604282	5.6802	19.0803	1.74807	0.01145	Yes	Joka8
XLOC_020556	PGSC0003DMG402020132	chr06:58973430-58974725	9.83201	33.014	1.74752	0.02245	Yes	Non-specific lipid-transfer protein
XLOC_001541	PGSC0003DMG400022764	chr01:225083-229469	4.17666	14.0151	1.74656	0.024	Yes	Glutamate decarboxylase isoform3
XLOC_030116	PGSC0003DMG400019302	chr09:48723104-48728382	3.69029	12.3501	1.74272	0.02495	Yes	Nt-iaa4.5 deduced protein
XLOC_007163	PGSC0003DMG400017732	chr02:37391694-37394478	5.07998	16.9773	1.74071	0.02465	Yes	Zinc/iron transporter
XLOC_027494	PGSC0003DMG400012221	chr08:54547168-54553804	0.737155	2.46163	1.73958	0.0362	Yes	ATP binding protein
XLOC_006406	PGSC0003DMG400014936	chr02:15695172-15697155	17.7511	59.2044	1.7378	0.00455	Yes	Zinc/iron transporter
XLOC_016630	PGSC0003DMG400017632	chr05:6199507-6204511	70.1788	233.623	1.73507	0.02795	Yes	Thioredoxin H
XLOC_020552	PGSC0003DMG400020136	chr06:58936956-58943104	7.14191	23.7539	1.73378	0.0054	Yes	Sulfate/bicarbonate/oxalate exchanger and transporter sat-1
XLOC_028543	PGSC0003DMG400019357	chr09:47956622-47958538	6.04101	20.0454	1.73041	0.0397	Yes	Lipid binding protein
XLOC_014148	PGSC0003DMG400024093	chr04:60138728-60139537	12.2928	40.7053	1.72741	0.02755	Yes	Ci21B protein
XLOC_005536	PGSC0003DMG400019437	chr01:74981029-74982054	163.475	540.854	1.72617	0.0053	Yes	Pathogen-and wound-inducible antifungal protein CBP20
XLOC_023794	PGSC0003DMG400019894	chr07:4741978-4743361	15.9995	52.6546	1.71853	0.01195	Yes	Conserved gene of unknown function
XLOC_010109	PGSC0003DMG400008337	chr03:37072194-37074087	8.43952	27.7022	1.71477	0.01235	Yes	MYB21
XLOC_005972	PGSC0003DMG400025875	chr01:84193771-84195198	3.11766	10.221	1.713	0.0421	Yes	Conserved gene of unknown function
XLOC_013345	PGSC0003DMG400027238	chr04:9834946-9839069	22.2665	72.7818	1.7087	0.005	Yes	Remorin, C-terminal region
XLOC_015226	PGSC0003DMG400024003	chr04:23619207-23621616	4.83854	15.7834	1.70577	0.0218	Yes	FAD binding domain containing protein
XLOC_035201	PGSC0003DMG400002190	chr11:18776893-18782595	1.74584	5.68725	1.70381	0.0298	Yes	Minichromosome maintenance factor
XLOC_010969	PGSC0003DMG400005717	chr03:59074287-59075059	73.164	238.051	1.70206	0.00685	Yes	NIMIN2c protein
XLOC_023298	PGSC0003DMG400017291	chr07:50902906-50912801	3.10953	10.0916	1.69839	0.0128	Yes	LRR receptor-like serine/threonine-protein kinase
XLOC_027005	PGSC0003DMG400002235	chr08:39081499-39082508	4.90149	15.9056	1.69824	0.0386	Yes	Transcriptional factor TINY
XLOC_003284	PGSC0003DMG401028570	chr01:76259308-76261894	6.0369	19.5194	1.69303	0.03745	Yes	Phosphoglycerate/bisphosphoglycerate mutase family protein
XLOC_029144	PGSC0003DMG400002163	chr09:1037325-1038412	9.04919	29.2258	1.69138	0.03115	Yes	Glutathione S-transferase
XLOC_030451	PGSC0003DMG400001495	chr09:57356931-57362935	6.10617	19.7088	1.6905	0.01845	Yes	Ribonucleoprotein, chloroplast
XLOC_014686	PGSC0003DMG400007466	chr04:655550-668928	23.5809	76.0131	1.68863	0.00625	Yes	Phosphoenolpyruvate carboxylase
XLOC_000069	PGSC0003DMG400017943	chr00:7040830-7044510	1.63236	5.26055	1.68825	0.0359	Yes	Nodulation receptor kinase
XLOC_007422	PGSC0003DMG400030619	chr02:42100874-42107550	1.60765	5.1714	1.6856	0.04455	Yes	Starch synthase V
XLOC_015904	PGSC0003DMG400031137	chr04:61647472-61650205	5.04246	16.1863	1.68257	0.0392	Yes	Ripening regulated protein DDTFR8
XLOC_001798	PGSC0003DMG400030011	chr01:8090634-8093344	8.73586	28.0311	1.68201	0.0278	Yes	GEM 5
XLOC_027993	PGSC0003DMG400026617	chr09:11927730-11933036	4.34171	13.93	1.68186	0.0433	Yes	Methylketone synthase Ib
XLOC_023515	PGSC0003DMG400022315	chr07:54893563-54895112	8.1331	26.0558	1.67973	0.0196	Yes	Conserved gene of unknown function
XLOC_011301	PGSC0003DMG400022555	chr03:3422164-3424585	125.094	400.041	1.67713	0.0069	Yes	Ubiquitin carrier protein
XLOC_020711	PGSC0003DMG400004161	chr06:3217557-3223575	4.93475	15.776	1.67669	0.0336	Yes	Conserved gene of unknown function
XLOC_007477	PGSC0003DMG400024948	chr02:43179509-43181675	6.24383	19.9321	1.67459	0.03865	Yes	Arabinogalactan protein
XLOC_011396	PGSC0003DMG400014869	chr03:6979771-6983541	1.56358	4.99087	1.67444	0.04655	Yes	Formin 6
XLOC_030453	PGSC0003DMG401001494	chr09:57373626-57374789	43.8601	139.954	1.67397	0.01465	Yes	TSI-1 protein
XLOC_037537	PGSC0003DMG402018962	chr12:5418295-5425849	2.79872	8.8893	1.6673	0.0321	Yes	Beta-amyrin synthase
XLOC_015646	PGSC0003DMG400022037	chr04:52462896-52464137	23.4466	73.9801	1.65776	0.0087	Yes	Metal ion binding protein
XLOC_009065	PGSC0003DMG400024972	chr02:43109823-43113421	11.0185	34.7217	1.65592	0.0142	Yes	Conserved gene of unknown function
XLOC_011377	PGSC0003DMG400030259	chr03:6301878-6303243	12.0221	37.8326	1.65394	0.03215	Yes	Nudix hydrolase 1
XLOC_011178	PGSC0003DMG400013460	chr03:746290-747246	4.53346	14.2191	1.64914	0.0498	Yes	Chlorophyll a-b binding protein 3C, chloroplastic
XLOC_028884	PGSC0003DMG400001550	chr09:57388065-57393223	194.749	609.77	1.64665	0.00815	Yes	TSI-1 protein
XLOC_038172	PGSC0003DMG400019989	chr12:47213652-47214384	12.6644	39.628	1.64574	0.04665	Yes	Conserved gene of unknown function
XLOC_017495	PGSC0003DMG400013116	chr05:49044449-49045718	102.576	318.37	1.63402	0.00985	Yes	Tom
XLOC_036887	PGSC0003DMG400004259	chr12:54234235-54235106	20.9436	64.9138	1.63201	0.0126	Yes	Thaumatin
XLOC_037307	PGSC0003DMG400007844	chr12:1126645-1128097	9.63434	29.7714	1.62767	0.0325	Yes	Glutathione S-transferase
XLOC_027381	PGSC0003DMG400026264	chr08:51410099-51412552	17.9538	55.3775	1.62501	0.00705	Yes	Homeobox-leucine zipper protein
XLOC_001573	PGSC0003DMG400009728	chr01:831468-833331	11.2376	34.6046	1.62263	0.03505	Yes	Nudix hydrolase 17, mitochondrial
XLOC_000561	PGSC0003DMG400007759	chr00:33717960-33720534	33.0793	101.846	1.62238	0.01075	Yes	ARF GTPase activator
XLOC_008418	PGSC0003DMG400021128	chr02:28941452-28942846	22.9819	70.5095	1.61732	0.0079	Yes	Hsr203J
XLOC_035843	PGSC0003DMG400015365	chr12:525412-525857	113.719	348.41	1.61531	0.0092	Yes	Conserved gene of unknown function
XLOC_021984	PGSC0003DMG400007150	chr06:55160134-55165113	7.88111	24.1239	1.61399	0.01585	Yes	UPA15
XLOC_027110	PGSC0003DMG400014772	chr08:44177051-44178025	13.8207	42.2992	1.6138	0.01915	Yes	Tyramine hydroxycinnamoyl transferase
XLOC_009233	PGSC0003DMG400001320	chr02:46273512-46276446	2.43573	7.44804	1.61251	0.0339	Yes	Alpha-tubulin
XLOC_009242	PGSC0003DMG400001313	chr02:46400503-46403601	19.9531	60.7646	1.60662	0.00765	Yes	UPA19
XLOC_007195	PGSC0003DMG400013632	chr02:37900670-37903818	6.4108	19.5133	1.60588	0.01195	Yes	Conserved gene of unknown function
XLOC_014172	PGSC0003DMG401025083	chr04:61089723-61091577	35.8738	108.996	1.60327	0.00545	Yes	Peroxidase 12
XLOC_033387	PGSC0003DMG400008372	chr10:59221788-59222708	19.0412	57.8353	1.60282	0.0138	Yes	VQ motif family protein
XLOC_010279	PGSC0003DMG402015792	chr03:43492818-43500116	5.87263	17.7805	1.59821	0.01305	Yes	Short-chain dehydrogenase
XLOC_009072	PGSC0003DMG400024978	chr02:43209030-43211506	2.67031	8.06408	1.5945	0.0376	Yes	Indole-3-acetic acid-amido synthetase GH3.3
XLOC_011398	PGSC0003DMG400014867	chr03:7132679-7135798	13.3875	40.2403	1.58775	0.011	Yes	Peroxidase
XLOC_024404	PGSC0003DMG400006160	chr07:44648655-44650402	8.3777	25.1325	1.58493	0.0291	Yes	Fasciclin-like arabinogalactan protein 2
XLOC_007212	PGSC0003DMG400013649	chr02:38214818-38218040	3.17167	9.43875	1.57336	0.0372	Yes	Auxin:hydrogen symporter
XLOC_033155	PGSC0003DMG400010465	chr10:54851707-54854963	4.3719	13.0036	1.57258	0.038	Yes	Peroxidase
XLOC_037429	PGSC0003DMG400002930	chr12:3177661-3179918	17.739	52.7211	1.57146	0.0143	Yes	Jasmonate ZIM-domain protein 1
XLOC_007360	PGSC0003DMG401012679	chr02:40952432-40953664	18.2183	54.1396	1.5713	0.0157	Yes	Allene oxide cyclase
XLOC_021326	PGSC0003DMG400016295	chr06:39498450-39501915	15.1328	44.917	1.56959	0.02155	Yes	Peroxisomal membrane protein 2, pxmp2
XLOC_011046	PGSC0003DMG401002606	chr03:60562995-60566572	2.02438	6.00235	1.56805	0.03825	Yes	AR791
XLOC_023010	PGSC0003DMG400017413	chr07:43121564-43126165	8.00309	23.7002	1.56627	0.01155	Yes	Phosphofructokinase
XLOC_016552	PGSC0003DMG400030553	chr05:3975676-3980357	8.36407	24.746	1.56492	0.0134	Yes	ATP binding / protein kinase/ protein serine/threonine kinase/ protein tyrosine kinase/ sugar binding
XLOC_003392	PGSC0003DMG400002790	chr01:78411995-78412743	8.9562	26.4544	1.56255	0.0415	Yes	Conserved gene of unknown function
XLOC_022255	PGSC0003DMG400003193	chr07:576168-579087	16.6451	49.1463	1.56199	0.01665	Yes	Conserved gene of unknown function
XLOC_026391	PGSC0003DMG402024140	chr08:3167462-3169938	13.2876	39.2146	1.5613	0.02325	Yes	PAE
XLOC_001824	PGSC0003DMG400033930	chr01:9279258-9279737	31.8467	93.6637	1.55634	0.0317	Yes	Gene of unknown function
XLOC_027027	PGSC0003DMG400029085	chr08:39856382-39865533	8.02214	23.5476	1.55352	0.02505	Yes	Mta/sah nucleosidase
XLOC_025308	PGSC0003DMG400013763	chr08:17410456-17412137	15.4528	45.3204	1.55229	0.0108	Yes	Ankyrin repeat-containing protein
XLOC_010574	PGSC0003DMG400015230	chr03:51432583-51434561	10.3894	30.4644	1.55202	0.01895	Yes	Pectate lyase
XLOC_030466	PGSC0003DMG400011591	chr09:57781658-57783447	5.76585	16.905	1.55184	0.03825	Yes	Conserved gene of unknown function
XLOC_005857	PGSC0003DMG400012554	chr01:81975503-81982883	45.6922	133.499	1.54681	0.00865	Yes	Caspase
XLOC_031383	PGSC0003DMG400006221	chr10:42770298-42773651	8.57406	25.0469	1.54658	0.02355	Yes	Conserved gene of unknown function
XLOC_037597	PGSC0003DMG401013731	chr12:7030525-7034409	3.37552	9.85336	1.54551	0.0292	Yes	Kinase
XLOC_008298	PGSC0003DMG400006956	chr02:26445715-26447338	34.3413	100.179	1.54456	0.0157	Yes	Carbonic anhydrase
XLOC_026190	PGSC0003DMG400012293	chr08:55757262-55758177	93.3083	271.619	1.54151	0.00715	Yes	Methanol inducible protein
XLOC_010966	PGSC0003DMG400005719	chr03:59021447-59022603	82.3309	239.527	1.54068	0.01095	Yes	Conserved gene of unknown function
XLOC_024566	PGSC0003DMG400009399	chr07:49795509-49796201	22.8472	66.3222	1.53748	0.02665	Yes	Glutaredoxin-C9
XLOC_023080	PGSC0003DMG400001075	chr07:45746961-45748897	24.8858	72.12	1.53508	0.0102	Yes	Hsr201 protein
XLOC_026111	PGSC0003DMG400003040	chr08:54278327-54279066	20.8961	60.3427	1.52994	0.01875	Yes	Osmotin
XLOC_004915	PGSC0003DMG400011336	chr01:57765557-57767905	115.97	334.797	1.52954	0.01255	Yes	Hypoxia-responsive family protein
XLOC_035563	PGSC0003DMG400000468	chr11:39686791-39693985	3.40833	9.82454	1.52732	0.0347	Yes	Amino acid transporter
XLOC_027193	PGSC0003DMG400020811	chr08:46805381-46812355	2.55417	7.34886	1.52467	0.04315	Yes	Rop guanine nucleotide exchange factor
XLOC_000358	PGSC0003DMG400023217	chr00:22536778-22541333	33.9863	97.7717	1.52447	0.0178	Yes	Gamma-gliadin
XLOC_014962	PGSC0003DMG401023631	chr04:8218216-8218857	17.616	50.6111	1.52257	0.04645	Yes	Lipid binding protein
XLOC_027111	PGSC0003DMG400014771	chr08:44181303-44182235	26.5043	76.1453	1.52253	0.0143	Yes	Tyramine hydroxycinnamoyl transferase
XLOC_029898	PGSC0003DMG400020286	chr09:36181653-36187569	11.6645	33.4962	1.52187	0.014	Yes	MLO 1
XLOC_034402	PGSC0003DMG400019618	chr11:40676831-40678129	7.57864	21.7458	1.52073	0.0353	Yes	CCR4-associated factor
XLOC_023474	PGSC0003DMG400019265	chr07:54203550-54205245	10.2697	29.3989	1.51736	0.0317	Yes	Small heat-shock protein
XLOC_027432	PGSC0003DMG400003931	chr08:53231191-53236677	2.05105	5.84269	1.51027	0.03515	Yes	Conserved gene of unknown function
XLOC_013161	PGSC0003DMG400032555	chr04:5045169-5047136	18.2804	52.0516	1.50965	0.01445	Yes	NAC domain protein
XLOC_038117	PGSC0003DMG400000653	chr12:42357967-42365592	22.6468	64.4639	1.50919	0.01365	Yes	Agmatine deiminase
XLOC_000716	PGSC0003DMG400033858	chr00:42175218-42175612	316.511	900.02	1.5077	0.0147	Yes	Starch phosphorylase L
XLOC_016737	PGSC0003DMG400013478	chr05:8717439-8719843	6.42816	18.2125	1.50245	0.0499	Yes	Gene of unknown function
XLOC_013200	PGSC0003DMG400011502	chr04:6144135-6145588	15.2278	43.0774	1.50023	0.01825	Yes	PEP carboxylase kinase
XLOC_016735	PGSC0003DMG400013476	chr05:8680074-8682306	7.19356	20.2638	1.49413	0.0467	Yes	Conserved gene of unknown function
XLOC_014115	PGSC0003DMG400000783	chr04:59097016-59099035	128.833	362.812	1.49372	0.0236	Yes	Extensin
XLOC_012912	PGSC0003DMG400022888	chr03:61433825-61436162	11.2829	31.6922	1.48999	0.0225	Yes	Salt responsive protein 1
XLOC_005223	PGSC0003DMG400001804	chr01:67558230-67567291	37.048	103.812	1.4865	0.01995	Yes	Glutathione s-transferase
XLOC_026421	PGSC0003DMG400018492	chr08:3841901-3844819	5.75738	16.1088	1.48437	0.02895	Yes	Cell division control 20
XLOC_032817	PGSC0003DMG400008267	chr10:43658746-43666340	14.0594	39.194	1.47909	0.01435	Yes	CYP72A54
XLOC_008814	PGSC0003DMG400013666	chr02:38184209-38185499	9.10231	25.3409	1.47717	0.029	Yes	RING-H2 finger protein ATL80
XLOC_020571	PGSC0003DMG400020119	chr06:59182705-59183631	15.328	42.2617	1.46318	0.03435	Yes	Gene of unknown function
XLOC_024921	PGSC0003DMG400022131	chr07:56434765-56435394	58.9065	162.376	1.46284	0.0216	Yes	Lipid binding protein
XLOC_001788	PGSC0003DMG400011711	chr01:7446680-7448888	29.1751	80.0742	1.4566	0.01635	Yes	Conserved gene of unknown function
XLOC_026248	PGSC0003DMG400012239	chr08:56624722-56628440	7.48345	20.5181	1.45512	0.0241	Yes	Cystathionine gamma-synthase
XLOC_026288	PGSC0003DMG400012481	chr08:440105-442615	61.2779	167.287	1.44889	0.01555	Yes	Lipid binding protein
XLOC_008488	PGSC0003DMG400009706	chr02:30257449-30259860	27.1103	73.9681	1.44806	0.0189	Yes	Purine transporter
XLOC_034329	PGSC0003DMG400000408	chr11:39016106-39018582	31.5597	85.7727	1.44244	0.01595	Yes	Xyloglucan endotransglucosylase-hydrolase XTH6
XLOC_031915	PGSC0003DMG400029830	chr10:57993306-57994678	35.8248	97.1172	1.43877	0.0134	Yes	Glucan endo-1,3-beta-D-glucosidase
XLOC_020803	PGSC0003DMG400025395	chr06:8311894-8316339	17.7751	48.087	1.43579	0.0214	Yes	Nitrate transporter
XLOC_027107	PGSC0003DMG400014776	chr08:44122736-44123682	10.8909	29.3544	1.43046	0.04865	Yes	Tyramine hydroxycinnamoyl transferase
XLOC_006486	PGSC0003DMG400023897	chr02:19963325-19964689	15.4424	41.5877	1.42925	0.02765	Yes	Self-pruning G-box protein
XLOC_011341	PGSC0003DMG400017776	chr03:4468681-4469989	11.2014	30.1455	1.42826	0.0325	Yes	Homeobox protein
XLOC_029397	PGSC0003DMG401001731	chr09:6599286-6603984	22.1177	59.4718	1.427	0.01645	Yes	Ascorbate peroxidase
XLOC_007105	PGSC0003DMG400016481	chr02:36377153-36379312	5.3311	14.3298	1.42652	0.03455	Yes	Soluble starch synthase 3, chloroplastic/amyloplastic
XLOC_005282	PGSC0003DMG400026001	chr01:69130571-69132107	33.7001	90.4403	1.42421	0.02345	Yes	Uclacyanin-2
XLOC_007170	PGSC0003DMG400017737	chr02:37463613-37465306	7.37265	19.7667	1.42282	0.04135	Yes	UDP-glucosyltransferase
XLOC_025779	PGSC0003DMG400029570	chr08:45344258-45351781	9.16113	24.4803	1.41803	0.0359	Yes	Pentatricopeptide repeat-containing protein
XLOC_024247	PGSC0003DMG400006708	chr07:36645287-36646574	18.5569	49.3902	1.41227	0.01765	Yes	HSR203J protein
XLOC_020479	PGSC0003DMG400030376	chr06:57446995-57453781	6.77568	18.0322	1.41214	0.02715	Yes	Laccase
XLOC_028815	PGSC0003DMG400017246	chr09:56079325-56081254	6.34311	16.8802	1.41207	0.04495	Yes	1-aminocyclopropane-1-carboxylate oxidase homolog
XLOC_013252	PGSC0003DMG400010759	chr04:7634006-7635094	69.7935	183.694	1.39614	0.02015	Yes	Gene of unknown function
XLOC_007315	PGSC0003DMG400003615	chr02:39961470-39963059	82.9332	217.823	1.39314	0.01865	Yes	Thioredoxin H-type 2
XLOC_023314	PGSC0003DMG400017307	chr07:51299263-51300184	37.1746	97.5769	1.39222	0.02515	Yes	ATFP4
XLOC_007130	PGSC0003DMG400016714	chr02:36863751-36865469	28.7514	75.4172	1.39126	0.01635	Yes	1-aminocyclopropane-1-carboxylate oxidase
XLOC_022390	PGSC0003DMG400030713	chr07:3542596-3547773	5.46342	14.3019	1.38833	0.0485	Yes	1,2-diacylglycerol 3-beta-galactosyltransferase
XLOC_034444	PGSC0003DMG400008088	chr11:41500907-41505845	29.488	76.9147	1.38313	0.02295	Yes	Carboxy-lyase
XLOC_000501	PGSC0003DMG400018024	chr00:30904530-30906499	11.5606	30.0984	1.38047	0.0262	Yes	Serine-threonine protein kinase, plant-type
XLOC_020614	PGSC0003DMG400014627	chr06:547635-549844	193.246	502.119	1.37759	0.03995	Yes	Glutathione S-transferase
XLOC_024303	PGSC0003DMG400013548	chr07:40568326-40570143	12.8383	33.3178	1.37584	0.0395	Yes	BI1
XLOC_030752	PGSC0003DMG400021854	chr10:3511693-3513963	15.101	39.1387	1.37395	0.02585	Yes	O-methyltransferase 3
XLOC_028854	PGSC0003DMG400017211	chr09:56655299-56661197	18.0567	46.749	1.3724	0.02635	Yes	Disulfide oxidoreductase
XLOC_030415	PGSC0003DMG400017163	chr09:56661753-56671464	6.973	18.0439	1.37166	0.02755	Yes	Xenotropic and polytropic murine leukemia virus receptor pho1
XLOC_021335	PGSC0003DMG400016287	chr06:39690027-39692855	6.08198	15.7222	1.37019	0.0413	Yes	Desacetoxyvindoline 4-hydroxylase
XLOC_028504	PGSC0003DMG400008584	chr09:46346330-46348439	30.529	78.6827	1.36587	0.02085	Yes	Conserved gene of unknown function
XLOC_016037	PGSC0003DMG400006385	chr04:65560557-65567213	8.51826	21.9318	1.36439	0.0209	Yes	Oligopeptide transporter OPT family
XLOC_016747	PGSC0003DMG400013485	chr05:8974023-8980534	5.13116	13.169	1.35979	0.0206	Yes	ATP-citrate synthase
XLOC_021758	PGSC0003DMG400028783	chr06:50738496-50742725	7.96746	20.3764	1.35471	0.03465	Yes	Glutathione S-transferase T4
XLOC_013982	PGSC0003DMG400016589	chr04:53993892-54001156	16.6616	42.5926	1.35408	0.02415	Yes	4-alpha-glucanotransferase
XLOC_030325	PGSC0003DMG400007683	chr09:54234198-54239398	6.95199	17.709	1.34899	0.03655	Yes	Sulfate/bicarbonate/oxalate exchanger and transporter sat-1
XLOC_034600	PGSC0003DMG400015523	chr11:45014207-45015317	25.4998	64.6298	1.34171	0.03405	Yes	Chitinase 1
XLOC_012146	PGSC0003DMG400018517	chr03:45847367-45848461	179.971	456.127	1.34167	0.02465	Yes	Fad NAD binding oxidoreductases
XLOC_014288	PGSC0003DMG400030819	chr04:64205403-64206184	38.6952	97.3997	1.33176	0.03135	Yes	Arabinogalactan-protein
XLOC_036109	PGSC0003DMG400013176	chr12:6769683-6770585	15.7171	39.4777	1.32871	0.04885	Yes	DUF26 domain-containing protein 2
XLOC_021496	PGSC0003DMG400007665	chr06:45012521-45015740	17.0961	42.7486	1.32221	0.0307	Yes	Cinnamoyl-CoA reductase
XLOC_018063	PGSC0003DMG400013523	chr05:9404646-9407789	78.6668	195.867	1.31604	0.04775	Yes	Endo-1,4-beta-glucanase
XLOC_038403	PGSC0003DMG400008553	chr12:55216677-55222718	9.53629	23.7429	1.316	0.0422	Yes	Cellulase containing protein
XLOC_017809	PGSC0003DMG403030532	chr05:3399405-3401749	6.88619	17.1135	1.31336	0.03865	Yes	Wall-associated kinase
XLOC_034323	PGSC0003DMG400000402	chr11:38808586-38809602	23.9393	59.4526	1.31236	0.03195	Yes	Osmotin
XLOC_035185	PGSC0003DMG400008413	chr11:17866960-17872105	8.23702	20.3246	1.30303	0.04795	Yes	Endo-1,4-beta-D-glucanase
XLOC_012232	PGSC0003DMG400031742	chr03:47860238-47862426	78.4735	192.899	1.29756	0.0339	Yes	UPA16
XLOC_011013	PGSC0003DMG402002635	chr03:59919276-59920939	13.2407	32.4712	1.29418	0.0316	Yes	Auxin-responsive protein IAA1
XLOC_038537	PGSC0003DMG400029291	chr12:57900557-57906392	30.1549	73.8021	1.29127	0.03325	Yes	Ubiquitin-fold modifier 1
XLOC_008688	PGSC0003DMG400022345	chr02:35131444-35132521	16.9353	41.3396	1.28749	0.0446	Yes	COL domain class transcription factor
XLOC_027105	PGSC0003DMG400014778	chr08:44095325-44096322	29.0829	70.9295	1.28622	0.0394	Yes	Tyramine hydroxycinnamoyl transferase
XLOC_007621	PGSC0003DMG400001434	chr02:45919454-45922325	8.05922	19.6254	1.28401	0.03985	Yes	WRKY transcription factor-c
XLOC_029137	PGSC0003DMG400002169	chr09:1014778-1016102	103.138	249.786	1.27612	0.0341	Yes	Glutathione-S-transferase
XLOC_037236	PGSC0003DMG400023843	chr12:60890440-60891804	15.2615	36.8105	1.27022	0.0367	Yes	Fatty acid desaturase
XLOC_013402	PGSC0003DMG400010638	chr04:12347557-12349360	86.1199	207.564	1.26914	0.0343	Yes	S-adenosylmethionine-dependent methyltransferase
XLOC_023659	PGSC0003DMG400011189	chr07:1001853-1006278	33.678	80.7593	1.26182	0.03195	Yes	HQT
XLOC_026945	PGSC0003DMG400008222	chr08:35407282-35412201	8.66044	20.7441	1.26019	0.0367	Yes	Cytochrome P450
XLOC_008724	PGSC0003DMG400016458	chr02:36265370-36270640	17.6572	42.2882	1.26	0.0358	Yes	Multi antimicrobial extrusion family protein
XLOC_016383	PGSC0003DMG400028374	chr05:505370-509778	21.1973	50.7305	1.25898	0.0487	Yes	Ureide permease
XLOC_028831	PGSC0003DMG400017231	chr09:56272834-56273818	25.9035	61.9584	1.25815	0.0357	Yes	Transcription factor TSRF1
XLOC_027732	PGSC0003DMG400008869	chr09:2552635-2558755	124.063	296.067	1.25486	0.04935	Yes	Conserved gene of unknown function
XLOC_028862	PGSC0003DMG400017204	chr09:56806391-56818931	6.50057	15.5018	1.2538	0.0347	Yes	Oligopeptide transporter
XLOC_030310	PGSC0003DMG400032250	chr09:53961136-53962694	70.7616	168.164	1.24883	0.02995	Yes	Non-specific lipid-transfer protein
XLOC_010718	PGSC0003DMG400024498	chr03:54312618-54315441	20.9592	49.2955	1.23387	0.0409	Yes	UPF0497 membrane protein
XLOC_016483	PGSC0003DMG400012964	chr05:2213938-2215279	38.14	88.7061	1.21773	0.0386	Yes	Lipase
XLOC_014719	PGSC0003DMG400005974	chr04:1751232-1753943	21.2494	49.3918	1.21685	0.0498	Yes	Tropinone reductase II
XLOC_021339	PGSC0003DMG400016284	chr06:39789896-39794657	29.4529	68.1752	1.21084	0.04805	Yes	Ethylene receptor
XLOC_028610	PGSC0003DMG400010298	chr09:50172806-50173687	34.1938	79.0158	1.20841	0.04355	Yes	Conserved gene of unknown function
XLOC_035534	PGSC0003DMG400000444	chr11:38747620-38755593	30.2032	69.7795	1.2081	0.04455	Yes	Heat shock cognate 70 kDa protein
XLOC_014729	PGSC0003DMG400005963	chr04:2008016-2011073	33.1905	76.6517	1.20755	0.0379	Yes	Auxin-induced protein 5NG4
XLOC_026115	PGSC0003DMG400003044	chr08:54292152-54293066	46.8014	107.933	1.20551	0.03965	Yes	Osmotin
XLOC_013912	PGSC0003DMG400001879	chr04:50917046-50920515	73.7024	168.822	1.19572	0.0492	Yes	Annexin p35
XLOC_014152	PGSC0003DMG400006660	chr04:60250478-60257545	10.5033	23.9658	1.19014	0.0412	Yes	Cellulose synthase catalytic subunit
XLOC_010666	PGSC0003DMG400025337	chr03:53260485-53262884	36.6075	83.4426	1.18864	0.0482	Yes	Nitrate transporter
XLOC_020642	PGSC0003DMG400005335	chr06:1174055-1180339	89.2148	200.043	1.16495	0.04185	Yes	Truncated NBS-LRR resistance protein
XLOC_029190	PGSC0003DMG400008913	chr09:1895784-1900000	39.1285	87.5242	1.16146	0.0431	Yes	Ring zinc finger protein
XLOC_011244	PGSC0003DMG400005062	chr03:2281927-2284960	46.5429	103.122	1.14772	0.04985	Yes	Peroxidase

## Sheet: Downregulated
Table S5_DEG in Stolon
Geneid	GeneName	Locus	FPKM_KJHighNStolon	FPKM_KJLowNStolon	log2Foldchange	Pvalue	Pvalue_Significance	Gene_Description
XLOC_000641	PGSC0003DMG400032289	chr00:37147945-37150150	340.669	0.696804	-8.9334	0.00025	yes	Gene of unknown function
XLOC_010575	PGSC0003DMG400015229	chr03:51465623-51468593	689.024	5.24645	-7.03707	5e-05	yes	BTB/POZ domain-containing protein
XLOC_003745	PGSC0003DMG400025948	chr01:85047797-85048333	658.46	6.81811	-6.59358	5e-05	yes	Conserved gene of unknown function
XLOC_026291	PGSC0003DMG400012479	chr08:479007-483551	14.3794	0.200128	-6.16693	0.0332	yes	Nitrate transporter
XLOC_031388	PGSC0003DMG400006230	chr10:42813265-42813830	230.682	7.05533	-5.03105	0.0003	yes	Gene of unknown function
XLOC_006066	PGSC0003DMG400025194	chr01:85774330-85776301	6.56558	0.240708	-4.76956	0.0344	yes	Dehydration-responsive protein RD22
XLOC_006554	PGSC0003DMG400010407	chr02:22351253-22353133	15.4066	0.714568	-4.43034	0.01955	yes	Hydroxyproline-rich glycoprotein
XLOC_024452	PGSC0003DMG401015022,PGSC0003DMG402015022	chr07:46154267-46157856	32.3421	1.6606	-4.28363	0.00985	yes	Please refer to the Supplement_sheet
XLOC_010290	PGSC0003DMG400010125	chr03:43879401-43884284	2.73584	0.197445	-3.79246	0.02315	yes	Ferric-chelate reductase
XLOC_003660	PGSC0003DMG400025752	chr01:83704498-83706155	64.7116	4.82647	-3.74499	5e-05	yes	LOB domain-containing protein
XLOC_031297	PGSC0003DMG400010258	chr10:38340058-38342634	51.8115	4.43938	-3.54484	0.00045	yes	F-box family protein
XLOC_031387	PGSC0003DMG400006231	chr10:42807585-42808186	203.792	17.5137	-3.54054	0.0001	yes	Gene of unknown function
XLOC_024457	PGSC0003DMG400010592	chr07:46366478-46370711	20.7034	1.81664	-3.51052	0.0049	yes	Sesquiterpene synthase
XLOC_024454	PGSC0003DMG400024441	chr07:46310184-46311374	12.0943	1.12317	-3.42869	0.0079	yes	Sesquiterpene synthase
XLOC_033179	PGSC0003DMG400028182	chr10:55272335-55274167	637.291	61.1664	-3.38114	5e-05	yes	Aquaporin TIP1;3
XLOC_029384	PGSC0003DMG400001743	chr09:6336960-6339479	11.1096	1.0906	-3.34861	0.01475	yes	Conserved gene of unknown function
XLOC_021368	PGSC0003DMG400011815	chr06:40610372-40612477	8.4366	0.85978	-3.29462	0.0078	yes	Conserved gene of unknown function
XLOC_006988	PGSC0003DMG400029727	chr02:33923113-33929372	11.9738	1.26953	-3.23751	0.01825	yes	Conserved gene of unknown function
XLOC_017754	PGSC0003DMG400000828	chr05:2094103-2097092	100.858	10.812	-3.22163	5e-05	yes	DNA binding protein
XLOC_028606	PGSC0003DMG400010294	chr09:50032039-50036751	4.38192	0.472824	-3.21219	0.017	yes	NAC domain protein
XLOC_003914	PGSC0003DMG400018644	chr01:88067668-88076117	19.5598	2.12494	-3.2024	0.00055	yes	Protein kinase
XLOC_009450	PGSC0003DMG400004386	chr03:1609092-1610784	2.79018	0.314032	-3.15137	0.0223	yes	Conserved gene of unknown function
XLOC_008659	PGSC0003DMG400022373	chr02:34370728-34380982	19.9125	2.42666	-3.03663	0.00125	yes	Serine carboxypeptidase
XLOC_016673	PGSC0003DMG400015605	chr05:7150717-7153118	14.9583	1.82562	-3.03448	0.00445	yes	Cytochrome P450
XLOC_031688	PGSC0003DMG400011102	chr10:53852536-53855426	29.4351	3.64166	-3.01487	0.00165	yes	Transcription factor HBP-1b
XLOC_025684	PGSC0003DMG400032279	chr08:42115885-42117426	4.32386	0.56582	-2.93391	0.0211	yes	Gene of unknown function
XLOC_032061	PGSC0003DMG400011250	chr10:530534-532180	7.91283	1.05602	-2.90556	0.02165	yes	MYB transcription factor
XLOC_014673	PGSC0003DMG400002864	chr04:346991-349487	47.8559	6.45517	-2.89017	0.0014	yes	Calcium ion binding protein
XLOC_004945	PGSC0003DMG400022656	chr01:58676083-58680739	4.08371	0.55984	-2.86679	0.02135	yes	Zinc finger family protein
XLOC_008314	PGSC0003DMG400006975	chr02:26743486-26748156	124.14	17.3198	-2.84147	5e-05	yes	CLC-Nt2 protein
XLOC_012347	PGSC0003DMG400015192	chr03:50846703-50849224	2.85915	0.407783	-2.80971	0.0237	yes	Malate synthase, glyoxysomal
XLOC_014797	PGSC0003DMG400026764	chr04:3712421-3714476	55.5553	8.16988	-2.76554	0.00795	yes	Calcium ion binding protein
XLOC_021403	PGSC0003DMG400019772	chr06:42067996-42070060	32.8392	4.88213	-2.74983	0.00325	yes	Neryl diphosphate synthase 1
XLOC_008235	PGSC0003DMG400026563	chr02:24952022-24959857	14.6973	2.21268	-2.73168	0.02925	yes	MADS-box transcription factor FBP29
XLOC_010399	PGSC0003DMG400000569	chr03:46816840-46820046	9.30813	1.41578	-2.71689	0.0169	yes	Electron transporter
XLOC_007631	PGSC0003DMG400001425	chr02:46150840-46153579	1.06354	0.161899	-2.7157	0.03685	yes	Plasma membrane ATPase 3
XLOC_021532	PGSC0003DMG400026101	chr06:45808690-45813938	8.862	1.35343	-2.71101	0.0061	yes	Heat shock protein 70 (HSP70)-interacting protein
XLOC_009500	PGSC0003DMG400018666	chr03:3041759-3047685	16.5573	2.56196	-2.69214	0.0002	yes	Sugar transporter
XLOC_008109	PGSC0003DMG400015484	chr02:20938676-20941360	1.29756	0.202483	-2.67993	0.0363	yes	Laccase
XLOC_017003	PGSC0003DMG400016063	chr05:23162918-23164340	12.4375	2.03231	-2.61351	0.02645	yes	Conserved gene of unknown function
XLOC_005322	PGSC0003DMG400025967	chr01:70371570-70374619	183.399	30.2324	-2.60081	5e-05	yes	Pectinesterase
XLOC_005124	PGSC0003DMG400006842	chr01:65030087-65034486	1.37576	0.227136	-2.5986	0.0301	yes	SBT4B protein
XLOC_011332	PGSC0003DMG400022578	chr03:4242459-4245782	5.20673	0.863475	-2.59215	0.02685	yes	Transcription factor bHLH63
XLOC_014931	PGSC0003DMG400010768	chr04:7693179-7693818	23.1918	3.85586	-2.5885	0.00925	yes	Glutaredoxin
XLOC_022154	PGSC0003DMG401020115	chr06:58064307-58071118	6.05453	1.03695	-2.54566	0.0102	yes	Fimbrin
XLOC_006418	PGSC0003DMG400018011	chr02:16688782-16690408	4.09698	0.705413	-2.53802	0.03945	yes	Conserved gene of unknown function
XLOC_008983	PGSC0003DMG400026382	chr02:41495253-41497252	4.65711	0.809748	-2.52389	0.0235	yes	Gamma-glutamyl-gamma-aminobutyrate hydrolase
XLOC_036781	PGSC0003DMG400026463	chr12:50722189-50723610	66.2738	11.7891	-2.49099	0.0007	yes	Aquaporin TIP2;3
XLOC_035919	PGSC0003DMG400007820	chr12:1946212-1947203	22.9731	4.12234	-2.47841	0.01105	yes	Stress induced protein
XLOC_003805	PGSC0003DMG400030954	chr01:86383697-86389927	166.035	29.9385	-2.47142	0.0002	yes	Beta-galactosidase
XLOC_025680	PGSC0003DMG400029714	chr08:41759034-41761098	3.6578	0.661259	-2.46769	0.0383	yes	Gene of unknown function
XLOC_034190	PGSC0003DMG400006668	chr11:31360856-31367280	50.2155	9.10316	-2.46369	0.001	yes	Conserved gene of unknown function
XLOC_005659	PGSC0003DMG400024794	chr01:77814015-77814779	14.2557	2.63072	-2.43801	0.0396	yes	RING-H2 finger protein ATL18
XLOC_007466	PGSC0003DMG400024936	chr02:42995041-42996163	91.0011	17.0225	-2.41844	0.00035	yes	LOB domain-containing protein
XLOC_034955	PGSC0003DMG400003980	chr11:7264052-7265537	3.85738	0.724716	-2.41213	0.0495	yes	GRAS family transcription factor
XLOC_030311	PGSC0003DMG400032249	chr09:53969421-53971729	16.6137	3.14863	-2.39958	0.0301	yes	Non-specific lipid-transfer protein
XLOC_021398	PGSC0003DMG400019776	chr06:41997999-41999161	8.76626	1.6633	-2.39792	0.0426	yes	Neryl diphosphate synthase 1
XLOC_007460	PGSC0003DMG400021422	chr02:42776539-42779479	50.8864	10.0201	-2.34438	0.00065	yes	Transcription cofactor
XLOC_002644	PGSC0003DMG400033123	chr01:61708126-61709740	41.6634	8.22686	-2.34037	0.0009	yes	Basic 7S globulin 2 small subunit
XLOC_019412	PGSC0003DMG400029676	chr06:23890622-23899431	5.01202	1.03228	-2.27956	0.0247	yes	Conserved gene of unknown function
XLOC_010163	PGSC0003DMG400013856	chr03:39255052-39259538	100.072	20.8073	-2.26588	0.0005	yes	Vacuolar invertase
XLOC_027940	PGSC0003DMG400011787	chr09:8794650-8800088	822.109	172.717	-2.25092	0.0109	yes	Vacuolar cation/proton exchanger 1a
XLOC_005119	PGSC0003DMG400038332	chr01:64999867-65002153	33.1752	7.02037	-2.24049	0.0003	yes	Subtilisin-like protease
XLOC_031622	PGSC0003DMG400017588	chr10:52121478-52122622	47.6039	10.1334	-2.23196	0.0212	yes	Proteinase inhibitor I-B
XLOC_017400	PGSC0003DMG400021837	chr05:47006733-47007080	215.474	46.6286	-2.20823	0.01245	yes	Gene of unknown function
XLOC_032810	PGSC0003DMG400008262	chr10:43477212-43479726	180.938	39.3038	-2.20275	0.0009	yes	Nitrite reductase
XLOC_010798	PGSC0003DMG400019506	chr03:55841661-55843149	41.5524	9.04973	-2.19899	0.00315	yes	Thioredoxin II
XLOC_022405	PGSC0003DMG400030891	chr07:4096439-4101254	95.4983	20.8548	-2.1951	0.0013	yes	Hydrolase, hydrolyzing O-glycosyl compounds
XLOC_009458	PGSC0003DMG400012822	chr03:1975871-1978026	316.228	69.195	-2.19223	0.00085	yes	Stem-specific protein TSJT1
XLOC_013839	PGSC0003DMG400028710	chr04:47052453-47055928	37.5613	8.22987	-2.1903	0.00095	yes	Ammonium transporter 1 member 2
XLOC_032781	PGSC0003DMG400030216	chr10:41849050-41853181	4.14995	0.913862	-2.18305	0.0254	yes	Gene of unknown function
XLOC_032187	PGSC0003DMG400021248	chr10:2622695-2627683	1570.4	346.889	-2.17859	0.01495	yes	Glycolate oxidase
XLOC_007002	PGSC0003DMG400022440	chr02:34120453-34122690	70.2777	15.5822	-2.17317	0.0006	yes	Conserved gene of unknown function
XLOC_005123	PGSC0003DMG400006841	chr01:65022331-65024939	19.9476	4.55608	-2.13035	0.00155	yes	SBT4B protein
XLOC_017442	PGSC0003DMG400027125	chr05:47883735-47886923	20.1602	4.66279	-2.11224	0.00815	yes	Chloroplast sedoheptulose-1,7-bisphosphatase
XLOC_016230	PGSC0003DMG400003750	chr04:70194463-70196721	16.9622	3.96502	-2.09693	0.00615	yes	Bell-like homeodomain protein 1
XLOC_008225	PGSC0003DMG400026554	chr02:24825721-24828991	32.2161	7.56964	-2.08948	0.00325	yes	Conserved gene of unknown function
XLOC_002559	PGSC0003DMG400011321	chr01:58016453-58020478	40.9485	9.76758	-2.06774	0.00145	yes	Protein phosphatase-2c
XLOC_027675	PGSC0003DMG400002173	chr09:1075675-1079306	35.88	8.59992	-2.06078	0.00125	yes	Rop guanine nucleotide exchange factor
XLOC_017522	PGSC0003DMG400008457	chr05:49792602-49798726	11.3001	2.73362	-2.04745	0.01955	yes	Guanine nucleotide regulatory protein
XLOC_012784	PGSC0003DMG400005628	chr03:59155554-59157429	131.197	32.0564	-2.03305	0.0015	yes	Aspartic proteinase nepenthesin-1
XLOC_003743	PGSC0003DMG400025825	chr01:85023387-85024892	11.1747	2.73726	-2.02943	0.03815	yes	Methylketone synthase Ib
XLOC_008221	PGSC0003DMG400001181	chr02:24696171-24698146	37.7508	9.27978	-2.02434	0.0033	yes	ACI19
XLOC_024321	PGSC0003DMG400011974	chr07:41213649-41215957	99.4389	24.4493	-2.02402	0.00065	yes	BZIP domain class transcription factor
XLOC_019746	PGSC0003DMG400030784	chr06:40917982-40918948	15.2001	3.77868	-2.00813	0.03105	yes	Glutaredoxin family protein
XLOC_023204	PGSC0003DMG400018352	chr07:48940642-48942769	11.2834	2.81768	-2.00162	0.01075	yes	RAP2
XLOC_019959	PGSC0003DMG400005189	chr06:47171970-47174654	389.369	97.3086	-2.0005	0.01	yes	Patellin 1
XLOC_038608	PGSC0003DMG400004659	chr12:59270725-59272650	23.5559	6.00689	-1.9714	0.00415	yes	UDP-D-glucuronic acid 4-epimerase
XLOC_018173	PGSC0003DMG400015054	chr05:13448790-13450859	78.9209	20.1488	-1.96971	0.0016	yes	Dehydration-responsive protein RD22
XLOC_024873	PGSC0003DMG400022172	chr07:55488234-55489682	57.8709	14.8648	-1.96094	0.0024	yes	Ccaat-binding transcription factor subunit A
XLOC_003649	PGSC0003DMG400025935	chr01:83562470-83563022	42.8743	11.0406	-1.95729	0.04135	yes	Gene of unknown function
XLOC_037199	PGSC0003DMG400004652	chr12:60493624-60497138	85.3465	22.0196	-1.95454	0.00095	yes	Serine-pyruvate aminotransferase
XLOC_012801	PGSC0003DMG400005760	chr03:59444960-59446957	34.2016	8.83999	-1.95195	0.003	yes	Sulfate transporter
XLOC_037322	PGSC0003DMG400007856	chr12:1487237-1489767	22.6637	5.86962	-1.94904	0.0029	yes	F-box family protein
XLOC_034978	PGSC0003DMG400006041	chr11:7923230-7924312	162.722	42.2318	-1.94601	0.0025	yes	RING-H2 finger protein ATL1L
XLOC_007259	PGSC0003DMG400003666	chr02:38911583-38914719	64.9003	16.9215	-1.93937	0.00375	yes	Senescence-associated protein
XLOC_005239	PGSC0003DMG400001823	chr01:67908154-67912635	59.2068	15.443	-1.93881	0.0016	yes	Ent-kaurenoic acid oxidase
XLOC_029013	PGSC0003DMG400031523	chr09:60113111-60115182	157.107	41.396	-1.92419	0.00175	yes	Glycine-rich cell wall structural protein 1.8
XLOC_008929	PGSC0003DMG400003512	chr02:40341090-40347933	7.00954	1.85152	-1.92061	0.03035	yes	Laccase
XLOC_006872	PGSC0003DMG400028483	chr02:31387018-31388206	15.8373	4.18806	-1.91897	0.02275	yes	Gene of unknown function
XLOC_036474	PGSC0003DMG400002364	chr12:27544680-27548176	4.1084	1.08855	-1.91616	0.0391	yes	Hydroxyproline-rich glycoprotein (HRGP)
XLOC_005524	PGSC0003DMG402027501	chr01:74630383-74633515	63.4547	17.0539	-1.89563	0.0027	yes	Oligopeptide transporter
XLOC_030512	PGSC0003DMG400026428	chr09:59231172-59240160	7.42808	1.9976	-1.89472	0.01105	yes	Sucrose-phosphate synthase isoform B
XLOC_022004	PGSC0003DMG400024323	chr06:55827545-55828389	35.2673	9.5708	-1.88162	0.01705	yes	Conserved gene of unknown function
XLOC_016252	PGSC0003DMG400003770	chr04:70592107-70597462	132.133	36.2053	-1.86771	0.0041	yes	Conserved gene of unknown function
XLOC_008111	PGSC0003DMG400015482	chr02:20957213-20958815	65.9338	18.0853	-1.8662	0.00275	yes	Transcription factor bHLH63
XLOC_006722	PGSC0003DMG400009420	chr02:27131902-27132956	74.1714	20.3948	-1.86266	0.00535	yes	Ring finger protein
XLOC_023028	PGSC0003DMG400017394	chr07:43649840-43655515	34.8182	9.59888	-1.8589	0.0028	yes	Glucose-6-phosphate 1-dehydrogenase, chloroplastic
XLOC_024693	PGSC0003DMG400007093	chr07:52393461-52399588	21.8697	6.05717	-1.85222	0.01205	yes	Conserved gene of unknown function
XLOC_010819	PGSC0003DMG400000597	chr03:56360236-56362098	30.7776	8.53247	-1.85084	0.0048	yes	Transcription factor
XLOC_034189	PGSC0003DMG400022933	chr11:31228390-31237587	273.192	75.7447	-1.8507	0.0191	yes	Auxin-induced beta-glucosidase
XLOC_021270	PGSC0003DMG400029926	chr06:37386541-37393815	228.507	63.5217	-1.84692	0.02115	yes	Tubulin beta chain
XLOC_010974	PGSC0003DMG400005709	chr03:59183835-59190781	35.6952	9.9706	-1.83998	0.0025	yes	Carboxylic ester hydrolase
XLOC_035630	PGSC0003DMG400008069	chr11:41043503-41044539	40.0553	11.2609	-1.83067	0.02705	yes	Conserved gene of unknown function
XLOC_034333	PGSC0003DMG400000411	chr11:39087643-39089995	198.641	55.898	-1.82929	0.0061	yes	Transferase
XLOC_002638	PGSC0003DMG400033120	chr01:61350356-61350939	104.582	29.7914	-1.81166	0.00875	yes	Conserved gene of unknown function
XLOC_022527	PGSC0003DMG401015935	chr07:10261675-10268244	23.1482	6.8048	-1.76627	0.00965	yes	Aminoadipic semialdehyde synthase
XLOC_002156	PGSC0003DMG400021499	chr01:30833777-30843971	34.21	10.0611	-1.76564	0.0044	yes	Ctp synthase
XLOC_007544	PGSC0003DMG400010031	chr02:44605495-44612171	3.89415	1.15267	-1.75633	0.0348	yes	Conserved gene of unknown function
XLOC_016595	PGSC0003DMG400031263	chr05:5058101-5059811	12.3091	3.66294	-1.74865	0.02275	yes	Phytochrome kinase substrate 1
XLOC_024025	PGSC0003DMG400013989	chr07:18714463-18716381	15.3167	4.61647	-1.73024	0.0112	yes	CBL-interacting protein kinase 07
XLOC_018736	PGSC0003DMG400021818	chr05:47144713-47147929	26.0173	7.89353	-1.72073	0.0078	yes	Carbohydrate transporter
XLOC_033739	PGSC0003DMG400028688	chr11:6627721-6632438	10.5001	3.18915	-1.71916	0.00635	yes	Receptor protein kinase
XLOC_004047	PGSC0003DMG400021322	chr01:3061071-3066062	9.74315	2.97495	-1.71152	0.0203	yes	Digalactosyldiacylglycerol synthase 1
XLOC_028792	PGSC0003DMG400006093	chr09:55351419-55354606	266.901	81.778	-1.70652	0.00505	yes	Auxin responsive protein
XLOC_033315	PGSC0003DMG400023732	chr10:57841048-57842848	7.335	2.25228	-1.70341	0.03835	yes	Zeatin O-glucosyltransferase
XLOC_037865	PGSC0003DMG400018819	chr12:22924559-22926798	153.32	47.2675	-1.69763	0.00535	yes	Thioredoxin
XLOC_031846	PGSC0003DMG400028207	chr10:56643974-56646142	17.2099	5.3077	-1.69708	0.0274	yes	Peptidase C14, caspase catalytic subunit p20
XLOC_030279	PGSC0003DMG400031848	chr09:53120666-53121510	30.6093	9.45437	-1.69492	0.0446	yes	CXE carboxylesterase
XLOC_003132	PGSC0003DMG400000099	chr01:73257317-73260546	3.56369	1.10985	-1.68301	0.0459	yes	Pentatricopeptide repeat-containing protein, mitochondrial
XLOC_029303	PGSC0003DMG400002732	chr09:4199866-4200806	32.8206	10.2238	-1.68268	0.03005	yes	VQ motif-containing protein
XLOC_019816	PGSC0003DMG400013815	chr06:43655568-43659228	198.907	62.0974	-1.67949	0.01005	yes	Nitrate transporter
XLOC_012050	PGSC0003DMG401019982	chr03:43234292-43235117	71.2269	22.2698	-1.67734	0.0146	yes	Pectin acetylesterase
XLOC_017444	PGSC0003DMG400027127	chr05:47952892-47954582	8.15325	2.59831	-1.6498	0.04395	yes	Anthocyanin 5-aromatic acyltransferase
XLOC_008662	PGSC0003DMG400022370	chr02:34518896-34522717	42.7231	13.6611	-1.64494	0.00435	yes	Diphosphonucleoside phosphohydrolase
XLOC_037647	PGSC0003DMG400012847	chr12:9554079-9555802	18.3017	5.86567	-1.64161	0.03485	yes	PHD finger family protein
XLOC_036146	PGSC0003DMG400021803	chr12:8062627-8065289	6.57498	2.13112	-1.62537	0.04645	yes	Indole-3-acetic acid-amido synthetase GH3.6
XLOC_027855	PGSC0003DMG400020906	chr09:5809493-5813147	46.639	15.17	-1.62031	0.02755	yes	Plasma membrane intrinsic protein
XLOC_036863	PGSC0003DMG400043373	chr12:53792389-53793877	172.39	56.098	-1.61965	0.0088	yes	6-phosphogluconate dehydrogenase, decarboxylating
XLOC_019001	PGSC0003DMG400014642	chr06:571176-573828	45.4864	14.901	-1.61003	0.01095	yes	Conserved gene of unknown function
XLOC_021796	PGSC0003DMG400033042	chr06:51759442-51766133	8.17372	2.6799	-1.60881	0.01675	yes	Abc transporter
XLOC_018002	PGSC0003DMG400004114	chr05:7684186-7691671	66.9502	22.1983	-1.59264	0.00745	yes	Trehalose 6-phosphate synthase
XLOC_031599	PGSC0003DMG400019150	chr10:51111644-51112600	52.9716	17.6985	-1.58159	0.02955	yes	Conserved gene of unknown function
XLOC_010950	PGSC0003DMG400005732	chr03:58748559-58754514	96.3581	32.2062	-1.58107	0.007	yes	Muconate cycloisomerase
XLOC_009396	PGSC0003DMG400013392	chr03:383298-385208	10.2499	3.42796	-1.58018	0.0416	yes	CBL-interacting protein kinase 20
XLOC_003962	PGSC0003DMG401030252	chr01:615360-617661	94.8788	32.0662	-1.56503	0.01	yes	Conserved gene of unknown function
XLOC_009357	PGSC0003DMG400020209	chr02:48003434-48006685	44.735	15.1748	-1.55973	0.0109	yes	Nodulin family protein
XLOC_037588	PGSC0003DMG400013739	chr12:6853044-6858344	9.15758	3.12046	-1.55321	0.03045	yes	HAK5
XLOC_002321	PGSC0003DMG400026778	chr01:43179274-43181194	143.703	49.2846	-1.54388	0.0118	yes	Conserved gene of unknown function
XLOC_033915	PGSC0003DMG400009257	chr11:13676196-13683382	50.3313	17.3795	-1.53407	0.0111	yes	Neutral/alkaline invertase
XLOC_016248	PGSC0003DMG401003767	chr04:70512936-70515240	5.91503	2.05235	-1.52711	0.04695	yes	Lysine-specific histone demethylase
XLOC_034650	PGSC0003DMG400013282	chr11:489113-493276	520.65	182.561	-1.51194	0.0479	yes	Tonoplast dicarboxylate transporter
XLOC_012419	PGSC0003DMG400018114	chr03:52215658-52218666	17.7719	6.23858	-1.51031	0.01865	yes	ATFRO8/FRO8
XLOC_009170	PGSC0003DMG401001381	chr02:45289178-45294038	29.4427	10.3427	-1.5093	0.01385	yes	Ubiquitin-protein ligase
XLOC_009163	PGSC0003DMG400001387	chr02:45154899-45155735	63.2258	22.3874	-1.49783	0.01845	yes	Ocs element-binding factor
XLOC_016898	PGSC0003DMG400010802	chr05:15763421-15768243	117.803	41.7638	-1.49605	0.01075	yes	Glucose-6-phosphate 1-dehydrogenase
XLOC_005747	PGSC0003DMG400020706	chr01:79841364-79850462	75.8535	26.9073	-1.49522	0.02415	yes	Helicase
XLOC_005705	PGSC0003DMG400018248	chr01:78753208-78758519	18.4834	6.61957	-1.48142	0.0241	yes	Receptor kinase 3
XLOC_027481	PGSC0003DMG400003054	chr08:54253313-54256483	399.449	143.214	-1.47984	0.03645	yes	UDP-Glc-4-epimerase
XLOC_024272	PGSC0003DMG400013002	chr07:38624207-38626056	30.167	10.8626	-1.4736	0.02515	yes	Axi 1 (Auxin-independent growth promoter)
XLOC_000325	PGSC0003DMG400023234	chr00:21176825-21178681	366.809	132.131	-1.47306	0.01515	yes	Sn-1 protein
XLOC_007362	PGSC0003DMG400012677	chr02:40977890-40980171	15.8574	5.72374	-1.47012	0.04515	yes	Rhomboid family protein
XLOC_025780	PGSC0003DMG400029571	chr08:45401941-45407065	114.497	41.5508	-1.46236	0.019	yes	Threonyl-tRNA synthetase
XLOC_005714	PGSC0003DMG400018239	chr01:79013978-79017601	164.289	59.8971	-1.45568	0.036	yes	GRIP and coiled-coil domain-containing protein
XLOC_031823	PGSC0003DMG400028228	chr10:56241972-56245430	22.2293	8.13977	-1.4494	0.0231	yes	Lymphoid organ expressed yellow head virus receptor protein
XLOC_005122	PGSC0003DMG400006840	chr01:65018706-65021313	21.4945	7.88173	-1.44738	0.02165	yes	SBT4B protein
XLOC_014273	PGSC0003DMG400030804	chr04:63830968-63832893	25.5585	9.40416	-1.44243	0.02385	yes	UDP-glucose:glucosyltransferase
XLOC_030764	PGSC0003DMG400021684	chr10:3930405-3932154	58.52	21.5828	-1.43905	0.02	yes	E3 ubiquitin-protein ligase RMA1H1
XLOC_037183	PGSC0003DMG401004637	chr12:60241290-60245789	50.343	18.637	-1.43362	0.01955	yes	Protein phosphatase 2C 40
XLOC_009352	PGSC0003DMG400020215	chr02:47916145-47919507	23.9821	8.89983	-1.43011	0.01825	yes	CLC-Nt2 protein
XLOC_035649	PGSC0003DMG400008052	chr11:41665213-41666046	205.516	77.0174	-1.416	0.0216	yes	Conserved gene of unknown function
XLOC_003331	PGSC0003DMG401024702	chr01:77173335-77174694	16.3831	6.15461	-1.41247	0.04375	yes	Gene of unknown function
XLOC_006619	PGSC0003DMG400002782	chr02:24407425-24409769	35.737	13.5466	-1.39949	0.02345	yes	Oxygen-evolving enhancer protein 1, chloroplastic
XLOC_024420	PGSC0003DMG402000668	chr07:45033112-45036254	258.834	98.7244	-1.39055	0.04765	yes	Nitrate transporter NRT1.1
XLOC_035513	PGSC0003DMG400007365	chr11:37968819-37970009	67.7521	26.0236	-1.38044	0.0257	yes	Conserved gene of unknown function
XLOC_019856	PGSC0003DMG400002100	chr06:44736846-44737898	120.039	46.1661	-1.3786	0.02175	yes	Abscisic acid receptor PYR1
XLOC_003674	PGSC0003DMG400025765	chr01:83959669-83960588	125.357	48.2572	-1.37723	0.018	yes	NtPRp27
XLOC_003378	PGSC0003DMG402002771	chr01:78140948-78143344	19.6206	7.59424	-1.36939	0.03305	yes	Anaerobic basic leucine zipper protein
XLOC_018105	PGSC0003DMG400016973	chr05:10930198-10931820	104.11	40.4032	-1.36557	0.0245	yes	F-box and wd40 domain protein
XLOC_024180	PGSC0003DMG400023125	chr07:31908969-31909654	46.3217	18.1676	-1.35032	0.0407	yes	Conserved gene of unknown function
XLOC_022262	PGSC0003DMG400011136	chr07:740936-749584	211.182	83.2465	-1.34302	0.0475	yes	Ubiquitin carboxyl-terminal hydrolase
XLOC_016648	PGSC0003DMG400022609	chr05:6681417-6687658	45.9579	18.1183	-1.34286	0.0204	yes	Conserved gene of unknown function
XLOC_016081	PGSC0003DMG400010609	chr04:66918040-66920309	181.236	71.7181	-1.33746	0.02505	yes	Transcription factor LIM
XLOC_025305	PGSC0003DMG400013761	chr08:17059432-17062223	129.645	51.4603	-1.33304	0.0363	yes	Clathrin assembly protein
XLOC_030681	PGSC0003DMG400025001	chr10:1693806-1700078	51.9568	20.7189	-1.32637	0.0332	yes	Global transcription factor group
XLOC_011810	PGSC0003DMG400020742	chr03:34637640-34639195	53.8665	21.5092	-1.32443	0.0384	yes	Aquaporin
XLOC_033851	PGSC0003DMG400029029	chr11:10339258-10344243	25.6628	10.2658	-1.32184	0.02605	yes	Phosphatidylinositol 4-phosphate 5-kinase
XLOC_023364	PGSC0003DMG400007057	chr07:52231013-52235494	34.1602	13.7144	-1.31663	0.0307	yes	Ribokinase
XLOC_012468	PGSC0003DMG400017115	chr03:53312697-53316721	186.352	75.1139	-1.31088	0.03485	yes	Nodulin family protein
XLOC_030584	PGSC0003DMG400021607	chr09:61157716-61164980	55.0094	22.2766	-1.30415	0.03135	yes	WD-repeat protein
XLOC_034938	PGSC0003DMG401028661	chr11:6778347-6780720	19.2481	7.80864	-1.30157	0.0337	yes	Phosphatidylinositol 4-kinase
XLOC_018729	PGSC0003DMG400030097	chr05:46888512-46893536	18.5885	7.56311	-1.29736	0.036	yes	Gamma-glutamyl transferase
XLOC_021262	PGSC0003DMG400025283	chr06:36880609-36883841	22.72	9.24488	-1.29724	0.0418	yes	Conserved gene of unknown function
XLOC_031918	PGSC0003DMG400029832	chr10:58029068-58033393	41.4731	16.9027	-1.29492	0.035	yes	Sugar-dependent1
XLOC_032913	PGSC0003DMG400018939	chr10:47538244-47548107	46.9136	19.1637	-1.29163	0.0275	yes	Protein kinase
XLOC_019470	PGSC0003DMG400024236	chr06:27786439-27792154	112.9	46.4197	-1.28224	0.03425	yes	2-oxoglutarate-dependent dioxygenase
XLOC_004841	PGSC0003DMG400024301	chr01:52318260-52322371	10.9138	4.48847	-1.28186	0.04805	yes	Eukaryotic translation initiation factor 2c
XLOC_006505	PGSC0003DMG401012010	chr02:20698765-20707178	19.9647	8.21588	-1.28096	0.035	yes	Nuclear receptor binding set domain containing protein 1, nsd
XLOC_035113	PGSC0003DMG400009276	chr11:13771267-13772826	266.06	110.226	-1.2713	0.0472	yes	Transcription factor
XLOC_014136	PGSC0003DMG400024107	chr04:59881126-59884571	16.632	6.89833	-1.26964	0.04	yes	GT2 protein
XLOC_017445	PGSC0003DMG400027128	chr05:47980607-47984023	35.3011	14.6527	-1.26855	0.03695	yes	Binding protein
XLOC_026436	PGSC0003DMG400017844	chr08:4138577-4144099	22.0104	9.15614	-1.26537	0.0382	yes	Cell cycle control protein cwf22
XLOC_029596	PGSC0003DMG400004415	chr09:15569936-15575939	56.6979	23.6486	-1.26154	0.03255	yes	Kinase
XLOC_029466	PGSC0003DMG400011798	chr09:8930435-8931614	91.941	38.594	-1.25233	0.03495	yes	Protein kinase APK1B, chloroplast
XLOC_034766	PGSC0003DMG400016224	chr11:2745708-2748048	181.272	76.2235	-1.24985	0.04005	yes	NtRab11D
XLOC_023873	PGSC0003DMG400029956	chr07:8424205-8425852	51.8998	21.8692	-1.24683	0.0413	yes	F-box family protein
XLOC_017260	PGSC0003DMG400013975	chr05:42894346-42898619	233.028	99.0022	-1.23497	0.0358	yes	Xyloglucan endotransglycosylase/hydrolase XTH-6
XLOC_020293	PGSC0003DMG402027007	chr06:53943286-53948171	28.8383	12.2644	-1.23351	0.03875	yes	Inositol transporter 1
XLOC_003586	PGSC0003DMG400033569	chr01:82314788-82318067	30.3167	12.8986	-1.2329	0.03675	yes	NPH3 (NON-PHOTOTROPIC HYPOCOTYL 3)
XLOC_017560	PGSC0003DMG400023515	chr05:50492401-50501214	48.2086	20.5113	-1.23287	0.03995	yes	Sulfate transporter
XLOC_024882	PGSC0003DMG400022165	chr07:55751137-55756434	75.037	32.092	-1.22539	0.04135	yes	Serine/threonine protein kinase
XLOC_027733	PGSC0003DMG401008870	chr09:2574866-2580006	92.1076	39.4249	-1.22421	0.0427	yes	Rac GTPase activating protein 1
XLOC_036995	PGSC0003DMG400015424	chr12:56801180-56804136	35.7118	15.3818	-1.21518	0.04585	yes	Mature anther-specific protein LAT61
XLOC_003306	PGSC0003DMG400028589	chr01:76525158-76533985	69.7689	30.0573	-1.21487	0.04665	yes	Rac-GTP binding protein
XLOC_006378	PGSC0003DMG400011811	chr02:13913576-13919557	116.059	50.0376	-1.21377	0.04145	yes	Ferredoxin--NADP reductase, root-type isozyme, chloroplastic
XLOC_006841	PGSC0003DMG400009710	chr02:30230205-30234280	13.7347	5.97266	-1.20139	0.04925	yes	Na(+)/H(+) antiporter
XLOC_012721	PGSC0003DMG400014254	chr03:58061400-58074337	54.3532	23.7973	-1.19157	0.04865	yes	Pitrilysin
XLOC_021441	PGSC0003DMG400013810	chr06:43594116-43599081	72.2195	31.6873	-1.18848	0.04925	yes	Nodulin MtN3 family protein
XLOC_012049	PGSC0003DMG402019982	chr03:43226913-43232355	94.5868	41.5906	-1.18538	0.03845	yes	Pectinacetylesterase
XLOC_030375	PGSC0003DMG400001127	chr09:55481493-55482553	212.969	93.7921	-1.18311	0.0442	yes	Histone H1F
XLOC_014653	PGSC0003DMG400002845	chr04:116502-120105	45.9251	20.2666	-1.18018	0.04465	yes	Nucleotide pyrophosphatase/phosphodiesterase
XLOC_018958	PGSC0003DMG400023330	chr05:51820938-51822300	56.3136	24.9058	-1.177	0.0487	yes	Conserved gene of unknown function
XLOC_008352	PGSC0003DMG400010424	chr02:27594794-27599995	49.7945	22.0779	-1.17338	0.0465	yes	Rubisco subunit binding-protein alpha subunit, ruba
XLOC_036762	PGSC0003DMG400028643	chr12:49846494-49849359	102.189	45.3817	-1.17106	0.04215	yes	Conserved gene of unknown function
XLOC_021136	PGSC0003DMG400023954	chr06:30454959-30456581	109.073	48.5785	-1.1669	0.0468	yes	Prenylated Rab acceptor protein
XLOC_022092	PGSC0003DMG400030439	chr06:57056945-57061434	46.2031	20.651	-1.16178	0.04855	yes	Hydrolase, hydrolyzing O-glycosyl compounds
XLOC_018137	PGSC0003DMG400017461	chr05:12087936-12096572	22.4057	10.0849	-1.15168	0.04665	yes	Transposon protein
XLOC_031768	PGSC0003DMG400028278	chr10:55286939-55288932	72.7833	32.8689	-1.14688	0.048	yes	UDP-glucose:glucosyltransferase
XLOC_010390	PGSC0003DMG400000578	chr03:46586642-46589142	50.5162	22.9408	-1.13883	0.04855	yes	Serine-threonine protein kinase, plant-type
XLOC_007612	PGSC0003DMG400001441	chr02:45786406-45790505	54.0604	24.6218	-1.13464	0.04925	yes	Cyclic nucleotide-gated ion channel

## Sheet: expressed_both
Table S5_DEG in Stolon
Geneid	GeneName	Locus	FPKM_KJHighNStolon	FPKM_KJLowNStolon	log2Foldchange	Pvalue	Pvalue_Significance	Gene_Description
XLOC_000003	PGSC0003DMG400013995	chr00:174832-179264	4.43204	2.33788	-0.922771	0.2865	no	Serine carboxypeptidase III
XLOC_000008	PGSC0003DMG400022052	chr00:804762-805569	40.3651	39.6033	-0.0274902	0.96745	no	Conserved gene of unknown function
XLOC_000010	PGSC0003DMG400022093	chr00:1247382-1252635	105.297	88.7674	-0.246366	0.67315	no	Conserved gene of unknown function
XLOC_000021	PGSC0003DMG400020791	chr00:2401579-2402119	0.445508	0.132744	-1.74681	0.46425	no	Adenosine monophosphate binding protein 1 AMPBP1
XLOC_000025	PGSC0003DMG400020793	chr00:2982714-2985439	1.47239	1.07675	-0.451474	0.64615	no	Zinc finger, CCHC-type
XLOC_000030	PGSC0003DMG400006701	chr00:3809473-3817257	37.974	27.1816	-0.482383	0.4342	no	ABI3-interacting protein 3
XLOC_000037	PGSC0003DMG400019220	chr00:4997014-4999286	0.719104	0.668783	-0.104661	0.9339	no	Gene of unknown function
XLOC_000044	PGSC0003DMG400013179	chr00:5627840-5632014	49.8794	62.6961	0.329931	0.56555	no	Phytol kinase 1, chloroplast
XLOC_000069	PGSC0003DMG400017943	chr00:7040830-7044510	1.63236	5.26055	1.68825	0.0359	Yes	Nodulation receptor kinase
XLOC_000070	PGSC0003DMG400017941	chr00:7155576-7164164	3.23339	3.03261	-0.0924845	0.92135	no	Ubiquitin-protein ligase
XLOC_000073	PGSC0003DMG400025640	chr00:7255262-7257150	3.3294	3.70051	0.152462	0.84375	no	Gene of unknown function
XLOC_000084	PGSC0003DMG400013708	chr00:7999652-8000914	10.238	9.51539	-0.105597	0.8822	no	Zinc finger-homeodomain protein 1
XLOC_000107	PGSC0003DMG400031482	chr00:8833431-8843391	8.05894	10.6511	0.40234	0.5293	no	CST complex subunit CTC1
XLOC_000108	PGSC0003DMG401008792	chr00:8866491-8869952	1.90055	2.15516	0.181375	0.8514	no	Ribosomal protein large subunit 2
XLOC_000115	PGSC0003DMG400010845	chr00:9277565-9278271	18.8853	21.3319	0.175746	0.8165	no	Gene of unknown function
XLOC_000116	PGSC0003DMG400033933	chr00:9279662-9282683	2.38286	2.14612	-0.150965	0.85045	no	Gene of unknown function
XLOC_000120	PGSC0003DMG400006564	chr00:9503692-9506600	11.5692	8.73546	-0.405337	0.51255	no	Alphavirus core protein family
XLOC_000131	PGSC0003DMG400019559	chr00:10559354-10561753	0.697144	0.425685	-0.71167	0.59595	no	Stromal antigen
XLOC_000132	PGSC0003DMG400019558	chr00:10561849-10562314	2.26054	2.81846	0.318237	0.867	no	Stromal antigen
XLOC_000157	PGSC0003DMG400001912	chr00:12338782-12351136	31.682	36.0594	0.186709	0.7485	no	Phosphoglucomutase
XLOC_000158	PGSC0003DMG400001913	chr00:12383229-12384734	80.9114	77.5415	-0.0613743	0.9111	no	Transcription factor
XLOC_000159	PGSC0003DMG400001914	chr00:12392443-12405044	3.42891	5.6973	0.732528	0.29445	no	(-)-germacrene D synthase
XLOC_000160	PGSC0003DMG400001915	chr00:12427764-12431196	0.872842	1.34803	0.62706	0.586	no	Flavonoid 3-hydroxylase
XLOC_000161	PGSC0003DMG400001916	chr00:12458409-12459147	7.21261	4.25248	-0.762216	0.43055	no	Ocs element-binding factor
XLOC_000162	PGSC0003DMG400001917	chr00:12494035-12497604	1.25965	1.14156	-0.142017	0.88415	no	2-oxoglutarate decarboxylase/ hydro-lyase/ magnesium ion binding / thiamin pyrophosphate binding
XLOC_000163	PGSC0003DMG400001918	chr00:12506968-12510025	1.37486	1.40972	0.0361206	0.9663	no	Transcription factor bHLH49
XLOC_000164	PGSC0003DMG400001946	chr00:12526701-12527014	9.64909	7.69041	-0.327333	0.7901	no	Methyladenine glycosylase family protein
XLOC_000165	PGSC0003DMG400001919	chr00:12556865-12566058	27.533	24.7464	-0.153946	0.78585	no	BHLH domain class transcription factor
XLOC_000166	PGSC0003DMG400001920	chr00:12580902-12585757	4.41539	5.6745	0.361952	0.6625	no	Translin family protein
XLOC_000169	PGSC0003DMG400004427	chr00:12837667-12842779	5.84039	6.21149	0.0888745	0.89525	no	Glycosyltransferase QUASIMODO1
XLOC_000186	PGSC0003DMG400010909	chr00:13622169-13622765	7.96879	6.19978	-0.362143	0.7261	no	Gene of unknown function
XLOC_000214	PGSC0003DMG400023305	chr00:15108838-15110843	16.8607	17.1058	0.02082	0.97065	no	Gene of unknown function
XLOC_000248	PGSC0003DMG400021882	chr00:17368432-17369379	0.641589	1.65683	1.36871	0.27175	no	Gene of unknown function
XLOC_000249	PGSC0003DMG400021883	chr00:17370363-17371217	51.7538	82.965	0.680837	0.2491	no	Reverse transcriptase
XLOC_000250	PGSC0003DMG400021884	chr00:17386154-17387389	128.266	184.297	0.522895	0.3618	no	Conserved gene of unknown function
XLOC_000251	PGSC0003DMG400021886	chr00:17425689-17426561	95.962	120.672	0.330557	0.56535	no	Conserved gene of unknown function
XLOC_000254	PGSC0003DMG400021887	chr00:17556681-17563227	2.10621	2.35873	0.163359	0.80835	no	Bacterial spot disease resistance protein 4
XLOC_000258	PGSC0003DMG400017079	chr00:17791257-17793765	0.47931	0.415494	-0.206133	0.8726	no	Gene of unknown function
XLOC_000260	PGSC0003DMG400037098	chr00:17815066-17821252	0.907728	0.638214	-0.508221	0.7914	no	Conserved gene of unknown function
XLOC_000261	PGSC0003DMG401017077	chr00:17823897-17825965	0.0901416	0.656935	2.86549	0.1062	no	UDP-glucosyltransferase
XLOC_000266	PGSC0003DMG400026794	chr00:18407476-18408808	26.6573	30.7463	0.205882	0.7305	no	Conserved gene of unknown function
XLOC_000283	PGSC0003DMG400030143	chr00:19277921-19283521	0.931885	2.61402	1.48804	0.11025	no	Gene of unknown function
XLOC_000284	PGSC0003DMG400030145	chr00:19290279-19291670	2.98322	5.97186	1.00131	0.21885	no	Gene of unknown function
XLOC_000286	PGSC0003DMG400024382	chr00:19375176-19377324	0.171435	0.928746	2.43762	0.3672	no	Gene of unknown function
XLOC_000292	PGSC0003DMG400025678	chr00:19758228-19768582	50.1579	24.1839	-1.05243	0.07305	no	Potassium channel NtKC1
XLOC_000318	PGSC0003DMG400009632	chr00:20877287-20878861	1.12638	2.11801	0.911012	0.4245	no	Conserved gene of unknown function
XLOC_000319	PGSC0003DMG400009633	chr00:20881885-20887615	0.858631	1.15481	0.427542	0.6222	no	N protein
XLOC_000320	PGSC0003DMG400009634	chr00:20938787-20940397	0.665549	1.12342	0.755279	0.48815	no	Bacterial spot disease resistance protein 4
XLOC_000321	PGSC0003DMG400009635	chr00:20947099-20949646	0.980597	0.684297	-0.519038	0.64735	no	Gene of unknown function
XLOC_000322	PGSC0003DMG400023237	chr00:21126055-21133670	1.31306	1.1923	-0.139189	0.85805	no	Conserved gene of unknown function
XLOC_000323	PGSC0003DMG400023236	chr00:21162162-21164997	17.5146	41.3221	1.23836	0.0703	no	Sn-1 protein
XLOC_000325	PGSC0003DMG400023234	chr00:21176825-21178681	366.809	132.131	-1.47306	0.01515	Yes	Sn-1 protein
XLOC_000332	PGSC0003DMG400026853	chr00:21407638-21408792	10.3766	10.7146	0.046252	0.9509	no	Endochitinase 3
XLOC_000333	PGSC0003DMG400026854	chr00:21415306-21416600	94.7575	115.155	0.281266	0.6256	no	Endochitinase 2
XLOC_000334	PGSC0003DMG400026855	chr00:21419776-21420932	59.2307	117.782	0.991697	0.0872	no	Endochitinase 4
XLOC_000335	PGSC0003DMG400023201	chr00:21590507-21591455	0.0567673	1.59734	4.81447	0.2434	no	CLE family OsCLE801 protein
XLOC_000343	PGSC0003DMG400011948	chr00:22096296-22097627	65.8474	31.1441	-1.08017	0.07335	no	Cationic peroxidase 1
XLOC_000344	PGSC0003DMG400011949	chr00:22111593-22113047	62.6238	290.555	2.21403	0.0004	Yes	Non-specific lipid-transfer protein
XLOC_000346	PGSC0003DMG400011950	chr00:22129369-22130094	0.549688	0.162599	-1.7573	0.4272	no	Chloroplast ferredoxin I
XLOC_000354	PGSC0003DMG400025692	chr00:22491465-22495487	18.608	28.7777	0.629025	0.27185	no	Amino acid binding protein
XLOC_000356	PGSC0003DMG400023222	chr00:22518045-22518496	1.14464	6.08462	2.41027	0.158	no	Conserved gene of unknown function
XLOC_000358	PGSC0003DMG400023217	chr00:22536778-22541333	33.9863	97.7717	1.52447	0.0178	Yes	Gamma-gliadin
XLOC_000359	PGSC0003DMG400023218	chr00:22575897-22579255	15.0392	71.7554	2.25436	0.0012	Yes	C2 domain-containing protein
XLOC_000360	PGSC0003DMG400023220	chr00:22626426-22629762	0.682309	10.5488	3.95051	0.18065	no	Gamma-gliadin
XLOC_000369	PGSC0003DMG401018044	chr00:22764186-22765350	2.29731	3.30995	0.526862	0.6127	no	Conserved gene of unknown function
XLOC_000371	PGSC0003DMG401006653	chr00:22802782-22812842	5.68102	4.39779	-0.36937	0.7319	no	Disease resistance protein
XLOC_000379	PGSC0003DMG400002340	chr00:23057956-23059395	16.6232	13.3392	-0.317524	0.6219	no	Elicitor-inducible cytochrome P450
XLOC_000380	PGSC0003DMG400002341	chr00:23075713-23077354	3.1336	2.62869	-0.253476	0.7912	no	Cytochrome P450
XLOC_000383	PGSC0003DMG400031444	chr00:23231383-23235077	59.949	27.2419	-1.13791	0.0976	no	Nucleotide binding
XLOC_000384	PGSC0003DMG400031445	chr00:23290750-23298953	2.68529	2.92045	0.121112	0.90265	no	Charged multivesicular body protein 2a
XLOC_000387	PGSC0003DMG400016009	chr00:23424152-23428686	61.2158	67.465	0.140235	0.80825	no	S-adenosylmethionine decarboxylase proenzyme
XLOC_000399	PGSC0003DMG400009755	chr00:24053397-24054900	1.42178	0.740368	-0.941382	0.55055	no	Hcr2-0A
XLOC_000401	PGSC0003DMG400035426	chr00:24093944-24098177	0.624299	1.31879	1.07891	0.5646	no	Conserved gene of unknown function
XLOC_000415	PGSC0003DMG400020894	chr00:24401118-24402279	1.97739	4.1534	1.0707	0.2757	no	Kinase
XLOC_000416	PGSC0003DMG400020895	chr00:24414182-24417600	0.2704	1.57366	2.54096	0.0347	Yes	UDP-glucose:glucosyltransferase
XLOC_000417	PGSC0003DMG400020896	chr00:24417826-24419800	0.445828	1.14093	1.35565	0.2415	no	Glucosyl/glucuronosyl transferases
XLOC_000418	PGSC0003DMG400020897	chr00:24431056-24431737	0.594464	3.25935	2.45492	0.1234	no	UDP-glucose:glucosyltransferase
XLOC_000419	PGSC0003DMG400020898	chr00:24458621-24460017	3.25137	7.0772	1.12213	0.18155	no	Conserved gene of unknown function
XLOC_000420	PGSC0003DMG400020899	chr00:24461101-24463912	7.24696	15.4178	1.08914	0.09145	no	Stress-induced receptor-like kinase
XLOC_000424	PGSC0003DMG400021051	chr00:24859803-24862824	1.59241	2.12182	0.414091	0.63615	no	Hcr9-9D
XLOC_000426	PGSC0003DMG402021049	chr00:24876412-24878824	0.410067	0.746681	0.864634	0.49715	no	Hcr9-OR2A
XLOC_000428	PGSC0003DMG400029128	chr00:24989593-24991387	6.35042	9.6001	0.596196	0.412	no	Kinase
XLOC_000429	PGSC0003DMG400029129	chr00:24996557-24997268	19.5143	18.4656	-0.0796929	0.9227	no	Stress-induced receptor-like kinase
XLOC_000430	PGSC0003DMG400029130	chr00:25010831-25013678	1.66491	2.86172	0.781437	0.37345	no	UDP-glucose:glucosyltransferase
XLOC_000431	PGSC0003DMG400043363	chr00:25031498-25032125	0.848317	1.08567	0.355906	0.81205	no	UDP-glucose:glucosyltransferase
XLOC_000433	PGSC0003DMG400017997	chr00:25423532-25425666	1.33554	3.60435	1.43232	0.23	no	Cytochrome P450
XLOC_000434	PGSC0003DMG400017998	chr00:25449468-25453906	1.94976	3.89498	0.998318	0.3004	no	F-box family protein
XLOC_000435	PGSC0003DMG400017999	chr00:25480002-25482012	7.76231	6.80875	-0.189097	0.7872	no	Cytochrome P450 hydroxylase
XLOC_000439	PGSC0003DMG400031553	chr00:25725406-25731863	0.400079	0.267535	-0.580556	0.63115	no	Ribosomal RNA methyltransferase
XLOC_000441	PGSC0003DMG400015081	chr00:26157100-26158615	0.485605	0.841573	0.793304	0.52755	no	Serine-threonine protein kinase, plant-type
XLOC_000446	PGSC0003DMG400009792	chr00:26493702-26494327	5.69457	3.35661	-0.762582	0.49915	no	Cytochrome P450 71D7
XLOC_000447	PGSC0003DMG400009788	chr00:26494880-26496854	8.1565	4.93378	-0.725256	0.38555	no	Cytochrome P450
XLOC_000448	PGSC0003DMG400009789	chr00:26497250-26497862	5.48126	5.2549	-0.0608435	0.95195	no	Cytochrome P450
XLOC_000449	PGSC0003DMG400030267	chr00:26737742-26741881	2.33449	4.19997	0.847272	0.44945	no	Bacterial spot disease resistance protein 4
XLOC_000462	PGSC0003DMG400002414	chr00:27806635-27807575	213.69	105.803	-1.01414	0.0828	no	Sn-2 protein
XLOC_000465	PGSC0003DMG400009837	chr00:28245476-28247545	19.1507	22.7705	0.249769	0.67995	no	Gene of unknown function
XLOC_000468	PGSC0003DMG400021087	chr00:28502192-28506377	0.333927	0.465226	0.478398	0.75305	no	EMB2421
XLOC_000469	PGSC0003DMG400032281	chr00:28537740-28545113	4.92073	3.15982	-0.63903	0.3256	no	NBS-LRR resistance protein
XLOC_000470	PGSC0003DMG400032282	chr00:28560178-28561573	2.94012	2.90412	-0.0177761	0.98605	no	Cysteine-rich extensin-2
XLOC_000478	PGSC0003DMG400003427	chr00:29442017-29443907	5.13336	4.91796	-0.0618433	0.9347	no	F-Box protein
XLOC_000479	PGSC0003DMG400003428	chr00:29447941-29449474	6.78764	6.07428	-0.160197	0.8349	no	F-Box protein
XLOC_000481	PGSC0003DMG400003487	chr00:29676464-29676933	19.2878	26.1469	0.438952	0.7262	no	Conserved gene of unknown function
XLOC_000482	PGSC0003DMG400015148	chr00:29703874-29705833	538.289	486.948	-0.144613	0.79655	no	Conserved gene of unknown function
XLOC_000488	PGSC0003DMG400031888	chr00:29998146-29999860	1.7797	3.5664	1.00283	0.275	no	Auxin response factor 2
XLOC_000490	PGSC0003DMG401021043,PGSC0003DMG402021043	chr00:30289024-30292831	1.81129	1.20602	-0.586759	0.55035	no	Please refer to the Supplement_sheet
XLOC_000494	PGSC0003DMG400002458	chr00:30666406-30667653	1.48292	1.49138	0.00820068	0.98485	no	NBS-LRR resistance protein
XLOC_000495	PGSC0003DMG400002457	chr00:30676425-30680640	0.588737	0.683369	0.215043	0.88795	no	Late blight resistance protein Rpi-blb2
XLOC_000496	PGSC0003DMG400002456	chr00:30686520-30690037	7.51818	8.27055	0.137599	0.8507	no	Cysteine-rich extensin-2
XLOC_000497	PGSC0003DMG400004561	chr00:30691996-30697195	2.82331	1.87134	-0.593314	0.4101	no	Late blight resistance protein Rpi-blb2
XLOC_000501	PGSC0003DMG400018024	chr00:30904530-30906499	11.5606	30.0984	1.38047	0.0262	Yes	Serine-threonine protein kinase, plant-type
XLOC_000502	PGSC0003DMG400018028	chr00:30906909-30907303	9.33812	27.547	1.56069	0.1694	no	Gene of unknown function
XLOC_000504	PGSC0003DMG400018058	chr00:31023887-31024279	4.70098	3.78461	-0.312815	0.8064	no	Cytochrome P450
XLOC_000506	PGSC0003DMG400014117	chr00:31152242-31152680	11.7021	17.5648	0.585917	0.57605	no	Nitrate excretion transporter 6
XLOC_000509	PGSC0003DMG400041536	chr00:31265154-31266228	0.76906	1.81273	1.237	0.4178	no	Cell differentiation protein rcd1
XLOC_000511	PGSC0003DMG400010947	chr00:31322300-31324167	2.09903	2.33239	0.152081	0.89705	no	Receptor protein kinase
XLOC_000514	PGSC0003DMG400001278	chr00:31385353-31391528	1.89314	1.73934	-0.122241	0.9233	no	Electron carrier
XLOC_000516	PGSC0003DMG400032810	chr00:31483961-31484706	2.92075	4.72953	0.69536	0.50395	no	Gene of unknown function
XLOC_000519	PGSC0003DMG400001291	chr00:31582817-31585883	0.0620907	0.403464	2.69999	0.1408	no	Conserved gene of unknown function
XLOC_000522	PGSC0003DMG401009818	chr00:31931534-31934926	2.46886	2.88378	0.224117	0.7877	no	Disease resistance protein BS2
XLOC_000523	PGSC0003DMG402009818	chr00:31939107-31942403	2.16363	2.63213	0.282782	0.7393	no	RGC1
XLOC_000524	PGSC0003DMG401009819	chr00:31946005-31947409	6.96277	7.3562	0.0792998	0.9193	no	Resistance protein PSH-RGH6
XLOC_000527	PGSC0003DMG400016050	chr00:31978038-31979381	11.3251	13.1297	0.213317	0.75025	no	UDP-glucose:glucosyltransferase
XLOC_000530	PGSC0003DMG401026866	chr00:32191292-32193176	20.39	9.60061	-1.08667	0.5165	no	Conserved gene of unknown function
XLOC_000536	PGSC0003DMG400036303	chr00:32383272-32384957	0.599487	0.214616	-1.48197	0.51005	no	TNP2-like transposon protein
XLOC_000538	PGSC0003DMG401026894	chr00:32454054-32454727	1.42457	1.95064	0.453422	0.7151	no	Gene of unknown function
XLOC_000539	PGSC0003DMG401004545	chr00:32472033-32476774	1.635	1.50382	-0.120665	0.91655	no	Conserved gene of unknown function
XLOC_000540	PGSC0003DMG402004545	chr00:32482898-32487998	2.02661	1.71897	-0.237519	0.8675	no	Conserved gene of unknown function
XLOC_000545	PGSC0003DMG400009848	chr00:32605770-32609084	2.79256	2.88549	0.0472235	0.96195	no	Glucose-6-phosphate isomerase
XLOC_000546	PGSC0003DMG400013229	chr00:32683426-32690771	3.68936	3.63241	-0.0224442	0.9747	no	Gene of unknown function
XLOC_000547	PGSC0003DMG400013230	chr00:32696606-32698312	4.07702	2.986	-0.4493	0.61085	no	Cytochrome P450
XLOC_000551	PGSC0003DMG400005600	chr00:32940661-32942420	2.01681	1.84865	-0.1256	0.90445	no	NBS-LRR resistance protein
XLOC_000554	PGSC0003DMG400032530	chr00:33091647-33092122	3.17943	2.24631	-0.501214	0.69435	no	Sn-2 protein
XLOC_000556	PGSC0003DMG400029246	chr00:33110626-33111745	4.11124	2.91486	-0.496145	0.6328	no	Conserved gene of unknown function
XLOC_000558	PGSC0003DMG400036851	chr00:33571092-33571595	33.4268	35.199	0.0745295	0.92755	no	Actin-depolymerizing factor 2
XLOC_000561	PGSC0003DMG400007759	chr00:33717960-33720534	33.0793	101.846	1.62238	0.01075	Yes	ARF GTPase activator
XLOC_000562	PGSC0003DMG400031513	chr00:33905281-33906263	0.279907	1.90065	2.76347	0.1302	no	Extensin (ext)
XLOC_000563	PGSC0003DMG400001286	chr00:33920246-33922191	3.05127	2.63858	-0.209647	0.8087	no	NBS-LRR root-knot nematode resistance protein
XLOC_000568	PGSC0003DMG400019100	chr00:34044187-34047509	0.491097	0.0684698	-2.84247	0.1055	no	TRANSPARENT TESTA 12 protein
XLOC_000572	PGSC0003DMG400016110	chr00:34193197-34198270	41.912	38.2317	-0.132593	0.8239	no	Binding protein
XLOC_000573	PGSC0003DMG400015125	chr00:34250315-34251056	10.6413	6.8974	-0.625556	0.46545	no	Gene of unknown function
XLOC_000574	PGSC0003DMG400015126	chr00:34251287-34252063	3.44682	2.05233	-0.748005	0.5076	no	Gene of unknown function
XLOC_000584	PGSC0003DMG400019082	chr00:34803260-34806222	7.32698	6.19819	-0.241372	0.7449	no	Mutt domain protein
XLOC_000588	PGSC0003DMG400033354	chr00:34975675-34976205	52.4104	31.245	-0.746226	0.31145	no	Sn-1 protein
XLOC_000589	PGSC0003DMG400047233	chr00:35003648-35012075	9.81606	13.0465	0.410448	0.67285	no	Calmodulin-3
XLOC_000601	PGSC0003DMG400031503	chr00:35480462-35481718	0.732636	0.304816	-1.26516	0.4713	no	RNase Phy3
XLOC_000603	PGSC0003DMG400006744	chr00:35585198-35585924	0.702372	6.03191	3.10231	0.07515	no	Auxin efflux carrier component
XLOC_000606	PGSC0003DMG400004534	chr00:35753218-35753812	1.89166	2.95729	0.644626	0.615	no	Inosine-uridine preferring nucleoside hydrolase
XLOC_000607	PGSC0003DMG400004535	chr00:35764698-35766455	0.36264	0.861061	1.24758	0.40545	no	Inosine-uridine preferring nucleoside hydrolase
XLOC_000609	PGSC0003DMG400018069	chr00:35808345-35813754	2.56309	4.21013	0.71598	0.60515	no	Gene of unknown function
XLOC_000610	PGSC0003DMG401030272	chr00:35898662-35899639	3.94949	2.23513	-0.821309	0.58195	no	Nuclear pore complex protein nup93
XLOC_000614	PGSC0003DMG401032586	chr00:36068743-36070261	0.0915373	0.394344	2.10702	0.24805	no	Gene of unknown function
XLOC_000615	PGSC0003DMG400021056	chr00:36072553-36073550	0.878621	0.281746	-1.64084	0.3156	no	Conserved gene of unknown function
XLOC_000619	PGSC0003DMG400017123	chr00:36184649-36186778	0.620549	1.79168	1.5297	0.1997	no	Cytochrome P450
XLOC_000620	PGSC0003DMG400017124	chr00:36187415-36190626	4.09254	3.4983	-0.226343	0.75105	no	Cytochrome P450
XLOC_000621	PGSC0003DMG400017125	chr00:36192608-36194833	4.56329	3.86276	-0.24044	0.7482	no	Cytochrome P450
XLOC_000623	PGSC0003DMG400003501	chr00:36304119-36311741	3.62838	4.86712	0.42374	0.57805	no	Vacuolar protein sorting protein
XLOC_000625	PGSC0003DMG400033941	chr00:36435398-36437108	4.78562	6.59648	0.46299	0.5402	no	Gene of unknown function
XLOC_000627	PGSC0003DMG400020039	chr00:36453829-36455707	3.13597	2.71536	-0.207768	0.80815	no	Succinate/fumarate mitochondrial transporter
XLOC_000630	PGSC0003DMG400033168	chr00:36638621-36640740	27.8791	25.5962	-0.123254	0.831	no	Gene of unknown function
XLOC_000641	PGSC0003DMG400032289	chr00:37147945-37150150	340.669	0.696804	-8.9334	0.00025	Yes	Gene of unknown function
XLOC_000645	PGSC0003DMG400035769	chr00:37500248-37501524	4.22606	7.14834	0.758295	0.3643	no	Cytochrome P450
XLOC_000648	PGSC0003DMG400009843	chr00:37636179-37639839	8.09703	15.3432	0.922135	0.13895	no	Receptor kinase
XLOC_000649	PGSC0003DMG400007780	chr00:37646852-37647227	12.8043	20.8561	0.70384	0.4923	no	Pto-like serine/threonine kinase
XLOC_000652	PGSC0003DMG400008804	chr00:37726549-37730025	1.94952	2.15565	0.145003	0.887	no	Chlorophyll a/b binding protein
XLOC_000654	PGSC0003DMG400013231	chr00:37792074-37794645	6.84943	16.1964	1.24162	0.15725	no	Calcium ion binding protein
XLOC_000656	PGSC0003DMG400024456	chr00:38044336-38045386	2.41279	2.68665	0.155109	0.88045	no	Autoinhibited calcium ATPase
XLOC_000657	PGSC0003DMG400022113	chr00:38229466-38233573	1.39754	1.64798	0.237806	0.82045	no	Aspartic proteinase nepenthesin-1
XLOC_000658	PGSC0003DMG400020040	chr00:38299621-38300718	2.39472	1.7583	-0.445677	0.6871	no	Receptor protein kinase
XLOC_000660	PGSC0003DMG400013217	chr00:38531412-38535950	19.324	9.5753	-1.01301	0.3682	no	Gene of unknown function
XLOC_000661	PGSC0003DMG400007782	chr00:38537201-38540209	264.747	1054.37	1.9937	0.01355	Yes	Alpha-1,4 glucan phosphorylase L-1 isozyme, chloroplastic/amyloplastic
XLOC_000664	PGSC0003DMG400002476	chr00:38716912-38717500	1.56953	1.02175	-0.619288	0.62635	no	Conserved gene of unknown function
XLOC_000665	PGSC0003DMG400010983	chr00:38749422-38750097	0.618075	0.709165	0.198339	0.90205	no	Cytochrome P450
XLOC_000670	PGSC0003DMG400004564	chr00:38981788-38982676	1.72941	2.55563	0.563394	0.6532	no	UDP-glucosyltransferase
XLOC_000672	PGSC0003DMG400004553	chr00:39041974-39044245	3.37356	6.73058	0.99646	0.222	no	Kinase
XLOC_000675	PGSC0003DMG400032773	chr00:39243352-39245443	1.66898	1.42368	-0.229339	0.7972	no	Conserved gene of unknown function
XLOC_000677	PGSC0003DMG400012101	chr00:39423639-39425610	328.651	425.418	0.372322	0.5475	no	60S ribosomal protein L35a
XLOC_000678	PGSC0003DMG400031729	chr00:39444815-39447651	0.332483	0.757799	1.18853	0.44665	no	UPF0308 protein, chloroplastic
XLOC_000683	PGSC0003DMG400033184	chr00:39667374-39669437	2.55939	2.30593	-0.150454	0.8888	no	Actin binding protein
XLOC_000689	PGSC0003DMG400002479	chr00:39917316-39918296	448.505	2275.76	2.34315	0.00325	Yes	Alpha-1,4 glucan phosphorylase L-1 isozyme, chloroplastic/amyloplastic
XLOC_000690	PGSC0003DMG400031896	chr00:40043036-40044166	14.8383	21.9053	0.56196	0.6426	no	Gene of unknown function
XLOC_000695	PGSC0003DMG401033165	chr00:40207064-40209211	9.34882	7.60597	-0.297651	0.7096	no	Gene of unknown function
XLOC_000699	PGSC0003DMG400031892	chr00:40520542-40521708	4.72836	5.07456	0.101942	0.90635	no	Conserved gene of unknown function
XLOC_000703	PGSC0003DMG400032085	chr00:40755502-40756367	10.0846	6.35975	-0.665108	0.5254	no	Cell division protease ftsH
XLOC_000706	PGSC0003DMG400031725	chr00:40999196-41000081	19.1851	19.6581	0.0351364	0.95665	no	26S protease regulatory subunit S10b
XLOC_000709	PGSC0003DMG401031907	chr00:41245108-41246262	14.2114	10.0166	-0.504654	0.56295	no	Gene of unknown function
XLOC_000714	PGSC0003DMG400032839	chr00:41727473-41728643	4.60882	5.28774	0.198255	0.84405	no	Gene of unknown function
XLOC_000716	PGSC0003DMG400033858	chr00:42175218-42175612	316.511	900.02	1.5077	0.0147	Yes	Starch phosphorylase L
XLOC_000720	PGSC0003DMG400033554	chr00:42417977-42418925	11.2639	16.877	0.583354	0.41515	no	Conserved gene of unknown function
XLOC_000722	PGSC0003DMG400031908	chr00:42519808-42520518	7.27053	8.68061	0.255735	0.79965	no	Gene of unknown function
XLOC_000726	PGSC0003DMG400033944	chr00:42911644-42912470	0.806418	1.97053	1.28898	0.3145	no	Gene of unknown function
XLOC_000729	PGSC0003DMG400033006	chr00:43195379-43196119	0.322108	0.761603	1.24149	0.52325	no	Inosine-uridine preferring nucleoside hydrolase
XLOC_000732	PGSC0003DMG400031714	chr00:43495835-43496575	26.8136	24.8038	-0.112404	0.86725	no	Cyclic nucleotide-gated ion channel
XLOC_000736	PGSC0003DMG400034289	chr00:43932184-43932769	13.4802	12.2842	-0.134033	0.88125	no	26S proteasome AAA-ATPase subunit RPT4a
XLOC_000738	PGSC0003DMG400033317	chr00:44038375-44038978	27.4212	44.1883	0.688372	0.2993	no	Avr9/Cf-9 rapidly elicited protein 180
XLOC_000741	PGSC0003DMG400032468	chr00:44765430-44765920	10.4202	10.5441	0.0170588	0.9866	no	CYP82E5
XLOC_000742	PGSC0003DMG400031701	chr00:44786756-44787242	6.71931	13.9177	1.05053	0.36545	no	Gene of unknown function
XLOC_000744	PGSC0003DMG400033546	chr00:45059498-45059944	69.3354	68.9756	-0.00750598	0.9896	no	Glucosyltransferase
XLOC_000745	PGSC0003DMG400031699	chr00:45060610-45061066	25.5334	22.683	-0.170775	0.8416	no	Tetratricoredoxin
XLOC_000746	PGSC0003DMG400033543	chr00:45269984-45270400	1.22674	0.668139	-0.876607	0.6772	no	Gene of unknown function
XLOC_000750	PGSC0003DMG400034273	chr00:45665081-45665452	4.24239	5.26473	0.311481	0.8003	no	Phosphatidylinositol n-acetylglucosaminyltransferase subunit p
XLOC_000752	PGSC0003DMG400032746	chr00:45765232-45765590	147.134	187.165	0.347177	0.5758	no	Gene of unknown function
XLOC_000753	PGSC0003DMG400032056	chr00:45813194-45813526	85.9576	69.9897	-0.296482	0.71275	no	Protein transporter
XLOC_000759	PGSC0003DMG400019995	chr00:459563-459881	1.46857	2.26397	0.62444	0.73095	no	Protein SSU72
XLOC_000775	PGSC0003DMG402018893	chr00:1510541-1513352	0.62549	2.36522	1.91892	0.1114	no	Strictosidine synthase
XLOC_000777	PGSC0003DMG400018894	chr00:1604815-1607351	11.4433	17.9986	0.653381	0.2888	no	Gene of unknown function
XLOC_000781	PGSC0003DMG400021985	chr00:1837709-1838777	19.3156	14.99	-0.365767	0.56365	no	Gene of unknown function
XLOC_000792	PGSC0003DMG402020789	chr00:2979335-2981342	5.76108	6.28225	0.124941	0.8689	no	Late blight resistance protein
XLOC_000793	PGSC0003DMG401020789	chr00:2991534-2998449	7.862	8.14626	0.0512416	0.942	no	Disease resistance protein R3a
XLOC_000800	PGSC0003DMG400019044	chr00:3415455-3417141	2.03887	3.9444	0.952038	0.32115	no	Altered response to gravity (Arg1), plant
XLOC_000815	PGSC0003DMG400019011	chr00:4275114-4275666	1.32434	1.38964	0.0694293	0.9316	no	Nodulin / glutamate-ammonia ligase
XLOC_000816	PGSC0003DMG401019012	chr00:4337246-4340681	0.73039	0.639929	-0.190755	0.90375	no	Glutamate-ammonia ligase
XLOC_000817	PGSC0003DMG400019013	chr00:4367816-4371665	0.466231	0.274153	-0.766062	0.7049	no	Glutamate-ammonia ligase
XLOC_000819	PGSC0003DMG400028085	chr00:4441582-4447771	10.7801	9.07438	-0.2485	0.68155	no	TNP2-like transposon protein
XLOC_000829	PGSC0003DMG400047102	chr00:4985619-4986012	45.3719	39.288	-0.207709	0.7999	no	Gene of unknown function
XLOC_000837	PGSC0003DMG400009771	chr00:5290521-5295818	7.37954	12.668	0.779586	0.23725	no	Gene of unknown function
XLOC_000846	PGSC0003DMG400026732	chr00:5891295-5897057	110.07	66.6177	-0.72445	0.27435	no	Conserved gene of unknown function
XLOC_000852	PGSC0003DMG400037278	chr00:6473683-6474022	1.66175	5.65624	1.76714	0.3059	no	Gene of unknown function
XLOC_000866	PGSC0003DMG400025637	chr00:7288667-7290515	1.08656	0.6135	-0.824635	0.47705	no	Conserved gene of unknown function
XLOC_000890	PGSC0003DMG400010974	chr00:8790384-8791130	0.0904763	0.556186	2.61996	0.3469	no	Apocytochrome f
XLOC_000891	PGSC0003DMG402008792	chr00:8866491-8869952	0.378864	0.331795	-0.191388	0.6755	no	Conserved gene of unknown function
XLOC_000892	PGSC0003DMG400008793	chr00:8870043-8870496	3.64951	1.56482	-1.22171	0.43375	no	Gene of unknown function
XLOC_000896	PGSC0003DMG400006566	chr00:9389985-9390562	0.83215	0.248159	-1.74558	0.42725	no	Gene of unknown function
XLOC_000899	PGSC0003DMG400006563	chr00:9664214-9671921	34.1802	29.8195	-0.196905	0.7356	no	ATP binding protein
XLOC_000930	PGSC0003DMG400010931	chr00:11348383-11351908	4.88153	8.25846	0.758539	0.3493	no	DNA binding protein
XLOC_000937	PGSC0003DMG400029099	chr00:11638972-11639832	51.5496	50.3019	-0.0353488	0.95375	no	Low-CO2-inducible protein
XLOC_000941	PGSC0003DMG400027934	chr00:12045646-12046045	2.9268	3.35906	0.198733	0.87265	no	TRNA-dihydrouridine synthase
XLOC_000946	PGSC0003DMG400001921	chr00:12298851-12307303	1.30283	3.14625	1.27198	0.18555	no	Nuclease
XLOC_000947	PGSC0003DMG400001922	chr00:12327979-12329852	0.302232	1.24825	2.04618	0.0914	no	F-box and wd40 domain protein
XLOC_000948	PGSC0003DMG400001923	chr00:12332711-12334073	16.9827	26.8115	0.658789	0.28	no	Matrix metalloprotease 1
XLOC_000949	PGSC0003DMG400001924	chr00:12334621-12336533	0.599843	0.729166	0.281662	0.82595	no	Matrix metalloprotease 1
XLOC_000951	PGSC0003DMG401001926	chr00:12351323-12355707	0.558321	0.978187	0.809016	0.45215	no	Conserved gene of unknown function
XLOC_000952	PGSC0003DMG402001926	chr00:12357214-12362070	0.120171	0.576247	2.2616	0.18725	no	LATD/NIP
XLOC_000953	PGSC0003DMG400001927	chr00:12364490-12370746	41.0119	34.0747	-0.267339	0.647	no	Pyruvate dehydrogenase E1 component subunit alpha, mitochondrial
XLOC_000954	PGSC0003DMG400001928	chr00:12371391-12376830	4.91082	6.01383	0.292322	0.66335	no	Conserved gene of unknown function
XLOC_000955	PGSC0003DMG400001929	chr00:12385708-12390751	54.8391	50.3096	-0.12437	0.83005	no	Serine/threonine-protein phosphatase
XLOC_000956	PGSC0003DMG400001930	chr00:12392443-12405044	0.672089	0.551934	-0.284157	0.85685	no	MYC1
XLOC_000957	PGSC0003DMG400001931	chr00:12407046-12407488	4.1674	7.31536	0.81178	0.5213	no	Conserved gene of unknown function
XLOC_000958	PGSC0003DMG400001932	chr00:12431699-12435284	68.4799	83.5523	0.287	0.63485	no	6-phosphogluconate dehydrogenase, decarboxylating
XLOC_000959	PGSC0003DMG400001934	chr00:12514883-12519968	14.732	10.0464	-0.552271	0.37075	no	DNA methyltransferase
XLOC_000960	PGSC0003DMG400001935	chr00:12530650-12534611	90.1437	47.0304	-0.938632	0.11	no	Inositol or phosphatidylinositol kinase
XLOC_000961	PGSC0003DMG400001936	chr00:12566882-12571685	25.0462	20.1097	-0.316702	0.57715	no	Conserved gene of unknown function
XLOC_000962	PGSC0003DMG400001937	chr00:12573556-12580033	1.25384	6.02906	2.26558	0.0211	Yes	Ethanol tolerance protein GEKO1
XLOC_000963	PGSC0003DMG400001938	chr00:12593320-12596548	1.09228	0.971768	-0.168653	0.92405	no	MADS-box transcription factor FBP4
XLOC_000964	PGSC0003DMG400001939	chr00:12607941-12610446	738.412	430.29	-0.779116	0.30135	no	UDP-glucose:protein transglucosylase
XLOC_000965	PGSC0003DMG400001940	chr00:12613492-12618245	14.4817	23.0794	0.672379	0.33315	no	Peptidyl-prolyl cis-trans isomerase E
XLOC_000970	PGSC0003DMG400001944	chr00:12639946-12642346	1.14678	0.580625	-0.981909	0.44625	no	Cytochrome P450
XLOC_000982	PGSC0003DMG400010905	chr00:13642686-13644122	0.364343	0.243007	-0.584303	0.76555	no	Amino acid transporter
XLOC_000983	PGSC0003DMG400010906	chr00:13700190-13702998	9.7383	9.44378	-0.0443059	0.95445	no	Conserved gene of unknown function
XLOC_000984	PGSC0003DMG400029203	chr00:13902291-13904091	41.4965	36.5005	-0.185075	0.75225	no	Gene of unknown function
XLOC_000985	PGSC0003DMG401029202,PGSC0003DMG402029202	chr00:13957333-13965226	46.0567	60.1391	0.384892	0.54035	no	Please refer to the Supplement_sheet
XLOC_000987	PGSC0003DMG400022073	chr00:14243118-14245449	8.27295	9.53955	0.20552	0.7555	no	Gene of unknown function
XLOC_001023	PGSC0003DMG400021889	chr00:17446698-17447313	251.705	354.226	0.492933	0.3879	no	Conserved gene of unknown function
XLOC_001024	PGSC0003DMG400021890	chr00:17493746-17497122	8.87652	7.59636	-0.224686	0.76185	no	6-phosphogluconolactonase
XLOC_001025	PGSC0003DMG400021891	chr00:17518227-17521560	438.459	277.503	-0.659941	0.27195	no	SP1L
XLOC_001029	PGSC0003DMG400021894	chr00:17592953-17595380	5.03484	5.15057	0.0327857	0.96365	no	Gene of unknown function
XLOC_001030	PGSC0003DMG402017076	chr00:17787676-17790702	8.58919	7.23278	-0.247972	0.70945	no	DNA topoisomerase 6 subunit B
XLOC_001031	PGSC0003DMG401017076	chr00:17799365-17803175	2.11178	1.43956	-0.552829	0.65135	no	Type II DNA topoisomerase VI subunit B
XLOC_001036	PGSC0003DMG400009712	chr00:18255383-18259123	55.3414	55.1112	-0.00601498	0.9912	no	Hydrolase, acting on ester bonds
XLOC_001057	PGSC0003DMG400030144	chr00:19283676-19285994	1.41794	4.58951	1.69454	0.07195	no	Kinase
XLOC_001070	PGSC0003DMG400013954	chr00:19991804-19992303	1.05914	1.86435	0.81578	0.57535	no	Conserved gene of unknown function
XLOC_001083	PGSC0003DMG400028020	chr00:20398156-20403688	1.47239	3.56199	1.27452	0.3689	no	Short chain alcohol dehydrogenase
XLOC_001084	PGSC0003DMG400028021	chr00:20405632-20408851	0.348339	1.53669	2.14126	0.1532	no	Short chain alcohol dehydrogenase
XLOC_001088	PGSC0003DMG400015121	chr00:20729056-20732966	0.745781	0.811509	0.121855	0.90495	no	Serine-threonine protein kinase, plant-type
XLOC_001089	PGSC0003DMG400009637	chr00:20921668-20925993	4.85027	7.38385	0.606309	0.46795	no	Sinapyl alcohol dehydrogenase 2
XLOC_001090	PGSC0003DMG400009638	chr00:20932286-20933340	6.91022	6.61011	-0.0640578	0.94765	no	Sinapyl alcohol dehydrogenase 2
XLOC_001095	PGSC0003DMG400023239	chr00:21118273-21118957	2.79863	1.75015	-0.677243	0.55195	no	Gene of unknown function
XLOC_001096	PGSC0003DMG402023233	chr00:21180175-21181329	1.40266	0.243924	-2.52366	0.21135	no	Sn-1 protein
XLOC_001108	PGSC0003DMG400023198	chr00:21610498-21613702	16.4458	16.7281	0.0245567	0.965	no	Leucine-rich repeat-containing protein
XLOC_001110	PGSC0003DMG400023200	chr00:21717005-21722003	19.0586	17.6852	-0.107895	0.85995	no	DNA binding protein
XLOC_001117	PGSC0003DMG400011951	chr00:22013628-22014481	1.02605	2.42961	1.24362	0.3273	no	Non-specific lipid-transfer protein
XLOC_001119	PGSC0003DMG400011953	chr00:22056929-22057933	5.1907	8.99462	0.793133	0.40835	no	Non-specific lipid-transfer protein 2
XLOC_001120	PGSC0003DMG400011954	chr00:22081143-22082169	1.19331	3.00061	1.33029	0.2985	no	Non-specific lipid-transfer protein 1
XLOC_001124	PGSC0003DMG400023221	chr00:22581591-22584397	47.4474	86.7415	0.870393	0.1548	no	MLP 34
XLOC_001125	PGSC0003DMG400040978	chr00:22624587-22625292	0.0763831	0.821726	3.42733	0.25395	no	Periaxin
XLOC_001132	PGSC0003DMG400002344	chr00:23051149-23053488	1.45734	0.0693458	-4.39339	0.1973	no	Conserved gene of unknown function
XLOC_001133	PGSC0003DMG400002345	chr00:23091513-23092590	10.9301	11.1129	0.0239284	0.9734	no	Cytochrome P450 hydroxylase
XLOC_001134	PGSC0003DMG400010887	chr00:23117444-23119145	0.56289	0.583716	0.0524113	0.95055	no	Leucine-rich repeat
XLOC_001136	PGSC0003DMG402010885	chr00:23125340-23125704	18.4638	17.8461	-0.0490882	0.96135	no	Gene of unknown function
XLOC_001139	PGSC0003DMG400028056	chr00:23186934-23187884	1.02624	1.49861	0.546259	0.6677	no	Disease resistance protein RPS2
XLOC_001148	PGSC0003DMG400016010	chr00:23351498-23355322	11.1856	12.1003	0.113394	0.8531	no	Amino acid binding protein
XLOC_001150	PGSC0003DMG400016011	chr00:23397937-23398918	9.69801	16.4602	0.763219	0.33025	no	Calmodulin
XLOC_001151	PGSC0003DMG400016012	chr00:23400477-23407952	2.52993	2.83606	0.16479	0.82115	no	ATP binding protein
XLOC_001158	PGSC0003DMG400029200	chr00:23625908-23627499	0.143313	1.3008	3.18216	0.11025	no	Sesquiterpene synthase 2
XLOC_001159	PGSC0003DMG400029201	chr00:23638975-23642120	0.670143	2.5067	1.90325	0.06025	no	Sesquiterpene synthase 2
XLOC_001165	PGSC0003DMG400009758	chr00:24093944-24098177	0.485183	0.321201	-0.595056	0.6592	no	Sdl1
XLOC_001171	PGSC0003DMG400020904	chr00:24434667-24436674	5.72939	8.03134	0.487259	0.4911	no	Gene of unknown function
XLOC_001174	PGSC0003DMG400020903	chr00:24444184-24445546	0.804527	0.857149	0.0914052	0.9443	no	UDP-glucose:glucosyltransferase
XLOC_001177	PGSC0003DMG400033937	chr00:24804316-24806549	0.936874	1.23952	0.403853	0.6923	no	Gene of unknown function
XLOC_001181	PGSC0003DMG400029132	chr00:24991665-24993728	6.1675	4.91652	-0.327049	0.695	no	UDP-glucose:glucosyltransferase
XLOC_001184	PGSC0003DMG400008796	chr00:25050181-25052792	0.639228	0.870728	0.44589	0.72365	no	Basic 30 kDa endochitinase
XLOC_001192	PGSC0003DMG400018000	chr00:25461248-25461707	19.1402	37.3075	0.96286	0.23715	no	Gene of unknown function
XLOC_001193	PGSC0003DMG400009846	chr00:25584700-25585445	4.22311	3.64689	-0.211637	0.8332	no	ELF4
XLOC_001195	PGSC0003DMG400016067	chr00:25643630-25645364	1.38422	1.42815	0.0450815	0.9696	no	Acireductone dioxygenase
XLOC_001196	PGSC0003DMG400016068	chr00:25650707-25652320	7.39861	11.3274	0.614488	0.528	no	Major latex
XLOC_001199	PGSC0003DMG400026871	chr00:25796902-25800655	2.50841	16.1743	2.68885	0.0023	Yes	Cytochrome P450
XLOC_001200	PGSC0003DMG400026872	chr00:25803814-25804287	36.9539	44.3799	0.26418	0.72265	no	Splicing factor 3B subunit
XLOC_001219	PGSC0003DMG400001249	chr00:26474712-26475953	0.691336	4.63254	2.74435	0.03455	Yes	Gibberellin 20 oxidase
XLOC_001220	PGSC0003DMG400009790	chr00:26482426-26484008	3.97617	4.8957	0.300136	0.72395	no	Cytochrome P450 hydroxylase
XLOC_001221	PGSC0003DMG402009791	chr00:26504570-26505977	20.2316	16.5478	-0.289973	0.64495	no	Cytochrome P450 hydroxylase
XLOC_001222	PGSC0003DMG401009791	chr00:26523472-26524713	8.24642	8.81121	0.0955718	0.90695	no	Cytochrome P450 hydroxylase
XLOC_001226	PGSC0003DMG400024407	chr00:26820168-26823508	5.35613	3.79075	-0.498709	0.64565	no	Nucleotide binding protein
XLOC_001237	PGSC0003DMG400022094	chr00:27424287-27425860	0.412269	0.121024	-1.76829	0.4265	no	Major latex
XLOC_001243	PGSC0003DMG400020033	chr00:27740484-27742293	0.132913	0.390876	1.55623	0.3374	no	Conserved gene of unknown function
XLOC_001244	PGSC0003DMG400020032	chr00:27746205-27749094	0.592091	0.287444	-1.04254	0.40205	no	Conserved gene of unknown function
XLOC_001245	PGSC0003DMG400040781	chr00:27763718-27764273	0.362492	0.165554	-1.13065	0.5627	no	Gene of unknown function
XLOC_001246	PGSC0003DMG400002412	chr00:27767699-27768586	3.55711	2.11849	-0.747667	0.43785	no	Gene of unknown function
XLOC_001247	PGSC0003DMG400024429	chr00:27925961-27929756	7.12186	6.35431	-0.164519	0.7903	no	NBS-coding resistance gene analog
XLOC_001248	PGSC0003DMG400024430	chr00:27932400-27934017	1.53458	1.82275	0.248265	0.8098	no	Disease resistance protein BS2
XLOC_001250	PGSC0003DMG400024432	chr00:27940825-27941350	1.92693	0.977695	-0.978847	0.63955	no	Exocyst subunit EXO70 A1
XLOC_001251	PGSC0003DMG400018048	chr00:27942372-27944804	0.472195	0.30095	-0.649857	0.7293	no	Conserved gene of unknown function
XLOC_001252	PGSC0003DMG400018047	chr00:27960157-27961245	1.28334	1.79646	0.485252	0.70595	no	Disease resistance protein
XLOC_001257	PGSC0003DMG400029214	chr00:28143540-28145955	2.40414	1.72688	-0.47736	0.64375	no	BURP domain-containing protein
XLOC_001263	PGSC0003DMG400033160	chr00:28288416-28290302	0.654104	0.671777	0.0384627	0.97785	no	TMV resistance protein N
XLOC_001264	PGSC0003DMG400033159,PGSC0003DMG400033161	chr00:28296714-28298288	2.08922	1.62421	-0.363233	0.78595	no	Please refer to the Supplement_sheet
XLOC_001274	PGSC0003DMG400036059	chr00:28727016-28729089	15.9779	19.7174	0.303396	0.7033	no	Bax inhibitor
XLOC_001281	PGSC0003DMG400008805	chr00:28992771-28997693	11.2649	11.1823	-0.0106236	0.98545	no	DNA binding protein
XLOC_001282	PGSC0003DMG400001283	chr00:29055816-29056229	1.09506	3.52681	1.68735	0.28845	no	O-methyltransferase 3
XLOC_001286	PGSC0003DMG400015130	chr00:29279347-29283019	106.884	1043.07	3.28671	5e-05	Yes	Defensin P322
XLOC_001287	PGSC0003DMG400014094	chr00:29313508-29313863	7.18182	5.2248	-0.458975	0.7139	no	2,4-dienoyl-CoA reductase
XLOC_001288	PGSC0003DMG400014095	chr00:29321010-29322217	92.6554	120.787	0.382518	0.509	no	2,4-dienoyl-CoA reductase
XLOC_001289	PGSC0003DMG400003429	chr00:29450811-29453487	59.85	47.3964	-0.336575	0.55645	no	Atypical receptor-like kinase 1
XLOC_001293	PGSC0003DMG400003485	chr00:29677602-29684910	8.60432	8.17994	-0.0729712	0.9252	no	Plastid fibrillin 2
XLOC_001305	PGSC0003DMG400003490	chr00:30166439-30171009	0.52417	1.26044	1.26582	0.3304	no	Polygalacturonase
XLOC_001306	PGSC0003DMG400024447	chr00:30238136-30238751	1.0015	2.35163	1.23149	0.4025	no	Hcr2-p8.4
XLOC_001307	PGSC0003DMG400003494	chr00:30274587-30280163	0.307469	0.855314	1.47601	0.3502	no	TNP2-like transposon protein
XLOC_001308	PGSC0003DMG400029237	chr00:30638680-30639818	13.8916	50.4305	1.86008	0.0065	Yes	Gene of unknown function
XLOC_001309	PGSC0003DMG400002455	chr00:30686520-30690037	0.778155	1.83747	1.23959	0.5164	no	Conserved gene of unknown function
XLOC_001315	PGSC0003DMG400017135	chr00:31080305-31081704	1.42336	1.08122	-0.396637	0.7181	no	Cytochrome P450
XLOC_001316	PGSC0003DMG400010950	chr00:31304818-31305862	1.08229	2.64387	1.28857	0.2601	no	Serine-threonine protein kinase, plant-type
XLOC_001317	PGSC0003DMG400010951	chr00:31309806-31310743	1.23407	2.51654	1.02801	0.36385	no	Conserved gene of unknown function
XLOC_001318	PGSC0003DMG400010952	chr00:31310816-31312213	1.20999	1.42042	0.231329	0.8525	no	Serine-threonine protein kinase, plant-type
XLOC_001322	PGSC0003DMG400026888	chr00:31434725-31443964	17.9052	23.3042	0.380212	0.52635	no	Conserved gene of unknown function
XLOC_001325	PGSC0003DMG400014098	chr00:31760913-31762763	10.4623	7.01121	-0.57747	0.442	no	Actin binding protein
XLOC_001330	PGSC0003DMG400016051	chr00:31968986-31970322	0.608788	1.26112	1.05069	0.4027	no	Glucosyl/glucuronosyl transferases
XLOC_001331	PGSC0003DMG400016052	chr00:31979634-31980263	2.0274	5.23349	1.36814	0.241	no	Conserved gene of unknown function
XLOC_001332	PGSC0003DMG400031504	chr00:32033327-32035925	36.2969	23.6011	-0.620995	0.3095	no	Conserved gene of unknown function
XLOC_001333	PGSC0003DMG400031877	chr00:32054672-32056195	1.53713	849.75	9.11066	0.00315	Yes	Metallocarboxypeptidase inhibitor
XLOC_001335	PGSC0003DMG402026866	chr00:32191292-32193176	4.38882	3.8647	-0.183478	0.8223	no	Embryo-abundant protein
XLOC_001339	PGSC0003DMG400026892	chr00:32441334-32443680	1.56267	1.14925	-0.44332	0.6542	no	Poly(A) polymerase
XLOC_001340	PGSC0003DMG402026894	chr00:32454919-32455275	0.352886	0.655335	0.893029	0.693	no	Gene of unknown function
XLOC_001341	PGSC0003DMG400004546	chr00:32488073-32490207	0.810503	0.548106	-0.564363	0.60575	no	Conserved gene of unknown function
XLOC_001344	PGSC0003DMG400003445	chr00:32642594-32652265	1.50659	2.00453	0.411975	0.64585	no	Disease resistance protein
XLOC_001345	PGSC0003DMG400003446	chr00:32653308-32655813	4.47371	5.86782	0.391355	0.63965	no	Undecaprenyl pyrophosphate synthetase
XLOC_001347	PGSC0003DMG400033362	chr00:32783606-32789644	8.46443	8.28856	-0.0302904	0.9597	no	Histone acetyltransferase type B catalytic subunit
XLOC_001350	PGSC0003DMG400032804	chr00:32919606-32920293	13.7793	15.1105	0.133048	0.874	no	Gene of unknown function
XLOC_001351	PGSC0003DMG400005599	chr00:32953407-32959795	2.07159	1.72958	-0.260314	0.83845	no	Formin 14
XLOC_001352	PGSC0003DMG400035737	chr00:33005977-33006484	0.582111	1.33492	1.19739	0.56355	no	RRNA intron-encoded homing endonuclease
XLOC_001353	PGSC0003DMG400019097	chr00:33009675-33011435	0.368624	0.329711	-0.16095	0.8095	no	DNA repair protein XRCC2 homolog
XLOC_001355	PGSC0003DMG400019099	chr00:33022039-33022488	1.09216	0.197678	-2.46597	0.36935	no	Gene of unknown function
XLOC_001361	PGSC0003DMG400029249	chr00:33471011-33472442	0.357199	0.425355	0.251938	0.85925	no	Protein kinase
XLOC_001369	PGSC0003DMG400012083	chr00:33690008-33692556	2.61218	2.24835	-0.216387	0.8259	no	Receptor kinase
XLOC_001370	PGSC0003DMG400007760	chr00:33722459-33725782	82.5317	71.6681	-0.203618	0.7194	no	Bet v I allergen family protein
XLOC_001373	PGSC0003DMG400020016	chr00:33823142-33825544	2.14834	2.37888	0.147058	0.86705	no	Conserved gene of unknown function
XLOC_001378	PGSC0003DMG400015124	chr00:34237819-34238608	1.2071	0.562332	-1.10205	0.56275	no	BZIP transcription factor bZIP109
XLOC_001379	PGSC0003DMG400043827	chr00:34249618-34250086	6.49751	5.9832	-0.11897	0.8095	no	Conserved gene of unknown function
XLOC_001384	PGSC0003DMG400019103	chr00:34332093-34339804	29.7569	26.8106	-0.150421	0.7833	no	Zinc binding dehydrogenase
XLOC_001393	PGSC0003DMG400019083	chr00:34795114-34799453	16.9795	14.4281	-0.234914	0.68195	no	Conserved gene of unknown function
XLOC_001397	PGSC0003DMG400002477	chr00:34988476-34989222	0.152668	0.538358	1.81816	0.40525	no	Gene of unknown function
XLOC_001398	PGSC0003DMG400002478	chr00:34999861-35001833	0.838238	2.06435	1.30026	0.23405	no	NBS-LRR resistance protein
XLOC_001401	PGSC0003DMG400028081	chr00:35192904-35198673	0.652779	1.182	0.856558	0.50795	no	Cc-nbs-lrr resistance protein
XLOC_001403	PGSC0003DMG400021067	chr00:35218983-35221110	2.81844	1.54979	-0.862819	0.3875	no	Hcr9-Avr9-hir2
XLOC_001412	PGSC0003DMG400018070	chr00:35808345-35813754	2.18943	1.83145	-0.25757	0.53965	no	Gene of unknown function
XLOC_001413	PGSC0003DMG400029239	chr00:35862305-35863877	20.3959	8.42755	-1.2751	0.05175	no	Conserved gene of unknown function
XLOC_001416	PGSC0003DMG400032292	chr00:35984105-35984771	0.458153	1.30064	1.50532	0.34405	no	Conserved gene of unknown function
XLOC_001417	PGSC0003DMG400033357	chr00:36044743-36045905	8.90216	8.80414	-0.0159742	0.9844	no	Gene of unknown function
XLOC_001432	PGSC0003DMG400033679	chr00:36415733-36418250	1.7869	1.09327	-0.708817	0.50045	no	Gene of unknown function
XLOC_001433	PGSC0003DMG400046580	chr00:36548272-36548833	0.699962	0.638879	-0.131734	0.8095	no	Cc-nbs-lrr resistance protein
XLOC_001434	PGSC0003DMG400010953	chr00:36549817-36553470	0.371561	0.342516	-0.117426	0.9249	no	Disease resistance protein RPS5
XLOC_001435	PGSC0003DMG400010954	chr00:36553507-36554076	0.55255	0.670448	0.27902	0.87295	no	Conserved gene of unknown function
XLOC_001436	PGSC0003DMG400010955	chr00:36556158-36556548	1.10661	0.744807	-0.571212	0.78965	no	Gene of unknown function
XLOC_001437	PGSC0003DMG400002474	chr00:36733206-36734606	5.93091	6.00777	0.0185747	0.97895	no	Conserved gene of unknown function
XLOC_001444	PGSC0003DMG400013227	chr00:37326101-37326992	7.86441	4.80211	-0.711668	0.40635	no	Osmotin
XLOC_001448	PGSC0003DMG400009844	chr00:37640203-37642631	567.864	572.02	0.0105206	0.99155	no	Ubiquitin carrier protein
XLOC_001451	PGSC0003DMG400030296	chr00:37928085-37931631	24.3928	27.5775	0.177034	0.7912	no	Conserved gene of unknown function
XLOC_001452	PGSC0003DMG400022107	chr00:37982641-37983486	9.83967	13.5111	0.457467	0.56385	no	Peptide transporter
XLOC_001453	PGSC0003DMG400034095	chr00:37989683-37991273	9.08057	11.9547	0.396728	0.60265	no	Dehydrin DH2a
XLOC_001454	PGSC0003DMG400034120	chr00:38032850-38035241	1.57347	1.27338	-0.30529	0.77155	no	NBS-LRR resistance protein
XLOC_001455	PGSC0003DMG400019093	chr00:38081982-38082336	19.0694	9.11429	-1.06506	0.3539	no	UDP-glucose:glucosyltransferase
XLOC_001458	PGSC0003DMG400023310	chr00:38273619-38277110	0.386218	0.397532	0.0416538	0.9719	no	NRAMP2
XLOC_001459	PGSC0003DMG400034105	chr00:38341590-38342843	8.33258	4.88545	-0.770273	0.3577	no	ATRAD3
XLOC_001461	PGSC0003DMG400013218	chr00:38531412-38535950	14.3006	24.0076	0.747421	0.2727	no	Transferase, transferring glycosyl groups
XLOC_001463	PGSC0003DMG400019094	chr00:38650959-38654030	0.289095	0.569458	0.978048	0.4496	no	Disease resistance protein RPS2
XLOC_001466	PGSC0003DMG400029231	chr00:38773988-38775107	1.91636	1.72287	-0.153547	0.9035	no	Conserved gene of unknown function
XLOC_001470	PGSC0003DMG400002473	chr00:38937604-38938488	0.230784	2.30534	3.32036	0.2592	no	Glutamate decarboxylase 4a
XLOC_001473	PGSC0003DMG400022108	chr00:39023069-39024495	1.36068	1.3502	-0.011154	0.9858	no	Conserved gene of unknown function
XLOC_001474	PGSC0003DMG400037235	chr00:39041974-39044245	7.36189	8.31452	0.175556	0.87845	no	UDP-glucose:glucosyltransferase
XLOC_001477	PGSC0003DMG400006742	chr00:39354854-39355911	2.08059	1.58753	-0.390212	0.8272	no	NBS-LRR resistance protein
XLOC_001481	PGSC0003DMG400033563	chr00:39527949-39529428	64.6491	73.0827	0.176899	0.7613	no	Ubiquitin-protein ligase
XLOC_001486	PGSC0003DMG400005594	chr00:40026173-40026869	244.178	217.687	-0.165679	0.77235	no	Ubiquitin carrier protein
XLOC_001487	PGSC0003DMG400031897	chr00:40044283-40044848	2.18213	0.760812	-1.52012	0.3551	no	Gene of unknown function
XLOC_001490	PGSC0003DMG402033165	chr00:40207064-40209211	1.08998	0.632759	-0.784571	0.5944	no	Gene of unknown function
XLOC_001491	PGSC0003DMG400024448	chr00:40236555-40236892	0.819646	1.51308	0.884412	0.69715	no	Resistance gene
XLOC_001492	PGSC0003DMG400001287	chr00:40326727-40327971	0.917959	7.2268	2.97686	0.0164	Yes	Glutamate decarboxylase isozyme 3
XLOC_001493	PGSC0003DMG400032834	chr00:40334530-40336453	1.79714	2.93351	0.706922	0.61175	no	Gene of unknown function
XLOC_001494	PGSC0003DMG400003495	chr00:40360288-40361511	225.386	765.045	1.76315	0.00405	Yes	Alpha-1,4 glucan phosphorylase L-1 isozyme, chloroplastic/amyloplastic
XLOC_001498	PGSC0003DMG402031907	chr00:41245108-41246262	5.02637	4.82805	-0.058076	0.93715	no	Gene of unknown function
XLOC_001499	PGSC0003DMG400032486	chr00:41261260-41262120	0.494126	0.497626	0.0101827	0.93775	no	Gene of unknown function
XLOC_001500	PGSC0003DMG400032485	chr00:41414893-41416183	0.570005	0.712904	0.322733	0.79265	no	Gene of unknown function
XLOC_001502	PGSC0003DMG400033559	chr00:41529807-41531030	1.58306	1.13969	-0.474077	0.70505	no	NBS-LRR resistance protein
XLOC_001503	PGSC0003DMG400033718	chr00:41535640-41536418	0.201711	1.22707	2.60486	0.1707	no	Conserved gene of unknown function
XLOC_001515	PGSC0003DMG400031557	chr00:43527967-43528549	0.848506	1.02589	0.273881	0.8495	no	Translocation transactivator/inclusion body protein
XLOC_001516	PGSC0003DMG400031712	chr00:43596881-43597603	3.78548	4.52369	0.257022	0.80305	no	Conserved gene of unknown function
XLOC_001519	PGSC0003DMG400032474	chr00:43771517-43772202	0.918045	0.219998	-2.06107	0.259	no	Conserved gene of unknown function
XLOC_001523	PGSC0003DMG400034287	chr00:44207972-44208553	2.35115	2.31459	-0.0226113	0.9692	no	26S proteasome AAA-ATPase subunit RPT4a
XLOC_001525	PGSC0003DMG400031559	chr00:44424686-44425232	7.08082	10.9257	0.625733	0.5482	no	Sesquiterpene synthase 2
XLOC_001526	PGSC0003DMG400034081	chr00:44494634-44494949	400.582	356.458	-0.168368	0.78765	no	Syntaxin
XLOC_001533	PGSC0003DMG400032998	chr00:45456463-45456862	116.639	160.644	0.461821	0.4631	no	Conserved gene of unknown function
XLOC_001534	PGSC0003DMG400033541	chr00:45467456-45467811	7.64054	15.7813	1.04647	0.415	no	Conserved gene of unknown function
XLOC_001537	PGSC0003DMG400033835	chr00:45615737-45616113	36.7863	41.3776	0.169683	0.84035	no	Gene of unknown function
XLOC_001541	PGSC0003DMG400022764	chr01:225083-229469	4.17666	14.0151	1.74656	0.024	Yes	Glutamate decarboxylase isoform3
XLOC_001542	PGSC0003DMG400022766	chr01:266475-273873	65.3021	65.4967	0.00429418	0.9934	no	Protein kinase
XLOC_001546	PGSC0003DMG400022770	chr01:348779-352776	17.5508	26.1834	0.57711	0.38195	no	Dolichol-phosphate mannosyltransferase
XLOC_001547	PGSC0003DMG400022771	chr01:348779-352776	0.470451	0.211205	-1.1554	0.65155	no	UDP-glucose flavonoid 3-O-glucosyltransferase
XLOC_001548	PGSC0003DMG400022772	chr01:374018-377014	35.8167	24.5152	-0.546957	0.35995	no	ZFP4 (ZINC FINGER PROTEIN 4)
XLOC_001549	PGSC0003DMG400022773	chr01:379420-384590	1.60827	0.940888	-0.773418	0.44185	no	Protein OBERON 3
XLOC_001550	PGSC0003DMG400022774	chr01:387014-392114	6.61081	4.22259	-0.646701	0.45215	no	CONSTANS interacting protein 6
XLOC_001551	PGSC0003DMG400022775	chr01:404940-406788	0.956501	1.04952	0.13389	0.9087	no	CMPG1b
XLOC_001553	PGSC0003DMG400022776	chr01:419226-420117	1.4929	2.13722	0.51762	0.6845	no	Zinc finger protein
XLOC_001554	PGSC0003DMG400022777	chr01:421535-422605	6.94995	3.77545	-0.880353	0.3391	no	Conserved gene of unknown function
XLOC_001555	PGSC0003DMG400022778	chr01:431736-436813	283.601	157.584	-0.847746	0.2846	no	Alpha,alpha-trehalose-phosphate synthase
XLOC_001556	PGSC0003DMG400022779	chr01:444793-452749	15.7617	15.5305	-0.021317	0.97	no	Conserved gene of unknown function
XLOC_001557	PGSC0003DMG401022780	chr01:453853-454545	2.01635	1.89561	-0.0890843	0.9448	no	Conserved gene of unknown function
XLOC_001558	PGSC0003DMG402022780	chr01:455285-455698	2.21572	2.69226	0.281042	0.8494	no	Conserved gene of unknown function
XLOC_001559	PGSC0003DMG400022781	chr01:456502-458306	40.4958	47.4958	0.230026	0.68685	no	Conserved gene of unknown function
XLOC_001560	PGSC0003DMG400022782	chr01:465648-475295	64.2324	53.8116	-0.255384	0.64985	no	Aspartokinase
XLOC_001561	PGSC0003DMG400022783	chr01:483341-487597	5.07785	5.96744	0.232894	0.8198	no	SEC14 cytosolic factor / phosphoglyceride transfer family protein
XLOC_001562	PGSC0003DMG401022784,PGSC0003DMG402022784	chr01:506322-508982	4.10153	6.90291	0.751041	0.41915	no	Please refer to the Supplement_sheet
XLOC_001563	PGSC0003DMG400022785	chr01:519405-522921	1.1538	1.57965	0.453214	0.64985	no	Resistance protein PSH-RGH6
XLOC_001564	PGSC0003DMG400019970	chr01:524772-526943	1.38455	1.59318	0.202495	0.84645	no	RGC1
XLOC_001565	PGSC0003DMG400019971	chr01:531783-536380	108.746	65.3224	-0.735312	0.23845	no	Circadian clock-associated FKF1
XLOC_001570	PGSC0003DMG400009731	chr01:808229-810427	0.544473	0.302904	-0.846	0.5633	no	Conserved gene of unknown function
XLOC_001571	PGSC0003DMG400009730	chr01:811215-812237	7.9198	8.2026	0.0506159	0.95105	no	Calcium-binding pollen allergen
XLOC_001572	PGSC0003DMG400009729	chr01:812851-817804	7.79496	6.85404	-0.185587	0.78965	no	SET domain containing protein
XLOC_001573	PGSC0003DMG400009728	chr01:831468-833331	11.2376	34.6046	1.62263	0.03505	Yes	Nudix hydrolase 17, mitochondrial
XLOC_001574	PGSC0003DMG401009727	chr01:836950-839498	19.2623	8.12842	-1.24474	0.2545	no	Calcium ion binding protein
XLOC_001575	PGSC0003DMG402009727	chr01:845771-849291	40.8853	66.5991	0.70392	0.29015	no	Calcium ion binding protein
XLOC_001576	PGSC0003DMG400032118	chr01:992188-998571	25.8052	17.2206	-0.583528	0.33565	no	CDC48-interacting UBX-domain protein
XLOC_001577	PGSC0003DMG400032119	chr01:1010383-1013834	160.366	170.194	0.0858143	0.8876	no	Jasmonate ZIM-domain protein 3
XLOC_001578	PGSC0003DMG401032158	chr01:1017724-1020684	0.671071	1.03846	0.629913	0.54355	no	Gene of unknown function
XLOC_001579	PGSC0003DMG400032120	chr01:1036594-1048743	32.8317	22.3238	-0.556506	0.4786	no	Isoform 2 of UPF0496 protein
XLOC_001580	PGSC0003DMG400032121	chr01:1060654-1062515	16.3832	25.071	0.613801	0.33715	no	Short chain alcohol dehydrogenase
XLOC_001581	PGSC0003DMG400032122	chr01:1066566-1069506	2.30785	2.4839	0.106059	0.9027	no	Binding protein
XLOC_001582	PGSC0003DMG401032165	chr01:1070234-1073450	0.46235	0.758139	0.713476	0.6837	no	Gene of unknown function
XLOC_001583	PGSC0003DMG400032123	chr01:1105141-1108275	82.078	83.758	0.0292325	0.95975	no	Conserved gene of unknown function
XLOC_001584	PGSC0003DMG400032124	chr01:1114263-1120380	92.1041	112.85	0.293067	0.61355	no	Isocitrate dehydrogenase
XLOC_001585	PGSC0003DMG400032211	chr01:1139850-1140332	17.4845	32.7955	0.907421	0.29875	no	Conserved gene of unknown function
XLOC_001586	PGSC0003DMG400032127	chr01:1252516-1260989	37.0141	41.6911	0.171667	0.76345	no	Conserved gene of unknown function
XLOC_001587	PGSC0003DMG400032128	chr01:1301089-1303592	8.98478	7.89673	-0.186227	0.78575	no	Conserved gene of unknown function
XLOC_001588	PGSC0003DMG400032129	chr01:1308530-1313164	57.0685	57.9385	0.0218273	0.97155	no	Carboxy-lyase
XLOC_001591	PGSC0003DMG400032131	chr01:1399691-1404111	93.6523	54.2231	-0.788408	0.17415	no	Maintenance of killer 16 (Mak16) protein
XLOC_001592	PGSC0003DMG400032132	chr01:1405031-1411492	191.863	173.507	-0.145089	0.8178	no	Serine/arginine-rich protein
XLOC_001593	PGSC0003DMG400032133	chr01:1413743-1419552	11.2722	10.5334	-0.0978004	0.86985	no	Glucan endo-1,3-beta-glucosidase 4
XLOC_001594	PGSC0003DMG400032222	chr01:1432775-1434117	3.05986	1.99137	-0.619706	0.55355	no	Extensin Dif10
XLOC_001596	PGSC0003DMG400032135	chr01:1454409-1459157	5.43206	6.18503	0.187283	0.77775	no	Uncharacterized BCR, COG1963 family protein
XLOC_001597	PGSC0003DMG400032136	chr01:1465982-1469402	6.00897	9.24775	0.621985	0.38625	no	Conserved gene of unknown function
XLOC_001598	PGSC0003DMG400032137	chr01:1486492-1493275	20.5997	19.5521	-0.0752946	0.8934	no	Dead box ATP-dependent RNA helicase
XLOC_001599	PGSC0003DMG400032138	chr01:1500583-1506897	22.3074	10.5955	-1.07407	0.07425	no	Protein AFR
XLOC_001600	PGSC0003DMG400032139	chr01:1525199-1532641	5.89286	6.94542	0.237093	0.7409	no	Conserved gene of unknown function
XLOC_001601	PGSC0003DMG400032140	chr01:1533697-1542060	19.1363	14.4142	-0.408824	0.4967	no	KH domain protein
XLOC_001602	PGSC0003DMG400032229	chr01:1576194-1577007	1.06077	3.60925	1.76658	0.1335	no	Dirigent 2
XLOC_001603	PGSC0003DMG400032141	chr01:1589935-1591644	5.66071	4.99637	-0.180102	0.83255	no	RRNA-processing protein EBP2
XLOC_001604	PGSC0003DMG400032142	chr01:1615104-1622855	107.679	76.3207	-0.496597	0.424	no	Casein kinase
XLOC_001605	PGSC0003DMG401032143	chr01:1627867-1632893	9.5248	10.75	0.174574	0.79755	no	Conserved gene of unknown function
XLOC_001606	PGSC0003DMG400032144	chr01:1717630-1724040	64.037	39.0122	-0.714981	0.22385	no	Cysteine protease ATG4B
XLOC_001607	PGSC0003DMG400032145	chr01:1737326-1740870	7.74854	7.55553	-0.0363927	0.9633	no	Lipoate-protein ligase B
XLOC_001608	PGSC0003DMG400032146	chr01:1742873-1749507	67.4548	46.4633	-0.537829	0.3743	no	10-formyltetrahydrofolate synthetase
XLOC_001609	PGSC0003DMG400032147	chr01:1754442-1757775	1.90963	5.17677	1.43876	0.1505	no	Peroxidase
XLOC_001610	PGSC0003DMG400032148	chr01:1777915-1781949	2.05206	4.26402	1.05514	0.35405	no	NDR1
XLOC_001611	PGSC0003DMG400032231	chr01:1783476-1784286	3.03953	7.35332	1.27455	0.1971	no	NDR1
XLOC_001613	PGSC0003DMG400032150	chr01:1799934-1805184	11.9138	10.7143	-0.153099	0.79385	no	DEAD/DEAH box helicase family protein
XLOC_001614	PGSC0003DMG400032232	chr01:1926907-1928815	6.82721	4.56623	-0.580294	0.41235	no	U-box domain-containing protein
XLOC_001615	PGSC0003DMG400032151	chr01:1929492-1935765	5.53834	5.4532	-0.0223484	0.9739	no	U box
XLOC_001616	PGSC0003DMG400032233	chr01:1969262-1969672	0.235434	0.425975	0.855447	0.69305	no	Cysteine-rich extensin-2
XLOC_001617	PGSC0003DMG400032152	chr01:2043181-2048782	0.431031	1.44495	1.74516	0.13645	no	Enoyl-acyl-carrier-protein reductase
XLOC_001618	PGSC0003DMG400032153	chr01:2064501-2068535	27.4735	19.4794	-0.496094	0.4282	no	Conserved gene of unknown function
XLOC_001619	PGSC0003DMG400032154	chr01:2090382-2095569	37.6592	29.4941	-0.352576	0.5433	no	Alcohol dehydrogenase
XLOC_001623	PGSC0003DMG401003479	chr01:2390621-2391342	0.10282	0.449215	2.12729	0.4061	no	Gene of unknown function
XLOC_001624	PGSC0003DMG400021383	chr01:2421018-2422447	0.313996	0.696197	1.14875	0.53855	no	Oxidoreductase, 2OG-Fe(II) oxygenase family protein
XLOC_001626	PGSC0003DMG400021381	chr01:2460768-2464670	4.23517	2.73748	-0.629575	0.38695	no	EIL1
XLOC_001627	PGSC0003DMG400021379	chr01:2492613-2494871	1.13057	1.95468	0.78988	0.48015	no	Conserved gene of unknown function
XLOC_001628	PGSC0003DMG400021378	chr01:2538087-2556723	8.20349	8.27575	0.0126537	0.9829	no	ATP-dependent RNA helicase
XLOC_001629	PGSC0003DMG400021377	chr01:2586448-2587389	0.424128	0.0617751	-2.7794	0.34065	no	PGPS/D7
XLOC_001631	PGSC0003DMG400021376	chr01:2605464-2610590	53.4343	77.9249	0.544319	0.36315	no	Exonuclease
XLOC_001632	PGSC0003DMG400021375	chr01:2617104-2618146	19.592	9.15402	-1.09779	0.1464	no	Conserved gene of unknown function
XLOC_001633	PGSC0003DMG400021374	chr01:2624592-2631661	84.9945	68.6963	-0.307136	0.6058	no	Methionine aminopeptidase
XLOC_001634	PGSC0003DMG400021373	chr01:2636857-2643415	7.75663	10.3424	0.415074	0.52005	no	Zinc finger, RING-type
XLOC_001635	PGSC0003DMG400021372	chr01:2655463-2659843	7.54137	16.6573	1.14326	0.07765	no	Fasciclin-like arabinogalactan protein 14
XLOC_001636	PGSC0003DMG400021371	chr01:2684735-2688039	0.998178	0.448424	-1.15443	0.23295	no	Pentatricopeptide repeat-containing protein
XLOC_001637	PGSC0003DMG400021369	chr01:2749602-2754805	8.72001	8.47596	-0.0409523	0.9445	no	Conserved gene of unknown function
XLOC_001639	PGSC0003DMG400021367	chr01:2777314-2779888	2.15481	1.35283	-0.671577	0.45765	no	Pentatricopeptide repeat-containing protein
XLOC_001640	PGSC0003DMG400021365	chr01:2798847-2803545	16.0112	30.8777	0.947483	0.10825	no	YA1
XLOC_001641	PGSC0003DMG400021364	chr01:2804437-2807368	2.51475	3.62437	0.527314	0.59585	no	33 kDa ribonucleoprotein, chloroplastic
XLOC_001642	PGSC0003DMG400021330	chr01:2821775-2823047	21.9329	19.7139	-0.153888	0.7962	no	Conserved gene of unknown function
XLOC_001643	PGSC0003DMG400021363	chr01:2847936-2859298	21.2882	17.8228	-0.256328	0.66005	no	Helicase domain-containing protein
XLOC_001644	PGSC0003DMG400021362	chr01:2860254-2864212	13.0115	14.9419	0.199573	0.7452	no	Acyl-carrier-protein S-malonyltransferase/ transferase
XLOC_001649	PGSC0003DMG400021358	chr01:2894301-2895549	0.386754	0.84527	1.128	0.3859	no	U-box protein
XLOC_001651	PGSC0003DMG400021356	chr01:2904988-2905652	0.643013	0.650494	0.0166879	0.93775	no	U-box protein
XLOC_001652	PGSC0003DMG400021355	chr01:2947179-2952400	9.11245	10.811	0.246593	0.68665	no	Conserved gene of unknown function
XLOC_001655	PGSC0003DMG400021354	chr01:3068948-3071477	165.674	213.478	0.365741	0.53565	no	NC domain-containing protein
XLOC_001656	PGSC0003DMG400021353	chr01:3085539-3089347	22.0825	23.7682	0.106125	0.8566	no	Serine/threonine-protein kinase PBS1
XLOC_001657	PGSC0003DMG400021351	chr01:3150920-3156724	49.4912	40.4143	-0.292308	0.613	no	Cohesion establishment factor 7
XLOC_001658	PGSC0003DMG400016423	chr01:3201435-3203039	18.0958	8.99297	-1.00878	0.13055	no	Conserved gene of unknown function
XLOC_001662	PGSC0003DMG400016420	chr01:3224344-3225328	63.948	84.3545	0.399566	0.48445	no	VAMP protein SEC22
XLOC_001665	PGSC0003DMG400034554	chr01:3293411-3295289	2.97146	2.0573	-0.530416	0.53785	no	Pentatricopeptide repeat-containing protein
XLOC_001666	PGSC0003DMG400035474	chr01:3306707-3307670	9.9975	3.48908	-1.51872	0.113	no	Conserved gene of unknown function
XLOC_001667	PGSC0003DMG400016418	chr01:3311892-3317036	4.40021	5.42484	0.30201	0.68595	no	E2F4,5
XLOC_001668	PGSC0003DMG400016417	chr01:3324726-3331069	11.9389	13.7564	0.204422	0.81325	no	Conserved gene of unknown function
XLOC_001669	PGSC0003DMG400016416	chr01:3346087-3352989	3.80133	5.34541	0.491795	0.5631	no	Conserved gene of unknown function
XLOC_001670	PGSC0003DMG400016415	chr01:3359906-3360814	0.707643	0.346072	-1.03195	0.4862	no	Conserved gene of unknown function
XLOC_001671	PGSC0003DMG402016414	chr01:3428148-3435548	6.48808	4.21923	-0.620813	0.31915	no	Pentatricopeptide repeat-containing protein
XLOC_001674	PGSC0003DMG400016412	chr01:3546391-3554819	56.7961	50.4901	-0.169791	0.76925	no	Succinyl-CoA ligase alpha 1 subunit
XLOC_001675	PGSC0003DMG400016411	chr01:3555784-3558766	45.4588	48.3797	0.0898413	0.88195	no	Isochorismatase
XLOC_001678	PGSC0003DMG400016429	chr01:3617272-3617745	5.78193	7.63724	0.4015	0.6937	no	Kinase
XLOC_001679	PGSC0003DMG400016409	chr01:3650549-3651557	0.611627	0.412722	-0.567483	0.76555	no	Protein kinase family protein
XLOC_001680	PGSC0003DMG402016407	chr01:3682715-3686865	526.496	532.871	0.0173647	0.9788	no	ADP-ribosylation factor
XLOC_001681	PGSC0003DMG401016407	chr01:3690774-3694788	9.79625	11.9413	0.285654	0.67565	no	OBP32pep
XLOC_001683	PGSC0003DMG400016405	chr01:3711222-3713638	8.26279	11.6281	0.492908	0.44255	no	Leaf senescence protein
XLOC_001684	PGSC0003DMG402016404	chr01:3714756-3723678	23.4294	25.6308	0.129555	0.8248	no	RNase H domain-containing protein
XLOC_001685	PGSC0003DMG401016404	chr01:3724419-3731622	57.6833	48.2907	-0.256408	0.6567	no	Conserved gene of unknown function
XLOC_001686	PGSC0003DMG400016403	chr01:3748839-3752545	15.7004	24.8984	0.665251	0.38955	no	Transferase, transferring glycosyl groups
XLOC_001687	PGSC0003DMG400016402	chr01:3760161-3763399	106.876	113.924	0.0921307	0.88155	no	Obtusifoliol 14alpha-demethylase
XLOC_001688	PGSC0003DMG400016401	chr01:3805223-3813029	25.1036	25.6079	0.0286912	0.9595	no	Electron transporter
XLOC_001689	PGSC0003DMG400016400	chr01:3847698-3852524	31.1582	21.0658	-0.564706	0.321	no	Zinc finger CCCH domain-containing protein 32
XLOC_001690	PGSC0003DMG401016399,PGSC0003DMG402016399	chr01:3902514-3910048	9.59405	8.1255	-0.239683	0.72365	no	Please refer to the Supplement_sheet
XLOC_001692	PGSC0003DMG400016398	chr01:3944728-3948091	19.8853	19.6283	-0.0187664	0.978	no	Conserved gene of unknown function
XLOC_001693	PGSC0003DMG400016397	chr01:3952872-3958333	46.3945	36.0864	-0.362499	0.53495	no	Prefoldin subunit 5
XLOC_001694	PGSC0003DMG402016396	chr01:3959399-3963503	39.7395	37.1322	-0.0979046	0.8584	no	Phosphotyrosyl phosphatase activator protein
XLOC_001695	PGSC0003DMG401016396	chr01:3965154-3974504	15.9543	9.84333	-0.696725	0.266	no	Dihydroorotate dehydrogenase
XLOC_001696	PGSC0003DMG400016395	chr01:4033150-4047992	20.0197	19.7539	-0.0192806	0.9716	no	Acetyl co-enzyme A carboxylase biotin carboxylase subunit
XLOC_001697	PGSC0003DMG400016394	chr01:4054167-4064222	11.3469	12.7168	0.164431	0.8059	no	L19 ribosomal protein
XLOC_001698	PGSC0003DMG400016393	chr01:4064892-4067142	127.836	127.569	-0.00302176	0.9953	no	Pre-mRNA branch site protein p14
XLOC_001699	PGSC0003DMG400016392	chr01:4078235-4079885	0.965143	0.706103	-0.450864	0.7257	no	Pentatricopeptide repeat-containing protein
XLOC_001701	PGSC0003DMG400010705	chr01:4252643-4254027	14.1906	15.2787	0.106589	0.8678	no	Ubiquitin-protein ligase
XLOC_001702	PGSC0003DMG400010704	chr01:4257239-4264145	22.069	15.0375	-0.55346	0.3541	no	Calcium-dependent protein kinase 8
XLOC_001704	PGSC0003DMG400010703	chr01:4283177-4290239	9.63433	9.26314	-0.0566835	0.93305	no	Translocation protein sec62
XLOC_001707	PGSC0003DMG400010701	chr01:4352941-4355157	0.368976	0.99505	1.43124	0.2135	no	Kinase
XLOC_001708	PGSC0003DMG401031484	chr01:4374602-4379187	3.05077	1.35507	-1.1708	0.4956	no	DNA repair protein XRCC2 homolog
XLOC_001709	PGSC0003DMG402031484	chr01:4383140-4385740	3.15043	5.19811	0.722441	0.3059	no	Gene of unknown function
XLOC_001710	PGSC0003DMG400031485	chr01:4389930-4391960	0.188909	0.606336	1.68242	0.2799	no	Kinase
XLOC_001711	PGSC0003DMG400030292	chr01:4447475-4449075	0.426261	0.980316	1.20151	0.35345	no	Conserved gene of unknown function
XLOC_001712	PGSC0003DMG400030291	chr01:4455517-4460624	0.262704	0.514176	0.968823	0.44985	no	Kinase
XLOC_001713	PGSC0003DMG400010506	chr01:4472883-4473759	3.47276	3.28621	-0.0796565	0.93725	no	Gene of unknown function
XLOC_001716	PGSC0003DMG400010499	chr01:4502205-4503003	0.584745	1.19158	1.02699	0.47425	no	Stress-induced receptor-like kinase
XLOC_001718	PGSC0003DMG400010501	chr01:4526521-4527264	2.90635	4.85138	0.739188	0.4788	no	Gene of unknown function
XLOC_001720	PGSC0003DMG400010497	chr01:4536281-4539092	0.331743	0.736905	1.15141	0.56895	no	Isoform 2 of DNA repair protein XRCC2 homolog
XLOC_001721	PGSC0003DMG400010495	chr01:4653593-4655761	2.49614	2.84351	0.187973	0.82595	no	Conserved gene of unknown function
XLOC_001723	PGSC0003DMG400010493	chr01:4686047-4690262	4.36264	5.10132	0.225667	0.7465	no	Nucleic acid binding protein
XLOC_001725	PGSC0003DMG401010492,PGSC0003DMG402010492	chr01:4725858-4735834	12.6553	70.1144	2.46997	0.00165	Yes	Please refer to the Supplement_sheet
XLOC_001727	PGSC0003DMG400010490	chr01:4749187-4750046	0.468891	1.59352	1.76489	0.26875	no	Acidic class II 1,3-beta-glucanase
XLOC_001733	PGSC0003DMG400022718	chr01:5042611-5046763	37.3253	27.5499	-0.438105	0.4614	no	Conserved gene of unknown function
XLOC_001734	PGSC0003DMG400022716	chr01:5074742-5079598	17.2242	17.2909	0.00557753	0.9926	no	Phospholipase A22
XLOC_001735	PGSC0003DMG400022715	chr01:5082575-5088041	10.9601	9.84348	-0.155025	0.8087	no	Phosphoesterase family protein
XLOC_001736	PGSC0003DMG400022714	chr01:5120126-5126327	52.4572	58.7102	0.16247	0.7794	no	Minor histocompatibility antigen H13
XLOC_001737	PGSC0003DMG400022713	chr01:5128660-5136297	3.65473	3.73511	0.0313884	0.9678	no	L-ascorbate oxidase
XLOC_001738	PGSC0003DMG400022712	chr01:5138585-5146527	59.9812	57.8029	-0.0533694	0.921	no	Cop9 signalosome complex subunit
XLOC_001739	PGSC0003DMG400022711	chr01:5154273-5159709	37.1523	37.3509	0.00769176	0.98875	no	CBL-interacting serine/threonine-protein kinase
XLOC_001742	PGSC0003DMG400022710	chr01:5302320-5309472	6.68567	6.11548	-0.128605	0.85235	no	Trytophan synthase alpha subunit
XLOC_001743	PGSC0003DMG400022709	chr01:5317970-5320421	14.112	14.976	0.0857296	0.8891	no	GRAS family transcription factor
XLOC_001746	PGSC0003DMG402022694	chr01:5336577-5344274	0.660271	0.614378	-0.103932	0.9554	no	Phytochromobilin synthase
XLOC_001747	PGSC0003DMG400046726	chr01:5347222-5348275	14.0184	10.1894	-0.460245	0.53675	no	F-box family protein
XLOC_001748	PGSC0003DMG400022707	chr01:5375583-5384247	319.504	314.118	-0.0245253	0.9765	no	AGO4-2
XLOC_001749	PGSC0003DMG400022706	chr01:5402643-5408639	14.9501	11.2549	-0.409602	0.5473	no	BZIP domain class transcription factor
XLOC_001750	PGSC0003DMG400022705	chr01:5410903-5418521	32.9328	26.1008	-0.33543	0.55755	no	Ngg1 interacting factor 3 like 1 binding protein 1 isoform 1
XLOC_001751	PGSC0003DMG400022704	chr01:5420333-5423500	107.477	77.5815	-0.470238	0.40435	no	Conserved gene of unknown function
XLOC_001752	PGSC0003DMG400022703	chr01:5424841-5431351	14.9607	19.6771	0.395342	0.5268	no	4-diphosphocytidyl-2-C-methyl-D-erythritol kinase, chloroplastic/chromoplastic
XLOC_001753	PGSC0003DMG400022721	chr01:5434052-5434439	2.95821	0.808592	-1.87124	0.3047	no	Gene of unknown function
XLOC_001754	PGSC0003DMG403022702	chr01:5451592-5455221	12.9303	15.8546	0.29414	0.63245	no	Conserved gene of unknown function
XLOC_001755	PGSC0003DMG402022702	chr01:5458666-5463119	0.367849	0.159214	-1.20815	0.5596	no	Gene of unknown function
XLOC_001756	PGSC0003DMG401022702	chr01:5465648-5468651	0.257979	0.52692	1.03033	0.41965	no	Cyclin B1
XLOC_001757	PGSC0003DMG400022701	chr01:5497760-5505712	86.5181	54.4547	-0.667945	0.24555	no	BTB-POZ and MATH domain protein
XLOC_001760	PGSC0003DMG400017141	chr01:5767435-5770198	2.2137	2.20786	-0.00380749	0.9805	no	Transposon protein, CACTA, En/Spm sub-class
XLOC_001763	PGSC0003DMG401005535	chr01:5938206-5944077	2.29338	1.75142	-0.388946	0.8171	no	Histone deacetylase
XLOC_001765	PGSC0003DMG400008707	chr01:6065316-6070441	15.9727	9.05074	-0.819502	0.26255	no	Conserved gene of unknown function
XLOC_001766	PGSC0003DMG400008708	chr01:6185331-6190526	29.1245	29.3974	0.0134534	0.9817	no	Methionine synthase
XLOC_001768	PGSC0003DMG400008710	chr01:6215563-6224129	9.74531	6.27381	-0.635365	0.28585	no	Aldehyde oxidase
XLOC_001769	PGSC0003DMG400013129	chr01:6290268-6303465	19.0891	13.5457	-0.494911	0.4028	no	Serine/threonine-protein phosphatase
XLOC_001770	PGSC0003DMG400013130	chr01:6314230-6316028	0.0265379	0.467679	4.13939	0.2457	no	Conserved gene of unknown function
XLOC_001773	PGSC0003DMG400014722	chr01:6585417-6596019	83.165	90.5586	0.122874	0.8286	no	Sterol delta-7 reductase DWF5
XLOC_001781	PGSC0003DMG400028069	chr01:7132548-7137500	495.593	384.944	-0.364507	0.6038	no	UDP-apiose/xylose synthase
XLOC_001786	PGSC0003DMG400011713	chr01:7409324-7412416	0.429146	1.06699	1.31401	0.25545	no	Conserved gene of unknown function
XLOC_001787	PGSC0003DMG400011712	chr01:7436176-7444950	103.193	118.854	0.203846	0.71035	no	Ribosomal protein L10a
XLOC_001788	PGSC0003DMG400011711	chr01:7446680-7448888	29.1751	80.0742	1.4566	0.01635	Yes	Conserved gene of unknown function
XLOC_001789	PGSC0003DMG400011710	chr01:7474439-7475505	1.42371	3.95828	1.47522	0.1792	no	Conserved gene of unknown function
XLOC_001791	PGSC0003DMG400011708	chr01:7510117-7512901	0.23204	0.679222	1.54951	0.2626	no	Conserved gene of unknown function
XLOC_001794	PGSC0003DMG400011704	chr01:7545508-7547737	1.30457	1.12619	-0.21213	0.8404	no	Pentatricopeptide repeat-containing protein
XLOC_001796	PGSC0003DMG400030012	chr01:7816865-7817396	1.67213	0.809182	-1.04715	0.4861	no	Conserved gene of unknown function
XLOC_001798	PGSC0003DMG400030011	chr01:8090634-8093344	8.73586	28.0311	1.68201	0.0278	Yes	GEM 5
XLOC_001799	PGSC0003DMG400030010	chr01:8145562-8149616	82.5859	107.415	0.379229	0.52	no	Conserved gene of unknown function
XLOC_001800	PGSC0003DMG400030009	chr01:8195756-8201863	4.92848	34.8284	2.82105	0.00765	Yes	Leucine-rich repeat protein
XLOC_001808	PGSC0003DMG400011888	chr01:8638008-8646314	20.4844	34.3391	0.745324	0.23165	no	Conserved gene of unknown function
XLOC_001814	PGSC0003DMG400005236	chr01:8878653-8879542	20.6005	11.0739	-0.895515	0.23165	no	SAUR family protein
XLOC_001816	PGSC0003DMG400005234	chr01:8964984-8965552	6.18432	8.09127	0.387753	0.761	no	Conserved gene of unknown function
XLOC_001817	PGSC0003DMG400005232	chr01:9027177-9031091	28.7597	37.4186	0.379709	0.4998	no	Peptidyl-prolyl cis-trans isomerase
XLOC_001823	PGSC0003DMG400033169	chr01:9230986-9233913	6.51238	9.03997	0.473131	0.55775	no	Replication factor A protein
XLOC_001824	PGSC0003DMG400033930	chr01:9279258-9279737	31.8467	93.6637	1.55634	0.0317	Yes	Gene of unknown function
XLOC_001825	PGSC0003DMG400033931	chr01:9294517-9295049	0.593617	5.5038	3.21282	0.1089	no	Gene of unknown function
XLOC_001828	PGSC0003DMG400014087	chr01:9515991-9516483	9.29927	36.6574	1.97892	0.03605	Yes	Gene of unknown function
XLOC_001829	PGSC0003DMG400014086	chr01:9524129-9524668	1.30092	12.1291	3.22087	0.064	no	Gene of unknown function
XLOC_001834	PGSC0003DMG400014953	chr01:9643032-9643624	0.254074	1.81612	2.83754	0.20235	no	Gene of unknown function
XLOC_001836	PGSC0003DMG400014952	chr01:9804683-9805723	0.152986	0.491825	1.68474	0.31825	no	Glycosyltransferase
XLOC_001845	PGSC0003DMG400029065	chr01:10311730-10312430	0.637182	1.12665	0.822261	0.57515	no	Gene of unknown function
XLOC_001848	PGSC0003DMG400041635	chr01:10378593-10379162	2.25429	1.39231	-0.695196	0.7225	no	Gene of unknown function
XLOC_001852	PGSC0003DMG400016815	chr01:10552357-10559781	18.3933	11.735	-0.648357	0.3038	no	DAG protein, chloroplast
XLOC_001853	PGSC0003DMG400016814	chr01:10563585-10563956	321.444	313.995	-0.0338223	0.9511	no	60S ribosomal protein L38
XLOC_001854	PGSC0003DMG400016813	chr01:10570526-10573679	38.8301	33.1256	-0.229227	0.69005	no	Chaperone binding protein
XLOC_001855	PGSC0003DMG400016812	chr01:10631175-10633828	479.708	679.676	0.502692	0.49585	no	AP2/ERF-domain protein
XLOC_001856	PGSC0003DMG400016811	chr01:10647911-10650896	1.68132	2.05435	0.289091	0.73795	no	Gene of unknown function
XLOC_001861	PGSC0003DMG400006233	chr01:10913612-10914696	0.522535	2.48859	2.25173	0.0668	no	Periaxin
XLOC_001869	PGSC0003DMG400006239	chr01:11279213-11284360	0.37988	1.53703	2.01653	0.35835	no	26S proteasome regulatory complex ATPase RPT3
XLOC_001872	PGSC0003DMG400006241	chr01:11423126-11426076	10.5287	8.62015	-0.288545	0.7459	no	Conserved gene of unknown function
XLOC_001873	PGSC0003DMG400006242	chr01:11429507-11433445	26.0717	35.7644	0.456043	0.4641	no	Protein phosphatase 2c
XLOC_001874	PGSC0003DMG400006243	chr01:11452547-11454378	16.0593	17.2667	0.104579	0.86005	no	OJ1116_C07.8 protein
XLOC_001881	PGSC0003DMG400001190	chr01:11737487-11744611	31.8756	21.6411	-0.558679	0.3242	no	Conserved gene of unknown function
XLOC_001884	PGSC0003DMG400018052	chr01:11773848-11774737	15.7794	16.9737	0.105266	0.87475	no	Gene of unknown function
XLOC_001885	PGSC0003DMG400025623	chr01:11851629-11854775	12.7225	9.46832	-0.426206	0.5294	no	Conserved gene of unknown function
XLOC_001887	PGSC0003DMG401025624	chr01:11998015-12005950	10.298	10.5015	0.0282338	0.9659	no	Type-B response regulator
XLOC_001888	PGSC0003DMG400025625	chr01:12021677-12022648	4.45202	10.2412	1.20185	0.20375	no	Nutrient reservoir
XLOC_001898	PGSC0003DMG400009613	chr01:12836247-12844169	18.126	23.9303	0.400777	0.50325	no	Uncharacterized plant-specific domain TIGR01589 family protein
XLOC_001902	PGSC0003DMG400000875	chr01:13265053-13273666	32.1188	28.5409	-0.170386	0.7634	no	Peptidyl-prolyl cis-trans isomerase cyclophilin-type family protein
XLOC_001903	PGSC0003DMG400000874	chr01:13333383-13334338	16.3619	10.5485	-0.633297	0.38985	no	Conserved gene of unknown function
XLOC_001905	PGSC0003DMG400000872	chr01:13386567-13393040	29.3092	28.1782	-0.0567729	0.9209	no	Protein kinase APK1B, chloroplast
XLOC_001907	PGSC0003DMG400000869	chr01:13500091-13503486	0.689239	0.442029	-0.640865	0.61355	no	Quinonprotein alcohol dehydrogenase
XLOC_001911	PGSC0003DMG400000864	chr01:13652217-13659893	21.5653	26.6296	0.304319	0.6292	no	Mitochondrial outer membrane protein porin of 36 kDa
XLOC_001917	PGSC0003DMG400001024	chr01:14000990-14002133	1.44383	1.54909	0.101519	0.929	no	Gene of unknown function
XLOC_001920	PGSC0003DMG400020870	chr01:14162736-14169387	2.727	4.18526	0.618003	0.4064	no	RNase H family protein
XLOC_001921	PGSC0003DMG400020871	chr01:14347357-14353892	8.43424	6.70665	-0.330666	0.7507	no	Signal recognition particle receptor subunit beta
XLOC_001927	PGSC0003DMG400019846	chr01:14640859-14641258	0.374591	2.07399	2.46902	0.3642	no	Gene of unknown function
XLOC_001928	PGSC0003DMG400019851	chr01:14652178-14653121	0.554709	0.880235	0.666156	0.65145	no	RNA-directed DNA polymerase (Reverse transcriptase); Chromo; Zinc finger, CCHC-type; Peptidase aspartic, active site
XLOC_001933	PGSC0003DMG400019844	chr01:14741747-14751355	1.51662	2.3551	0.634926	0.5792	no	Cyclin A1
XLOC_001936	PGSC0003DMG400017991	chr01:14893950-14897526	1.74053	0.874667	-0.992719	0.453	no	Signal recognition particle subunit srp72
XLOC_001938	PGSC0003DMG400024132	chr01:14998168-14998471	0.631068	2.94316	2.2215	0.4003	no	Gene of unknown function
XLOC_001939	PGSC0003DMG400024134	chr01:15071121-15073338	0.698084	0.453834	-0.621238	0.62675	no	Conserved gene of unknown function
XLOC_001940	PGSC0003DMG400024131	chr01:15158863-15161998	0.505098	0.383578	-0.397044	0.8339	no	Gene of unknown function
XLOC_001943	PGSC0003DMG400024130	chr01:15352130-15359704	22.0723	21.6925	-0.02504	0.9711	no	Golgi transport 1 protein B
XLOC_001947	PGSC0003DMG400031467	chr01:15772160-15774428	1.79966	1.8008	0.000912636	0.9921	no	Calmodulin-binding family protein
XLOC_001954	PGSC0003DMG400022969	chr01:16107143-16110420	14.2305	11.7008	-0.282371	0.60715	no	Heat shock protein binding protein
XLOC_001957	PGSC0003DMG400015058	chr01:16397197-16400306	24.4196	19.4282	-0.329891	0.5688	no	OJ990528_30.1 protein
XLOC_001965	PGSC0003DMG400015862	chr01:16900888-16912497	125.449	55.4146	-1.17877	0.0815	no	EMB2734
XLOC_001966	PGSC0003DMG400041047	chr01:16937845-16938544	1.29718	1.42074	0.131265	0.91795	no	Maturase K
XLOC_001979	PGSC0003DMG400014755	chr01:17663782-17669292	39.0421	39.3865	0.0126708	0.9827	no	Taxane 13-alpha-hydroxylase cytochrome P450
XLOC_001980	PGSC0003DMG400014756	chr01:17677069-17681523	0.101319	0.389284	1.94192	0.242	no	Transketolase
XLOC_001996	PGSC0003DMG400047134	chr01:18736540-18737272	2.87563	3.14352	0.128504	0.8991	no	Retroelement pol polyprotein
XLOC_002008	PGSC0003DMG400010913	chr01:19663747-19667579	135.159	107.181	-0.334599	0.58015	no	Pyruvate kinase, cytosolic isozyme
XLOC_002011	PGSC0003DMG400020861	chr01:20034479-20034785	0.583879	2.64115	2.17742	0.40045	no	Gene of unknown function
XLOC_002013	PGSC0003DMG402020860	chr01:20055494-20055995	4.58027	10.0508	1.1338	0.3429	no	Flotillin-1
XLOC_002014	PGSC0003DMG400020859	chr01:20073710-20077177	0.521275	0.765023	0.553459	0.79355	no	TNP2-like transposon protein
XLOC_002015	PGSC0003DMG400036596	chr01:20080941-20081562	0.753528	0.58666	-0.361137	0.8411	no	Conserved gene of unknown function
XLOC_002020	PGSC0003DMG400017910	chr01:20471343-20474907	2.25903	1.5864	-0.509946	0.6735	no	Pentatricopeptide repeat-containing protein
XLOC_002023	PGSC0003DMG400017908	chr01:20545466-20550343	7.11669	12.6759	0.832807	0.20935	no	Conserved gene of unknown function
XLOC_002029	PGSC0003DMG400030128	chr01:20860560-20862586	3.23733	2.57701	-0.329109	0.84355	no	Glucose-6-phosphate isomerase
XLOC_002042	PGSC0003DMG400015999	chr01:21932408-21933105	11.9051	14.4697	0.281457	0.7378	no	Conserved gene of unknown function
XLOC_002045	PGSC0003DMG400015998	chr01:22042978-22044191	2.9685	4.94956	0.737568	0.4713	no	Acidic ribosomal protein P1a
XLOC_002060	PGSC0003DMG400002411	chr01:23650193-23657753	51.3459	33.9075	-0.598644	0.30405	no	Conserved gene of unknown function
XLOC_002069	PGSC0003DMG400037859	chr01:24000267-24003371	1.48527	1.36528	-0.121531	0.89395	no	C2 domain-containing protein
XLOC_002070	PGSC0003DMG400017963	chr01:24031120-24035837	0.732871	0.507248	-0.530867	0.661	no	Pentatricopeptide repeat-containing protein
XLOC_002073	PGSC0003DMG400028873	chr01:24642352-24647799	7.27241	4.55623	-0.674591	0.3753	no	TNP2
XLOC_002120	PGSC0003DMG400026607	chr01:28087034-28089296	1.06987	0.344173	-1.63622	0.15955	no	Gene of unknown function
XLOC_002133	PGSC0003DMG400031461	chr01:29113066-29114209	10.9241	12.4688	0.190813	0.8767	no	Gene of unknown function
XLOC_002135	PGSC0003DMG400041193	chr01:29238949-29239435	2.57303	2.68176	0.0597097	0.9654	no	Orf122b protein
XLOC_002139	PGSC0003DMG400031459	chr01:29501709-29508880	13.8644	9.859	-0.491875	0.54125	no	Deetiolated 1
XLOC_002156	PGSC0003DMG400021499	chr01:30833777-30843971	34.21	10.0611	-1.76564	0.0044	Yes	Ctp synthase
XLOC_002157	PGSC0003DMG400021498	chr01:30899689-30903561	127.905	63.083	-1.01975	0.30075	no	Syntaxin
XLOC_002163	PGSC0003DMG400021495	chr01:31172272-31173414	0.359285	0.108175	-1.73176	0.466	no	Gene of unknown function
XLOC_002169	PGSC0003DMG400034566	chr01:31427724-31428084	12.7217	12.0385	-0.0796302	0.93535	no	Gene of unknown function
XLOC_002172	PGSC0003DMG401033888	chr01:31864037-31866713	52.3171	45.8545	-0.19022	0.7453	no	Universal stress protein family protein
XLOC_002173	PGSC0003DMG400020000	chr01:32070812-32071627	1.02122	0.612631	-0.737206	0.6297	no	Class S F-box protein
XLOC_002174	PGSC0003DMG401019999	chr01:32085194-32086531	26.4278	14.6828	-0.84793	0.3352	no	PDE320
XLOC_002175	PGSC0003DMG402019999	chr01:32091812-32096489	31.6506	25.3596	-0.3197	0.6449	no	PDE320
XLOC_002179	PGSC0003DMG400008733	chr01:32216621-32217532	6.49151	3.14804	-1.0441	0.2585	no	Conserved gene of unknown function
XLOC_002180	PGSC0003DMG400013069	chr01:32220485-32221993	0.518438	0.399514	-0.375926	0.75735	no	Conserved gene of unknown function
XLOC_002183	PGSC0003DMG401013065	chr01:32462149-32463144	22.5857	17.6164	-0.358494	0.6532	no	50S ribosomal protein L3
XLOC_002184	PGSC0003DMG402013065	chr01:32468587-32473076	11.6988	13.1981	0.173963	0.90385	no	50S ribosomal protein L3-2, chloroplastic
XLOC_002192	PGSC0003DMG400008611	chr01:32952546-32954957	5.61185	5.33921	-0.0718501	0.9198	no	Pentatricopeptide repeat-containing protein
XLOC_002200	PGSC0003DMG400014983	chr01:33361431-33362142	0.262077	0.683091	1.38209	0.4733	no	RNase H family protein
XLOC_002212	PGSC0003DMG400012034	chr01:34095148-34099339	8.49376	8.86159	0.0611629	0.92545	no	Conserved gene of unknown function
XLOC_002230	PGSC0003DMG402017902	chr01:35475706-35480057	1.30467	2.96839	1.18599	0.18645	no	Boron transporter
XLOC_002235	PGSC0003DMG400010936	chr01:35622492-35623169	1.31273	0.498739	-1.39621	0.4918	no	Gene of unknown function
XLOC_002236	PGSC0003DMG400010935	chr01:35672577-35679234	14.1919	9.16708	-0.630533	0.2785	no	Zinc finger protein VAR3, chloroplastic
XLOC_002242	PGSC0003DMG400001233	chr01:35829321-35834352	17.9636	19.1175	0.0898201	0.88345	no	30S ribosomal protein S1, chloroplastic
XLOC_002252	PGSC0003DMG400007770	chr01:37313492-37318169	2.01961	4.00878	0.989087	0.30755	no	Gene of unknown function
XLOC_002254	PGSC0003DMG400015971	chr01:37537028-37550791	97.6849	88.8335	-0.137033	0.82115	no	Beta-glycosidase
XLOC_002256	PGSC0003DMG400015969	chr01:37567235-37571435	1.75281	2.0026	0.192207	0.8376	no	RNA binding protein
XLOC_002257	PGSC0003DMG400015968	chr01:37608320-37611214	28.7722	21.595	-0.413979	0.4805	no	Ribosomal protein S6
XLOC_002258	PGSC0003DMG401029058	chr01:37659827-37665924	47.0271	46.4943	-0.0164381	0.98395	no	Conserved gene of unknown function
XLOC_002259	PGSC0003DMG400029059	chr01:37680219-37685394	52.7253	65.3335	0.309327	0.583	no	Poly(A) polymerase
XLOC_002267	PGSC0003DMG400005555	chr01:38291294-38292050	0.361177	0.643089	0.832312	0.70055	no	Glutamate-gated kainate-type ion channel receptor subunit GluR5
XLOC_002286	PGSC0003DMG402016926	chr01:40922076-40929649	7.84755	7.7455	-0.0188845	0.9807	no	Protease m50 membrane-bound transcription factor site 2 protease
XLOC_002287	PGSC0003DMG400021083	chr01:41034574-41037207	3.7766	1.97566	-0.934754	0.3301	no	Conserved gene of unknown function
XLOC_002301	PGSC0003DMG400006555	chr01:41852127-41860190	14.6991	13.2381	-0.151033	0.79145	no	ATCUL3/ATCUL3A/CUL3/CUL3A
XLOC_002302	PGSC0003DMG400006556	chr01:41936499-41942530	41.1222	29.7237	-0.468305	0.4165	no	Sterol desaturase
XLOC_002321	PGSC0003DMG400026778	chr01:43179274-43181194	143.703	49.2846	-1.54388	0.0118	Yes	Conserved gene of unknown function
XLOC_002322	PGSC0003DMG400026779	chr01:43192762-43196447	2.24918	1.19763	-0.909214	0.36	no	PAS/LOV protein A
XLOC_002323	PGSC0003DMG400007711	chr01:43326832-43331399	81.8743	53.9171	-0.602666	0.30985	no	Conserved gene of unknown function
XLOC_002325	PGSC0003DMG400001213	chr01:43466753-43468823	3.71557	3.43693	-0.112462	0.91745	no	ATP binding protein
XLOC_002326	PGSC0003DMG400001211	chr01:43535030-43539040	4.14189	12.4413	1.58678	0.07755	no	Hydrolase, hydrolyzing O-glycosyl compounds
XLOC_002327	PGSC0003DMG400009830	chr01:43576817-43581621	16.2927	55.6804	1.77294	0.0078	Yes	Ureide permease
XLOC_002334	PGSC0003DMG400020007	chr01:44138634-44139180	0.908704	1.10411	0.280999	0.8475	no	Gene of unknown function
XLOC_002347	PGSC0003DMG400007556	chr01:44645524-44650036	77.4627	56.7913	-0.447831	0.4409	no	AMP dependent ligase
XLOC_002348	PGSC0003DMG400026690	chr01:44702627-44704151	0.446301	0.196778	-1.18145	0.5488	no	CONSTANS
XLOC_002351	PGSC0003DMG400026692	chr01:44857153-44860006	0.342224	2.46829	2.8505	0.12135	no	Protein translocase
XLOC_002352	PGSC0003DMG400020017	chr01:45137501-45139268	180.789	99.0888	-0.867515	0.1404	no	Lichenase
XLOC_002353	PGSC0003DMG400021848	chr01:45144661-45149081	10.1003	7.75537	-0.381127	0.6419	no	Glucan endo-1,3-beta-glucosidase, basic vacuolar isoform GLB
XLOC_002360	PGSC0003DMG400024016	chr01:45745610-45751657	3.09159	6.70532	1.11696	0.1158	no	ATP:citrate lyase
XLOC_002361	PGSC0003DMG400024017	chr01:45754364-45761834	14.3059	11.2262	-0.349741	0.5469	no	Phytochrome B
XLOC_002362	PGSC0003DMG400024018	chr01:45775001-45784194	31.0505	21.5604	-0.526231	0.36495	no	Map3k delta-1 protein kinase
XLOC_002372	PGSC0003DMG400001206	chr01:46270756-46274678	117.406	125.648	0.0978812	0.863	no	Peroxisomal enoyl-CoA hydratase/isomerase family protein
XLOC_002373	PGSC0003DMG400001205	chr01:46314890-46324435	36.9106	27.0406	-0.448906	0.4378	no	Conserved gene of unknown function
XLOC_002374	PGSC0003DMG400001204	chr01:46348797-46349646	17.2678	31.3874	0.862102	0.1718	no	Ca2+-binding protein 1
XLOC_002379	PGSC0003DMG400040917	chr01:46726821-46727361	0.740873	0.395204	-0.906631	0.67625	no	Conserved gene of unknown function
XLOC_002383	PGSC0003DMG400011465	chr01:46865033-46865759	8.00167	9.01473	0.171984	0.844	no	Translation initiation factor if-2
XLOC_002384	PGSC0003DMG400011455	chr01:46925840-46927402	181.692	155.787	-0.22192	0.70865	no	Transcription factor
XLOC_002391	PGSC0003DMG400011457	chr01:47284760-47286673	0.441815	0.616907	0.481612	0.71205	no	WRKY transcription factor
XLOC_002392	PGSC0003DMG400011458	chr01:47291094-47300139	4.0754	3.67139	-0.150616	0.85615	no	Peroxidase 40
XLOC_002401	PGSC0003DMG400013206	chr01:48585935-48586626	0.519511	1.00697	0.954799	0.54755	no	Conserved gene of unknown function
XLOC_002402	PGSC0003DMG400013204	chr01:48586697-48590562	1.51789	2.59362	0.772899	0.38675	no	NADH-ubiquinone oxidoreductase 49 kDa subunit
XLOC_002406	PGSC0003DMG400036488	chr01:48752134-48754459	8.10313	7.39747	-0.131447	0.8095	no	Gene of unknown function
XLOC_002408	PGSC0003DMG400031867	chr01:49309663-49313226	721.104	604.608	-0.254206	0.7375	no	ADP,ATP carrier protein, mitochondrial
XLOC_002426	PGSC0003DMG400013165	chr01:50153109-50154668	0.930912	1.49904	0.687324	0.5462	no	Disease resistance protein RPS2
XLOC_002428	PGSC0003DMG400039149	chr01:50167494-50168412	2.2525	1.18679	-0.92446	0.53265	no	Gene of unknown function
XLOC_002440	PGSC0003DMG400005305	chr01:50774277-50783998	24.566	25.4668	0.0519558	0.92405	no	Conserved gene of unknown function
XLOC_002443	PGSC0003DMG400005303	chr01:50904535-50907075	2.15809	2.52267	0.225196	0.85245	no	Gene of unknown function
XLOC_002446	PGSC0003DMG400046303	chr01:50922608-50925485	0.914636	1.13802	0.315261	0.7542	no	Photosystem II CP47 chlorophyll apoprotein
XLOC_002448	PGSC0003DMG400025699	chr01:50976179-50979795	40.7603	30.0742	-0.438638	0.46685	no	Conserved gene of unknown function
XLOC_002449	PGSC0003DMG400003499	chr01:51056785-51057342	3.05978	2.40495	-0.347424	0.77305	no	30S ribosomal protein S3, chloroplastic
XLOC_002454	PGSC0003DMG401004193	chr01:51513678-51518702	1.76856	0.98798	-0.840023	0.40245	no	Zinc knuckle family protein
XLOC_002455	PGSC0003DMG400004190	chr01:51588780-51595732	39.0205	34.7066	-0.169023	0.76225	no	Leucine-rich repeat resistance protein
XLOC_002457	PGSC0003DMG400026829	chr01:51719394-51722322	844.192	585.909	-0.526896	0.4414	no	Eukaryotic translation initiation factor 5A-4
XLOC_002460	PGSC0003DMG400007752	chr01:51941290-51945283	13.3637	14.9765	0.164385	0.77315	no	Gene of unknown function
XLOC_002463	PGSC0003DMG400013119	chr01:52787117-52792578	2.59712	2.2478	-0.2084	0.8104	no	Protein AFR
XLOC_002469	PGSC0003DMG400004204	chr01:53187002-53189511	3.9321	3.03728	-0.372518	0.70745	no	60S ribosomal protein L27
XLOC_002473	PGSC0003DMG400004206	chr01:53650783-53655386	1.16272	0.986298	-0.237405	0.79475	no	Gene of unknown function
XLOC_002479	PGSC0003DMG400004211	chr01:53785742-53794560	0.507624	0.810157	0.674442	0.55125	no	Photosystem Q(B) protein
XLOC_002495	PGSC0003DMG402029906	chr01:54577316-54581506	2.76309	2.42502	-0.188289	0.83615	no	BRASSINOSTEROID INSENSITIVE 1-associated receptor kinase 1
XLOC_002499	PGSC0003DMG400029910	chr01:54680963-54681744	0.654575	0.510645	-0.358237	0.8422	no	Gene of unknown function
XLOC_002511	PGSC0003DMG400024057	chr01:55425817-55428710	56.3503	40.6443	-0.47137	0.4248	no	PRLI-interacting factor A
XLOC_002522	PGSC0003DMG400018972	chr01:56544325-56546247	12.9836	11.9218	-0.123093	0.85235	no	Zinc finger protein
XLOC_002531	PGSC0003DMG400027831	chr01:57039606-57040458	37.0694	36.9086	-0.00627156	0.9917	no	IBR3 (IBA-RESPONSE 3)
XLOC_002537	PGSC0003DMG400027845	chr01:57245326-57249700	0.588582	1.71526	1.54312	0.1073	no	Histone H3
XLOC_002540	PGSC0003DMG400011307	chr01:57314836-57322927	2.37958	2.99646	0.332551	0.76775	no	Gene of unknown function
XLOC_002541	PGSC0003DMG400011309	chr01:57328886-57330291	0.17291	0.405959	1.23131	0.4851	no	Conserved gene of unknown function
XLOC_002542	PGSC0003DMG400011310	chr01:57361859-57364675	1.58768	1.09593	-0.534765	0.6965	no	Epoxide hydrolase 1
XLOC_002543	PGSC0003DMG400011311	chr01:57365379-57366893	0.484582	2.40512	2.3113	0.06695	no	Epoxide hydrolase 1
XLOC_002544	PGSC0003DMG400011350	chr01:57393257-57395487	2.17971	2.09934	-0.0542006	0.95185	no	OrfB protein
XLOC_002545	PGSC0003DMG400011312	chr01:57482719-57486950	0.527686	0.602532	0.191357	0.8612	no	Multidrug resistance pump
XLOC_002546	PGSC0003DMG400011313	chr01:57503830-57504989	2.33335	8.13812	1.80229	0.0583	no	Conserved gene of unknown function
XLOC_002549	PGSC0003DMG400035598	chr01:57638633-57639836	0.65448	0.678587	0.0521852	0.96455	no	Conserved gene of unknown function
XLOC_002551	PGSC0003DMG400011315	chr01:57748641-57758117	38.913	27.7785	-0.486281	0.4051	no	Eukaryotic translation initiation factor 2 gamma subunit
XLOC_002556	PGSC0003DMG400011343	chr01:57931475-57932057	12.0468	13.8007	0.196089	0.831	no	Gene of unknown function
XLOC_002557	PGSC0003DMG400011319	chr01:57984012-57985803	472.807	446.426	-0.0828306	0.89205	no	40S ribosomal protein S21e
XLOC_002558	PGSC0003DMG400011320	chr01:57988815-57990988	0.104534	1.00197	3.2608	0.18935	no	Auxin-induced protein 5NG4
XLOC_002559	PGSC0003DMG400011321	chr01:58016453-58020478	40.9485	9.76758	-2.06774	0.00145	Yes	Protein phosphatase-2c
XLOC_002561	PGSC0003DMG400011322	chr01:58063731-58067226	1.34407	2.405	0.839428	0.5266	no	Conserved gene of unknown function
XLOC_002563	PGSC0003DMG400011324	chr01:58093782-58100000	12.6482	11.4066	-0.149068	0.8246	no	Vesicle-associated membrane protein 724
XLOC_002565	PGSC0003DMG400022680	chr01:58347142-58347640	6.36219	20.988	1.72197	0.0718	no	Ccaat-binding transcription factor subunit A
XLOC_002568	PGSC0003DMG400022678	chr01:58568685-58571364	1.51329	1.57006	0.0531283	0.9554	no	Pale-green and chlorophyll B reduced 2
XLOC_002569	PGSC0003DMG400022677	chr01:58665388-58667487	10.1736	2.81593	-1.85315	0.09475	no	UPF0497 membrane protein 10
XLOC_002570	PGSC0003DMG400022676	chr01:58691100-58692726	47.9673	24.3079	-0.980623	0.09895	no	Pollen-specific lysine-rich protein SBgLR
XLOC_002571	PGSC0003DMG400022675	chr01:58722502-58735058	93.7189	65.1775	-0.523967	0.409	no	Helicase
XLOC_002572	PGSC0003DMG400022674	chr01:58830840-58831555	6.73241	2.22093	-1.59996	0.17315	no	Glutaredoxin
XLOC_002573	PGSC0003DMG402022673	chr01:58834548-58840917	2.3697	3.16477	0.417395	0.663	no	Acyl-CoA binding protein
XLOC_002574	PGSC0003DMG401022673	chr01:58840970-58844996	4.05114	7.05349	0.80001	0.29255	no	Acyl-CoA binding protein
XLOC_002575	PGSC0003DMG400022672	chr01:58861887-58864028	25.9742	25.4977	-0.0267102	0.9651	no	Conserved gene of unknown function
XLOC_002576	PGSC0003DMG400022670	chr01:58902823-58905487	0.0242362	0.435381	4.16704	0.16085	no	Serine/threonine protein kinase
XLOC_002580	PGSC0003DMG400022666	chr01:59152606-59155064	0.361606	0.200841	-0.848368	0.49875	no	Gene of unknown function
XLOC_002582	PGSC0003DMG402010667	chr01:59266476-59268042	7.6985	8.69101	0.174946	0.8567	no	Gene of unknown function
XLOC_002583	PGSC0003DMG400010666	chr01:59268481-59272699	2.48433	12.3326	2.31155	0.0151	Yes	Flavonol synthase/flavanone 3-hydroxylase
XLOC_002584	PGSC0003DMG400010665	chr01:59335613-59340759	3.44926	6.14921	0.834116	0.294	no	Serine/threonine-protein kinase cdk9
XLOC_002585	PGSC0003DMG400010664	chr01:59361265-59364448	1338.48	692.626	-0.950449	0.30215	no	1,4-alpha-glucan-maltohydrolase
XLOC_002586	PGSC0003DMG400010663	chr01:59438946-59444014	48.5097	54.7326	0.174127	0.76235	no	Sodium/hydrogen exchanger
XLOC_002588	PGSC0003DMG400010661	chr01:59465429-59467670	167.3	236.47	0.499214	0.37545	no	Acyl carrier protein
XLOC_002589	PGSC0003DMG400010660	chr01:59472881-59478334	539.679	710.238	0.396202	0.56445	no	Superoxide dismutase
XLOC_002597	PGSC0003DMG400022844	chr01:59830058-59833096	0.438497	0.523752	0.256317	0.82085	no	DNAJ heat shock N-terminal domain-containing protein
XLOC_002598	PGSC0003DMG400022845	chr01:59841288-59847021	0.726098	0.486178	-0.57868	0.5776	no	Pax transcription activation domain interacting protein
XLOC_002599	PGSC0003DMG400022846	chr01:59876471-59879158	15.6629	10.576	-0.566548	0.3722	no	Conserved gene of unknown function
XLOC_002601	PGSC0003DMG400022848	chr01:59916205-59919106	0.325889	0.454014	0.478358	0.7489	no	Peroxidase
XLOC_002604	PGSC0003DMG400022851	chr01:60011932-60012656	49.0923	50.5252	0.0415076	0.9443	no	Rapid alkalinization factor 2
XLOC_002605	PGSC0003DMG400022852	chr01:60026607-60028730	32.0863	27.1185	-0.242681	0.67695	no	Xylosyl transferase
XLOC_002612	PGSC0003DMG400006276	chr01:60239643-60240718	10.6224	81.5776	2.94107	0.00025	Yes	NtPRp27
XLOC_002613	PGSC0003DMG400006277	chr01:60245379-60247024	1.58118	1.38207	-0.194172	0.84525	no	F-box family protein
XLOC_002614	PGSC0003DMG400006278	chr01:60262275-60263918	0.583185	0.642652	0.140083	0.9102	no	Gene of unknown function
XLOC_002617	PGSC0003DMG400006279	chr01:60396590-60400655	3.35968	3.14461	-0.095444	0.90245	no	F-box family protein
XLOC_002618	PGSC0003DMG400006280	chr01:60411323-60414692	2.76117	4.50624	0.706646	0.30645	no	Receptor protein kinase CLAVATA1
XLOC_002619	PGSC0003DMG400006281	chr01:60432073-60439306	6.43863	6.61735	0.0394997	0.9607	no	Conserved gene of unknown function
XLOC_002620	PGSC0003DMG400006283	chr01:60512077-60518862	44.2918	47.6682	0.105988	0.85985	no	Multidrug resistance-associated protein 2, 6 (Mrp2, 6), abc-transoprter
XLOC_002621	PGSC0003DMG401006284	chr01:60546881-60555723	72.5412	49.4973	-0.551451	0.3573	no	Squamosa promoter-binding protein
XLOC_002623	PGSC0003DMG400006286	chr01:60572744-60579914	23.2759	16.8984	-0.461955	0.4143	no	WD-repeat protein
XLOC_002624	PGSC0003DMG400006287	chr01:60582054-60589277	2.43644	2.96668	0.284073	0.74425	no	Inosine-uridine preferring nucleoside hydrolase
XLOC_002625	PGSC0003DMG400032093	chr01:60661177-60662768	5.51131	8.52361	0.629071	0.54625	no	Conserved gene of unknown function
XLOC_002626	PGSC0003DMG400032094	chr01:60694366-60699387	3.86607	7.52968	0.961719	0.1468	no	Inosine-uridine preferring nucleoside hydrolase
XLOC_002627	PGSC0003DMG400032097	chr01:60724993-60725559	0.8146	2.55585	1.64964	0.2932	no	Inosine-uridine preferring nucleoside hydrolase
XLOC_002628	PGSC0003DMG400032113	chr01:60838392-60839796	689.021	692.151	0.00653801	0.9925	no	Conserved gene of unknown function
XLOC_002629	PGSC0003DMG400032114	chr01:60863986-60864797	6.34411	1.47828	-2.1015	0.07245	no	Conserved gene of unknown function
XLOC_002630	PGSC0003DMG400032099	chr01:60913078-60918742	1.55586	1.0287	-0.596896	0.48095	no	Pentatricopeptide repeat-containing protein
XLOC_002631	PGSC0003DMG400036028	chr01:61053894-61054215	0.462358	0.422638	-0.129589	0.69265	no	Gene of unknown function
XLOC_002632	PGSC0003DMG400012764	chr01:61092519-61099543	23.3752	20.9155	-0.160406	0.79265	no	Mo25 family protein
XLOC_002633	PGSC0003DMG400012765	chr01:61101750-61103478	22.2036	15.4696	-0.521364	0.37905	no	BSD domain-containing protein
XLOC_002634	PGSC0003DMG400004347	chr01:61118187-61122086	0.390078	0.388967	-0.00411482	0.93775	no	Gene of unknown function
XLOC_002635	PGSC0003DMG400004348	chr01:61168075-61185758	38.4561	25.3491	-0.601277	0.30435	no	Conserved gene of unknown function
XLOC_002636	PGSC0003DMG400004349	chr01:61207483-61216952	103.8	66.1947	-0.649024	0.2613	no	Speckle-type POZ protein
XLOC_002637	PGSC0003DMG400004351	chr01:61297431-61309393	18.4438	10.7719	-0.775872	0.2044	no	Conserved gene of unknown function
XLOC_002638	PGSC0003DMG400033120	chr01:61350356-61350939	104.582	29.7914	-1.81166	0.00875	Yes	Conserved gene of unknown function
XLOC_002639	PGSC0003DMG400033109	chr01:61464271-61466854	7.22248	6.19962	-0.220315	0.72815	no	Conserved gene of unknown function
XLOC_002640	PGSC0003DMG400033121	chr01:61498501-61499382	15.5841	9.75591	-0.675723	0.37445	no	RING zinc finger protein
XLOC_002641	PGSC0003DMG400033112	chr01:61538312-61541184	2.59782	5.22807	1.00898	0.1486	no	Heavy-metal-associated domain-containing protein
XLOC_002642	PGSC0003DMG400033118	chr01:61686237-61687751	3.89735	3.04285	-0.357071	0.6682	no	Gene of unknown function
XLOC_002644	PGSC0003DMG400033123	chr01:61708126-61709740	41.6634	8.22686	-2.34037	0.0009	Yes	Basic 7S globulin 2 small subunit
XLOC_002645	PGSC0003DMG400008978	chr01:61773434-61774915	7.2432	4.20729	-0.783736	0.3597	no	Xyloglucanase inhibitor
XLOC_002647	PGSC0003DMG400008980	chr01:61791998-61793529	0.0327622	1.31155	5.3231	0.2416	no	Basic 7S globulin 2 small subunit
XLOC_002648	PGSC0003DMG400008981	chr01:61794016-61795374	1.33211	1.05554	-0.335737	0.7941	no	Conserved gene of unknown function
XLOC_002649	PGSC0003DMG400008982	chr01:61814379-61815980	0.235115	0.43669	0.893241	0.54115	no	Basic 7S globulin 2 small subunit
XLOC_002650	PGSC0003DMG400008984	chr01:61842158-61844702	0.489828	3.57653	2.86821	0.0225	Yes	Basic 7S globulin 2 small subunit
XLOC_002651	PGSC0003DMG400008985	chr01:61847860-61849980	4.11102	2.56291	-0.681717	0.44805	no	Basic 7S globulin 2 small subunit
XLOC_002655	PGSC0003DMG402008987	chr01:61923309-61925042	0.437618	0.351668	-0.315455	0.84085	no	Basic 7S globulin 2 small subunit
XLOC_002657	PGSC0003DMG400008988	chr01:61961303-61965841	1262.25	2313.19	0.873886	0.33345	no	Aluminum-induced protein
XLOC_002659	PGSC0003DMG400008989	chr01:62004010-62008359	484.141	433.082	-0.160789	0.8324	no	CONSTANS interacting protein 2b
XLOC_002661	PGSC0003DMG400008991	chr01:62057234-62066719	43.8455	46.5644	0.0867964	0.8795	no	Ubiquitin-activating enzyme E1c
XLOC_002663	PGSC0003DMG400008993	chr01:62084449-62086229	0.838291	0.219833	-1.93104	0.2965	no	Conserved gene of unknown function
XLOC_002664	PGSC0003DMG400008994	chr01:62088075-62091929	64.9043	68.6426	0.0807902	0.89095	no	Peroxiredoxin
XLOC_002665	PGSC0003DMG400008995	chr01:62137820-62144270	4.45404	4.19673	-0.0858462	0.91135	no	Chloroplast RNA helicase VDL isoform 1
XLOC_002666	PGSC0003DMG401008996	chr01:62152538-62156705	76.5452	112.422	0.554535	0.51665	no	Uncharacterized GPI-anchored protein
XLOC_002667	PGSC0003DMG400008997	chr01:62168628-62176059	0.205487	0.71208	1.79299	0.1278	no	Protein kinase
XLOC_002668	PGSC0003DMG400008998	chr01:62236915-62251621	21.4551	20.724	-0.0500185	0.9288	no	Kinase-associated protein phosphatase 1
XLOC_002669	PGSC0003DMG400008999	chr01:62253976-62261794	52.7078	28.8538	-0.869258	0.127	no	Conserved gene of unknown function
XLOC_002670	PGSC0003DMG400009000	chr01:62264563-62266282	7.49473	7.27392	-0.0431429	0.9572	no	Peroxisomal targeting signal type 2 receptor
XLOC_002671	PGSC0003DMG400009002	chr01:62307074-62307832	0.252176	0.439232	0.800554	0.6895	no	Long cell-linked locus protein
XLOC_002674	PGSC0003DMG400009003	chr01:62388715-62394486	9.05185	8.52795	-0.086015	0.90435	no	Conserved gene of unknown function
XLOC_002675	PGSC0003DMG400009004	chr01:62441414-62448611	15.0074	16.7434	0.157923	0.7971	no	Chaperone protein dnaJ
XLOC_002676	PGSC0003DMG400009005	chr01:62451681-62455527	20.4487	14.7098	-0.475236	0.49625	no	Triacylglycerol lipase
XLOC_002679	PGSC0003DMG400009007	chr01:62596389-62599153	9.20033	6.79674	-0.436843	0.6167	no	PIT1
XLOC_002682	PGSC0003DMG400037737	chr01:62721613-62722048	337.973	235.925	-0.518579	0.3737	no	BZIP DNA-binding protein
XLOC_002683	PGSC0003DMG400009008	chr01:62726270-62727524	0.113732	0.493099	2.11624	0.2317	no	Conserved gene of unknown function
XLOC_002684	PGSC0003DMG400009010	chr01:62741052-62745640	7.16419	5.53672	-0.371772	0.56835	no	Membrane associated salt-inducible protein
XLOC_002685	PGSC0003DMG400009011	chr01:62753282-62759879	2.36548	9.39596	1.98991	0.03825	Yes	Conserved gene of unknown function
XLOC_002686	PGSC0003DMG400009012	chr01:62766597-62769387	9.00158	6.48411	-0.47327	0.54565	no	Conserved gene of unknown function
XLOC_002687	PGSC0003DMG400009014	chr01:62801662-62803440	108.871	79.2992	-0.457237	0.42305	no	WRKY transcription factor IIe-1
XLOC_002690	PGSC0003DMG400009015	chr01:62850816-62860876	31.5956	22.3704	-0.498134	0.384	no	DEAD-box ATP-dependent RNA helicase 24
XLOC_002691	PGSC0003DMG400009016	chr01:62861419-62863869	7.3092	4.00223	-0.868909	0.21565	no	Pentatricopeptide repeat-containing protein
XLOC_002692	PGSC0003DMG400009017	chr01:62886781-62889855	3.82894	1.19922	-1.67485	0.07565	no	Stachyose synthase
XLOC_002693	PGSC0003DMG400009018	chr01:62898674-62899846	12.4106	13.2396	0.0932905	0.8853	no	Gene of unknown function
XLOC_002694	PGSC0003DMG400009058	chr01:62912747-62913578	10.2604	0.0709615	-7.17584	0.2467	no	Transcription factor bHLH151
XLOC_002695	PGSC0003DMG400009019	chr01:62927628-62933469	238.725	152.305	-0.648384	0.34995	no	ATP-dependent RNA helicase
XLOC_002696	PGSC0003DMG400009020	chr01:62966658-62971763	21.3759	23.4948	0.136356	0.82605	no	Nitrogen fixation protein nifU
XLOC_002698	PGSC0003DMG400009021	chr01:62991491-62994946	4.85743	11.8621	1.2881	0.1008	no	Gibberellin 2-oxidase
XLOC_002700	PGSC0003DMG400005217	chr01:63010187-63018381	4.99598	7.35477	0.557912	0.5329	no	50S ribosomal protein L14
XLOC_002701	PGSC0003DMG400005216	chr01:63035281-63038003	0.645596	5.78857	3.1645	0.0137	Yes	Galactinol synthase
XLOC_002702	PGSC0003DMG400005215	chr01:63042819-63044166	0.879356	0.690269	-0.349288	0.81425	no	Zinc finger protein
XLOC_002703	PGSC0003DMG400005214	chr01:63054629-63058565	6.00344	41.4189	2.78643	5e-05	Yes	Boron transporter
XLOC_002704	PGSC0003DMG400005213	chr01:63178773-63183944	27.1028	22.9173	-0.242005	0.68395	no	Protein phosphatase-2C
XLOC_002706	PGSC0003DMG400005211	chr01:63215323-63220530	9.13218	7.85325	-0.217668	0.7881	no	Methyltransferase
XLOC_002710	PGSC0003DMG400005207	chr01:63326122-63328893	2.51548	2.32673	-0.112534	0.89065	no	10-deacetylbaccatin III 10-O-acetyltransferase
XLOC_002711	PGSC0003DMG400001123	chr01:63428992-63448660	19.259	13.1241	-0.553314	0.37325	no	Protein translocase subunit secA
XLOC_002712	PGSC0003DMG400001122	chr01:63476719-63483257	0.350569	0.585436	0.739813	0.50925	no	Coiled-coil protein
XLOC_002713	PGSC0003DMG402001116	chr01:63483891-63490979	2.5379	2.4734	-0.0371423	0.8459	no	Gene of unknown function
XLOC_002715	PGSC0003DMG400000834	chr01:63614882-63616370	1.01542	3.20216	1.65697	0.14665	no	Gene of unknown function
XLOC_002716	PGSC0003DMG400000836	chr01:63685166-63688069	7.84975	8.77027	0.159974	0.80015	no	Armadillo repeat-containing protein
XLOC_002717	PGSC0003DMG400000837	chr01:63689703-63691302	1.35755	2.33907	0.78493	0.4541	no	Armadillo repeat-containing protein
XLOC_002718	PGSC0003DMG400036538	chr01:63711837-63712212	14.6127	36.6698	1.32737	0.17975	no	Conserved gene of unknown function
XLOC_002719	PGSC0003DMG400000839	chr01:63745592-63755595	6.14788	3.4082	-0.851078	0.28035	no	Orcinol O-methyltransferase
XLOC_002720	PGSC0003DMG400000840	chr01:63803765-63813364	10.5346	11.7764	0.160765	0.8109	no	Hepatocellular carcinoma-associated antigen 59 family protein
XLOC_002721	PGSC0003DMG400000842	chr01:63850619-63854067	3.23013	2.68372	-0.267359	0.77845	no	Conserved gene of unknown function
XLOC_002722	PGSC0003DMG400000843	chr01:63857580-63862122	2.30566	10.6898	2.21299	0.02105	Yes	Conserved gene of unknown function
XLOC_002724	PGSC0003DMG400017959	chr01:64065589-64070986	69.326	32.3531	-1.09949	0.07345	no	Zinc finger family protein
XLOC_002725	PGSC0003DMG400017958	chr01:64078212-64087328	1.69453	2.16346	0.352455	0.7195	no	Nucleotide pyrophosphatase/phosphodiesterase
XLOC_002726	PGSC0003DMG400017957	chr01:64091468-64098100	47.8273	37.1016	-0.366352	0.5211	no	Set domain protein
XLOC_002727	PGSC0003DMG400017956	chr01:64120010-64127137	24.4031	19.4989	-0.323667	0.5782	no	Protein cdcH
XLOC_002731	PGSC0003DMG400006748	chr01:64228682-64236629	5.65697	5.58067	-0.0195924	0.98035	no	Glucose-inhibited division A family protein
XLOC_002732	PGSC0003DMG400006751	chr01:64302578-64304335	0.992523	1.70645	0.781821	0.4497	no	F-box and wd40 domain protein
XLOC_002733	PGSC0003DMG400006752	chr01:64341230-64349998	46.914	33.5446	-0.483938	0.3981	no	SDL-1 protein
XLOC_002734	PGSC0003DMG401006753,PGSC0003DMG402006753	chr01:64350506-64353861	9.8517	15.1198	0.617991	0.50235	no	Please refer to the Supplement_sheet
XLOC_002747	PGSC0003DMG400006764	chr01:64568551-64571106	2.68723	5.16337	0.942195	0.21575	no	Cytokinin oxidase/dehydrogenase
XLOC_002748	PGSC0003DMG400006765	chr01:64606421-64611196	6.11287	4.43934	-0.461506	0.49185	no	Glycerol-3-phosphate dehydrogenase
XLOC_002749	PGSC0003DMG400006766	chr01:64613866-64618337	32.7821	33.4408	0.028704	0.96045	no	Conserved gene of unknown function
XLOC_002750	PGSC0003DMG400006768	chr01:64708950-64712458	34.4784	33.7368	-0.0313685	0.9551	no	Esterase
XLOC_002751	PGSC0003DMG400006769	chr01:64744651-64752048	6.07556	4.55358	-0.416017	0.50995	no	Leucine-rich repeat containing protein
XLOC_002752	PGSC0003DMG400006886	chr01:64765495-64766261	2.26824	2.12353	-0.0951091	0.9411	no	Gene of unknown function
XLOC_002753	PGSC0003DMG400006770	chr01:64802427-64809447	31.7454	19.4575	-0.706219	0.21965	no	Conserved gene of unknown function
XLOC_002758	PGSC0003DMG400006777	chr01:64934766-64938517	79.6699	103.745	0.380928	0.50895	no	Silencing group B protein
XLOC_002760	PGSC0003DMG400006778	chr01:64977283-64993894	20.1237	18.2026	-0.144748	0.7955	no	Glucosamine-fructose-6-phosphate aminotransferase
XLOC_002761	PGSC0003DMG400006780	chr01:65039463-65040659	2.13448	2.30757	0.11249	0.91365	no	Subtilisin-like serine protease
XLOC_002762	PGSC0003DMG400006781	chr01:65056532-65059077	0.256348	0.429153	0.743388	0.55065	no	Subtilase
XLOC_002763	PGSC0003DMG400006782	chr01:65062287-65066823	0.3362	0.359213	0.0955196	0.94325	no	Conserved gene of unknown function
XLOC_002766	PGSC0003DMG400006784	chr01:65154337-65161103	17.9386	8.96669	-1.00042	0.0853	no	WD-repeat protein
XLOC_002768	PGSC0003DMG400006785	chr01:65253346-65260522	8.55842	4.58247	-0.90122	0.14765	no	CC-NBS-LRR resistance protein
XLOC_002769	PGSC0003DMG400006788	chr01:65362366-65362824	1.34539	1.90348	0.500616	0.73575	no	Conserved gene of unknown function
XLOC_002770	PGSC0003DMG400006789	chr01:65364154-65364583	1.35145	1.62472	0.265673	0.87165	no	Conserved gene of unknown function
XLOC_002771	PGSC0003DMG400006887	chr01:65366324-65366780	4.35031	4.64505	0.0945745	0.94245	no	Gene of unknown function
XLOC_002772	PGSC0003DMG400006790	chr01:65374900-65375512	18.3928	45.0566	1.2926	0.09695	no	Conserved gene of unknown function
XLOC_002773	PGSC0003DMG401006791	chr01:65414819-65424220	40.8889	46.0587	0.171764	0.7829	no	Flavohemoprotein B5/b5r
XLOC_002775	PGSC0003DMG400006793	chr01:65459786-65466496	0.344756	0.588287	0.770943	0.4295	no	DNA topoisomerase 2
XLOC_002776	PGSC0003DMG400006794	chr01:65546498-65548874	13.969	9.62953	-0.536691	0.3874	no	PHD finger family protein
XLOC_002777	PGSC0003DMG400006795	chr01:65653021-65661533	3.40466	2.852	-0.255538	0.7809	no	TRNA-dihydrouridine synthase A
XLOC_002778	PGSC0003DMG400006796	chr01:65675436-65678021	3.41853	2.41817	-0.499458	0.5606	no	Gene of unknown function
XLOC_002779	PGSC0003DMG400006797	chr01:65678453-65681464	8.57957	6.81921	-0.3313	0.6092	no	Glutamate/malate translocator
XLOC_002780	PGSC0003DMG400006889	chr01:65740697-65747725	3.41062	5.44981	0.676173	0.7926	no	Gene of unknown function
XLOC_002781	PGSC0003DMG400006799	chr01:65771276-65780089	78.5488	61.7581	-0.346961	0.5702	no	Cellulose synthase
XLOC_002782	PGSC0003DMG400006800	chr01:65780452-65783901	5.9982	2.71777	-1.14211	0.1197	no	NBS-LRR protein
XLOC_002783	PGSC0003DMG400006801	chr01:65785510-65789987	8.3036	10.6532	0.359475	0.6199	no	Conserved gene of unknown function
XLOC_002785	PGSC0003DMG400006803	chr01:65803664-65807816	155.9	134.358	-0.214545	0.7281	no	Nucleic acid binding protein
XLOC_002788	PGSC0003DMG400006806	chr01:65937774-65940357	1.19486	1.25663	0.072715	0.9475	no	ADP/ATP translocator
XLOC_002789	PGSC0003DMG400006807	chr01:65958694-65964505	0.507227	1.09477	1.10993	0.3309	no	E3 ubiquitin ligase BIG BROTHER
XLOC_002790	PGSC0003DMG400006808	chr01:65991132-65991564	1.0916	0.774293	-0.495487	0.7915	no	TRANSPARENT TESTA 1 protein
XLOC_002791	PGSC0003DMG401006809	chr01:66010028-66010734	1.14692	0.940459	-0.286328	0.8202	no	Gene of unknown function
XLOC_002792	PGSC0003DMG400006810	chr01:66022683-66023932	1.70007	1.14391	-0.571623	0.6129	no	Fertility restorer
XLOC_002795	PGSC0003DMG400006813	chr01:66071085-66075234	912.951	588.418	-0.633696	0.39425	no	Stress-associated protein 4
XLOC_002796	PGSC0003DMG400006814	chr01:66086407-66087912	285.546	247.925	-0.20382	0.7474	no	AN1-like transcription factor
XLOC_002797	PGSC0003DMG400006815	chr01:66127401-66130435	1.00805	1.01717	0.0129899	0.99045	no	Retinoblastoma binding protein
XLOC_002798	PGSC0003DMG400025264	chr01:66222006-66231684	100.557	86.0293	-0.225106	0.74185	no	Arginine/serine rich splicing factor sf4/14
XLOC_002799	PGSC0003DMG400025263	chr01:66242575-66244946	57.3576	51.3818	-0.158727	0.7798	no	Basic helix-loop-helix family protein
XLOC_002800	PGSC0003DMG400025262	chr01:66271530-66278601	28.9966	30.0636	0.052135	0.92405	no	Small molecular weight G-protein 1
XLOC_002801	PGSC0003DMG400025261	chr01:66283790-66286132	0.191823	0.844317	2.13801	0.2143	no	Histone H3.2
XLOC_002803	PGSC0003DMG400025259	chr01:66306350-66310538	11.5904	10.3867	-0.158192	0.78805	no	NBS-LRR type disease resistance protein
XLOC_002806	PGSC0003DMG400025257	chr01:66342544-66350046	93.2301	60.8282	-0.616056	0.31665	no	Eukaryotic translation initiation factor 3 subunit
XLOC_002807	PGSC0003DMG400025256	chr01:66371103-66374451	0.179358	0.655097	1.86887	0.1174	no	Synaptotagmin
XLOC_002809	PGSC0003DMG400025267	chr01:66419481-66420105	13.0742	23.7038	0.858394	0.31665	no	Conserved gene of unknown function
XLOC_002810	PGSC0003DMG400025266	chr01:66421684-66422197	29.0457	41.7273	0.522666	0.4698	no	Conserved gene of unknown function
XLOC_002811	PGSC0003DMG400025265	chr01:66423597-66424059	7.17713	44.3385	2.62708	0.02715	Yes	Gene of unknown function
XLOC_002812	PGSC0003DMG400025254	chr01:66427544-66431765	12.0761	7.78419	-0.633535	0.3228	no	S-adenosyl-L-methionine-dependent uroporphyrinogen III methyltransferase
XLOC_002815	PGSC0003DMG402006333	chr01:66571352-66577464	27.3982	27.7369	0.0177253	0.976	no	Protein kinase family protein
XLOC_002816	PGSC0003DMG401006333	chr01:66578288-66578938	1.96591	6.82274	1.79515	0.1361	no	Histone H3.2
XLOC_002817	PGSC0003DMG402006315	chr01:66602625-66605971	0.185189	1.37866	2.8962	0.1717	no	Histone H3.2
XLOC_002818	PGSC0003DMG402006332	chr01:66615705-66622212	33.7637	28.0374	-0.26812	0.64345	no	Conserved gene of unknown function
XLOC_002820	PGSC0003DMG400006330	chr01:66662739-66666762	20.5103	20.1751	-0.0237702	0.968	no	Conserved gene of unknown function
XLOC_002821	PGSC0003DMG400006329	chr01:66675423-66685174	17.9897	14.0112	-0.360593	0.6207	no	Extensin
XLOC_002822	PGSC0003DMG400006327	chr01:66760766-66762276	0.624196	1.63637	1.39042	0.22875	no	Conserved gene of unknown function
XLOC_002823	PGSC0003DMG400006326	chr01:66769465-66771016	0.0923924	0.429586	2.2171	0.2217	no	DC1 domain containing protein
XLOC_002828	PGSC0003DMG400006321	chr01:66805356-66806241	0.142547	0.427197	1.58346	0.49145	no	Conserved gene of unknown function
XLOC_002831	PGSC0003DMG400028965	chr01:66845134-66846077	0.772236	4.72577	2.61343	0.04105	Yes	Gene of unknown function
XLOC_002833	PGSC0003DMG400028967	chr01:66852941-66853885	0.783755	2.45944	1.64985	0.2129	no	CHP-rich zinc finger protein
XLOC_002836	PGSC0003DMG400028970	chr01:66880970-66882008	0.0565277	0.585704	3.37314	0.25475	no	DC1 domain containing protein
XLOC_002837	PGSC0003DMG400028971	chr01:66885233-66886308	0.165559	0.772883	2.2229	0.2194	no	Conserved gene of unknown function
XLOC_002838	PGSC0003DMG400028972	chr01:66887987-66889035	0.396183	1.37587	1.7961	0.2575	no	Conserved gene of unknown function
XLOC_002839	PGSC0003DMG400028973	chr01:66895604-66896786	0.707914	0.0771224	-3.19835	0.2162	no	CHP-rich zinc finger protein
XLOC_002840	PGSC0003DMG401028974	chr01:66951118-66959864	12.2624	10.5209	-0.220986	0.72225	no	Molybdopterin cofactor synthesis protein A
XLOC_002841	PGSC0003DMG400028987	chr01:66951118-66959864	0.658619	1.3006	0.981658	0.6303	no	Gene of unknown function
XLOC_002843	PGSC0003DMG400028976	chr01:67037347-67042571	134.884	113.915	-0.243765	0.6774	no	ATP synthase subunit d
XLOC_002844	PGSC0003DMG400028977	chr01:67049290-67050956	13.8001	35.8471	1.37718	0.0583	no	Non-specific lipid-transfer protein
XLOC_002845	PGSC0003DMG400028978	chr01:67052233-67055340	8.28534	9.91948	0.259704	0.7327	no	Conserved gene of unknown function
XLOC_002846	PGSC0003DMG400031131	chr01:67069144-67077316	170.965	199.807	0.224908	0.7389	no	Conserved gene of unknown function
XLOC_002847	PGSC0003DMG400031130	chr01:67081205-67090020	67.828	55.0061	-0.302289	0.59585	no	Serine/threonine-protein phosphatase PP2A-5 catalytic subunit
XLOC_002849	PGSC0003DMG400031128	chr01:67135287-67137796	8.06035	6.25936	-0.364829	0.5907	no	Beta-hexosaminidase 1
XLOC_002850	PGSC0003DMG400031127	chr01:67139255-67140626	289.655	230.02	-0.332577	0.568	no	Non-specific lipid-transfer protein
XLOC_002853	PGSC0003DMG400031124	chr01:67189253-67202002	29.0007	14.2409	-1.02604	0.14255	no	Myosin XI-F
XLOC_002855	PGSC0003DMG401031123	chr01:67210725-67220039	21.8957	14.8892	-0.556384	0.34055	no	Utp-glucose-1-phosphate uridylyltransferase
XLOC_002856	PGSC0003DMG402031123	chr01:67220606-67221073	2.5281	1.59821	-0.661596	0.6494	no	Gene of unknown function
XLOC_002857	PGSC0003DMG400031122	chr01:67259520-67268311	2.50066	3.24315	0.375089	0.6818	no	Ubiquinone/menaquinone biosynthesis methyltransferase
XLOC_002858	PGSC0003DMG400031121	chr01:67269121-67275035	9.49162	10.1576	0.0978264	0.8951	no	Methyltransferase
XLOC_002859	PGSC0003DMG400031120	chr01:67276650-67279879	230.887	268.674	0.218671	0.72065	no	Glycine-rich protein A3
XLOC_002860	PGSC0003DMG400031119	chr01:67289510-67294681	55.9398	41.0321	-0.447121	0.45185	no	Stress-induced protein
XLOC_002863	PGSC0003DMG400001779	chr01:67438294-67443109	0.947333	0.40972	-1.20923	0.3131	no	Conserved gene of unknown function
XLOC_002864	PGSC0003DMG400001780	chr01:67463465-67470772	1.60958	1.64987	0.0356697	0.972	no	Nuclear matrix protein 1
XLOC_002867	PGSC0003DMG401001782	chr01:67523628-67529298	13.3483	14.8329	0.152149	0.81975	no	Conserved gene of unknown function
XLOC_002868	PGSC0003DMG402001782	chr01:67530032-67535443	1.77265	1.59423	-0.153055	0.9263	no	Pentatricopeptide repeat-containing protein
XLOC_002869	PGSC0003DMG400001783	chr01:67546900-67550739	7.65501	6.28304	-0.284943	0.6648	no	Serine/threonine-protein kinase PEPKR2
XLOC_002870	PGSC0003DMG400001784	chr01:67551751-67554427	0.740953	0.315833	-1.23022	0.2848	no	Pentatricopeptide repeat-containing protein
XLOC_002871	PGSC0003DMG400001785	chr01:67580125-67582380	1.25527	0.768031	-0.708761	0.48975	no	Pentatricopeptide repeat-containing protein
XLOC_002872	PGSC0003DMG400043768	chr01:67584552-67584972	2.30192	0.942267	-1.28863	0.51345	no	Conserved gene of unknown function
XLOC_002873	PGSC0003DMG400001786	chr01:67587321-67589395	0.149326	0.7729	2.37182	0.1739	no	Protein AFR
XLOC_002874	PGSC0003DMG400001787	chr01:67599687-67604058	49.4246	48.616	-0.0237988	0.9678	no	Conserved gene of unknown function
XLOC_002875	PGSC0003DMG400001788	chr01:67608822-67614620	76.11	56.7443	-0.42361	0.45335	no	RNA polymerase
XLOC_002876	PGSC0003DMG400001789	chr01:67625452-67629205	9.52421	9.12761	-0.0613635	0.9337	no	Conserved gene of unknown function
XLOC_002877	PGSC0003DMG400001790	chr01:67629463-67632688	0.874303	0.543802	-0.685051	0.5083	no	Pentatricopeptide repeat-containing protein
XLOC_002882	PGSC0003DMG400001794	chr01:67747967-67752039	2.02955	2.31309	0.18866	0.8239	no	Pentatricopeptide repeat-containing protein, chloroplastic
XLOC_002883	PGSC0003DMG400001795	chr01:67759891-67761193	0.953459	0.856173	-0.15527	0.90245	no	Protein phosphatase 2c
XLOC_002884	PGSC0003DMG400001796	chr01:67854725-67855786	4.21186	3.10299	-0.4408	0.68395	no	ESC
XLOC_002885	PGSC0003DMG400001797	chr01:67876686-67879875	24.3315	30.4052	0.321494	0.5889	no	Enoyl-CoA-hydratase
XLOC_002886	PGSC0003DMG400001670	chr01:67962991-67970112	30.0975	31.6565	0.0728621	0.89205	no	Receptor protein kinase
XLOC_002887	PGSC0003DMG400001671	chr01:67991305-67996008	1.03687	5.85094	2.49643	0.0116	Yes	Peptide transporter
XLOC_002888	PGSC0003DMG400001672	chr01:67996591-68005603	33.7448	32.3348	-0.0615751	0.91615	no	Protoheme IX farnesyltransferase
XLOC_002890	PGSC0003DMG400001674	chr01:68067004-68072473	106.146	75.3409	-0.494546	0.4114	no	Eukaryotic translation initiation factor 3 subunit B
XLOC_002892	PGSC0003DMG400001677	chr01:68235638-68236447	6.44126	6.31957	-0.0275167	0.97465	no	RING finger
XLOC_002893	PGSC0003DMG400001678	chr01:68279097-68282671	11.765	11.7916	0.00326113	0.97765	no	Dead box ATP-dependent RNA helicase
XLOC_002894	PGSC0003DMG400001679	chr01:68283864-68288358	23.1889	27.8241	0.262898	0.67295	no	Gene of unknown function
XLOC_002895	PGSC0003DMG400001680	chr01:68291452-68298692	7.72843	7.06844	-0.128784	0.89395	no	Structural constituent of ribosome
XLOC_002896	PGSC0003DMG402001710	chr01:68302786-68303116	0.4974	0.456855	-0.122668	0.69265	no	Pentatricopeptide repeat-containing protein
XLOC_002897	PGSC0003DMG400001681	chr01:68311770-68312245	4.16918	6.55772	0.653429	0.7169	no	Phosphatidylinositol n-acetylglucosaminyltransferase subunit p
XLOC_002898	PGSC0003DMG400001682	chr01:68312970-68314669	2.12383	2.07296	-0.034978	0.9789	no	Dynamin
XLOC_002899	PGSC0003DMG400043612	chr01:68342816-68343728	1.48307	3.0678	1.04861	0.5438	no	Gene of unknown function
XLOC_002900	PGSC0003DMG400001683	chr01:68348102-68350059	32.4918	49.2589	0.600309	0.53395	no	Phosphatidylinositol n-acetylglucosaminyltransferase subunit p
XLOC_002901	PGSC0003DMG400001684	chr01:68370476-68371941	11.3407	11.9424	0.0745737	0.9041	no	Conserved gene of unknown function
XLOC_002903	PGSC0003DMG400001685	chr01:68412757-68416658	27.2122	39.0133	0.519715	0.36835	no	Acyl carrier protein
XLOC_002904	PGSC0003DMG401001686,PGSC0003DMG402001686	chr01:68429703-68436264	7.15506	3.47532	-1.04182	0.2681	no	Please refer to the Supplement_sheet
XLOC_002905	PGSC0003DMG400001687	chr01:68441334-68444851	0.147308	2.31735	3.97557	0.1196	no	Ferredoxin
XLOC_002906	PGSC0003DMG400001688	chr01:68509357-68510493	195.722	240.986	0.300141	0.60735	no	Ethphon-induced protein
XLOC_002907	PGSC0003DMG400001689	chr01:68522177-68528371	2.32951	1.72113	-0.436675	0.544	no	Pentatricopeptide repeat-containing protein
XLOC_002908	PGSC0003DMG400001690	chr01:68567510-68569355	314.654	283.763	-0.149077	0.79235	no	Protein synthesis initiation factor
XLOC_002909	PGSC0003DMG400001692	chr01:68654424-68656886	6.19193	4.9618	-0.319526	0.63185	no	Cytochrome P450
XLOC_002910	PGSC0003DMG401001693	chr01:68660664-68664195	0.336622	1.86278	2.46826	0.1177	no	Rac gtpase
XLOC_002912	PGSC0003DMG400001694	chr01:68676738-68682593	20.8379	19.9869	-0.0601555	0.9155	no	RNA binding protein
XLOC_002914	PGSC0003DMG400001730	chr01:68684276-68690525	0.675333	1.29618	0.940596	0.6435	no	Conserved gene of unknown function
XLOC_002915	PGSC0003DMG400001696	chr01:68691921-68694120	10.2627	8.42902	-0.283979	0.6491	no	Transcription factor
XLOC_002916	PGSC0003DMG400001697	chr01:68709354-68710776	1.02937	0.239708	-2.10241	0.2008	no	Ankyrin repeat-containing protein
XLOC_002917	PGSC0003DMG400001698	chr01:68714379-68716130	1.59525	0.589963	-1.43508	0.2206	no	Ankyrin repeat-containing protein
XLOC_002919	PGSC0003DMG400031156	chr01:68782462-68785929	12.5019	13.9089	0.15386	0.78365	no	Ankyrin repeat-containing protein
XLOC_002921	PGSC0003DMG400031158	chr01:68793108-68793891	0.0713716	0.429512	2.58928	0.3469	no	Ankyrin repeat-containing protein
XLOC_002922	PGSC0003DMG400031159	chr01:68833117-68835163	4.24553	3.31795	-0.355651	0.69405	no	Conserved gene of unknown function
XLOC_002923	PGSC0003DMG400031160	chr01:68896457-68897632	0.583793	0.627726	0.104676	0.9391	no	Conserved gene of unknown function
XLOC_002924	PGSC0003DMG400031161	chr01:68915263-68916416	4.48957	3.9842	-0.172287	0.87195	no	Conserved gene of unknown function
XLOC_002925	PGSC0003DMG400031162	chr01:68919173-68921018	5.54659	4.21988	-0.394398	0.6225	no	Ankyrin repeat-containing protein
XLOC_002928	PGSC0003DMG400031165	chr01:68989554-68993801	2.30923	1.96338	-0.234074	0.8107	no	F-box/LRR-repeat protein
XLOC_002929	PGSC0003DMG401031174	chr01:69007591-69008082	2.68895	1.9522	-0.46194	0.71415	no	Gene of unknown function
XLOC_002931	PGSC0003DMG400031181	chr01:69016767-69019388	0.985555	0.652776	-0.594349	0.6067	no	Ubiquitin-protein ligase
XLOC_002932	PGSC0003DMG400031166	chr01:69049966-69051659	484.474	486.489	0.00598582	0.99385	no	Nucleoside diphosphate kinase
XLOC_002935	PGSC0003DMG401026002	chr01:69114904-69115773	0.46553	3.10991	2.73993	0.09505	no	Gene of unknown function
XLOC_002936	PGSC0003DMG400037587	chr01:69143164-69147315	2.67015	3.50031	0.390566	0.70465	no	SRG1
XLOC_002937	PGSC0003DMG400042297	chr01:69155410-69156957	2.83564	2.97337	0.0684242	0.9478	no	Flavonol synthase/flavanone 3-hydroxylase
XLOC_002938	PGSC0003DMG400026063	chr01:69158426-69159608	3.66857	2.24354	-0.70944	0.4539	no	Gene of unknown function
XLOC_002939	PGSC0003DMG400026057	chr01:69171419-69173348	3.92281	3.51145	-0.159824	0.87165	no	Flavonol synthase/flavanone 3-hydroxylase
XLOC_002940	PGSC0003DMG400026054	chr01:69255613-69257775	2.17865	1.29303	-0.752682	0.45895	no	ATP binding protein
XLOC_002942	PGSC0003DMG400026052	chr01:69324463-69328799	5.79107	7.63843	0.399446	0.5153	no	AvrPto-dependent Pto-interacting protein 3
XLOC_002943	PGSC0003DMG400026051	chr01:69331876-69340819	21.2293	16.5814	-0.356495	0.5335	no	Binding protein
XLOC_002944	PGSC0003DMG400026050	chr01:69380915-69390403	25.5519	26.4977	0.0524343	0.9351	no	COP9 signalosome complex subunit 7
XLOC_002949	PGSC0003DMG400026046	chr01:69601394-69602081	0.731937	5.96735	3.0273	0.0736	no	Ethylene-responsive transcription factor 13
XLOC_002950	PGSC0003DMG402026045	chr01:69640358-69643340	13.837	12.3044	-0.169358	0.7946	no	Conserved gene of unknown function
XLOC_002951	PGSC0003DMG402026044	chr01:69643465-69647223	1.2445	1.20094	-0.0514059	0.95325	no	Pentatricopeptide repeat-containing protein
XLOC_002953	PGSC0003DMG401026043	chr01:69673833-69679058	1.2913	1.74922	0.437882	0.62145	no	NRC1
XLOC_002955	PGSC0003DMG400026042	chr01:69692359-69698676	14.3088	15.5744	0.122277	0.86215	no	Conserved gene of unknown function
XLOC_002956	PGSC0003DMG400026041	chr01:69711841-69719292	54.4451	26.117	-1.05981	0.0641	no	Protein BFR2
XLOC_002957	PGSC0003DMG400026040	chr01:69726952-69729366	4.11376	2.81939	-0.545074	0.4906	no	MTERF family protein
XLOC_002958	PGSC0003DMG401026039	chr01:69731162-69732951	11.6094	13.3989	0.206828	0.82975	no	Putative protein
XLOC_002959	PGSC0003DMG400026038	chr01:69735178-69738867	0.680941	0.352871	-0.94839	0.407	no	Pentatricopeptide repeat-containing protein
XLOC_002961	PGSC0003DMG400026036	chr01:69766023-69772325	73.3084	68.6516	-0.0946868	0.87325	no	DnaJ homolog protein
XLOC_002962	PGSC0003DMG400026035	chr01:69794406-69795381	3.60312	6.81407	0.919271	0.35515	no	AP2/ERF domain-containing transcription factor
XLOC_002963	PGSC0003DMG402026034	chr01:69831350-69832652	2.35787	3.13392	0.410484	0.6996	no	Oxidoreductase
XLOC_002965	PGSC0003DMG400026033	chr01:69846380-69863450	0.48722	0.946932	0.958689	0.7499	no	Oxidoreductase
XLOC_002967	PGSC0003DMG400026030	chr01:69890543-69903140	93.6884	60.7233	-0.625619	0.3319	no	Mitochondrial elongation factor
XLOC_002968	PGSC0003DMG400025979	chr01:69903197-69904313	7.21414	10.5387	0.546791	0.473	no	Gene of unknown function
XLOC_002969	PGSC0003DMG400026029	chr01:69916465-69919053	1.23426	1.98525	0.685672	0.50725	no	Malate dehydrogenase
XLOC_002971	PGSC0003DMG400026026	chr01:69998301-70008263	68.8064	49.3794	-0.478632	0.41555	no	T-complex protein 1 subunit alpha
XLOC_002972	PGSC0003DMG400026025	chr01:70015973-70017193	0.978384	4.55965	2.22045	0.0585	no	AG-motif binding protein-3
XLOC_002973	PGSC0003DMG400026023	chr01:70096671-70097905	1.0201	13.4272	3.71839	0.0068	Yes	Nuc-1 negative regulatory protein preg
XLOC_002974	PGSC0003DMG400026022	chr01:70112673-70117387	2.31547	10.55	2.18787	0.0267	Yes	Beta expansin 1
XLOC_002976	PGSC0003DMG400026020	chr01:70137275-70138605	1.41934	2.22762	0.650285	0.52415	no	C2H2 zinc-finger protein ZPT3-3
XLOC_002977	PGSC0003DMG400026019	chr01:70148567-70157759	12.3065	10.5448	-0.22289	0.7108	no	Gallus gallus similar to zinc finger RNA binding protein (LOC427010), mRNA.
XLOC_002978	PGSC0003DMG401026018	chr01:70159792-70160440	3.29583	2.14899	-0.616979	0.58085	no	Nucleotidyltransferase
XLOC_002979	PGSC0003DMG402026018	chr01:70174248-70176782	15.6246	16.5215	0.0805302	0.8951	no	Gene of unknown function
XLOC_002982	PGSC0003DMG400026016	chr01:70194733-70198676	34.0094	25.7125	-0.40346	0.49695	no	Conserved gene of unknown function
XLOC_002983	PGSC0003DMG400026015	chr01:70202894-70213905	46.1073	44.2758	-0.0584766	0.9243	no	VAP27
XLOC_002984	PGSC0003DMG400026014	chr01:70215604-70224102	9.95972	8.68726	-0.197204	0.7785	no	Phosphatidate cytidylyltransferase
XLOC_002986	PGSC0003DMG400026012	chr01:70276546-70277204	20.3851	11.5186	-0.823549	0.26895	no	Gene of unknown function
XLOC_002987	PGSC0003DMG400026011	chr01:70281630-70282027	17.9304	12.4362	-0.52786	0.61675	no	Gene of unknown function
XLOC_002989	PGSC0003DMG400026010	chr01:70355499-70356465	138.677	94.2094	-0.557783	0.33605	no	Auxin-induced protein X10A
XLOC_002990	PGSC0003DMG400026009	chr01:70365851-70368134	24.0728	22.7617	-0.0807948	0.92025	no	Kinase
XLOC_002991	PGSC0003DMG400026008	chr01:70397116-70407312	33.858	31.1167	-0.121807	0.8316	no	Methionine aminopeptidase
XLOC_002992	PGSC0003DMG400026006	chr01:70510273-70516740	59.8106	57.2265	-0.0637159	0.9137	no	3-phosphoshikimate 1-carboxyvinyltransferase, chloroplastic
XLOC_002993	PGSC0003DMG400026005	chr01:70524031-70526177	3.91344	3.21302	-0.284508	0.7257	no	UDP-glucuronate 4-epimerase 2
XLOC_002994	PGSC0003DMG400026004	chr01:70544466-70547797	0.191116	1.06967	2.48465	0.10525	no	Leucine-rich repeat receptor kinase
XLOC_002996	PGSC0003DMG400012776	chr01:70693694-70702211	55.7036	45.6901	-0.285891	0.61565	no	Nucleotide binding protein
XLOC_002997	PGSC0003DMG400012775	chr01:70729283-70737764	2.90094	3.46753	0.257389	0.73115	no	Caldesmon
XLOC_002998	PGSC0003DMG400012774	chr01:70746466-70748977	0.30505	1.60627	2.3966	0.0604	no	Conserved gene of unknown function
XLOC_002999	PGSC0003DMG401012773,PGSC0003DMG402012773	chr01:70749316-70756876	3.38502	6.03281	0.833664	0.53985	no	Please refer to the Supplement_sheet
XLOC_003000	PGSC0003DMG400012778	chr01:70776432-70779198	0.579308	0.379428	-0.610505	0.6347	no	Gene of unknown function
XLOC_003002	PGSC0003DMG401012772	chr01:70815313-70815767	0.626743	1.1381	0.860684	0.6715	no	LOB domain-containing protein
XLOC_003003	PGSC0003DMG400012771	chr01:70827467-70842750	46.1139	25.0904	-0.878062	0.155	no	Cytohesin 1, 2, 3
XLOC_003004	PGSC0003DMG400012770	chr01:70844120-70845424	2.0176	2.04981	0.0228562	0.9843	no	Calmodulin
XLOC_003005	PGSC0003DMG400012769	chr01:70865902-70867479	34.8143	16.8035	-1.05092	0.07735	no	ESC
XLOC_003007	PGSC0003DMG400012768	chr01:70921190-70922159	51.9252	43.4513	-0.257036	0.6614	no	Carnitine racemase
XLOC_003008	PGSC0003DMG400012767	chr01:70939164-70942478	0.389487	0.191704	-1.02269	0.47575	no	Growth-regulating factor 10
XLOC_003009	PGSC0003DMG400027784	chr01:70988167-70992188	11.8851	13.044	0.134235	0.83765	no	Acyl-CoA thioesterase
XLOC_003011	PGSC0003DMG400027782	chr01:70996060-71003680	4.97701	5.92262	0.250957	0.79145	no	Acyl-CoA thioesterase
XLOC_003012	PGSC0003DMG400027781	chr01:71009380-71010087	1.45201	6.26864	2.11011	0.0819	no	Conserved gene of unknown function
XLOC_003013	PGSC0003DMG400027780	chr01:71029682-71032545	0.508437	0.178531	-1.50989	0.23845	no	Pentatricopeptide repeat-containing protein
XLOC_003016	PGSC0003DMG400027777	chr01:71161447-71163580	2.607	2.48653	-0.0682547	0.9463	no	F-box family protein
XLOC_003017	PGSC0003DMG400027776	chr01:71173402-71178348	18.7596	22.8914	0.287171	0.6196	no	F-box family protein
XLOC_003018	PGSC0003DMG400027775	chr01:71178613-71180353	14.0033	11.7463	-0.253564	0.67875	no	Cysteine-type peptidase
XLOC_003019	PGSC0003DMG400027774	chr01:71181236-71185583	5.23818	5.91776	0.175986	0.8361	no	F-box family protein
XLOC_003020	PGSC0003DMG400017055	chr01:71216608-71219572	9.18293	6.63267	-0.469365	0.4951	no	Ring finger protein
XLOC_003021	PGSC0003DMG400017054	chr01:71220382-71227844	10.8063	13.1558	0.283828	0.6672	no	Fructosamine kinase family protein
XLOC_003022	PGSC0003DMG400017056	chr01:71228726-71229401	6.01448	4.46414	-0.430058	0.6757	no	Conserved gene of unknown function
XLOC_003023	PGSC0003DMG400017053	chr01:71250597-71252978	0.937536	1.95706	1.06174	0.35605	no	Conserved gene of unknown function
XLOC_003024	PGSC0003DMG400000251	chr01:71266067-71266811	12.0055	12.503	0.0585755	0.9408	no	Adenosine 3'-phospho 5'-phosphosulfate transporter
XLOC_003025	PGSC0003DMG400000001	chr01:71266899-71269534	17.3275	32.0427	0.886935	0.15365	no	Adenosine 3'-phospho 5'-phosphosulfate transporter
XLOC_003026	PGSC0003DMG400000002	chr01:71271110-71279706	0.335354	0.640828	0.934253	0.7566	no	Vacuolar iron family transporter
XLOC_003028	PGSC0003DMG400000003	chr01:71293233-71298560	6.97677	5.02647	-0.473014	0.5208	no	SPX domain-containing membrane protein
XLOC_003029	PGSC0003DMG400000004	chr01:71299562-71304982	44.5216	33.9841	-0.389646	0.4977	no	Arsenical pump-driving atpase
XLOC_003030	PGSC0003DMG400000005	chr01:71314567-71319702	9.68552	8.67963	-0.158196	0.81455	no	Shrunken seed protein
XLOC_003032	PGSC0003DMG401000006	chr01:71350832-71357174	7.30422	8.63137	0.240859	0.7369	no	DNA binding protein
XLOC_003033	PGSC0003DMG401000007	chr01:71360199-71361420	146.874	86.9431	-0.756437	0.18235	no	1-acylglycerophosphocholine O-acyltransferase
XLOC_003034	PGSC0003DMG400000008	chr01:71388490-71392334	35.2089	50.6681	0.525139	0.3946	no	Transcription factor
XLOC_003035	PGSC0003DMG400000009	chr01:71413936-71414700	16.3809	12.9641	-0.337491	0.74335	no	Transcription factor
XLOC_003036	PGSC0003DMG400000010	chr01:71443597-71451182	12.2493	13.1537	0.102769	0.8609	no	Glycosyltransferase
XLOC_003037	PGSC0003DMG400000011	chr01:71463508-71465702	0.835385	1.92625	1.20529	0.29045	no	Gibberellin 20-oxidase 4
XLOC_003038	PGSC0003DMG400000012	chr01:71600978-71602450	13.7674	8.41653	-0.709956	0.30035	no	Nucleotide binding protein
XLOC_003040	PGSC0003DMG400000014	chr01:71644623-71648773	0.475846	0.287668	-0.72609	0.63005	no	Enoyl-CoA-hydratase
XLOC_003043	PGSC0003DMG400000017	chr01:71688538-71694700	1.39036	1.69833	0.288658	0.8109	no	Beta-hydroxyisobutyryl-CoA hydrolase 1
XLOC_003044	PGSC0003DMG401000018	chr01:71712905-71715353	6.9537	7.48311	0.105858	0.899	no	Mosaic virus helicase domain-binding protein
XLOC_003045	PGSC0003DMG402000018	chr01:71715710-71723993	6.55853	7.62084	0.216578	0.73455	no	Mosaic virus helicase domain-binding protein
XLOC_003048	PGSC0003DMG401000019	chr01:71787734-71792026	12.2668	13.7088	0.160342	0.8065	no	Conserved gene of unknown function
XLOC_003049	PGSC0003DMG402000019	chr01:71792374-71797530	1.84748	3.07766	0.736273	0.4227	no	Dtdp-4-dehydrorhamnose dehydrogenase
XLOC_003050	PGSC0003DMG401000020	chr01:71807803-71817295	62.9568	72.4059	0.201744	0.7354	no	NAD-dependent malic enzyme 59 kDa isoform, mitochondrial
XLOC_003051	PGSC0003DMG402000020	chr01:71818481-71821156	0.991756	2.69712	1.44336	0.2064	no	Conserved gene of unknown function
XLOC_003052	PGSC0003DMG400000021	chr01:71841959-71845603	4.08392	8.55224	1.06635	0.18945	no	Carbonyl reductase
XLOC_003053	PGSC0003DMG400038230	chr01:71847599-71847956	44.5004	39.5249	-0.171059	0.8438	no	(+)-neomenthol dehydrogenase
XLOC_003056	PGSC0003DMG400000024	chr01:71905451-71905778	0.42336	3.46268	3.03193	0.30905	no	Conserved gene of unknown function
XLOC_003057	PGSC0003DMG400000025	chr01:71916271-71921680	44.6724	21.971	-1.02378	0.0749	no	Acetyl-coenzyme A carboxylase carboxyl transferase alpha
XLOC_003059	PGSC0003DMG400000028	chr01:71954984-71963036	0.32193	1.06842	1.73066	0.16005	no	Conserved gene of unknown function
XLOC_003060	PGSC0003DMG401000029,PGSC0003DMG402000029	chr01:71971629-71978556	104.069	54.6581	-0.929039	0.18375	no	Please refer to the Supplement_sheet
XLOC_003062	PGSC0003DMG400000031	chr01:71982031-71986243	23.3997	19.9728	-0.228454	0.6939	no	Ulp1 protease family, C-terminal catalytic domain containing protein
XLOC_003063	PGSC0003DMG400000032	chr01:71986686-71987253	0.503073	0.666855	0.406605	0.8379	no	Conserved gene of unknown function
XLOC_003067	PGSC0003DMG400036166	chr01:72048977-72049400	0.912329	0.412642	-1.14466	0.56395	no	NAC transcription factor
XLOC_003069	PGSC0003DMG400000037	chr01:72091625-72093961	8.91896	14.2828	0.67933	0.3618	no	Acyl-CoA thioesterase
XLOC_003070	PGSC0003DMG400000038	chr01:72099489-72104787	10.8069	9.56783	-0.17569	0.7828	no	Calmodulin-binding heat-shock protein
XLOC_003071	PGSC0003DMG400000039	chr01:72142920-72146134	1.16095	0.645484	-0.846858	0.37445	no	Pentatricopeptide repeat-containing protein
XLOC_003073	PGSC0003DMG400000042	chr01:72195415-72204478	33.2404	28.3875	-0.22768	0.7824	no	RNA binding protein
XLOC_003074	PGSC0003DMG400000043	chr01:72233965-72243677	16.3312	18.7674	0.200605	0.72455	no	Protein kinase; U box
XLOC_003075	PGSC0003DMG400000045	chr01:72262978-72265501	6.7484	14.2562	1.07897	0.155	no	Water channel protein
XLOC_003076	PGSC0003DMG400000046	chr01:72271884-72275263	23.5474	26.0995	0.148458	0.792	no	GPAT
XLOC_003077	PGSC0003DMG400000047	chr01:72282271-72288783	6.44465	11.401	0.822986	0.18135	no	Sialin
XLOC_003078	PGSC0003DMG400000048	chr01:72319342-72322034	13.9041	27.5915	0.988712	0.1085	no	Cysteine synthase
XLOC_003080	PGSC0003DMG400000049	chr01:72327565-72335911	0.348143	0.429565	0.303198	0.78615	no	Ccr4-not transcription complex
XLOC_003081	PGSC0003DMG400000050	chr01:72338061-72341844	0.609147	1.73521	1.51025	0.1839	no	Ccr4-not transcription complex
XLOC_003082	PGSC0003DMG401000051	chr01:72359122-72359536	4.52461	1.94901	-1.21505	0.42135	no	ATBRM/CHR2
XLOC_003083	PGSC0003DMG402000051	chr01:72363587-72364565	46.0644	40.8526	-0.173222	0.76275	no	Chromatin remodeling complex subunit
XLOC_003084	PGSC0003DMG400000052	chr01:72404530-72406348	0.70929	0.406322	-0.803754	0.5263	no	Pentatricopeptide repeat-containing protein
XLOC_003085	PGSC0003DMG400000053	chr01:72420183-72423878	2.89367	11.3266	1.96874	0.03825	Yes	Conserved gene of unknown function
XLOC_003086	PGSC0003DMG401000056	chr01:72528202-72531980	37.7883	39.2249	0.0538298	0.92495	no	BRASSINOSTEROID INSENSITIVE 1-associated receptor kinase 1
XLOC_003087	PGSC0003DMG402000056	chr01:72539145-72542200	560.427	391.137	-0.518855	0.505	no	Bypass1
XLOC_003088	PGSC0003DMG401000057	chr01:72545013-72553713	34.1732	28.0288	-0.285956	0.6367	no	Mitogen-activated protein kinase 4
XLOC_003092	PGSC0003DMG400000060	chr01:72569888-72574104	0.0959877	0.669489	2.80214	0.41965	no	Transferase, transferring glycosyl groups
XLOC_003093	PGSC0003DMG400000062	chr01:72596657-72597790	9.94647	3.0467	-1.70694	0.0731	no	Mads box protein
XLOC_003094	PGSC0003DMG400000063	chr01:72642416-72645385	47.8942	65.7446	0.457022	0.41785	no	Heavy metal-associated domain containing protein
XLOC_003095	PGSC0003DMG400000064	chr01:72708696-72710469	15.9752	15.8554	-0.0108673	0.98435	no	WRKY transcription factor 23
XLOC_003096	PGSC0003DMG400000065	chr01:72721776-72727753	39.729	35.3987	-0.166496	0.76725	no	Proline iminopeptidase
XLOC_003097	PGSC0003DMG400000066	chr01:72737149-72738138	0.187846	0.63062	1.74722	0.32505	no	Ethylene-responsive late embryogenesis
XLOC_003098	PGSC0003DMG400000067	chr01:72741380-72743035	40.1229	64.943	0.694747	0.22105	no	Late embryogenesis (Lea)
XLOC_003099	PGSC0003DMG400000068	chr01:72743444-72746108	1.32038	0.72577	-0.863373	0.36295	no	Pentatricopeptide repeat-containing protein
XLOC_003100	PGSC0003DMG400000069	chr01:72747050-72747926	9.611	11.2324	0.224911	0.77515	no	Plant cell wall protein SlTFR88
XLOC_003101	PGSC0003DMG400000070	chr01:72755699-72756883	4.50584	5.24494	0.219129	0.80595	no	RING-H2 finger protein ATL67
XLOC_003103	PGSC0003DMG400000072	chr01:72762184-72765477	230.162	166.748	-0.464976	0.43685	no	24 kDa seed maturation protein
XLOC_003104	PGSC0003DMG400000073	chr01:72805787-72807273	0.132155	0.399372	1.5955	0.2954	no	Class III chitinase
XLOC_003106	PGSC0003DMG400000075	chr01:72810609-72813885	30.8843	28.5549	-0.113137	0.84655	no	Conserved gene of unknown function
XLOC_003107	PGSC0003DMG401000076	chr01:72815930-72820747	21.7968	17.7197	-0.298767	0.62015	no	Protein ABIL1
XLOC_003108	PGSC0003DMG400000077	chr01:72821618-72827056	5.12607	4.61227	-0.152375	0.84415	no	Alpha 1,3-xylosyltransferase
XLOC_003109	PGSC0003DMG400000078	chr01:72833576-72842485	10.4272	9.01326	-0.210235	0.7127	no	Transferase, transferring glycosyl groups
XLOC_003110	PGSC0003DMG400000079	chr01:72843418-72848705	47.6602	66.909	0.489415	0.43525	no	BCL-2-associated athanogene 6
XLOC_003111	PGSC0003DMG400000080	chr01:72853176-72854566	2.05192	3.58891	0.806569	0.41545	no	C2 domain-containing protein
XLOC_003112	PGSC0003DMG400000081	chr01:72867861-72871090	46.0152	64.2432	0.481432	0.385	no	Protein UNUSUAL FLORAL ORGANS
XLOC_003115	PGSC0003DMG401000083	chr01:72985517-72987694	1.61244	1.68362	0.0623186	0.80115	no	Conserved gene of unknown function
XLOC_003116	PGSC0003DMG400000084	chr01:72994025-72997480	5.54969	13.2881	1.25965	0.05245	no	Conserved gene of unknown function
XLOC_003117	PGSC0003DMG400000085	chr01:73004080-73009002	91.2877	81.0451	-0.171696	0.76595	no	BTB/POZ protein
XLOC_003118	PGSC0003DMG400000086	chr01:73009979-73011750	1550.63	1918.99	0.307488	0.7181	no	Translation initiation factor eIF-1A
XLOC_003119	PGSC0003DMG400000087	chr01:73024401-73026053	0.256337	0.414251	0.692462	0.63155	no	Atpob1
XLOC_003120	PGSC0003DMG400000088	chr01:73044557-73051123	12.7839	15.0706	0.23741	0.7002	no	TAF-2
XLOC_003121	PGSC0003DMG400000089	chr01:73057643-73069787	11.2283	9.27134	-0.276293	0.8297	no	Aldose 1-epimerase
XLOC_003122	PGSC0003DMG400000090	chr01:73079200-73083875	96.1893	129.453	0.42848	0.4623	no	Ubiquitin carrier protein
XLOC_003123	PGSC0003DMG400000091	chr01:73088355-73089618	4.82243	5.96118	0.305839	0.70775	no	AP2/ERF domain-containing transcription factor
XLOC_003124	PGSC0003DMG400000092	chr01:73096135-73104706	8.59431	7.50364	-0.195791	0.76855	no	Mitochondrial carrier protein
XLOC_003125	PGSC0003DMG400000093	chr01:73115507-73118991	0.417437	0.219962	-0.924303	0.464	no	Serine-threonine protein kinase
XLOC_003126	PGSC0003DMG401000094	chr01:73125080-73125843	25.6067	30.5135	0.252926	0.70385	no	Conserved gene of unknown function
XLOC_003127	PGSC0003DMG401000095	chr01:73169388-73173103	28.4806	27.7882	-0.0355106	0.94945	no	Jasmonic acid-amino acid-conjugating enzyme
XLOC_003129	PGSC0003DMG401000097	chr01:73183471-73188987	17.3885	12.6239	-0.461974	0.4286	no	Conserved gene of unknown function
XLOC_003130	PGSC0003DMG402000097	chr01:73196770-73200269	1.28387	1.16288	-0.142801	0.8857	no	Conserved gene of unknown function
XLOC_003131	PGSC0003DMG400000098	chr01:73251569-73254296	11.138	4.86103	-1.19616	0.06575	no	Conserved gene of unknown function
XLOC_003132	PGSC0003DMG400000099	chr01:73257317-73260546	3.56369	1.10985	-1.68301	0.0459	Yes	Pentatricopeptide repeat-containing protein, mitochondrial
XLOC_003133	PGSC0003DMG401000100	chr01:73281976-73291177	10.5557	6.42514	-0.716229	0.20625	no	Helicase domain-containing protein
XLOC_003134	PGSC0003DMG400000101	chr01:73301288-73305450	4.05345	4.12178	0.0241174	0.97645	no	Triacylglycerol lipase
XLOC_003136	PGSC0003DMG400000104	chr01:73376720-73381023	450.739	273.605	-0.720197	0.3246	no	Ubiquitin family protein
XLOC_003137	PGSC0003DMG401000105	chr01:73381888-73386501	7.12284	6.48036	-0.136379	0.8272	no	F-box/LRR-repeat protein
XLOC_003140	PGSC0003DMG400000108	chr01:73454396-73457792	7.11154	5.74648	-0.307484	0.62485	no	Eukaryotic translation initiation factor 3 subunit
XLOC_003145	PGSC0003DMG400000113	chr01:73509538-73513269	2.06834	2.89207	0.48363	0.6161	no	Conserved gene of unknown function
XLOC_003146	PGSC0003DMG400000114	chr01:73515597-73519287	55.0695	42.0778	-0.388196	0.5041	no	Phosphatidylinositol 3-and 4-kinase family protein
XLOC_003147	PGSC0003DMG400000115	chr01:73519767-73520904	16.9305	13.5355	-0.322876	0.6102	no	Conserved gene of unknown function
XLOC_003150	PGSC0003DMG401000117	chr01:73592991-73598969	27.1155	18.4967	-0.551855	0.38645	no	Importin-alpha re-exporter
XLOC_003151	PGSC0003DMG400000118	chr01:73617292-73622282	41.1992	39.6753	-0.0543738	0.9266	no	ARF domain class transcription factor
XLOC_003152	PGSC0003DMG400000119	chr01:73635122-73642817	51.0415	64.9755	0.348227	0.63445	no	Conserved gene of unknown function
XLOC_003153	PGSC0003DMG400000120	chr01:73702489-73704280	2.89386	4.24657	0.553307	0.5079	no	Dof18
XLOC_003154	PGSC0003DMG400000121	chr01:73717715-73720242	0.323278	1.4123	2.1272	0.08265	no	Conserved gene of unknown function
XLOC_003156	PGSC0003DMG400000123	chr01:73762823-73767731	11.8728	13.2165	0.154674	0.78755	no	Calcium-transporting ATPase, endoplasmic reticulum-type
XLOC_003157	PGSC0003DMG400000124	chr01:73791370-73793494	0.397073	3.77933	3.25066	0.01365	Yes	RAB11B
XLOC_003158	PGSC0003DMG400000125	chr01:73817234-73820845	4.85977	6.44506	0.407307	0.6046	no	Conserved gene of unknown function
XLOC_003159	PGSC0003DMG400046434	chr01:73821905-73822805	5.28401	14.9302	1.49852	0.1137	no	Cell surface glycoprotein
XLOC_003161	PGSC0003DMG400000127	chr01:73837907-73843905	119.845	126.339	0.0761365	0.8917	no	Cytochrome b5 isoform Cb5-A
XLOC_003162	PGSC0003DMG400000128	chr01:73877477-73879737	192.27	201.656	0.0687638	0.9039	no	Ubiquitin fusion protein
XLOC_003163	PGSC0003DMG400000129	chr01:73934717-73935708	19.6057	22.7758	0.216227	0.74545	no	SAUR family protein
XLOC_003164	PGSC0003DMG400000130	chr01:73965519-73969320	1.21258	4.28996	1.82289	0.08535	no	Gtpase activating protein
XLOC_003165	PGSC0003DMG400018332	chr01:74024335-74026082	3.63162	6.82375	0.909953	0.21985	no	DNA binding protein
XLOC_003166	PGSC0003DMG400018333	chr01:74070109-74076583	12.0855	10.0333	-0.268489	0.6392	no	DNA-directed RNA polymerase
XLOC_003167	PGSC0003DMG400018334	chr01:74077031-74083545	19.5414	21.1713	0.115575	0.85765	no	Conserved gene of unknown function
XLOC_003168	PGSC0003DMG400005410	chr01:74148064-74149415	3.15545	5.80324	0.879012	0.36805	no	NAD(P)H:quinone oxidoreductase
XLOC_003169	PGSC0003DMG400005409	chr01:74176278-74180021	4.97031	11.3804	1.19515	0.0901	no	Aspartic proteinase nepenthesin-1
XLOC_003170	PGSC0003DMG400040483	chr01:74182956-74183892	46.972	39.3904	-0.253957	0.66625	no	Ubiquitin-protein ligase
XLOC_003171	PGSC0003DMG400005408	chr01:74191982-74194344	110.853	164.363	0.568235	0.3362	no	Transcription factor
XLOC_003172	PGSC0003DMG400005407	chr01:74194741-74198124	21.0199	16.6264	-0.338279	0.60985	no	Thioredoxin-like protein CITRX, chloroplastic
XLOC_003173	PGSC0003DMG400005406	chr01:74248373-74253574	31.4026	30.1408	-0.0591647	0.92065	no	Peptidyl-prolyl cis-trans isomerase
XLOC_003174	PGSC0003DMG400005405	chr01:74253909-74257138	25.6263	28.6908	0.162964	0.786	no	Trafficking protein particle complex subunit
XLOC_003175	PGSC0003DMG401003285	chr01:74334917-74340708	9.23847	5.97441	-0.628857	0.32445	no	Protein arginine n-methyltransferase
XLOC_003177	PGSC0003DMG403003285	chr01:74348739-74355839	210.56	209.771	-0.00541701	0.99295	no	Histone mRNA exonuclease 1
XLOC_003178	PGSC0003DMG401003286	chr01:74388200-74391392	58.8583	59.6976	0.0204263	0.96945	no	Gene trap locus 3
XLOC_003179	PGSC0003DMG402003286	chr01:74396389-74401013	7.41086	10.6088	0.517555	0.4328	no	ACI112
XLOC_003181	PGSC0003DMG400003288	chr01:74412294-74415708	4.99225	6.59517	0.401721	0.62185	no	Conserved gene of unknown function
XLOC_003182	PGSC0003DMG400003289	chr01:74418566-74419503	13.9639	28.9726	1.05299	0.1016	no	P-coumarate 3-hydroxylase
XLOC_003183	PGSC0003DMG400027530	chr01:74501851-74504452	3.76801	4.14553	0.137754	0.8538	no	Gene of unknown function
XLOC_003185	PGSC0003DMG402027528	chr01:74527392-74533330	36.1086	21.6599	-0.737314	0.20445	no	Conserved gene of unknown function
XLOC_003186	PGSC0003DMG401027528	chr01:74537782-74542672	15.6903	15.562	-0.0118452	0.984	no	Peter Pan
XLOC_003187	PGSC0003DMG400027527	chr01:74561224-74565369	12.6323	14.5875	0.207615	0.73015	no	CCaMK
XLOC_003188	PGSC0003DMG400027526	chr01:74622297-74628361	23.7	19.6905	-0.267387	0.64655	no	Prolyl-tRNA synthetase
XLOC_003189	PGSC0003DMG400027524	chr01:74687799-74695631	23.5692	15.5857	-0.596674	0.2889	no	Conserved gene of unknown function
XLOC_003190	PGSC0003DMG400027523	chr01:74708797-74714735	11.5614	7.89275	-0.550712	0.3585	no	Phospholipid-transporting atpase
XLOC_003191	PGSC0003DMG400027522	chr01:74737976-74747073	8.98753	7.60685	-0.240626	0.7273	no	Nucleotide binding protein
XLOC_003192	PGSC0003DMG400027521	chr01:74757578-74762992	17.7315	18.0233	0.0235492	0.9652	no	Vacuolar protein sorting-associated protein VPS9
XLOC_003193	PGSC0003DMG400027520	chr01:74764147-74770470	2.8643	2.66314	-0.105052	0.90985	no	Periplasmic beta-glucosidase
XLOC_003194	PGSC0003DMG400027519	chr01:74807890-74812615	30.9996	21.0792	-0.556429	0.3438	no	Conserved gene of unknown function
XLOC_003196	PGSC0003DMG400027517	chr01:74883632-74888964	56.1664	41.8727	-0.423698	0.4567	no	Conserved gene of unknown function
XLOC_003197	PGSC0003DMG400027516	chr01:74890049-74892689	7.24315	4.35818	-0.732891	0.25615	no	Pentatricopeptide repeat-containing protein
XLOC_003199	PGSC0003DMG400027515	chr01:74897797-74901634	65.2332	77.9576	0.257083	0.65885	no	Dual specificity phosphatase Cdc25
XLOC_003200	PGSC0003DMG400027514	chr01:74903123-74911002	1.92051	2.80219	0.54507	0.54	no	Oxidoreductase
XLOC_003201	PGSC0003DMG400027513	chr01:74913243-74915956	52.6313	48.8492	-0.107585	0.85505	no	Gene of unknown function
XLOC_003203	PGSC0003DMG400027510	chr01:74954160-74958863	4.33165	1.7525	-1.3055	0.2581	no	Ankyrin
XLOC_003204	PGSC0003DMG400019460	chr01:74959885-74968159	5.3596	3.35969	-0.6738	0.48665	no	Ankyrin
XLOC_003205	PGSC0003DMG400019459	chr01:74969187-74977014	7.9404	13.1705	0.730025	0.335	no	Ankyrin repeat-containing protein
XLOC_003206	PGSC0003DMG400019461	chr01:74977294-74978544	6.65986	7.53853	0.178793	0.8083	no	Gene of unknown function
XLOC_003208	PGSC0003DMG402019457	chr01:75027138-75030351	210.651	99.5035	-1.08204	0.0644	no	Auxin/indole-3-acetic acid 3
XLOC_003209	PGSC0003DMG401019457	chr01:75031661-75036371	52.3051	51.2982	-0.0280425	0.961	no	Prefoldin subunit
XLOC_003210	PGSC0003DMG400019456	chr01:75036647-75040417	80.7407	68.574	-0.235633	0.6777	no	Tha4 protein
XLOC_003211	PGSC0003DMG400019455	chr01:75058444-75064475	24.0367	19.1567	-0.327389	0.5687	no	BZIP transcription factor
XLOC_003212	PGSC0003DMG400019454	chr01:75077909-75081676	72.3996	119.542	0.723468	0.2338	no	GDP-mannose 3',5'-epimerase
XLOC_003213	PGSC0003DMG400019450	chr01:75163049-75168536	25.4273	31.0142	0.286553	0.6225	no	Peptide-N(4)-(N-acetyl-beta-glucosaminyl)asparagine amidase
XLOC_003214	PGSC0003DMG400019449	chr01:75171697-75178577	58.7465	92.9122	0.661365	0.2543	no	Thioredoxin 1
XLOC_003215	PGSC0003DMG400019448	chr01:75179160-75180428	27.4716	24.1772	-0.184294	0.76055	no	Ribose-5-phosphate isomerase
XLOC_003216	PGSC0003DMG400019447	chr01:75187028-75188561	2.8123	1.16111	-1.27624	0.2433	no	Calmodulin binding protein
XLOC_003217	PGSC0003DMG400019446	chr01:75213726-75215659	13.4834	15.1213	0.165395	0.80755	no	Annexin 11
XLOC_003219	PGSC0003DMG400019445	chr01:75246424-75247045	0.373127	2.47885	2.73194	0.1385	no	ATP-binding component of a transport system
XLOC_003220	PGSC0003DMG400019444	chr01:75272367-75274782	21.2304	19.2848	-0.138666	0.82265	no	Conserved gene of unknown function
XLOC_003222	PGSC0003DMG402019442	chr01:75278952-75284647	6.02979	3.26568	-0.884724	0.2469	no	Conserved gene of unknown function
XLOC_003223	PGSC0003DMG401019442	chr01:75291701-75300007	2.59928	1.62832	-0.674727	0.418	no	Conserved gene of unknown function
XLOC_003224	PGSC0003DMG403019442	chr01:75330552-75339347	16.7636	11.4448	-0.550635	0.3485	no	Conserved gene of unknown function
XLOC_003225	PGSC0003DMG400019441	chr01:75340895-75344963	8.4364	19.5953	1.21581	0.0585	no	TMS membrane family protein
XLOC_003226	PGSC0003DMG400019440	chr01:75346562-75349352	0.927403	0.598491	-0.631865	0.5432	no	Pentatricopeptide repeat-containing protein, chloroplastic
XLOC_003233	PGSC0003DMG400022513	chr01:75393648-75398783	5.89261	4.92434	-0.258978	0.69475	no	Pentatricopeptide repeat-containing protein
XLOC_003234	PGSC0003DMG400022512	chr01:75399303-75406057	65.2037	58.5138	-0.156178	0.7876	no	O-linked GlcNAc transferases
XLOC_003235	PGSC0003DMG400022511	chr01:75427258-75429554	208.056	207.904	-0.001052	0.9983	no	60S ribosomal protein L7A
XLOC_003236	PGSC0003DMG402022475	chr01:75431981-75433529	0.416096	0.829382	0.995121	0.4393	no	Phototropin-2
XLOC_003237	PGSC0003DMG400022510	chr01:75449647-75450906	0.308584	0.535118	0.794195	0.59085	no	Phosphatase IMPL2, chloroplastic
XLOC_003238	PGSC0003DMG400022509	chr01:75474527-75477100	72.041	58.7211	-0.29494	0.6029	no	DNA-damage-repair/toleration protein DRT102
XLOC_003239	PGSC0003DMG400022508	chr01:75486170-75493001	2.93172	3.42708	0.225233	0.76345	no	Conserved gene of unknown function
XLOC_003240	PGSC0003DMG400022507	chr01:75508654-75512302	12.9708	13.3864	0.0454918	0.9346	no	With no lysine kinase
XLOC_003242	PGSC0003DMG400022506	chr01:75534601-75539868	81.7987	144.662	0.822536	0.15745	no	Cytidine deaminase
XLOC_003243	PGSC0003DMG400022504	chr01:75548467-75549499	11.6882	4.29071	-1.44576	0.0855	no	Rubredoxin
XLOC_003244	PGSC0003DMG400022520	chr01:75588380-75588789	2.28722	1.55481	-0.556859	0.77085	no	Gene of unknown function
XLOC_003245	PGSC0003DMG400022502	chr01:75627437-75628650	0.455214	1.92185	2.07788	0.21065	no	Deoxyuridine 5'-triphosphate nucleotidohydrolase
XLOC_003246	PGSC0003DMG400022500	chr01:75644692-75647319	110.188	121.741	0.143854	0.80165	no	Ripening regulated protein DDTFR10
XLOC_003247	PGSC0003DMG400022499	chr01:75656378-75661420	44.105	25.8496	-0.770802	0.1825	no	RNA-binding protein from Arabidopsis thaliana gi|2129727 and contains RNA recognition PF|00076 domain
XLOC_003248	PGSC0003DMG400022519	chr01:75666615-75667199	1.80582	1.02518	-0.816773	0.5824	no	Gene of unknown function
XLOC_003250	PGSC0003DMG400022496	chr01:75754045-75754807	30.6594	26.2623	-0.223337	0.71985	no	60S ribosome subunit biogenesis protein NIP7
XLOC_003251	PGSC0003DMG400022495	chr01:75764522-75770351	1.82558	1.84343	0.0140373	0.98575	no	Esterase/lipase/thioesterase family protein
XLOC_003252	PGSC0003DMG400022494	chr01:75770994-75773491	334.018	241.934	-0.465314	0.5487	no	Adhesive plaque matrix protein
XLOC_003253	PGSC0003DMG400022493	chr01:75775129-75776366	0.083459	0.798846	3.25878	0.18935	no	Gibberellin receptor GID1
XLOC_003254	PGSC0003DMG400022492	chr01:75777695-75778682	4.16183	8.59786	1.04676	0.2689	no	Gibberellin receptor GID1
XLOC_003255	PGSC0003DMG400022491	chr01:75806829-75809492	23.7382	22.283	-0.0912685	0.8713	no	HASTY
XLOC_003256	PGSC0003DMG400022490	chr01:75833733-75839851	17.6178	31.9232	0.857571	0.1442	no	Sodium/hydrogen exchanger
XLOC_003257	PGSC0003DMG400022489	chr01:75868068-75876140	14.321	11.488	-0.318007	0.60055	no	Mitochondrial import inner membrane translocase subunit tim44
XLOC_003258	PGSC0003DMG400022488	chr01:75878350-75886570	19.2401	17.2619	-0.156522	0.8404	no	Protein FRIGIDA
XLOC_003259	PGSC0003DMG400022487	chr01:75888866-75894182	27.2333	15.6301	-0.801047	0.16665	no	DNAJ heat shock N-terminal domain-containing protein
XLOC_003260	PGSC0003DMG400022486	chr01:75898033-75898811	0.391605	0.0681323	-2.52299	0.3685	no	Gene of unknown function
XLOC_003266	PGSC0003DMG400022481	chr01:75925392-75927116	1.17967	1.63978	0.475118	0.6459	no	Heat shock protein DnaJ
XLOC_003267	PGSC0003DMG402022480	chr01:75928311-75929671	0.811993	0.750369	-0.113867	0.9288	no	DNA-directed RNA polymerase II
XLOC_003268	PGSC0003DMG401022480	chr01:75930575-75932373	3.73124	5.35931	0.522392	0.6057	no	DNA-directed RNA polymerase II
XLOC_003270	PGSC0003DMG400022478	chr01:75937369-75941504	11.4184	8.6971	-0.392755	0.50315	no	Heat shock protein DnaJ
XLOC_003271	PGSC0003DMG400028559	chr01:76033924-76036841	58.8241	47.6584	-0.303676	0.6093	no	Gibberellin receptor GID1
XLOC_003272	PGSC0003DMG400028560	chr01:76067120-76068552	3.201	6.07625	0.924661	0.3835	no	Receptor protein kinase
XLOC_003273	PGSC0003DMG400028561	chr01:76077085-76080870	0.78328	1.47265	0.910811	0.4198	no	Receptor protein kinase
XLOC_003274	PGSC0003DMG400028562	chr01:76085404-76087383	0.880887	1.40649	0.675074	0.59595	no	Receptor protein kinase
XLOC_003275	PGSC0003DMG401028564	chr01:76140208-76142774	26.6433	18.707	-0.510196	0.4356	no	FIO1 (FIONA1)
XLOC_003276	PGSC0003DMG402028564	chr01:76142882-76146394	11.9677	11.6922	-0.0336018	0.96335	no	FIO1 (FIONA1)
XLOC_003277	PGSC0003DMG403028564	chr01:76147635-76150167	4.27538	2.85643	-0.581839	0.4424	no	Conserved gene of unknown function
XLOC_003278	PGSC0003DMG401028565	chr01:76167399-76172113	2.41361	2.81174	0.220272	0.8066	no	Sugar transporter
XLOC_003279	PGSC0003DMG402028565	chr01:76175145-76181955	22.8753	31.9042	0.479954	0.51095	no	Sugar transporter
XLOC_003280	PGSC0003DMG400028566	chr01:76206438-76212414	47.0542	35.3752	-0.411585	0.47915	no	Indole-3-glycerol phosphate lyase IGL1
XLOC_003281	PGSC0003DMG400028567	chr01:76218577-76223396	19.6479	23.5012	0.25836	0.6778	no	Sugar transporter
XLOC_003282	PGSC0003DMG400028568	chr01:76229896-76231118	2.29986	2.08621	-0.14066	0.8896	no	Conserved gene of unknown function
XLOC_003283	PGSC0003DMG401028569,PGSC0003DMG402028569	chr01:76241784-76246578	0.61371	1.72772	1.49324	0.17975	no	Please refer to the Supplement_sheet
XLOC_003284	PGSC0003DMG401028570	chr01:76259308-76261894	6.0369	19.5194	1.69303	0.03745	Yes	Phosphoglycerate/bisphosphoglycerate mutase family protein
XLOC_003285	PGSC0003DMG400028571	chr01:76262852-76268963	1.13967	2.84385	1.31924	0.23125	no	Phosphoglycerate mutase
XLOC_003286	PGSC0003DMG401028572	chr01:76271797-76273677	13.9417	7.89471	-0.820453	0.20715	no	Chaperonin containing t-complex protein 1, epsilon subunit, tcpe
XLOC_003287	PGSC0003DMG402028572	chr01:76274135-76274828	0.715592	1.10362	0.625033	0.67155	no	Phosphoglycerate/bisphosphoglycerate mutase
XLOC_003288	PGSC0003DMG402028570	chr01:76277702-76279679	9.81758	33.5383	1.77237	0.0098	Yes	Phosphoglycerate/bisphosphoglycerate mutase
XLOC_003289	PGSC0003DMG400028573	chr01:76280412-76283980	2.13866	5.19464	1.28032	0.2882	no	Gene of unknown function
XLOC_003290	PGSC0003DMG402028574	chr01:76301761-76304280	5.40166	4.18585	-0.367883	0.66995	no	Thylakoid lumen 18.3 kDa protein
XLOC_003291	PGSC0003DMG400028575	chr01:76313587-76316735	1.78968	1.22812	-0.543246	0.5209	no	Verticillium wilt disease resistance protein
XLOC_003292	PGSC0003DMG400028576	chr01:76319614-76322950	0.544957	0.334424	-0.704464	0.5354	no	Verticillium wilt disease resistance protein
XLOC_003293	PGSC0003DMG401028577	chr01:76334320-76341212	32.8936	27.6921	-0.248331	0.6656	no	Branched-chain amino acid aminotransferase
XLOC_003294	PGSC0003DMG400028578	chr01:76372433-76374193	3.1149	3.0025	-0.053022	0.95925	no	DNA binding protein
XLOC_003295	PGSC0003DMG400028579	chr01:76389027-76390802	59.6697	57.8277	-0.0452378	0.93745	no	Gene of unknown function
XLOC_003296	PGSC0003DMG400028580	chr01:76413775-76420502	25.3568	19.4856	-0.379962	0.5176	no	Mahogunin
XLOC_003297	PGSC0003DMG400028581	chr01:76432064-76434200	219.487	140.657	-0.64196	0.3287	no	Chloroplast-targeted copper chaperone
XLOC_003298	PGSC0003DMG400028582	chr01:76452923-76454627	0.496172	0.0860001	-2.52843	0.21135	no	Conserved gene of unknown function
XLOC_003299	PGSC0003DMG400028583	chr01:76462372-76466156	13.384	10.6474	-0.330014	0.61445	no	Heat shock protein
XLOC_003301	PGSC0003DMG400028585	chr01:76469915-76473898	6.69746	6.53519	-0.0353852	0.96475	no	Zinc finger family protein
XLOC_003302	PGSC0003DMG401028586	chr01:76475553-76480843	68.1979	76.0885	0.157953	0.7854	no	Mevalonate kinase
XLOC_003303	PGSC0003DMG400028587	chr01:76484318-76484994	1.94087	1.52974	-0.343417	0.77875	no	GPI-anchored protein II
XLOC_003304	PGSC0003DMG401028588	chr01:76485919-76495574	34.9553	20.3408	-0.781134	0.1939	no	Nucleolar GTPase
XLOC_003305	PGSC0003DMG402028588	chr01:76496258-76501649	94.2546	69.7051	-0.435299	0.4523	no	Seryl-tRNA synthetase
XLOC_003306	PGSC0003DMG400028589	chr01:76525158-76533985	69.7689	30.0573	-1.21487	0.04665	Yes	Rac-GTP binding protein
XLOC_003307	PGSC0003DMG400022111	chr01:76534557-76536633	68.053	51.2113	-0.410195	0.4917	no	ATP/GTP/Ca++ binding protein
XLOC_003309	PGSC0003DMG400003454	chr01:76541374-76543418	12.4444	6.86004	-0.859205	0.30615	no	ATP/GTP/Ca++ binding protein
XLOC_003313	PGSC0003DMG400018995	chr01:76609613-76615883	9.67859	8.03114	-0.269193	0.7213	no	Conserved gene of unknown function
XLOC_003314	PGSC0003DMG400018994	chr01:76628161-76632047	3.75108	2.65534	-0.498409	0.48885	no	Serine/threonine-protein kinase bri1
XLOC_003315	PGSC0003DMG400024786	chr01:76865897-76868474	3.11897	2.96109	-0.0749412	0.9277	no	Gene of unknown function
XLOC_003316	PGSC0003DMG400024685	chr01:76916913-76919492	5.8717	6.25866	0.0920744	0.88655	no	Long-chain acyl-CoA synthetase
XLOC_003317	PGSC0003DMG400024686	chr01:76931612-76935223	15.4926	12.7656	-0.279323	0.6466	no	Protein AUXIN RESPONSE 4
XLOC_003318	PGSC0003DMG400024687	chr01:76935645-76938498	69.3178	51.971	-0.415519	0.4689	no	F-box family protein
XLOC_003323	PGSC0003DMG400024693	chr01:77019225-77023084	1.05351	1.49026	0.50036	0.6097	no	Lipoxygenase
XLOC_003324	PGSC0003DMG400024695	chr01:77040643-77046561	6.36243	4.11682	-0.628049	0.3418	no	DNA polymerase
XLOC_003325	PGSC0003DMG400024696	chr01:77046927-77048762	29.6245	22.3907	-0.40389	0.49705	no	6-phosphogluconate dehydrogenase NAD-binding domain-containing protein
XLOC_003326	PGSC0003DMG400024697	chr01:77052566-77056202	1.34968	2.30647	0.77307	0.4931	no	Pentatricopeptide repeat-containing protein
XLOC_003327	PGSC0003DMG400024698	chr01:77129215-77135252	4.40872	6.19087	0.489782	0.555	no	CAK associated cyclinH homolog
XLOC_003328	PGSC0003DMG400024699	chr01:77144831-77146906	0.29271	1.00315	1.777	0.13005	no	Conserved gene of unknown function
XLOC_003329	PGSC0003DMG400024700	chr01:77154383-77156174	73.3949	52.5959	-0.480729	0.4167	no	ATIDD4-DOMAIN 4
XLOC_003330	PGSC0003DMG400024701	chr01:77157616-77165755	11.9249	7.87489	-0.598639	0.3828	no	Acyl-CoA binding protein
XLOC_003331	PGSC0003DMG401024702	chr01:77173335-77174694	16.3831	6.15461	-1.41247	0.04375	Yes	Gene of unknown function
XLOC_003332	PGSC0003DMG402024702	chr01:77183927-77185853	29.5645	17.3738	-0.766957	0.18705	no	PWWP domain-containing protein
XLOC_003333	PGSC0003DMG400024703	chr01:77190468-77191603	29.0172	45.3943	0.645602	0.282	no	SRC2
XLOC_003334	PGSC0003DMG400024704	chr01:77203392-77207784	199.677	162.32	-0.298833	0.6347	no	WD-repeat protein
XLOC_003335	PGSC0003DMG400024788	chr01:77269231-77269540	3.14663	2.29199	-0.457211	0.80335	no	ATP-dependent DNA helicase Q-like SIM
XLOC_003336	PGSC0003DMG400024706	chr01:77385988-77389214	1.0884	1.26243	0.214	0.8419	no	Formin 11
XLOC_003337	PGSC0003DMG400024707	chr01:77390826-77394253	0.0792158	0.514019	2.69796	0.15895	no	Luminal binding protein
XLOC_003338	PGSC0003DMG400024708	chr01:77400854-77403129	91.0189	92.5705	0.0243866	0.9673	no	Rubber elongation factor protein
XLOC_003339	PGSC0003DMG400024710	chr01:77418299-77420401	26.0239	15.5269	-0.745064	0.3138	no	Conserved gene of unknown function
XLOC_003340	PGSC0003DMG400024711	chr01:77430851-77434407	17.5094	15.891	-0.139922	0.81505	no	Taz protein
XLOC_003341	PGSC0003DMG400024712	chr01:77435368-77443395	18.5506	19.5559	0.0761421	0.8977	no	F-actin capping protein alpha
XLOC_003342	PGSC0003DMG400024713	chr01:77446456-77455386	37.4985	28.3571	-0.403126	0.4871	no	Conserved gene of unknown function
XLOC_003343	PGSC0003DMG400024714	chr01:77456847-77463867	3.27176	4.39284	0.425086	0.72835	no	Gb protein
XLOC_003344	PGSC0003DMG400024715	chr01:77468634-77474656	158.115	120.17	-0.395904	0.5158	no	26S protease regulatory subunit 6A homolog
XLOC_003345	PGSC0003DMG400024716	chr01:77482419-77495584	2897.83	1955.66	-0.567317	0.54195	no
XLOC_003346	PGSC0003DMG400024717	chr01:77514903-77523016	65.6115	47.1703	-0.476068	0.41335	no	DNA binding protein
XLOC_003348	PGSC0003DMG400024719	chr01:77556667-77558665	241.887	349.073	0.529197	0.3796	no	60S ribosomal protein L22
XLOC_003349	PGSC0003DMG400024720	chr01:77581886-77584014	2433.96	1259.31	-0.950665	0.27915	no	Drm3
XLOC_003350	PGSC0003DMG400024721	chr01:77589317-77593825	26.1059	22.7811	-0.196542	0.7383	no	Conserved gene of unknown function
XLOC_003351	PGSC0003DMG401024761	chr01:77594304-77597543	2.16502	4.70939	1.12116	0.69405	no	Gene of unknown function
XLOC_003352	PGSC0003DMG400024722	chr01:77624788-77630218	11.208	19.7198	0.815112	0.28725	no	MCT-1 like PUA RNA binding-domain containing protein
XLOC_003353	PGSC0003DMG400024723	chr01:77632308-77635100	1411.96	1081.3	-0.38493	0.61285	no	60S ribosomal protein L18
XLOC_003354	PGSC0003DMG401024767	chr01:77652197-77655557	3.38237	3.70933	0.133123	0.901	no	Gene of unknown function
XLOC_003355	PGSC0003DMG400024725	chr01:77733463-77735138	0.153792	1.56794	3.34981	0.0815	no	Deoxyuridine 5'-triphosphate nucleotidohydrolase
XLOC_003356	PGSC0003DMG400024727	chr01:77783719-77794129	122.261	85.2287	-0.520554	0.4409	no	WD-repeat protein
XLOC_003357	PGSC0003DMG400024728	chr01:77795417-77798591	87.5519	73.6962	-0.248548	0.66845	no	PRP38
XLOC_003358	PGSC0003DMG400024729	chr01:77801252-77805771	7.89825	6.22973	-0.342364	0.6518	no	Single-stranded DNA-binding protein, mitochondrial
XLOC_003359	PGSC0003DMG400024731	chr01:77858768-77863677	29.9798	22.3319	-0.424888	0.56755	no	Splicing factor, arginine/serine-rich 2,rnap interacting protein
XLOC_003360	PGSC0003DMG400024732	chr01:77874631-77879656	16.5924	15.2059	-0.125891	0.83635	no	Syntaxin
XLOC_003361	PGSC0003DMG400024733	chr01:77887341-77895644	11.8952	10.2485	-0.214962	0.73515	no	Conserved gene of unknown function
XLOC_003364	PGSC0003DMG402024734	chr01:77959107-77963932	7.60084	7.13033	-0.0921904	0.8943	no	Inner membrane protein yrbE
XLOC_003365	PGSC0003DMG400024735	chr01:77964227-77971824	8.99538	8.53156	-0.0763753	0.9086	no	Ppx-GppA phosphatase protein (Exopolyphosphatase)
XLOC_003366	PGSC0003DMG400002810	chr01:77985905-77993484	6.48173	3.98725	-0.700984	0.38505	no	3-5 exonuclease
XLOC_003367	PGSC0003DMG400002816	chr01:77993705-77994306	1.54739	5.38936	1.80027	0.1312	no	Conserved gene of unknown function
XLOC_003368	PGSC0003DMG400002809	chr01:77995144-77996005	0.101766	0.439961	2.11212	0.4068	no	ATP-dependent DNA helicase Q-like 1
XLOC_003369	PGSC0003DMG400002808	chr01:77996063-78001445	0.725075	1.80172	1.31317	0.24355	no	DNA helicase hus2
XLOC_003370	PGSC0003DMG400002807	chr01:78007301-78013972	8.32051	6.15697	-0.434451	0.58805	no	Conserved gene of unknown function
XLOC_003371	PGSC0003DMG400045409	chr01:78023452-78024601	87.6165	49.1	-0.835479	0.15135	no	Conserved gene of unknown function
XLOC_003372	PGSC0003DMG400002806	chr01:78046200-78052569	34.0707	27.5591	-0.306004	0.59345	no	Zinc finger protein
XLOC_003373	PGSC0003DMG400002805	chr01:78056034-78057894	1.93334	1.01515	-0.929399	0.32975	no	Pentatricopeptide repeat-containing protein
XLOC_003374	PGSC0003DMG400002804	chr01:78074526-78076466	35.9463	193.614	2.42927	5e-05	Yes	USP
XLOC_003375	PGSC0003DMG403002803	chr01:78098348-78105446	21.3016	17.9536	-0.246687	0.70565	no	Iron-sulfur assembly protein IscA-like 2, mitochondrial
XLOC_003376	PGSC0003DMG401002803	chr01:78105795-78110540	4.35422	4.27071	-0.027936	0.96995	no	Peptide chain release factor
XLOC_003377	PGSC0003DMG400002802	chr01:78134721-78136539	6.23364	3.84208	-0.698185	0.32275	no	Pentatricopeptide repeat-containing protein
XLOC_003378	PGSC0003DMG402002771	chr01:78140948-78143344	19.6206	7.59424	-1.36939	0.03305	Yes	Anaerobic basic leucine zipper protein
XLOC_003379	PGSC0003DMG400002801	chr01:78144160-78150033	51.6953	38.3781	-0.42975	0.4492	no	Conserved gene of unknown function
XLOC_003380	PGSC0003DMG400002800	chr01:78160414-78161716	12.568	8.31002	-0.596834	0.40045	no	Nicotianamine synthase
XLOC_003381	PGSC0003DMG400002799	chr01:78211067-78215663	13.9467	11.6515	-0.259409	0.65675	no	TMV resistance protein N
XLOC_003382	PGSC0003DMG400002798	chr01:78233797-78236920	18.3326	13.5623	-0.43481	0.47135	no	Pentatricopeptide repeat-containing protein
XLOC_003383	PGSC0003DMG402002797	chr01:78276065-78285998	12.4906	15.9512	0.352821	0.56365	no	2-deoxyglucose-6-phosphate phosphatase
XLOC_003384	PGSC0003DMG401002797	chr01:78307760-78310203	1.36149	1.44859	0.0894583	0.93425	no	2-deoxyglucose-6-phosphate phosphatase
XLOC_003385	PGSC0003DMG400002796	chr01:78316370-78319384	79.8821	50.4164	-0.66398	0.26455	no	Transcription factor
XLOC_003388	PGSC0003DMG400002795	chr01:78342003-78349663	8.2712	8.81659	0.0921239	0.93515	no	Conserved gene of unknown function
XLOC_003389	PGSC0003DMG400002793	chr01:78382353-78391017	3.37243	2.60879	-0.370404	0.6323	no	Conserved gene of unknown function
XLOC_003390	PGSC0003DMG400002792	chr01:78392034-78399396	3.43895	2.37658	-0.533082	0.5282	no	Xaa-pro dipeptidase
XLOC_003391	PGSC0003DMG400002791	chr01:78404821-78405571	1.50257	5.13879	1.774	0.1391	no	Conserved gene of unknown function
XLOC_003392	PGSC0003DMG400002790	chr01:78411995-78412743	8.9562	26.4544	1.56255	0.0415	Yes	Conserved gene of unknown function
XLOC_003393	PGSC0003DMG400038092	chr01:78423146-78425384	0.568114	0.211197	-1.42759	0.2679	no	Conserved gene of unknown function
XLOC_003395	PGSC0003DMG400040962	chr01:78449971-78450857	0.726002	0.963281	0.407984	0.757	no	Zeatin O-xylosyltransferase
XLOC_003396	PGSC0003DMG400002789	chr01:78453920-78457254	5.59722	7.01634	0.326008	0.6559	no	ABC transporter family protein
XLOC_003397	PGSC0003DMG400002787	chr01:78541921-78545458	0.744168	2.79744	1.9104	0.09315	no	Zinc finger protein
XLOC_003398	PGSC0003DMG400002786	chr01:78561414-78566264	877.685	1197.76	0.448561	0.59215	no	Pyroglutamyl-peptidase I
XLOC_003399	PGSC0003DMG400018294	chr01:78668920-78673739	65.1802	40.0342	-0.703199	0.2445	no	Global transcription factor group
XLOC_003400	PGSC0003DMG403018293	chr01:78682558-78687384	103.074	89.4504	-0.204522	0.7353	no	ATP-citrate synthase
XLOC_003401	PGSC0003DMG401018293	chr01:78690809-78692025	0.253323	0.75549	1.57643	0.33735	no	Cationic peroxidase 1
XLOC_003403	PGSC0003DMG400018292	chr01:78724854-78727233	2805.23	2662.21	-0.0754922	0.9429	no	S-adenosylmethionine synthase 1
XLOC_003404	PGSC0003DMG400018291	chr01:78744365-78752454	8.46314	8.9718	0.0842037	0.89905	no	Ecotropic viral integration site
XLOC_003406	PGSC0003DMG400018289	chr01:78780927-78783416	8.89032	17.3642	0.965806	0.1457	no	Hydrolase, hydrolyzing O-glycosyl compounds
XLOC_003407	PGSC0003DMG400018288	chr01:78796322-78801960	75.4497	45.6929	-0.723545	0.2252	no	Nucleic acid binding protein
XLOC_003408	PGSC0003DMG400018287	chr01:78803721-78807924	4.41322	3.37395	-0.387394	0.5696	no	Pentatricopeptide repeat-containing protein
XLOC_003409	PGSC0003DMG400044126	chr01:78809189-78810245	76.482	41.5046	-0.881851	0.12715	no	DNA binding protein
XLOC_003410	PGSC0003DMG400018286	chr01:78855699-78858948	0.162292	0.593907	1.87165	0.11785	no	Vetispiradiene synthase
XLOC_003411	PGSC0003DMG400018284	chr01:78899522-78900108	1.08772	4.00695	1.88119	0.1639	no	Vetispiradiene synthase
XLOC_003412	PGSC0003DMG400018283	chr01:78921242-78926753	616.833	555.96	-0.149901	0.84695	no	Aspartic protease
XLOC_003413	PGSC0003DMG400018282	chr01:78935640-78936201	46.4622	75.1697	0.694094	0.46685	no	Conserved gene of unknown function
XLOC_003414	PGSC0003DMG400018281	chr01:78966472-78971790	4.93451	6.36456	0.367152	0.65445	no	Anaphase-promoting complex subunit 11
XLOC_003415	PGSC0003DMG400018280	chr01:79007966-79013234	13.9199	10.6698	-0.383617	0.5105	no	Helix-loop-helix DNA-binding
XLOC_003416	PGSC0003DMG400018279	chr01:79062871-79064724	4.19897	1.00746	-2.05931	0.0645	no	MYB domain class transcription factor
XLOC_003417	PGSC0003DMG400018278	chr01:79113904-79119082	5.69086	7.21507	0.342366	0.67405	no	Endonuclease
XLOC_003418	PGSC0003DMG400018276	chr01:79135852-79137552	43.3897	29.7101	-0.546399	0.35015	no	Germin
XLOC_003419	PGSC0003DMG400018275	chr01:79150103-79152051	13.9052	8.10993	-0.777858	0.3336	no	Germin
XLOC_003420	PGSC0003DMG400018274	chr01:79172803-79173491	2.90577	2.01167	-0.530528	0.68195	no	Conserved gene of unknown function
XLOC_003421	PGSC0003DMG400018273	chr01:79201593-79209440	5.70522	5.17537	-0.140621	0.84685	no	NADPH:adrenodoxin oxidoreductase, mitochondrial
XLOC_003422	PGSC0003DMG400018271	chr01:79235993-79246683	0.822423	1.92946	1.23024	0.6395	no	Calmodulin binding protein
XLOC_003423	PGSC0003DMG400018299	chr01:79297070-79297559	1.46605	1.17191	-0.323079	0.84355	no	Gene of unknown function
XLOC_003424	PGSC0003DMG400018269	chr01:79305173-79310569	138.065	216.328	0.647868	0.26395	no	Glutathione S-transferase
XLOC_003425	PGSC0003DMG400018267	chr01:79327847-79330158	0.942021	0.365956	-1.36409	0.24045	no	Pentatricopeptide repeat-containing protein
XLOC_003426	PGSC0003DMG400018298	chr01:79330301-79331714	0.834713	0.255723	-1.7067	0.271	no	Serine/threonine-protein kinase PBS1
XLOC_003427	PGSC0003DMG400018265	chr01:79358966-79365616	0.552291	0.19309	-1.51616	0.49115	no	Serine/threonine-protein kinase PBS1
XLOC_003428	PGSC0003DMG400018264	chr01:79369819-79379359	2.59038	2.46019	-0.074395	0.92705	no	Leucine-rich repeat family protein / protein kinase family protein
XLOC_003429	PGSC0003DMG400018263	chr01:79385215-79392204	10.0931	5.0541	-0.99784	0.26005	no	Serine/threonine-protein kinase PBS1
XLOC_003430	PGSC0003DMG400018296	chr01:79394436-79394768	0.474877	0.901469	0.924724	0.693	no	Conserved gene of unknown function
XLOC_003431	PGSC0003DMG400018262	chr01:79423141-79425590	1.59798	2.51397	0.653718	0.52975	no	NAC domain-containing protein
XLOC_003432	PGSC0003DMG400018261	chr01:79431651-79437487	54.6927	50.6746	-0.110085	0.84615	no	Alfin-like transcription factor
XLOC_003433	PGSC0003DMG400018260	chr01:79453053-79460042	38.322	26.694	-0.521659	0.3605	no	Histidyl-tRNA synthetase
XLOC_003434	PGSC0003DMG400018259	chr01:79464786-79471383	3.0728	2.06184	-0.575624	0.38705	no	Replication factor C / DNA polymerase III gamma-tau subunit
XLOC_003436	PGSC0003DMG400018258	chr01:79478505-79481782	67.5771	97.5168	0.529117	0.3744	no	Conserved gene of unknown function
XLOC_003437	PGSC0003DMG402018257	chr01:79482155-79487988	11.5224	9.40248	-0.293331	0.62975	no	Leucine-rich repeat-containing protein
XLOC_003439	PGSC0003DMG400018256	chr01:79498624-79503206	1.8948	1.43145	-0.404573	0.62145	no	TMV resistance protein N
XLOC_003440	PGSC0003DMG400018255	chr01:79503629-79504871	3.58126	1.83979	-0.960923	0.3189	no	Conserved gene of unknown function
XLOC_003441	PGSC0003DMG400018254	chr01:79507166-79507900	1.91399	5.04843	1.39925	0.22945	no	Germin 3
XLOC_003442	PGSC0003DMG400018253	chr01:79520243-79522922	2.05215	1.49723	-0.454839	0.6341	no	Leucine rich repeat-type serine/threonine receptor-like kinase
XLOC_003443	PGSC0003DMG400018252	chr01:79536539-79537460	4.45447	6.69986	0.588879	0.53835	no	Germin 12
XLOC_003444	PGSC0003DMG400013096	chr01:79622804-79623853	169.257	126.166	-0.423883	0.45855	no	Germin 12
XLOC_003445	PGSC0003DMG400020725	chr01:79647674-79648034	0.706162	0.329965	-1.09769	0.56275	no	Germin 3
XLOC_003446	PGSC0003DMG400020728	chr01:79648720-79649298	6.54157	7.90026	0.272264	0.7886	no	Resistance gene analog NBS6
XLOC_003447	PGSC0003DMG400020724	chr01:79654258-79655239	418.008	355.525	-0.233579	0.71535	no	Conserved gene of unknown function
XLOC_003448	PGSC0003DMG400020723	chr01:79661639-79662661	175.634	120.372	-0.545073	0.34185	no	Germin 3
XLOC_003449	PGSC0003DMG400020722	chr01:79663362-79670255	7.53395	6.39372	-0.236752	0.76545	no	TMV resistance protein N
XLOC_003450	PGSC0003DMG401020721,PGSC0003DMG402020721	chr01:79675408-79680161	11.3591	11.7146	0.0444556	0.94905	no	Please refer to the Supplement_sheet
XLOC_003451	PGSC0003DMG400020720	chr01:79686247-79693990	32.8124	28.8944	-0.183447	0.74445	no	SAM (And some other nucleotide) binding motif
XLOC_003452	PGSC0003DMG400020719	chr01:79694859-79701964	0.454489	1.05223	1.21113	0.41065	no	Glycine/D-amino acid oxidases
XLOC_003453	PGSC0003DMG400020718	chr01:79702816-79703750	2.14022	4.92948	1.20367	0.21585	no	Heat-shock protein
XLOC_003454	PGSC0003DMG400020717	chr01:79716169-79720303	24.9992	25.6784	0.0386705	0.94685	no	Squamous cell carcinoma antigen recognized by T-cells
XLOC_003456	PGSC0003DMG402020715	chr01:79740293-79749006	8.55181	8.60641	0.0091821	0.9873	no	ATP-dependent clp protease ATP-binding subunit clpx
XLOC_003457	PGSC0003DMG401020715	chr01:79749107-79752141	8.21326	10.5269	0.35805	0.59125	no	ATP-dependent clp protease ATP-binding subunit clpx
XLOC_003458	PGSC0003DMG400020713	chr01:79787093-79792667	41.5262	39.8515	-0.0593897	0.9177	no	Nucleic acid binding protein
XLOC_003459	PGSC0003DMG400020711	chr01:79830355-79837037	83.866	77.6693	-0.110742	0.86465	no	Auxin response factor 1
XLOC_003460	PGSC0003DMG400020710	chr01:79840105-79840825	2.49777	10.7333	2.10339	0.07225	no	Lipid transfer VAS
XLOC_003462	PGSC0003DMG401024871	chr01:79864243-79869324	3.02379	4.09973	0.439172	0.6723	no	Short-chain dehydrogenase
XLOC_003463	PGSC0003DMG402024871	chr01:79870161-79877616	14.082	20.2073	0.521022	0.39215	no	Conserved gene of unknown function
XLOC_003464	PGSC0003DMG400024872	chr01:79913095-79917796	19.0782	16.2698	-0.229735	0.70485	no	Conserved gene of unknown function
XLOC_003465	PGSC0003DMG400024874	chr01:79945937-79951332	23.9066	34.3392	0.522444	0.46405	no	Conserved gene of unknown function
XLOC_003466	PGSC0003DMG400024875	chr01:79954074-79956492	79.6552	52.4957	-0.601571	0.31195	no	Conserved gene of unknown function
XLOC_003467	PGSC0003DMG400024876	chr01:79960769-79965524	68.5961	80.6031	0.232709	0.6841	no	Cytochrome c
XLOC_003468	PGSC0003DMG401024877	chr01:79971294-79978714	4.87712	2.68956	-0.858657	0.38705	no	Non-lysosomal glucosylceramidase
XLOC_003469	PGSC0003DMG402024877	chr01:79980438-79986354	10.131	9.54515	-0.0859415	0.8843	no	Non-lysosomal glucosylceramidase
XLOC_003471	PGSC0003DMG400024878	chr01:79997181-80004564	2.26839	4.16884	0.877973	0.32015	no	Zinc finger family protein
XLOC_003472	PGSC0003DMG400024879	chr01:80015151-80022476	0.894736	1.13658	0.345167	0.83915	no	Water channel protein
XLOC_003473	PGSC0003DMG400024880	chr01:80022614-80030075	1.63019	1.76489	0.114544	0.90945	no	Conserved gene of unknown function
XLOC_003474	PGSC0003DMG400024881	chr01:80053598-80059365	3.55363	3.54387	-0.0039676	0.99425	no	SWIB complex BAF60b domain-containing protein
XLOC_003475	PGSC0003DMG401024882	chr01:80070504-80077883	4.03024	6.45811	0.680246	0.2777	no	Conserved gene of unknown function
XLOC_003476	PGSC0003DMG402024882	chr01:80078351-80079563	0.374601	0.408202	0.123929	0.9256	no	Conserved gene of unknown function
XLOC_003477	PGSC0003DMG403024882	chr01:80082705-80087472	42.2865	74.883	0.824442	0.1582	no	Small GTP-binding protein
XLOC_003478	PGSC0003DMG400024883	chr01:80096884-80111022	112.323	97.0505	-0.210843	0.84245	no	Conserved gene of unknown function
XLOC_003479	PGSC0003DMG400024884	chr01:80123578-80132043	39.3867	31.3791	-0.327906	0.58485	no	Nonsense-mediated decay UPF3
XLOC_003480	PGSC0003DMG400024885	chr01:80142136-80151185	112.52	83.2156	-0.435257	0.44065	no	Salt-inducible protein kinase
XLOC_003481	PGSC0003DMG400024886	chr01:80152903-80156895	14.5942	11.7226	-0.3161	0.58805	no	Glycinamide ribonucleotide synthetase
XLOC_003482	PGSC0003DMG400024887	chr01:80158422-80162913	391.271	258.125	-0.600101	0.4233	no	Chloroplast heat shock protein 70-2
XLOC_003483	PGSC0003DMG400024888	chr01:80166290-80167243	87.2848	52.3747	-0.73686	0.2029	no	3-5 exonuclease
XLOC_003484	PGSC0003DMG400024889	chr01:80189489-80196193	18.414	19.3645	0.0726072	0.90125	no	Membrane attack complex component/perforin/complement C9
XLOC_003485	PGSC0003DMG400024890	chr01:80227908-80232451	21.3741	11.1169	-0.943112	0.10915	no	Receptor protein kinase CLAVATA1
XLOC_003486	PGSC0003DMG400024891	chr01:80233825-80241389	2028.91	1271.49	-0.67419	0.6061	no	Yth domain-containing protein
XLOC_003487	PGSC0003DMG400024892	chr01:80244407-80257908	1.45859	1.48609	0.0269515	0.9888	no	Pseudouridine synthase
XLOC_003488	PGSC0003DMG401024894	chr01:80261644-80262596	4.32319	6.19145	0.51818	0.59835	no	Conserved gene of unknown function
XLOC_003490	PGSC0003DMG403024894	chr01:80273205-80277252	1.43881	2.91922	1.02071	0.26725	no	ATP-dependent RNA helicase
XLOC_003491	PGSC0003DMG400024895	chr01:80288690-80289847	300.645	147.536	-1.02699	0.08565	no	Lactoylglutathione lyase
XLOC_003493	PGSC0003DMG400024898	chr01:80423653-80428104	26.2401	26.9338	0.0376495	0.9505	no	Nitrogen fixation protein nifU
XLOC_003494	PGSC0003DMG401024899	chr01:80447264-80456189	8.01578	10.1816	0.345051	0.6635	no	Non-imprinted in Prader-Willi/Angelman syndrome region protein
XLOC_003495	PGSC0003DMG400024900	chr01:80483166-80484772	0.948262	1.41558	0.578034	0.60515	no	Protein kinase APK1B, chloroplast
XLOC_003496	PGSC0003DMG400024901	chr01:80517746-80524572	57.0734	71.1482	0.318009	0.5777	no	Ubiquitin family protein
XLOC_003498	PGSC0003DMG400023803	chr01:80585366-80589980	74.6504	75.7521	0.0211373	0.97165	no	Osmotic stress-activated protein kinase
XLOC_003500	PGSC0003DMG400023802	chr01:80620801-80625324	2.28525	1.47025	-0.636295	0.5028	no	DNA helicase hus2
XLOC_003501	PGSC0003DMG400023801	chr01:80628606-80633079	10.7044	10.2178	-0.0671193	0.91875	no	Armadillo repeat-containing protein
XLOC_003502	PGSC0003DMG400023800	chr01:80633801-80637557	34.8977	25.7817	-0.436784	0.45725	no	Armadillo repeat-containing protein
XLOC_003503	PGSC0003DMG400023799	chr01:80652569-80658187	28.5694	22.4015	-0.350875	0.5453	no	Serine hydroxymethyltransferase
XLOC_003504	PGSC0003DMG400023798	chr01:80668921-80669836	60.5889	38.8771	-0.640133	0.28295	no	Embryo-specific 3
XLOC_003505	PGSC0003DMG400023797	chr01:80678752-80679588	49.0907	40.6644	-0.271683	0.65925	no	Embryo-specific 3
XLOC_003506	PGSC0003DMG400023796	chr01:80748153-80752553	24.5024	30.9195	0.335596	0.56205	no	Membrane protein
XLOC_003507	PGSC0003DMG400023794	chr01:80822312-80825669	11.7479	11.1712	-0.0726163	0.9084	no	2OG-Fe(II) oxygenase
XLOC_003508	PGSC0003DMG400023793	chr01:80832498-80840106	33.1414	30.2395	-0.132201	0.83755	no	Phosphatidylinositol-4-phosphate 5-kinase
XLOC_003509	PGSC0003DMG402023760	chr01:80855473-80860380	8.19852	6.47021	-0.341552	0.89365	no	Ankyrin domain protein
XLOC_003510	PGSC0003DMG400023792	chr01:80866794-80867603	74.9805	112.163	0.581016	0.31585	no	Conserved gene of unknown function
XLOC_003511	PGSC0003DMG400023791	chr01:80881580-80886427	30.8603	29.8582	-0.0476244	0.93855	no	Transmembrane emp24 domain-containing protein 10
XLOC_003512	PGSC0003DMG400023790	chr01:80897733-80909541	7.00126	8.43646	0.269024	0.7559	no	Hydroxyproline-rich glycoprotein
XLOC_003513	PGSC0003DMG400023789	chr01:80912940-80918870	101.198	55.2152	-0.874049	0.14575	no	Conserved gene of unknown function
XLOC_003514	PGSC0003DMG400023788	chr01:80921067-80922235	5.84736	4.28443	-0.448682	0.6429	no	GNS1/SUR4 membrane family protein
XLOC_003515	PGSC0003DMG400023787	chr01:80922378-80924175	0.232274	0.436345	0.909645	0.5365	no	Protein P21
XLOC_003517	PGSC0003DMG400023785	chr01:80976395-80986381	37.4707	29.6842	-0.336066	0.54685	no	Conserved gene of unknown function
XLOC_003522	PGSC0003DMG400044001	chr01:81030807-81033429	0.403023	0.858899	1.09163	0.46315	no	GATA transcription factor 29
XLOC_003526	PGSC0003DMG400023777	chr01:81122336-81122909	2.10551	1.95422	-0.107576	0.9293	no	Conserved gene of unknown function
XLOC_003527	PGSC0003DMG400041682	chr01:81123328-81123859	1.80977	1.94411	0.1033	0.93755	no	Gene of unknown function
XLOC_003530	PGSC0003DMG400023747	chr01:81190616-81191236	7.67817	8.43209	0.135128	0.88765	no	Gene of unknown function
XLOC_003531	PGSC0003DMG400023776	chr01:81218648-81223377	31.2162	33.9481	0.121035	0.82755	no	Partner of Y14-mago
XLOC_003533	PGSC0003DMG400023773	chr01:81292857-81300021	12.028	12.2232	0.023223	0.9692	no	Conserved gene of unknown function
XLOC_003534	PGSC0003DMG400029779	chr01:81380084-81382117	1.26378	0.466896	-1.43658	0.2664	no	WRKY transcription factor
XLOC_003535	PGSC0003DMG400029778	chr01:81391152-81395980	60.4711	86.603	0.518172	0.3855	no	Pinin/SDK/memA protein
XLOC_003536	PGSC0003DMG400029777	chr01:81402290-81406908	16.5989	20.1624	0.280576	0.65675	no	Harpin-induced protein
XLOC_003537	PGSC0003DMG400029776	chr01:81418931-81423148	33.1963	30.7707	-0.109465	0.85915	no	CSN8
XLOC_003538	PGSC0003DMG401029775	chr01:81440420-81445309	3.69353	2.78884	-0.405334	0.6524	no	MAA3
XLOC_003539	PGSC0003DMG402029775	chr01:81447034-81453790	3.72275	3.72985	0.00274754	0.9972	no	MAA3
XLOC_003540	PGSC0003DMG400029774	chr01:81457483-81461841	42.5294	44.9718	0.080562	0.8873	no	Basic-leucine zipper
XLOC_003541	PGSC0003DMG400029783	chr01:81463229-81463543	2.63572	2.39519	-0.138055	0.91005	no	Gene of unknown function
XLOC_003542	PGSC0003DMG400029773	chr01:81518687-81520484	22.763	30.9928	0.44524	0.4683	no	Ethylene-responsive transcriptional coactivator
XLOC_003545	PGSC0003DMG400029771	chr01:81581291-81584574	5.50982	4.4011	-0.324143	0.6153	no	Conserved gene of unknown function
XLOC_003553	PGSC0003DMG400029764	chr01:81620100-81623827	0.632756	1.11665	0.819458	0.4037	no	Clathrin assembly protein
XLOC_003555	PGSC0003DMG400012594	chr01:81747888-81753640	45.8291	47.7978	0.0606822	0.9158	no	BRASSINOSTEROID INSENSITIVE 1-associated receptor kinase 1
XLOC_003556	PGSC0003DMG400012593	chr01:81760517-81765028	7.37426	7.38303	0.00171551	0.9972	no	PRIP-interacting protein
XLOC_003558	PGSC0003DMG400012591	chr01:81784114-81785509	2.14509	2.75253	0.359722	0.72515	no	Chlorophyll a-b binding protein CP24 10A, chloroplastic
XLOC_003559	PGSC0003DMG400012590	chr01:81791171-81795513	4.42036	8.56545	0.954367	0.28015	no	Chlorophyll a-b binding protein CP24 10B, chloroplastic
XLOC_003560	PGSC0003DMG400012589	chr01:81814017-81815680	5.58622	43.4057	2.95794	0.00075	Yes	Cationic peroxidase
XLOC_003562	PGSC0003DMG400012587	chr01:81821666-81825087	11.4036	8.68167	-0.39345	0.523	no	CFM6
XLOC_003563	PGSC0003DMG400012586	chr01:81858589-81862228	16.5351	17.922	0.116198	0.85975	no	Conserved gene of unknown function
XLOC_003564	PGSC0003DMG402012560	chr01:81863921-81864878	3.63502	5.49428	0.595967	0.4784	no	Gene of unknown function
XLOC_003565	PGSC0003DMG400012585	chr01:81875390-81886308	19.2569	12.5706	-0.615313	0.28985	no	Potassium transporter
XLOC_003566	PGSC0003DMG400012584	chr01:81902426-81909530	23.8543	51.5527	1.1118	0.09755	no	LIM domain containing protein
XLOC_003567	PGSC0003DMG400012583	chr01:81911418-81920957	6.63046	9.39263	0.502421	0.6261	no	LIM domain-containing protein
XLOC_003568	PGSC0003DMG400012582	chr01:81931718-81932286	6.73589	6.14093	-0.13341	0.89775	no	Gene of unknown function
XLOC_003569	PGSC0003DMG400012581	chr01:81966499-81971593	101.9	96.9379	-0.0720198	0.897	no	Protein phosphatase 2c
XLOC_003570	PGSC0003DMG400012580	chr01:81973109-81975404	32.6062	29.2849	-0.154989	0.79245	no	Conserved gene of unknown function
XLOC_003571	PGSC0003DMG400012579	chr01:82009227-82015543	61.9649	45.789	-0.436453	0.4452	no	Chaperone protein DNAj
XLOC_003572	PGSC0003DMG400012578	chr01:82017478-82020626	1.32778	4.57242	1.78394	0.0548	no	UDP-glucuronosyltransferase
XLOC_003573	PGSC0003DMG400012577	chr01:82056278-82057487	406.997	231.47	-0.814194	0.2073	no	Erg-1
XLOC_003574	PGSC0003DMG400012575	chr01:82124701-82133163	11.5021	10.733	-0.099847	0.8838	no	ABC4 (ABERRANT CHLOROPLAST DEVELOPMENT 4)
XLOC_003576	PGSC0003DMG400012573	chr01:82170737-82172739	3.21028	4.3174	0.427461	0.62085	no	LMBR1 integral membrane protein
XLOC_003577	PGSC0003DMG400012572	chr01:82174283-82190375	0.476542	0.948057	0.99237	0.6793	no	Minichromosome maintenance protein MCM
XLOC_003579	PGSC0003DMG400012571	chr01:82204101-82210214	13.9643	12.6314	-0.14473	0.8051	no	GTP cyclohydrolase II / 3,4-dihydroxy-2-butanone-4-phosphate synthase
XLOC_003580	PGSC0003DMG400012570	chr01:82263277-82267004	1.41374	1.68341	0.251873	0.7544	no	Ring finger protein
XLOC_003581	PGSC0003DMG400012569	chr01:82268253-82270159	20.5982	22.6777	0.138757	0.80825	no	Ring finger protein
XLOC_003582	PGSC0003DMG400033565	chr01:82292588-82293517	3.49128	8.96489	1.36053	0.2103	no	Calmodulin
XLOC_003583	PGSC0003DMG400033566	chr01:82300859-82302867	6.24906	4.27555	-0.547531	0.4678	no	Flavonol synthase/flavanone 3-hydroxylase
XLOC_003584	PGSC0003DMG400033567	chr01:82303713-82305666	146.306	108.761	-0.427825	0.4635	no	Leucoanthocyanidin dioxygenase
XLOC_003585	PGSC0003DMG401033568	chr01:82307127-82311823	13.3322	12.8124	-0.0573763	0.92075	no	Calcium-dependent protein kinase
XLOC_003586	PGSC0003DMG400033569	chr01:82314788-82318067	30.3167	12.8986	-1.2329	0.03675	Yes	NPH3 (NON-PHOTOTROPIC HYPOCOTYL 3)
XLOC_003587	PGSC0003DMG400033586	chr01:82339520-82341105	15.6368	13.4165	-0.220941	0.7152	no	Gene of unknown function
XLOC_003588	PGSC0003DMG400033570	chr01:82400438-82408299	111.931	69.3619	-0.690395	0.2282	no	MADS transcriptional factor
XLOC_003589	PGSC0003DMG400033572	chr01:82421920-82431083	13.1253	12.6479	-0.0534464	0.92655	no	Sentrin/sumo-specific protease
XLOC_003590	PGSC0003DMG400033596	chr01:82514532-82515565	8.02797	8.73676	0.122063	0.8749	no	Gene of unknown function
XLOC_003591	PGSC0003DMG403033574	chr01:82642610-82643869	22.9858	12.9704	-0.825526	0.1868	no	EXECUTER1 protein, chloroplast
XLOC_003592	PGSC0003DMG400033575	chr01:82674056-82681099	11.5068	12.1199	0.0748947	0.9057	no	Poly(RC)-binding protein
XLOC_003593	PGSC0003DMG400033576	chr01:82686048-82692942	21.8556	20.0781	-0.122381	0.84565	no	GATA transcription factor
XLOC_003594	PGSC0003DMG400010684	chr01:82700201-82705631	2.25518	4.4693	0.986804	0.3992	no	GATA transcription factor
XLOC_003596	PGSC0003DMG400010682	chr01:82784075-82787500	5.1802	3.04153	-0.768211	0.46215	no	Thylakoid lumenal 21.5 kDa protein, chloroplast
XLOC_003597	PGSC0003DMG400035168	chr01:82791430-82792651	2.13891	2.35151	0.136706	0.8915	no	Conserved gene of unknown function
XLOC_003598	PGSC0003DMG400010681	chr01:82793484-82795912	18.456	16.9797	-0.120275	0.8492	no	F-box family protein
XLOC_003599	PGSC0003DMG400010680	chr01:82796011-82797382	1.77169	3.24538	0.873257	0.3606	no	F-box protein family
XLOC_003600	PGSC0003DMG400010679	chr01:82798341-82799442	1.71451	3.69793	1.10892	0.35105	no	F-box protein family
XLOC_003601	PGSC0003DMG400010678	chr01:82837755-82839412	5.18504	6.28679	0.27797	0.774	no	Conserved gene of unknown function
XLOC_003602	PGSC0003DMG400010677	chr01:82849766-82853621	72.4422	51.1759	-0.501366	0.45465	no	Heat shock 70 kDa protein, mitochondrial
XLOC_003603	PGSC0003DMG400010676	chr01:82857406-82866379	78.4115	44.0741	-0.831135	0.1841	no	DNA binding protein
XLOC_003604	PGSC0003DMG400003122	chr01:82924131-82928632	26.1386	19.1478	-0.449	0.4487	no	Heat shock 70 kDa protein, mitochondrial
XLOC_003605	PGSC0003DMG400003121	chr01:82931233-82932748	0.712599	0.316613	-1.17037	0.43305	no	Gene of unknown function
XLOC_003606	PGSC0003DMG400003120	chr01:82967109-82975823	6.80343	10.5608	0.634388	0.3219	no	Glutamyl-tRNA(Gln) amidotransferase subunit A
XLOC_003607	PGSC0003DMG400003119	chr01:82978544-82987349	1.60049	2.17244	0.440801	0.65945	no	Glutamyl-tRNA(Gln) amidotransferase subunit A
XLOC_003608	PGSC0003DMG401003118	chr01:82988629-82996415	0.584981	1.17255	1.00319	0.41755	no	N-acylethanolamine amidohydrolase
XLOC_003609	PGSC0003DMG402003118	chr01:83000842-83009875	27.4626	25.3733	-0.114154	0.844	no	Glutamyl-tRNA(Gln) amidotransferase subunit A
XLOC_003610	PGSC0003DMG400003117	chr01:83011859-83015955	16.118	10.6443	-0.59859	0.34815	no	Conserved gene of unknown function
XLOC_003611	PGSC0003DMG400003116	chr01:83016453-83017216	6.7223	6.58217	-0.03039	0.96815	no	Conserved gene of unknown function
XLOC_003613	PGSC0003DMG400003113	chr01:83047730-83057241	13.8959	14.3623	0.0476198	0.9432	no	Palmitoyltransferase TIP1
XLOC_003614	PGSC0003DMG400005101	chr01:83117885-83119921	2.59431	1.8639	-0.477031	0.67435	no	DNA binding protein
XLOC_003615	PGSC0003DMG400005102	chr01:83127200-83132862	5.00529	3.09555	-0.693257	0.68485	no	Conserved gene of unknown function
XLOC_003616	PGSC0003DMG400005103	chr01:83136716-83140122	15.3097	17.1612	0.164708	0.7742	no	Proline iminopeptidase
XLOC_003617	PGSC0003DMG400005104	chr01:83151855-83155576	19.8781	15.4839	-0.36041	0.5594	no	Conserved gene of unknown function
XLOC_003619	PGSC0003DMG400005106	chr01:83174208-83178799	27.475	20.9582	-0.390604	0.52455	no	Conserved gene of unknown function
XLOC_003620	PGSC0003DMG400005107	chr01:83181172-83185925	4.65227	3.64369	-0.352534	0.6856	no	Conserved gene of unknown function
XLOC_003621	PGSC0003DMG400005108	chr01:83186934-83187699	2.8278	25.8478	3.19229	0.0033	Yes	Conserved gene of unknown function
XLOC_003622	PGSC0003DMG400005109	chr01:83191899-83192662	142.005	114.83	-0.306443	0.5932	no	PR-1
XLOC_003624	PGSC0003DMG400005111	chr01:83201686-83202546	129.694	143.373	0.144659	0.8007	no	PR1 protein
XLOC_003625	PGSC0003DMG400005112	chr01:83220106-83220870	75.1729	100.441	0.418057	0.4668	no	Basic PR-1 protein
XLOC_003626	PGSC0003DMG400005113	chr01:83234818-83235157	112.776	94.6992	-0.252041	0.7373	no	PR1 protein
XLOC_003627	PGSC0003DMG400037874	chr01:83237001-83237361	0.313337	1.13203	1.85313	0.4541	no	PR1 protein
XLOC_003633	PGSC0003DMG400005118	chr01:83279062-83284646	18.3558	11.9265	-0.622067	0.27765	no	RPGR ORF15 isoform
XLOC_003634	PGSC0003DMG400005119	chr01:83295936-83296952	1.06979	1.41648	0.404993	0.75335	no	Mads box protein
XLOC_003635	PGSC0003DMG401005133	chr01:83304787-83315945	0.730914	0.566273	-0.368205	0.85165	no	Gene of unknown function
XLOC_003636	PGSC0003DMG401025733	chr01:83378708-83415159	29.9761	26.8787	-0.157351	0.82695	no	PTOR
XLOC_003637	PGSC0003DMG400025734	chr01:83416174-83419808	27.5606	23.5055	-0.22961	0.70435	no	Pyruvate kinase
XLOC_003638	PGSC0003DMG400025735	chr01:83420836-83424625	19.5475	27.8586	0.51114	0.39685	no	Tubulin alpha-6 chain
XLOC_003640	PGSC0003DMG400025737	chr01:83440482-83444534	4.78112	4.32607	-0.14429	0.83805	no	Sterol regulatory element-binding protein site 2 protease
XLOC_003641	PGSC0003DMG400025738	chr01:83452217-83452762	1.51519	2.78655	0.878982	0.5504	no	Phytosulfokines
XLOC_003643	PGSC0003DMG400025934	chr01:83472949-83473613	12.1146	24.1442	0.994929	0.2256	no	Conserved gene of unknown function
XLOC_003644	PGSC0003DMG400025740	chr01:83480325-83489101	77.5436	56.5277	-0.456048	0.4362	no	Magnesium transporter
XLOC_003646	PGSC0003DMG401025742	chr01:83509902-83514410	16.2002	15.6777	-0.0472981	0.94155	no	DNA binding protein
XLOC_003647	PGSC0003DMG402025742	chr01:83515630-83522262	7.66534	6.13806	-0.320567	0.65245	no	Conserved gene of unknown function
XLOC_003648	PGSC0003DMG403025742	chr01:83523959-83526228	13.7474	13.4317	-0.0335239	0.95565	no	Conserved gene of unknown function
XLOC_003649	PGSC0003DMG400025935	chr01:83562470-83563022	42.8743	11.0406	-1.95729	0.04135	Yes	Gene of unknown function
XLOC_003650	PGSC0003DMG400025743	chr01:83586544-83592390	3.50537	4.36307	0.315776	0.67055	no	DNA-directed polymerase kappa
XLOC_003651	PGSC0003DMG400025744	chr01:83592840-83595276	5.98294	4.04811	-0.563605	0.6246	no	Conserved gene of unknown function
XLOC_003652	PGSC0003DMG400025745	chr01:83597459-83600400	42.1908	41.4286	-0.0263022	0.96475	no	Conserved gene of unknown function
XLOC_003653	PGSC0003DMG400025746	chr01:83607340-83607923	0.87379	0.928343	0.087371	0.93125	no	Gene of unknown function
XLOC_003654	PGSC0003DMG400025747	chr01:83628993-83629618	3.49906	24.6136	2.81441	0.0197	Yes	Conserved gene of unknown function
XLOC_003656	PGSC0003DMG400025749	chr01:83635765-83642407	35.51	23.9843	-0.566133	0.3286	no	Zinc finger protein
XLOC_003657	PGSC0003DMG400025750	chr01:83662965-83668182	7.93751	8.4442	0.0892743	0.9034	no	Mitotic checkpoint protein bub3
XLOC_003658	PGSC0003DMG400034322	chr01:83673567-83674356	24.0394	34.2159	0.509266	0.43845	no	Zinc finger protein
XLOC_003659	PGSC0003DMG400025751	chr01:83688691-83695372	17.515	14.316	-0.29097	0.62715	no	Signal transducer
XLOC_003660	PGSC0003DMG400025752	chr01:83704498-83706155	64.7116	4.82647	-3.74499	5e-05	Yes	LOB domain-containing protein
XLOC_003661	PGSC0003DMG400025753	chr01:83741927-83744015	12.0892	9.19903	-0.394159	0.5227	no	Conserved gene of unknown function
XLOC_003662	PGSC0003DMG400025755	chr01:83778166-83782991	13.0995	17.3664	0.406794	0.5077	no	RING-H2 finger protein
XLOC_003663	PGSC0003DMG400025756	chr01:83785406-83788710	24.35	16.1912	-0.58871	0.31425	no	Protein phosphatase 2c
XLOC_003664	PGSC0003DMG400025757	chr01:83796792-83799730	1.97994	4.73378	1.25754	0.2412	no	Proline-rich cell wall protein
XLOC_003665	PGSC0003DMG400025758	chr01:83827905-83834744	11.6162	11.3297	-0.0360349	0.9533	no	Nucleotide binding protein
XLOC_003666	PGSC0003DMG400025759	chr01:83836584-83837420	0.956188	0.692568	-0.465338	0.8012	no	GAST1 protein
XLOC_003667	PGSC0003DMG400025760	chr01:83891296-83895934	13.9657	12.2631	-0.187565	0.74175	no	Homeobox protein HAT3.1
XLOC_003668	PGSC0003DMG400025761	chr01:83896456-83902649	18.8512	19.2533	0.0304534	0.95885	no	Type 2A phosphatase activator TIP41
XLOC_003669	PGSC0003DMG400025762	chr01:83909807-83913710	0.523431	0.31203	-0.746317	0.7488	no	Gene of unknown function
XLOC_003670	PGSC0003DMG400025763	chr01:83920078-83921027	8.87459	6.51184	-0.446615	0.6445	no	Conserved gene of unknown function
XLOC_003672	PGSC0003DMG403025764	chr01:83940933-83943100	11.1493	14.1476	0.343599	0.5909	no	Deoxycytidyl transferase
XLOC_003673	PGSC0003DMG402025764	chr01:83952374-83953078	16.3591	24.9611	0.609589	0.41925	no	Gene of unknown function
XLOC_003674	PGSC0003DMG400025765	chr01:83959669-83960588	125.357	48.2572	-1.37723	0.018	Yes	NtPRp27
XLOC_003675	PGSC0003DMG400025766	chr01:84001762-84007396	13.1069	9.52478	-0.460568	0.49015	no	Ribosomal pseudouridine synthase
XLOC_003676	PGSC0003DMG401025767	chr01:84021418-84025385	152.979	178.368	0.22152	0.70385	no	Cinnamyl alcohol dehydrogenase
XLOC_003677	PGSC0003DMG400025768	chr01:84036188-84039363	24.2225	25.6552	0.0829048	0.89075	no	PRKR interacting protein 1
XLOC_003678	PGSC0003DMG400025769	chr01:84039896-84045786	42.9291	28.1828	-0.607137	0.3048	no	Reticulon-3
XLOC_003679	PGSC0003DMG400025770	chr01:84046908-84050133	31.6277	22.1851	-0.5116	0.39065	no	Cell division cycle protein
XLOC_003680	PGSC0003DMG400025771	chr01:84058039-84061476	0.830707	2.65483	1.67621	0.082	no	Interleukin-1 receptor-associated kinase
XLOC_003681	PGSC0003DMG400025772	chr01:84085108-84092013	1.19059	4.53642	1.92988	0.0895	no	Tip120
XLOC_003685	PGSC0003DMG400025776	chr01:84171982-84172319	13.8593	8.22396	-0.752946	0.55815	no	Conserved gene of unknown function
XLOC_003686	PGSC0003DMG400025939	chr01:84189379-84190670	3.86197	4.54389	0.234592	0.7921	no	Serine-threonine protein kinase, plant-type
XLOC_003687	PGSC0003DMG400044149	chr01:84217327-84218689	3.2886	3.52465	0.100006	0.9142	no	UDP-glucose:glucosyltransferase
XLOC_003688	PGSC0003DMG400025777	chr01:84233419-84241937	597.24	340.497	-0.810669	0.34215	no	Poly(A)-binding protein
XLOC_003689	PGSC0003DMG400025778	chr01:84255240-84265279	8.41132	11.6743	0.472937	0.7208	no	Myosin heavy chain, fast skeletal muscle, embryonic
XLOC_003690	PGSC0003DMG400025779	chr01:84282358-84288063	22.0642	14.0315	-0.653038	0.2576	no	RING zinc finger protein
XLOC_003695	PGSC0003DMG400025784	chr01:84389171-84394548	2.16951	5.08805	1.22974	0.1656	no	Kinase family protein
XLOC_003696	PGSC0003DMG401025785	chr01:84420773-84426706	0.328705	0.577071	0.811957	0.4515	no	Gene of unknown function
XLOC_003697	PGSC0003DMG402025785	chr01:84426771-84434967	2.03148	3.08991	0.605035	0.4405	no	Pentatricopeptide repeat-containing protein
XLOC_003698	PGSC0003DMG403025785	chr01:84435043-84444276	3.43223	4.28543	0.320293	0.62025	no	GATA transcription factor
XLOC_003699	PGSC0003DMG404025785	chr01:84445924-84452849	2.02518	3.64866	0.849314	0.27675	no	Dynamin
XLOC_003700	PGSC0003DMG400025786	chr01:84453381-84461798	11.9132	13.6463	0.195959	0.87555	no	DJ-1 family protein
XLOC_003702	PGSC0003DMG401025788	chr01:84482428-84488047	7.41545	5.57753	-0.410907	0.55795	no	Conserved gene of unknown function
XLOC_003703	PGSC0003DMG400025789	chr01:84488450-84497403	14.0021	14.7258	0.0726965	0.91175	no	Fucosyltransferase 1
XLOC_003704	PGSC0003DMG400025942	chr01:84488450-84497403	0.775271	1.08291	0.482145	0.78615	no	Gene of unknown function
XLOC_003705	PGSC0003DMG400025790	chr01:84502757-84507044	10.1178	8.16258	-0.3098	0.7342	no	Conserved gene of unknown function
XLOC_003707	PGSC0003DMG400025791	chr01:84520622-84530847	23.1551	30.4989	0.397427	0.5024	no	Conserved gene of unknown function
XLOC_003708	PGSC0003DMG400025792	chr01:84532548-84558799	1.48746	1.79947	0.274716	0.8697	no	DNA binding protein
XLOC_003709	PGSC0003DMG400025793	chr01:84561382-84562259	3.97236	0.813864	-2.28714	0.06715	no	Conserved gene of unknown function
XLOC_003710	PGSC0003DMG400025794	chr01:84596600-84603067	17.7906	15.567	-0.192619	0.78455	no	Pentatricopeptide repeat-containing protein
XLOC_003711	PGSC0003DMG400025795	chr01:84631733-84636755	0.459198	1.62506	1.8233	0.1126	no	Cytochrome P450
XLOC_003712	PGSC0003DMG400025796	chr01:84643785-84652356	10.4473	10.3418	-0.0146499	0.98125	no	Longevity assurance factor
XLOC_003714	PGSC0003DMG400025798	chr01:84674105-84677329	38.8455	27.5347	-0.496498	0.3898	no	DEM2
XLOC_003716	PGSC0003DMG400025800	chr01:84708830-84713274	17.2936	14.8636	-0.218456	0.7176	no	Upstream activation factor subunit UAF30
XLOC_003717	PGSC0003DMG400025801	chr01:84725984-84728487	77.6406	77.453	-0.0034896	0.99475	no	Conserved gene of unknown function
XLOC_003719	PGSC0003DMG400025803	chr01:84743549-84745137	3.64588	16.4491	2.17367	0.01075	Yes	Peroxidase 10
XLOC_003720	PGSC0003DMG400025804	chr01:84748616-84749527	2.02141	0.961717	-1.07168	0.3938	no	Conserved gene of unknown function
XLOC_003721	PGSC0003DMG400025806	chr01:84758131-84763191	16.7186	18.8321	0.171743	0.7708	no	Peptidyl-prolyl cis-trans isomerase d, ppid
XLOC_003722	PGSC0003DMG401025807	chr01:84764888-84772640	1.28027	20.8644	4.02653	0.0084	Yes	Conserved gene of unknown function
XLOC_003724	PGSC0003DMG400025808	chr01:84803406-84809194	6.17083	10.7612	0.802304	0.1949	no	Conserved gene of unknown function
XLOC_003725	PGSC0003DMG401025809	chr01:84809945-84818407	12.6657	8.47878	-0.579002	0.39855	no	EMB2745
XLOC_003726	PGSC0003DMG402025809	chr01:84818600-84822136	10.6448	9.99775	-0.0904681	0.88145	no	Gene of unknown function
XLOC_003727	PGSC0003DMG400025811	chr01:84828585-84833713	16.0522	12.3712	-0.375787	0.56135	no	Nucleic acid binding protein
XLOC_003728	PGSC0003DMG400025813	chr01:84914217-84915428	4.99741	9.59004	0.940358	0.22405	no	CXE carboxylesterase
XLOC_003729	PGSC0003DMG400025814	chr01:84918472-84919861	10.5388	21.466	1.02634	0.10825	no	CXE carboxylesterase
XLOC_003730	PGSC0003DMG400025815	chr01:84920514-84922142	21.9903	29.3514	0.41656	0.4777	no	CXE carboxylesterase
XLOC_003731	PGSC0003DMG400025816	chr01:84922830-84924016	45.9218	36.8349	-0.318107	0.5773	no	Gibberellin receptor GID1
XLOC_003733	PGSC0003DMG400025818	chr01:84928049-84929972	1.35203	0.991894	-0.446874	0.7206	no	CXE carboxylesterase
XLOC_003734	PGSC0003DMG400025819	chr01:84934866-84936222	14.6687	17.0665	0.218426	0.72915	no	Gibberellin receptor GID1
XLOC_003735	PGSC0003DMG400040651	chr01:84936964-84937903	3.78894	3.66215	-0.0491071	0.96355	no	Gibberellin receptor GID1
XLOC_003736	PGSC0003DMG400038433	chr01:84940790-84941825	2.45013	2.93858	0.262264	0.79865	no	CXE carboxylesterase
XLOC_003737	PGSC0003DMG400025820	chr01:84950864-84964275	47.68	30.3247	-0.652891	0.2624	no	ATPREP1
XLOC_003739	PGSC0003DMG400025822	chr01:84972173-84976470	46.1574	30.463	-0.599504	0.3056	no	Conserved gene of unknown function
XLOC_003740	PGSC0003DMG400025823	chr01:84978011-84980823	7.03087	4.4791	-0.650496	0.32685	no	Nitrite reductase
XLOC_003741	PGSC0003DMG400025824	chr01:84981239-84982672	0.302478	0.367179	0.279655	0.8493	no	GDSL-like Lipase/Acylhydrolase family protein
XLOC_003743	PGSC0003DMG400025825	chr01:85023387-85024892	11.1747	2.73726	-2.02943	0.03815	Yes	Methylketone synthase Ib
XLOC_003745	PGSC0003DMG400025948	chr01:85047797-85048333	658.46	6.81811	-6.59358	5e-05	Yes	Conserved gene of unknown function
XLOC_003746	PGSC0003DMG400025949	chr01:85056523-85058366	4.47294	3.07365	-0.541272	0.53915	no	Conserved gene of unknown function
XLOC_003747	PGSC0003DMG400025950	chr01:85095138-85097401	7.25462	7.30921	0.0108148	0.9887	no	Gene of unknown function
XLOC_003748	PGSC0003DMG401025826	chr01:85143049-85149672	0.317745	1.2253	1.9472	0.5402	no	3-hydroxyisobutyryl-CoA hydrolase 1
XLOC_003749	PGSC0003DMG403025826	chr01:85143049-85149672	0.743856	12.2723	4.04423	0.04575	Yes	Enoyl-CoA-hydratase
XLOC_003750	PGSC0003DMG400025827	chr01:85170459-85175409	0.464762	0.500969	0.108229	0.92285	no	Enoyl-CoA-hydratase
XLOC_003751	PGSC0003DMG401025828	chr01:85178935-85185788	3.23471	3.68029	0.186184	0.82635	no	3-hydroxybutyryl-CoA dehydratase
XLOC_003752	PGSC0003DMG402025828	chr01:85188524-85190149	1.32377	2.52252	0.930216	0.4726	no	Beta-hydroxyisobutyryl-CoA hydrolase 1
XLOC_003754	PGSC0003DMG401025925	chr01:85233298-85238930	1.76142	2.86306	0.700819	0.76675	no	Gene of unknown function
XLOC_003755	PGSC0003DMG400025830	chr01:85284517-85289980	0.514901	0.178919	-1.52499	0.34845	no	Conserved gene of unknown function
XLOC_003757	PGSC0003DMG400025953	chr01:85358729-85359523	48.3092	44.7384	-0.110784	0.8598	no	Conserved gene of unknown function
XLOC_003758	PGSC0003DMG400025954	chr01:85360586-85361017	25.454	26.9269	0.0811549	0.92785	no	Conserved gene of unknown function
XLOC_003759	PGSC0003DMG400025833	chr01:85395750-85400184	10.8864	15.0576	0.467971	0.4945	no	Conserved gene of unknown function
XLOC_003760	PGSC0003DMG400025158	chr01:85465047-85466800	23.655	104.486	2.1431	0.0008	Yes	Divinyl ether synthase
XLOC_003761	PGSC0003DMG400025159	chr01:85479762-85483570	1.49216	2.38718	0.677907	0.56195	no	Cytochrome P450 CYP74C4
XLOC_003762	PGSC0003DMG400025160	chr01:85499254-85500719	427.454	228.025	-0.90658	0.1321	no	COR413-PM2
XLOC_003763	PGSC0003DMG400025161	chr01:85515669-85523049	12.097	11.6584	-0.053286	0.9268	no	Mitochondrial import receptor subunit TOM6 homolog
XLOC_003764	PGSC0003DMG400025162	chr01:85526178-85527984	31.6451	26.1399	-0.275729	0.6586	no	Conserved gene of unknown function
XLOC_003765	PGSC0003DMG400025163	chr01:85542155-85543175	0.813783	2.97709	1.87119	0.11485	no	Conserved gene of unknown function
XLOC_003766	PGSC0003DMG400025164	chr01:85576004-85580830	1.10249	1.1592	0.0723584	0.9655	no	Gene of unknown function
XLOC_003767	PGSC0003DMG400025165	chr01:85583198-85587798	152.384	177.722	0.221905	0.71645	no	ISPH protein
XLOC_003768	PGSC0003DMG400025195	chr01:85621934-85623261	1.85074	1.67223	-0.146327	0.88685	no	Gene of unknown function
XLOC_003769	PGSC0003DMG400025166	chr01:85640446-85646200	86.7583	60.886	-0.510891	0.3884	no	Tyrosyl-tRNA synthetase
XLOC_003770	PGSC0003DMG401025167	chr01:85648476-85652037	1.25803	2.61335	1.05474	0.314	no	1-acyl-sn-glycerol-3-phosphate acyltransferase
XLOC_003771	PGSC0003DMG400025168	chr01:85660519-85661148	0.379463	1.77563	2.2263	0.2194	no	Lipid binding protein
XLOC_003772	PGSC0003DMG400025169	chr01:85668756-85679257	21.4536	28.8021	0.424954	0.56545	no	Gene of unknown function
XLOC_003775	PGSC0003DMG400025171	chr01:85731622-85735194	360.734	424.012	0.23317	0.7542	no	Sorbitol transporter
XLOC_003776	PGSC0003DMG400000702	chr01:85833799-85843555	83.0899	47.6567	-0.801994	0.1854	no	Transcription regulatory protein SWI3
XLOC_003778	PGSC0003DMG400000704	chr01:85856582-85866461	71.5116	56.275	-0.345685	0.57375	no	Coatomer gamma subunit
XLOC_003779	PGSC0003DMG400000706	chr01:85915200-85919260	301.437	151.862	-0.989095	0.1429	no	Conserved gene of unknown function
XLOC_003780	PGSC0003DMG400000707	chr01:85942493-85946070	9.74406	15.1524	0.636953	0.3608	no	AP-3 complex subunit sigma
XLOC_003781	PGSC0003DMG400000708	chr01:85987214-85988480	2297.17	1222.76	-0.909713	0.2171	no	Glycine-rich RNA binding protein
XLOC_003784	PGSC0003DMG400000711	chr01:86038140-86041879	10.5474	7.12118	-0.566701	0.3646	no	Basic helix-loop-helix protein BHLH7
XLOC_003787	PGSC0003DMG400000713	chr01:86075421-86078050	15.5198	11.8024	-0.395028	0.5174	no	Nitrate and chloride transporter
XLOC_003788	PGSC0003DMG400000714	chr01:86087333-86091394	21.1917	29.4696	0.475727	0.39925	no	Isoform 2 of F-box protein
XLOC_003789	PGSC0003DMG400000715	chr01:86111822-86112661	0.276842	0.609729	1.13911	0.53865	no	Conserved gene of unknown function
XLOC_003790	PGSC0003DMG400000716	chr01:86115394-86116878	1.49138	4.21612	1.49927	0.11755	no	Conserved gene of unknown function
XLOC_003792	PGSC0003DMG400000717	chr01:86126871-86127874	20.435	19.8279	-0.0435036	0.94305	no	Conserved gene of unknown function
XLOC_003793	PGSC0003DMG400000718	chr01:86132482-86133587	50.808	43.0211	-0.240009	0.67435	no	Conserved gene of unknown function
XLOC_003794	PGSC0003DMG400000719	chr01:86156826-86160116	1.23482	3.03287	1.29639	0.1798	no	Sec14 cytosolic factor
XLOC_003795	PGSC0003DMG400030946	chr01:86264082-86265430	377.395	430.674	0.19052	0.76635	no	BZIP transcription factor
XLOC_003796	PGSC0003DMG400030947	chr01:86277263-86283435	20.5835	23.3023	0.178986	0.7462	no	Chaperone protein dnaJ
XLOC_003797	PGSC0003DMG400030948	chr01:86286216-86288019	461.639	557.873	0.273172	0.662	no	Conserved gene of unknown function
XLOC_003800	PGSC0003DMG400030950	chr01:86305393-86315959	8.85669	13.8777	0.64793	0.68715	no	Myo inositol monophosphatase
XLOC_003802	PGSC0003DMG400030951	chr01:86324338-86333693	19.345	16.2095	-0.255122	0.66405	no	Ubiquitin-activating enzyme E1b
XLOC_003803	PGSC0003DMG400030952	chr01:86346270-86354249	16.5813	11.3533	-0.546454	0.35725	no	Chromatin remodeling complex subunit
XLOC_003804	PGSC0003DMG400030953	chr01:86365851-86367431	17.9286	9.10672	-0.97726	0.2054	no	RNA-binding protein
XLOC_003805	PGSC0003DMG400030954	chr01:86383697-86389927	166.035	29.9385	-2.47142	0.0002	Yes	Beta-galactosidase
XLOC_003806	PGSC0003DMG400030955	chr01:86393949-86398907	83.1573	68.9908	-0.269438	0.63845	no	Phd finger transcription factor
XLOC_003807	PGSC0003DMG400030956	chr01:86434421-86437503	1.36307	3.22958	1.24448	0.1956	no	Zinc finger protein
XLOC_003808	PGSC0003DMG400030957	chr01:86439554-86442130	30.5864	15.0846	-1.01982	0.0923	no	Cysteine proteinase
XLOC_003810	PGSC0003DMG400030958	chr01:86524539-86526577	0.269049	0.560667	1.05927	0.4318	no	Zinc finger (B-box type) family protein
XLOC_003816	PGSC0003DMG400003128	chr01:86570346-86579781	7.40064	7.1294	-0.0538692	0.9509	no	CRS1 / YhbY domain containing protein
XLOC_003817	PGSC0003DMG400003126	chr01:86628052-86629634	89.5874	68.9239	-0.378291	0.48815	no	AG-motif binding protein-4
XLOC_003818	PGSC0003DMG400003124	chr01:86651855-86657814	0.0844396	1.40101	4.0524	0.064	no	Endo-1,4-beta-glucanase
XLOC_003819	PGSC0003DMG400046163	chr01:86661834-86662623	4.71745	3.89544	-0.276221	0.78925	no	Conserved gene of unknown function
XLOC_003821	PGSC0003DMG400005572	chr01:86735045-86741007	5.65393	7.78038	0.460586	0.46675	no	ATP binding protein
XLOC_003822	PGSC0003DMG400005571	chr01:86741751-86750553	100.021	113.788	0.186049	0.75285	no	NADH dehydrogenase
XLOC_003823	PGSC0003DMG400001662	chr01:86846483-86849599	13.4642	22.2939	0.727518	0.2049	no	Arginine decarboxylase
XLOC_003824	PGSC0003DMG400001661	chr01:86850533-86854153	27.6708	43.3868	0.64889	0.2629	no	Aldo-keto reductase
XLOC_003825	PGSC0003DMG400001660	chr01:86875170-86879531	13.3343	11.4881	-0.214998	0.7394	no	GAGA-binding transcriptional activator BBR/BPC4
XLOC_003826	PGSC0003DMG400001659	chr01:86886461-86889844	31.4345	26.6665	-0.23732	0.67995	no	DNA binding protein
XLOC_003827	PGSC0003DMG400001658	chr01:86894066-86898854	26.0235	14.7851	-0.815673	0.16735	no	TRNA-dihydrouridine synthase
XLOC_003828	PGSC0003DMG400001657	chr01:86900478-86900853	10.9624	22.7471	1.05312	0.2726	no	Conserved gene of unknown function
XLOC_003829	PGSC0003DMG400040387	chr01:86901484-86902660	0.428041	3.21428	2.90868	0.10325	no	Conserved gene of unknown function
XLOC_003830	PGSC0003DMG400001656	chr01:86912374-86919750	20.4486	40.6302	0.990554	0.14195	no	Conserved gene of unknown function
XLOC_003831	PGSC0003DMG400001655	chr01:86927636-86928507	12.0436	23.4376	0.960561	0.18925	no	Auxin-induced protein 6B
XLOC_003836	PGSC0003DMG400001649	chr01:87067320-87068090	2.26106	1.40804	-0.683308	0.5883	no	Auxin-induced SAUR
XLOC_003837	PGSC0003DMG400001648	chr01:87069318-87070614	2.18461	1.23408	-0.823946	0.466	no	Auxin-induced SAUR
XLOC_003838	PGSC0003DMG400001647	chr01:87071219-87073150	9.75616	7.06682	-0.465253	0.50515	no	Auxin-induced SAUR
XLOC_003840	PGSC0003DMG400001646	chr01:87086177-87088612	0.613351	0.988425	0.688418	0.51385	no	Ubiquitin-protein ligase BRE1A
XLOC_003843	PGSC0003DMG400034487	chr01:87094452-87096858	69.4376	48.8776	-0.506543	0.386	no	ATP-dependent RNA helicase
XLOC_003848	PGSC0003DMG400001639	chr01:87122441-87128024	1.79889	1.647	-0.127263	0.9059	no	Transducin family protein
XLOC_003849	PGSC0003DMG400001638	chr01:87128756-87132021	19.0015	21.2347	0.160315	0.7788	no	39 kDa EF-Hand containing protein
XLOC_003851	PGSC0003DMG400001636	chr01:87135797-87142796	76.0028	60.7539	-0.323075	0.5707	no	Mta/sah nucleosidase
XLOC_003853	PGSC0003DMG400001634	chr01:87176207-87176782	172.1	149.667	-0.201489	0.7256	no	Conserved gene of unknown function
XLOC_003854	PGSC0003DMG400001633	chr01:87196466-87202723	44.6491	39.0227	-0.194317	0.7335	no	Protein FAM50A
XLOC_003855	PGSC0003DMG400001632	chr01:87203581-87208255	90.0834	97.6302	0.116068	0.84655	no	Translocon-associated protein, alpha subunit
XLOC_003856	PGSC0003DMG400001631	chr01:87210775-87213515	2.78168	7.57643	1.44556	0.0649	no	Proline-rich protein
XLOC_003857	PGSC0003DMG400001630	chr01:87214581-87215743	714.526	1139.11	0.672847	0.38335	no	Peptidyl-prolyl cis-trans isomerase
XLOC_003858	PGSC0003DMG400001629	chr01:87223460-87227818	17.9062	10.436	-0.778889	0.2804	no	Non-imprinted in Prader-Willi/Angelman syndrome region protein
XLOC_003859	PGSC0003DMG400001628	chr01:87229242-87229810	64.163	45.6603	-0.4908	0.41925	no	Translation initiation factor
XLOC_003861	PGSC0003DMG400001626	chr01:87237379-87240391	0.92383	1.16521	0.334893	0.7699	no	Amidase
XLOC_003862	PGSC0003DMG400001625	chr01:87240583-87242941	2.97294	0.694914	-2.09698	0.0635	no	Amidase
XLOC_003863	PGSC0003DMG400001624	chr01:87245523-87246294	16.8197	33.4929	0.993701	0.16315	no	Disease resistance response protein
XLOC_003865	PGSC0003DMG400001622	chr01:87259676-87260942	0.563633	0.947229	0.748958	0.5439	no	Phospholipase C
XLOC_003866	PGSC0003DMG400001621	chr01:87264138-87265609	2.7173	2.27901	-0.253762	0.80865	no	Phospholipase C
XLOC_003868	PGSC0003DMG400006202	chr01:87300110-87304770	23.278	18.3873	-0.340262	0.56975	no	Thaumatin
XLOC_003869	PGSC0003DMG400006201	chr01:87313356-87315412	0.520631	2.06573	1.98832	0.09065	no	Zeamatin
XLOC_003870	PGSC0003DMG400006200	chr01:87335619-87340245	12.471	15.029	0.269176	0.67005	no	Peptidyl-prolyl cis-trans isomerase
XLOC_003871	PGSC0003DMG402006199	chr01:87341850-87346606	42.5787	26.6646	-0.675207	0.24745	no	Conserved gene of unknown function
XLOC_003872	PGSC0003DMG401006199	chr01:87351049-87352477	158.092	118.537	-0.415418	0.4697	no	Actin depolymerizing factor 5
XLOC_003873	PGSC0003DMG400006198	chr01:87361284-87363990	37.5461	28.8022	-0.382484	0.50185	no	Cucumisin
XLOC_003876	PGSC0003DMG401006195	chr01:87378744-87385317	13.6086	16.316	0.261773	0.65775	no	Protein farnesyltransferase alpha subunit
XLOC_003877	PGSC0003DMG402006195	chr01:87385750-87387533	28.7355	24.5859	-0.225002	0.6944	no	Conserved gene of unknown function
XLOC_003878	PGSC0003DMG401006194,PGSC0003DMG402006194	chr01:87390882-87395297	26.2667	15.2044	-0.788744	0.1618	no	Please refer to the Supplement_sheet
XLOC_003879	PGSC0003DMG400006193	chr01:87397427-87400764	86.069	93.0343	0.112268	0.84315	no	Proteasome subunit alpha type
XLOC_003880	PGSC0003DMG402006174	chr01:87454142-87463868	1.04881	0.90196	-0.217618	0.9175	no	Gene of unknown function
XLOC_003883	PGSC0003DMG400006189	chr01:87542093-87549232	41.8778	48.3731	0.208021	0.7247	no	Rac-like GTP-binding protein
XLOC_003884	PGSC0003DMG402006188	chr01:87555771-87559456	29.0698	14.7192	-0.981821	0.0834	no	ATP binding protein
XLOC_003885	PGSC0003DMG401006188	chr01:87564438-87569506	16.6734	16.1952	-0.0419793	0.9431	no	DNA binding protein
XLOC_003886	PGSC0003DMG400006187	chr01:87597050-87598241	0.531102	0.587717	0.146133	0.907	no	ATP binding protein
XLOC_003888	PGSC0003DMG400006185	chr01:87619564-87621021	28.7298	32.2826	0.168207	0.79555	no	Skp1 1
XLOC_003889	PGSC0003DMG400006184	chr01:87621467-87623667	620.208	761.146	0.295421	0.67155	no	Skp1
XLOC_003890	PGSC0003DMG400006183	chr01:87631163-87632633	4.09731	4.02149	-0.026944	0.9748	no	Aquaporin
XLOC_003891	PGSC0003DMG400006182	chr01:87636839-87637840	25.9124	25.1834	-0.0411701	0.94965	no	Conserved gene of unknown function
XLOC_003892	PGSC0003DMG400006181	chr01:87651301-87655119	57.399	56.7917	-0.0153452	0.97935	no	Conserved gene of unknown function
XLOC_003893	PGSC0003DMG400018041	chr01:87731393-87734228	36.1643	36.2385	0.00295721	0.99585	no	Conserved gene of unknown function
XLOC_003896	PGSC0003DMG400018659	chr01:87833370-87841550	57.6503	43.508	-0.406049	0.4977	no	Dimethylaniline monooxygenase
XLOC_003897	PGSC0003DMG400018658	chr01:87877939-87882652	1.20362	1.97823	0.716833	0.4433	no	Axi 1 protein
XLOC_003898	PGSC0003DMG400018657	chr01:87887877-87892357	1.58964	4.28097	1.42924	0.14695	no	Conserved gene of unknown function
XLOC_003899	PGSC0003DMG400018656	chr01:87900904-87908481	37.851	26.4872	-0.51504	0.3802	no	Conserved gene of unknown function
XLOC_003900	PGSC0003DMG400018655	chr01:87909460-87913813	3.15505	1.84644	-0.772915	0.28185	no	Intron maturase, type II family protein
XLOC_003901	PGSC0003DMG400018654	chr01:87915068-87915908	2.92364	3.94325	0.43162	0.67345	no	Conserved gene of unknown function
XLOC_003902	PGSC0003DMG400018653	chr01:87924532-87930883	43.6832	34.7765	-0.328962	0.5687	no	Pentatricopeptide repeat-containing protein
XLOC_003903	PGSC0003DMG400018652	chr01:87932555-87935363	7.45815	8.67516	0.218074	0.766	no	Activator of basal transcription
XLOC_003904	PGSC0003DMG400018651	chr01:87962705-87965704	164.553	187.315	0.186918	0.78585	no	Amino acid transporter
XLOC_003905	PGSC0003DMG400018650	chr01:87970173-87974234	1.33056	1.59173	0.258569	0.78835	no	Multicopper oxidase
XLOC_003908	PGSC0003DMG400018648	chr01:87994277-88001717	2.10016	2.53298	0.270337	0.8654	no	Rop guanine nucleotide exchange factor
XLOC_003909	PGSC0003DMG401018646	chr01:88017234-88018529	0.752086	1.55702	1.04981	0.4219	no	O-methyltransferase
XLOC_003910	PGSC0003DMG400018631	chr01:88021845-88023121	5.10638	5.06246	-0.0124634	0.98825	no	Gene of unknown function
XLOC_003913	PGSC0003DMG400018645	chr01:88051522-88058221	27.6663	18.7168	-0.563794	0.34995	no	Ubiquitin-protein ligase
XLOC_003914	PGSC0003DMG400018644	chr01:88067668-88076117	19.5598	2.12494	-3.2024	0.00055	Yes	Protein kinase
XLOC_003917	PGSC0003DMG400018642	chr01:88097000-88105050	8.37894	9.35051	0.158277	0.801	no	WD-repeat protein
XLOC_003919	PGSC0003DMG400018641	chr01:88126156-88127569	354.835	291.014	-0.28606	0.6764	no	S-adenosyl-methionine-sterol-C-methyltransferase
XLOC_003921	PGSC0003DMG400003415	chr01:88168553-88170661	1.52229	2.68376	0.818012	0.4058	no	Neutral amino acid transport protein
XLOC_003923	PGSC0003DMG400003417	chr01:88193748-88197199	11.2138	9.69756	-0.209586	0.74315	no	Conserved gene of unknown function
XLOC_003924	PGSC0003DMG400014654	chr01:88256439-88257947	1.86607	3.7349	1.00107	0.3682	no	Glutathione S-transferase/peroxidase
XLOC_003926	PGSC0003DMG400014656	chr01:88263156-88264835	2.68998	4.64189	0.787115	0.41735	no	Glutathione S-transferase/peroxidase
XLOC_003927	PGSC0003DMG400014657	chr01:88270209-88271383	35.011	42.2404	0.270815	0.6383	no	Glutathione S-transferase/peroxidase
XLOC_003928	PGSC0003DMG400014660	chr01:88296288-88304485	2.9639	3.0268	0.030295	0.97605	no	Conserved gene of unknown function
XLOC_003929	PGSC0003DMG402014675	chr01:88305080-88315617	3.65878	3.68522	0.0103863	0.99125	no	Gene of unknown function
XLOC_003930	PGSC0003DMG400014684	chr01:88305080-88315617	2.66618	2.13906	-0.317799	0.71685	no	Integrase core domain containing protein
XLOC_003931	PGSC0003DMG400014661	chr01:88318116-88324897	19.1745	18.4474	-0.0557719	0.92545	no	Conserved gene of unknown function
XLOC_003932	PGSC0003DMG400014662	chr01:88336793-88341542	1.34181	9.27101	2.78855	0.0071	Yes	RWP-RK domain-containing protein
XLOC_003935	PGSC0003DMG400014664	chr01:88391788-88392779	7.98275	6.7652	-0.238755	0.805	no	Sugar transporter
XLOC_003936	PGSC0003DMG401014665	chr01:88395360-88399887	2.24988	3.23453	0.523712	0.5909	no	Mitochondrial phosphate carrier protein
XLOC_003937	PGSC0003DMG400014669	chr01:88513479-88514046	0.455342	0.616922	0.438137	0.8046	no	Gene of unknown function
XLOC_003938	PGSC0003DMG400014671	chr01:88590112-88591214	36.9948	41.2084	0.155616	0.7854	no	Cytohesin 1, 2, 3
XLOC_003940	PGSC0003DMG400015133	chr01:152321-153489	0.368286	0.680103	0.884927	0.693	no	Defensin
XLOC_003941	PGSC0003DMG400015132	chr01:160378-161885	29.2704	30.7449	0.0709048	0.93415	no	Defensin J1-2
XLOC_003943	PGSC0003DMG400022786	chr01:250844-265748	19.5012	17.6325	-0.145327	0.79825	no	Plasmalemma Na+/H+ antiporter
XLOC_003945	PGSC0003DMG400022788	chr01:306384-312803	54.8302	40.0348	-0.453715	0.4343	no	PLE
XLOC_003946	PGSC0003DMG400022789	chr01:322985-326080	1.06764	3.11934	1.54682	0.1791	no	Type I inositol polyphosphate 5-phosphatase
XLOC_003947	PGSC0003DMG400022790	chr01:340909-348643	5.32153	5.25579	-0.0179346	0.98145	no	Oxidoreductase
XLOC_003948	PGSC0003DMG400022791	chr01:353635-357015	24.8927	29.024	0.22152	0.7014	no	Xyloglucan endotransglucosylase/hydrolase 13
XLOC_003949	PGSC0003DMG400022792	chr01:392757-394840	649.262	390.485	-0.733532	0.24945	no	Cytochrome B561
XLOC_003950	PGSC0003DMG400022793	chr01:398690-399961	0.122656	2.68047	4.44979	0.24355	no	Cytochrome
XLOC_003951	PGSC0003DMG400022800	chr01:400826-401194	0.4233	2.39619	2.50099	0.36415	no	Cytochrome B561
XLOC_003952	PGSC0003DMG400022794	chr01:415047-415450	2.6802	2.65927	-0.0113076	0.947	no	Conserved gene of unknown function
XLOC_003953	PGSC0003DMG400022795	chr01:458826-460623	25.92	14.7931	-0.809135	0.26305	no	Loganic acid methyltransferase
XLOC_003954	PGSC0003DMG400022796	chr01:477017-481530	17.047	16.5838	-0.0397505	0.94575	no	Aspartate-semialdehyde dehydrogenase
XLOC_003955	PGSC0003DMG401022797,PGSC0003DMG402022797,PGSC0003DMG403022797	chr01:489322-501995	15.8963	24.2572	0.60972	0.36575	no	Please refer to the Supplement_sheet
XLOC_003957	PGSC0003DMG400019973	chr01:543125-545652	2.13418	4.55163	1.0927	0.26425	no	Oxidoreductase
XLOC_003958	PGSC0003DMG400019974	chr01:549350-554780	15.0943	12.0434	-0.325764	0.56555	no	Myosin heavy chain, clone
XLOC_003959	PGSC0003DMG400019975	chr01:558382-565761	38.6078	27.5365	-0.487544	0.3871	no	Ankyrin repeat-containing protein
XLOC_003960	PGSC0003DMG400033706	chr01:573323-573767	1.51594	1.97584	0.382254	0.82695	no	Gene of unknown function
XLOC_003962	PGSC0003DMG401030252	chr01:615360-617661	94.8788	32.0662	-1.56503	0.01	Yes	Conserved gene of unknown function
XLOC_003965	PGSC0003DMG400009734	chr01:851201-852406	0.890011	0.643302	-0.468327	0.70675	no	Conserved gene of unknown function
XLOC_003968	PGSC0003DMG402032158	chr01:1017724-1020684	2.35785	1.52657	-0.627184	0.5889	no	F-box protein family
XLOC_003969	PGSC0003DMG400032159	chr01:1021495-1024380	1.84035	2.16174	0.232216	0.85245	no	Dynein light chain type 1 family protein
XLOC_003970	PGSC0003DMG400032160	chr01:1028156-1030063	225.886	457.789	1.01909	0.08625	no	Conserved gene of unknown function
XLOC_003971	PGSC0003DMG401032161,PGSC0003DMG402032161	chr01:1036594-1048743	16.2609	13.1762	-0.303476	0.81315	no	Please refer to the Supplement_sheet
XLOC_003972	PGSC0003DMG400032162	chr01:1051569-1053018	2.04359	0.646485	-1.66042	0.157	no	Short chain alcohol dehydrogenase
XLOC_003973	PGSC0003DMG400032163	chr01:1054501-1056145	5.01448	4.19689	-0.256779	0.77575	no	Short chain alcohol dehydrogenase
XLOC_003976	PGSC0003DMG402032165	chr01:1070234-1073450	15.2795	14.1708	-0.108682	0.85715	no	Conserved gene of unknown function
XLOC_003977	PGSC0003DMG400032166	chr01:1076766-1090205	10.5998	10.7583	0.02141	0.97225	no	Lysyl-tRNA synthetase
XLOC_003978	PGSC0003DMG400032167	chr01:1124620-1132123	50.6767	55.4971	0.13109	0.829	no	Conserved gene of unknown function
XLOC_003979	PGSC0003DMG400032168	chr01:1143576-1149975	132.048	100.834	-0.389084	0.5113	no	5'-adenylylsulfate reductase-like 5
XLOC_003980	PGSC0003DMG400032169	chr01:1154021-1158699	195.226	160.648	-0.28124	0.6476	no	Oxoglutarate malate translocator
XLOC_003981	PGSC0003DMG400032172	chr01:1279053-1281173	7.47964	8.89126	0.249419	0.78045	no	HEAT repeat family protein
XLOC_003982	PGSC0003DMG400032173	chr01:1281298-1283170	7.54321	6.70193	-0.170603	0.83645	no	Importin beta-3
XLOC_003983	PGSC0003DMG400032215	chr01:1286821-1288111	4.40357	2.4364	-0.853922	0.3553	no	HEAT
XLOC_003984	PGSC0003DMG400032216	chr01:1313905-1316275	28.5133	19.9232	-0.51719	0.37395	no	Conserved gene of unknown function
XLOC_003985	PGSC0003DMG400032177	chr01:1372683-1377068	10.734	6.34524	-0.758439	0.2375	no	Pentatricopeptide repeat-containing protein
XLOC_003986	PGSC0003DMG400032226	chr01:1451056-1453250	16.5295	13.467	-0.295611	0.6366	no	Neutral amino acid transport protein
XLOC_003987	PGSC0003DMG400032227	chr01:1459457-1462273	19.076	26.2535	0.460746	0.4284	no	Amino acid transporter
XLOC_003988	PGSC0003DMG400032180	chr01:1477410-1484952	62.7041	48.7375	-0.363527	0.52305	no	Serine/threonine-protein phosphatase
XLOC_003989	PGSC0003DMG400032181	chr01:1510328-1513966	32.6208	20.9127	-0.641413	0.31435	no	Conserved gene of unknown function
XLOC_003990	PGSC0003DMG400032182	chr01:1516478-1518210	0.0657883	2.61401	5.31229	0.2414	no	Non-specific lipid-transfer protein
XLOC_003991	PGSC0003DMG400032183	chr01:1542711-1546146	123.001	67.9167	-0.856834	0.14295	no	Conserved gene of unknown function
XLOC_003992	PGSC0003DMG400032228	chr01:1566931-1568441	13.51	13.3532	-0.0168446	0.98005	no	Conserved gene of unknown function
XLOC_003993	PGSC0003DMG400032187	chr01:1605709-1611808	32.667	29.5202	-0.146129	0.79805	no	Tap46
XLOC_003995	PGSC0003DMG400032189	chr01:1642132-1648615	13.6762	23.3015	0.768759	0.19765	no	Metal tolerance protein
XLOC_003996	PGSC0003DMG400032190	chr01:1651484-1653969	419.049	422.239	0.0109393	0.98625	no	Acidic ribosomal protein P1a
XLOC_003997	PGSC0003DMG400032191	chr01:1662188-1664271	1.27623	1.1624	-0.134776	0.91515	no	Transcription or splicing factor
XLOC_003998	PGSC0003DMG400032192	chr01:1666817-1668625	7.9505	8.05476	0.0187947	0.97775	no	RRNA-processing protein EBP2
XLOC_003999	PGSC0003DMG400032193	chr01:1669875-1674402	4.81565	3.37887	-0.511188	0.44395	no	GTP-binding protein
XLOC_004000	PGSC0003DMG401032194,PGSC0003DMG402032194	chr01:1676230-1684412	49.655	52.3895	0.0773388	0.898	no	Please refer to the Supplement_sheet
XLOC_004001	PGSC0003DMG400032195	chr01:1695770-1700088	1.35663	1.56188	0.203261	0.8617	no	Nse1 non-SMC component of SMC5-6 complex family protein
XLOC_004002	PGSC0003DMG400032197	chr01:1724681-1729852	1.0303	2.29067	1.1527	0.3678	no	Restricted tev movement 1
XLOC_004003	PGSC0003DMG400032198	chr01:1730930-1733400	7.63981	7.88097	0.0448368	0.9638	no	Conserved gene of unknown function
XLOC_004004	PGSC0003DMG400032199	chr01:1761453-1764298	2.86809	7.55225	1.39681	0.13135	no	Peroxidase
XLOC_004005	PGSC0003DMG400032200	chr01:1828098-1849607	61.6228	36.9895	-0.736348	0.23315	no	1,3-beta-glucan synthase
XLOC_004006	PGSC0003DMG400032202	chr01:1895207-1918478	7.45194	10.0013	0.424503	0.46415	no	Callose synthase 3
XLOC_004007	PGSC0003DMG401032203	chr01:1940713-1946323	1.91652	3.71432	0.954612	0.38915	no	Extensin
XLOC_004008	PGSC0003DMG402032203	chr01:1974044-1975488	0.364146	0.483208	0.408128	0.8294	no	Extensin
XLOC_004009	PGSC0003DMG400032204	chr01:2007376-2013255	1379.06	1056.93	-0.383798	0.6771	no	D12 oleate desaturase
XLOC_004010	PGSC0003DMG400032236	chr01:2051650-2051976	1.35796	2.86821	1.07871	0.55525	no	COG5125
XLOC_004011	PGSC0003DMG400032205	chr01:2075478-2082422	14.588	14.5531	-0.00346214	0.9949	no	Selenoprotein O
XLOC_004012	PGSC0003DMG400032206	chr01:2084194-2089035	10.3091	7.49584	-0.459759	0.4534	no	Pentatricopeptide repeat-containing protein, chloroplastic
XLOC_004014	PGSC0003DMG400032208	chr01:2241679-2245302	0.442524	0.290978	-0.604847	0.7401	no	Oxidoreductase, 2OG-Fe(II) oxygenase family protein
XLOC_004015	PGSC0003DMG400032157	chr01:2261122-2263019	78.2524	92.3289	0.238648	0.6756	no	Oxidoreductase, 2OG-Fe(II) oxygenase family protein
XLOC_004016	PGSC0003DMG402003479	chr01:2394072-2396834	2.03613	3.6654	0.848143	0.4061	no	Oxidoreductase, 2OG-Fe(II) oxygenase family protein
XLOC_004017	PGSC0003DMG400021350	chr01:2426520-2429020	5.37308	8.05517	0.584165	0.3436	no	C2 domain-containing protein
XLOC_004018	PGSC0003DMG400021348	chr01:2466454-2476089	0.552183	0.756624	0.454429	0.65965	no	Subtilisin-type protease
XLOC_004019	PGSC0003DMG400021347	chr01:2497295-2498845	50.8897	46.6382	-0.125861	0.83225	no	UDP-glucosyltransferase
XLOC_004020	PGSC0003DMG400021346	chr01:2499795-2505473	9.15616	10.2487	0.162626	0.82045	no	Transcription factor
XLOC_004021	PGSC0003DMG400021345	chr01:2515179-2519197	1.3096	1.53468	0.228811	0.81715	no	Conserved gene of unknown function
XLOC_004022	PGSC0003DMG400021344	chr01:2528263-2537150	16.9906	13.5011	-0.331666	0.5748	no	Conserved gene of unknown function
XLOC_004023	PGSC0003DMG400021343	chr01:2556991-2566447	8.22839	6.13928	-0.42254	0.4744	no	White-brown-complex ABC transporter family
XLOC_004025	PGSC0003DMG400021341	chr01:2587958-2592710	13.4823	12.6375	-0.0933487	0.8868	no	Sucrose-phosphatase 1
XLOC_004028	PGSC0003DMG400021339	chr01:2664863-2669654	31.6141	27.3006	-0.211637	0.72095	no	Lymphoid organ expressed yellow head virus receptor protein
XLOC_004029	PGSC0003DMG400021338	chr01:2676875-2680782	3.13276	2.00908	-0.640901	0.4395	no	Calcium-dependent protein kinase
XLOC_004030	PGSC0003DMG400021337	chr01:2688614-2693871	4.34276	5.74073	0.402625	0.61585	no	Co-chaperone protein HscB, mitochondrial
XLOC_004031	PGSC0003DMG400021336	chr01:2704795-2714900	29.6907	34.6311	0.222058	0.699	no	Conserved gene of unknown function
XLOC_004032	PGSC0003DMG400021370	chr01:2738558-2741530	11.215	13.9309	0.312856	0.5986	no	Gene of unknown function
XLOC_004033	PGSC0003DMG402021334	chr01:2757872-2758994	9.33227	8.60661	-0.116782	0.8812	no	Electron transporter
XLOC_004034	PGSC0003DMG401021334	chr01:2760363-2766127	281.278	353.873	0.331233	0.5896	no	ML domain protein
XLOC_004035	PGSC0003DMG400021333	chr01:2771323-2772570	0.461396	0.449636	-0.0372479	0.95135	no	Ring finger protein
XLOC_004036	PGSC0003DMG400021332	chr01:2775558-2775933	2.66497	1.61221	-0.725077	0.70365	no	Gene of unknown function
XLOC_004037	PGSC0003DMG400021331	chr01:2807644-2809862	16.2623	24.5291	0.592968	0.31305	no	PEN1
XLOC_004038	PGSC0003DMG400021329	chr01:2865722-2867672	22.6405	15.7776	-0.521024	0.38755	no	Helix-loop-helix DNA-binding domain containing protein
XLOC_004040	PGSC0003DMG400021327	chr01:2910935-2912325	0.692495	0.999401	0.529261	0.6691	no	U-box protein
XLOC_004041	PGSC0003DMG400021326	chr01:2917018-2918281	0.548353	0.375187	-0.547493	0.6611	no	U-box protein
XLOC_004042	PGSC0003DMG400021325	chr01:2922353-2923755	0.78498	0.975903	0.314082	0.80235	no	U-box protein
XLOC_004043	PGSC0003DMG400021324	chr01:2935543-2937305	0.299555	1.47842	2.30317	0.0667	no	Spotted leaf protein
XLOC_004044	PGSC0003DMG400021323	chr01:2955442-2959120	179.261	131.092	-0.451481	0.50505	no	BEL29 protein
XLOC_004047	PGSC0003DMG400021322	chr01:3061071-3066062	9.74315	2.97495	-1.71152	0.0203	Yes	Digalactosyldiacylglycerol synthase 1
XLOC_004048	PGSC0003DMG400021321	chr01:3071732-3076949	33.9689	28.8934	-0.233475	0.67295	no	Serine/threonine-protein kinase rio2
XLOC_004049	PGSC0003DMG401021320,PGSC0003DMG402021320	chr01:3121984-3131464	56.4715	41.0459	-0.460283	0.47615	no	Please refer to the Supplement_sheet
XLOC_004052	PGSC0003DMG400021318	chr01:3164568-3168572	13.7737	13.4257	-0.0369246	0.9614	no	Conserved gene of unknown function
XLOC_004053	PGSC0003DMG400016390	chr01:3234949-3235780	23.0039	20.4887	-0.167048	0.80835	no	Hin1
XLOC_004054	PGSC0003DMG400016389	chr01:3241141-3246196	27.4959	21.5563	-0.351107	0.56035	no	U3 small nucleolar ribonucleoprotein protein imp4
XLOC_004055	PGSC0003DMG400016388	chr01:3262312-3266248	8.61632	11.2757	0.388076	0.50165	no	Conserved gene of unknown function
XLOC_004056	PGSC0003DMG400016387	chr01:3296132-3300692	29.3589	44.1872	0.589827	0.33475	no	Thioredoxin peroxidase
XLOC_004057	PGSC0003DMG400016386	chr01:3324726-3331069	6.92408	9.85254	0.508874	0.5652	no	HVA22 i
XLOC_004059	PGSC0003DMG400016384	chr01:3393791-3399427	6.5228	7.6193	0.224168	0.76905	no	Gene of unknown function
XLOC_004060	PGSC0003DMG400016431	chr01:3402393-3404656	1.62698	1.35901	-0.259645	0.7882	no	Reverse transcriptase
XLOC_004061	PGSC0003DMG400016383	chr01:3411972-3413078	23.0461	23.6754	0.0388692	0.95235	no	Ccr4-associated factor
XLOC_004062	PGSC0003DMG401016414	chr01:3428148-3435548	1.88298	2.12767	0.176254	0.6156	no	Gene of unknown function
XLOC_004063	PGSC0003DMG400016382	chr01:3437176-3441780	322.329	311.018	-0.0515359	0.93515	no	Ubiquitin-conjugating enzyme family protein
XLOC_004064	PGSC0003DMG400016381	chr01:3453530-3454550	9.45035	12.3186	0.382402	0.6411	no	Conserved gene of unknown function
XLOC_004065	PGSC0003DMG400016379	chr01:3502583-3504030	14.4791	13.8293	-0.0662412	0.9334	no	Zinc finger protein
XLOC_004066	PGSC0003DMG400016377	chr01:3519481-3522279	7.51255	13.257	0.819379	0.33365	no	BHLH transcription factor
XLOC_004067	PGSC0003DMG400016376	chr01:3532560-3539645	18.2188	18.0066	-0.0169067	0.9778	no	Tobamovirus multiplication 3
XLOC_004069	PGSC0003DMG400016374	chr01:3563811-3567617	36.4413	46.661	0.356643	0.5289	no	F-box protein
XLOC_004070	PGSC0003DMG400016373	chr01:3571030-3572031	0.344147	3.41268	3.30981	0.18875	no	Alanine-2-oxoglutarate aminotransferase 1
XLOC_004071	PGSC0003DMG400016372	chr01:3589209-3593472	1.26639	0.572261	-1.14598	0.29055	no	Resistance protein PSH-RGH7
XLOC_004073	PGSC0003DMG401016370	chr01:3599828-3605009	0.378759	0.858364	1.18031	0.32855	no	Lipase
XLOC_004074	PGSC0003DMG400016369	chr01:3694968-3698957	43.6548	40.2367	-0.11763	0.83545	no	Nucleoside transporter
XLOC_004076	PGSC0003DMG400016367	chr01:3732414-3740649	1113.64	1045.51	-0.0910766	0.90665	no	Ribosomal protein S27
XLOC_004077	PGSC0003DMG400016365	chr01:3818245-3821930	30.8119	23.6095	-0.384123	0.5064	no	Phytosulfokine receptor
XLOC_004078	PGSC0003DMG400036477	chr01:3836167-3837130	10.1322	7.41587	-0.450257	0.5279	no	Tetratricopeptide repeat-containing protein
XLOC_004080	PGSC0003DMG400016363	chr01:3911389-3922736	62.4098	47.7912	-0.385028	0.50105	no	Transcription factor TCP7
XLOC_004082	PGSC0003DMG400016361	chr01:3938177-3941009	6.81473	5.72571	-0.251201	0.7851	no	Thioredoxin x
XLOC_004083	PGSC0003DMG400016360	chr01:3975106-3976846	6.37098	8.87255	0.477833	0.47675	no	3'-N-debenzoyl-2'-deoxytaxol N-benzoyltransferase
XLOC_004084	PGSC0003DMG400016358	chr01:4070909-4076760	99.6629	89.0776	-0.161993	0.77815	no	26S proteasome regulatory particle non-ATPase subunit 8
XLOC_004085	PGSC0003DMG400016357	chr01:4095152-4099676	2.03722	4.12498	1.01778	0.2972	no	Hcr9-OR2C
XLOC_004086	PGSC0003DMG400016424	chr01:4099728-4100935	0.639658	0.689418	0.108078	0.9339	no	Hcr9-OR2A
XLOC_004087	PGSC0003DMG400036835	chr01:4161010-4161421	1.59701	1.461	-0.128424	0.9244	no	Hcr9-OR2C
XLOC_004088	PGSC0003DMG400010700	chr01:4166211-4168753	0.479877	1.0171	1.08372	0.3769	no	Hcr9-OR2A
XLOC_004090	PGSC0003DMG400010699	chr01:4271042-4274135	0.0419237	0.362547	3.11233	0.31015	no	Gene of unknown function
XLOC_004091	PGSC0003DMG400010698	chr01:4276918-4282378	15.2297	19.8906	0.385197	0.56385	no	Adrenodoxin
XLOC_004092	PGSC0003DMG400010697	chr01:4308773-4314022	21.5146	21.6086	0.00629223	0.9916	no	YA4
XLOC_004093	PGSC0003DMG400010696	chr01:4351681-4352026	8.10863	12.5188	0.626565	0.6236	no	Conserved gene of unknown function
XLOC_004094	PGSC0003DMG400031486	chr01:4386351-4388537	5.14868	7.56401	0.554948	0.4198	no	Conserved gene of unknown function
XLOC_004095	PGSC0003DMG400010489	chr01:4492631-4493071	1.99806	2.8317	0.503065	0.69295	no	Receptor serine/threonine kinase
XLOC_004096	PGSC0003DMG400010488	chr01:4493343-4493679	0.860294	0.394786	-1.12376	0.5627	no	Conserved gene of unknown function
XLOC_004097	PGSC0003DMG400010504	chr01:4495711-4497631	1.13517	2.54669	1.16572	0.23965	no	Conserved gene of unknown function
XLOC_004098	PGSC0003DMG400010503	chr01:4497705-4498598	2.32994	2.52635	0.116758	0.9246	no	Ubiquitin-protein ligase
XLOC_004099	PGSC0003DMG400010485	chr01:4637076-4645541	28.3927	28.3117	-0.00411894	0.994	no	Poly(P)/ATP NAD kinase
XLOC_004100	PGSC0003DMG400010484	chr01:4650986-4652484	3.14664	6.31034	1.00391	0.2558	no	BRASSINOSTEROID INSENSITIVE 1-associated receptor kinase 1
XLOC_004106	PGSC0003DMG400009812	chr01:4808243-4808912	0.226492	1.50061	2.72802	0.2109	no	Cytochrome P450
XLOC_004108	PGSC0003DMG400009811	chr01:4821371-4821896	0.14986	0.408919	1.4482	0.5429	no	Cytochrome P450
XLOC_004109	PGSC0003DMG400009810	chr01:4847252-4848359	0.154822	5.67054	5.1948	0.1235	no	Cytochrome P450 hydroxylase
XLOC_004110	PGSC0003DMG400004429	chr01:4902241-4908267	7.35443	7.37483	0.00399652	0.995	no	S2 self-incompatibility locus-linked pollen 3.2 protein
XLOC_004111	PGSC0003DMG400004430	chr01:4908898-4913652	0.0979874	1.72442	4.13737	0.1798	no	GDP-mannose transporter
XLOC_004112	PGSC0003DMG400004431	chr01:4917374-4924301	4.96187	6.72588	0.438838	0.5656	no	Conserved gene of unknown function
XLOC_004113	PGSC0003DMG400022699	chr01:5088260-5094022	14.5242	12.1266	-0.260282	0.65715	no	Resistance gene
XLOC_004114	PGSC0003DMG400022698	chr01:5094292-5097931	18.8791	11.3169	-0.738315	0.24585	no	RING finger
XLOC_004115	PGSC0003DMG400045481	chr01:5161779-5163387	0.398606	0.449888	0.174603	0.91185	no	Protein kinase
XLOC_004116	PGSC0003DMG400022696	chr01:5174855-5176521	0.766844	1.01185	0.399986	0.8294	no	Protein kinase APK1A, chloroplast
XLOC_004120	PGSC0003DMG400022695	chr01:5291570-5298023	21.204	18.2867	-0.213541	0.71695	no	Ethylene-responsive transcription factor
XLOC_004121	PGSC0003DMG401022694	chr01:5336577-5344274	10.9336	10.2566	-0.0922172	0.89885	no	Phytochromobilin synthase
XLOC_004122	PGSC0003DMG400022693	chr01:5358829-5361994	741.562	659.239	-0.169767	0.8038	no	Calmodulin 5/6/7/8-like protein
XLOC_004123	PGSC0003DMG400022692	chr01:5385375-5389514	169.729	114.032	-0.5738	0.3825	no	RNA-binding protein AKIP1
XLOC_004124	PGSC0003DMG400022691	chr01:5434684-5436817	738.655	1123.83	0.605452	0.3577	no	Gene of unknown function
XLOC_004125	PGSC0003DMG400022689	chr01:5506258-5513285	12.9781	9.58987	-0.436498	0.50035	no	GAMyb-like1
XLOC_004127	PGSC0003DMG400005537	chr01:5949706-5950174	2.34825	2.68924	0.195613	0.8903	no	Gene of unknown function
XLOC_004128	PGSC0003DMG400008711	chr01:6071121-6072219	6.4629	8.21847	0.346688	0.67695	no	Avr9/Cf-9 rapidly elicited protein 76
XLOC_004129	PGSC0003DMG400008712	chr01:6142378-6146461	652.35	423.778	-0.622336	0.48255	no	EIL2
XLOC_004130	PGSC0003DMG400008713	chr01:6195597-6196992	1.05709	4.77424	2.17518	0.06035	no	Hsp20/alpha crystallin family protein
XLOC_004132	PGSC0003DMG400008715	chr01:6205817-6207478	0.0923303	1.5537	4.07276	0.2465	no	Hsp20/alpha crystallin family protein
XLOC_004133	PGSC0003DMG400013134	chr01:6317444-6319110	0.145237	1.44485	3.31444	0.08585	no	Conserved gene of unknown function
XLOC_004139	PGSC0003DMG400030283	chr01:6431920-6434176	16.0867	9.45644	-0.766495	0.3175	no	Serine/threonine-protein phosphatase
XLOC_004140	PGSC0003DMG400030284	chr01:6451445-6465397	25.5256	18.1153	-0.494737	0.402	no	Cleavage/polyadenylation factor ia subunit clp1p
XLOC_004142	PGSC0003DMG400014730	chr01:6528223-6536021	14.4807	10.5961	-0.450593	0.4328	no	ATP binding protein
XLOC_004146	PGSC0003DMG400014732	chr01:6626488-6628263	1.3505	1.42559	0.0780708	0.93725	no	Spotted leaf protein
XLOC_004152	PGSC0003DMG400014746	chr01:6688803-6691201	0.629739	0.732745	0.218558	0.8455	no	Gene of unknown function
XLOC_004154	PGSC0003DMG402014734	chr01:6747591-6755049	0.0281856	0.63471	4.49307	0.24455	no	P-coumaroyl quinate/shikimate 3'-hydroxylase
XLOC_004155	PGSC0003DMG400014749	chr01:6782921-6783774	0.362508	0.313531	-0.209406	0.90095	no	Conserved gene of unknown function
XLOC_004156	PGSC0003DMG400014735	chr01:6795790-6802425	39.6983	28.9793	-0.454053	0.4462	no	MRNA-decapping enzyme
XLOC_004157	PGSC0003DMG400014736	chr01:6817494-6818958	21.2546	33.7266	0.666112	0.2886	no	Serine-threonine protein kinase, plant-type
XLOC_004158	PGSC0003DMG400014737	chr01:6822821-6825050	2.99813	3.80549	0.344018	0.74575	no	Gene of unknown function
XLOC_004160	PGSC0003DMG400014738	chr01:6861146-6861725	1.5135	5.08976	1.74971	0.1891	no	Conserved gene of unknown function
XLOC_004161	PGSC0003DMG400014739	chr01:6868756-6871812	6.67655	7.71114	0.207841	0.7454	no	M18S-3Ap
XLOC_004162	PGSC0003DMG400014740	chr01:6901939-6904512	0.390359	1.58446	2.02112	0.07855	no	Serine/threonine-protein kinase bri1
XLOC_004163	PGSC0003DMG400014741	chr01:6940071-6940546	3.70631	5.19491	0.487114	0.6996	no	Gene of unknown function
XLOC_004165	PGSC0003DMG400014742	chr01:6958419-6959027	3.44409	5.96569	0.792567	0.48795	no	Serine-threonine protein kinase, plant-type
XLOC_004167	PGSC0003DMG400014753	chr01:6977601-6980617	1.30772	3.264	1.31959	0.11605	no	M18S-3Ap
XLOC_004168	PGSC0003DMG400019072	chr01:7012801-7015600	0.722511	1.81426	1.32829	0.179	no	M18S-3Ap
XLOC_004169	PGSC0003DMG400019071	chr01:7059134-7061617	0.168315	0.546332	1.69861	0.27295	no	M18S-3Ap
XLOC_004170	PGSC0003DMG400028068	chr01:7164783-7166297	44.5221	62.9425	0.499513	0.38485	no	Conserved gene of unknown function
XLOC_004172	PGSC0003DMG400011703	chr01:7268161-7276813	5.38053	5.893	0.131254	0.8748	no	Ku70-binding family protein
XLOC_004173	PGSC0003DMG400011702	chr01:7277683-7279565	73.6734	95.5094	0.3745	0.53895	no	60S acidic ribosomal protein
XLOC_004174	PGSC0003DMG400011701	chr01:7293507-7297046	2.62172	6.00233	1.19501	0.1315	no	Conserved gene of unknown function
XLOC_004177	PGSC0003DMG400010855	chr01:7602320-7606975	18.7588	19.0031	0.0186696	0.9769	no	Protein phosphatase inhibitor 2 containing protein
XLOC_004182	PGSC0003DMG400030006	chr01:7865617-7867561	27.2687	93.2472	1.77382	0.0055	Yes	PAR-1b protein
XLOC_004183	PGSC0003DMG400030005	chr01:7873300-7880015	1.03047	0.628614	-0.713056	0.51765	no	Poly(A) polymerase
XLOC_004184	PGSC0003DMG400030004	chr01:7942057-7942798	0.528462	0.530367	0.00518996	0.93775	no	Conserved gene of unknown function
XLOC_004185	PGSC0003DMG400030001	chr01:8077988-8081888	84.5815	91.974	0.120884	0.83335	no	LRX1
XLOC_004186	PGSC0003DMG400030000	chr01:8106905-8108564	11.0071	13.8442	0.33085	0.65695	no	Major ampullate spidroin 2-2
XLOC_004189	PGSC0003DMG400029999	chr01:8216829-8224470	15.1644	17.1747	0.179598	0.7563	no	Conserved gene of unknown function
XLOC_004191	PGSC0003DMG400011890	chr01:8498654-8501859	14.1733	20.4584	0.529521	0.6097	no	Conserved gene of unknown function
XLOC_004192	PGSC0003DMG400011894	chr01:8592639-8593925	1.36382	0.662879	-1.04084	0.41325	no	Gene of unknown function
XLOC_004194	PGSC0003DMG400011891	chr01:8651669-8653716	382.81	441.365	0.205343	0.7473	no	NAC domain protein
XLOC_004195	PGSC0003DMG400011892	chr01:8671361-8673962	1.42507	1.84401	0.371807	0.78285	no	Gene of unknown function
XLOC_004202	PGSC0003DMG400005222	chr01:9001830-9006015	6.01042	7.4615	0.312001	0.6586	no	Aminocarboxymuconate-semialdehyde decarboxylase
XLOC_004218	PGSC0003DMG400046085	chr01:10368010-10369881	7.03944	10.7086	0.605234	0.62905	no	Gene of unknown function
XLOC_004232	PGSC0003DMG400006245	chr01:11092009-11092642	0.840547	0.494753	-0.764619	0.6901	no	Quinone reductase family protein
XLOC_004236	PGSC0003DMG400006247	chr01:11342299-11351723	17.6094	24.2581	0.46212	0.45935	no	Conserved gene of unknown function
XLOC_004237	PGSC0003DMG400006248	chr01:11373715-11378702	3.46161	3.56529	0.0425759	0.96695	no	KS1 protein
XLOC_004241	PGSC0003DMG400025626	chr01:11855525-11861451	12.3804	12.1929	-0.0220075	0.97335	no	Fiber protein Fb2
XLOC_004243	PGSC0003DMG400025627,PGSC0003DMG402025624	chr01:11998015-12005950	3.91623	3.8757	-0.0150064	0.98895	no	Please refer to the Supplement_sheet
XLOC_004247	PGSC0003DMG400002336	chr01:12198156-12201843	152.787	158.112	0.0494227	0.93395	no	Aldo/keto reductase 2
XLOC_004248	PGSC0003DMG400002337	chr01:12242005-12242996	1.24593	2.05768	0.723798	0.57305	no	GATA transcription factor
XLOC_004250	PGSC0003DMG400009614	chr01:12663743-12667072	3.5607	4.25328	0.256415	0.763	no	K+ channel inward rectifying
XLOC_004254	PGSC0003DMG400009617	chr01:12815834-12818210	1.39324	0.756404	-0.881217	0.4036	no	Pentatricopeptide repeat-containing protein, mitochondrial
XLOC_004256	PGSC0003DMG400009618	chr01:12987496-12994251	54.8535	33.8374	-0.696967	0.2561	no	Mucin
XLOC_004259	PGSC0003DMG400000862	chr01:13369419-13375856	4.78199	8.2824	0.792437	0.3121	no	UDP-galactose transporter
XLOC_004260	PGSC0003DMG400000861	chr01:13544686-13548706	10.1108	12.4076	0.295316	0.63415	no	AMP-activated protein kinase, gamma regulatory subunit
XLOC_004262	PGSC0003DMG401000860	chr01:13568046-13576975	7.93568	5.65244	-0.489481	0.5241	no	Serine carboxypeptidase-like enzyme
XLOC_004264	PGSC0003DMG401000859	chr01:13591238-13597250	231.8	226.003	-0.0365337	0.95095	no	Hydroxyproline-rich glycoprotein family protein
XLOC_004265	PGSC0003DMG400000857	chr01:13652217-13659893	8.98298	3.82392	-1.23214	0.2942	no	Hypersensitive-induced response protein
XLOC_004266	PGSC0003DMG400000856	chr01:13664018-13671420	40.2113	32.802	-0.293819	0.6413	no	Serine/threonine protein kinase
XLOC_004267	PGSC0003DMG402001013	chr01:13740083-13749604	11.194	11.5001	0.0389138	0.95115	no	DNA polymerase eta
XLOC_004268	PGSC0003DMG401001013	chr01:13751384-13756357	4.32449	3.33371	-0.375399	0.6978	no	Translesion synthesis DNA polymerase eta splice variant
XLOC_004269	PGSC0003DMG400001014	chr01:13805350-13806690	0.0434859	0.455967	3.39031	0.25475	no	H+-transporting two-sector ATPase, alpha/beta subunit, central region
[truncated: 19,496 more rows]

## Sheet: exclusive_KJHighNStolon
Table S5_DEG in Stolon
Geneid	GeneName	Locus	FPKM_KJHighNStolon	FPKM_KJLowNStolon	log2Foldchange	Pvalue	Gene_Description
XLOC_000209	PGSC0003DMG400040319	chr00:14885082-14888072	0.427847	0	inf	0.01835	Gene of unknown function
XLOC_000259	PGSC0003DMG400017078	chr00:17794086-17794608	0.618891	0	inf	0.0408	Conserved gene of unknown function
XLOC_000599	PGSC0003DMG400044595	chr00:35358358-35358747	0.808813	0	inf	0.12055	Gene of unknown function
XLOC_000710	PGSC0003DMG400032813	chr00:41324219-41324580	0.36212	0	inf	0.12055	12-oxophytodienoate reductase 1
XLOC_000751	PGSC0003DMG400031695	chr00:45685770-45686139	0.362439	0	inf	0.12055	Conserved gene of unknown function
XLOC_000916	PGSC0003DMG400044212	chr00:10905360-10905678	0.472109	0	inf	0.12055	Gene of unknown function
XLOC_001140	PGSC0003DMG400031446	chr00:23238602-23239472	0.372033	0	inf	0.03385	Hcr2-0A
XLOC_001715	PGSC0003DMG402010496	chr01:4486954-4487551	0.623401	0	inf	0.101	Gene of unknown function
XLOC_002707	PGSC0003DMG400005209	chr01:63304940-63305513	3.77879	0	inf	0.06355	Pg4
XLOC_002861	PGSC0003DMG400020983	chr01:67327938-67328259	1.59675	0	inf	0.06355	Conserved gene of unknown function
XLOC_003001	PGSC0003DMG402012772	chr01:70810689-70811236	0.467822	0	inf	0.06355	LOB domain protein 18
XLOC_003630	PGSC0003DMG400005115	chr01:83246446-83247018	0.388381	0	inf	0.06355	PR1 protein
XLOC_003744	PGSC0003DMG400025947	chr01:85043574-85044015	117.306	0	inf	5e-05	Conserved gene of unknown function
XLOC_003916	PGSC0003DMG401018643	chr01:88080514-88081999	1.7761	0	inf	0.0882	Serine/threonine-protein kinase ATR
XLOC_004806	PGSC0003DMG400047119	chr01:50170105-50170450	0.403292	0	inf	0.12055	NB-ARC domain containing protein
XLOC_004942	PGSC0003DMG400022658	chr01:58588168-58588997	12.9974	0	inf	5e-05	Gene of unknown function
XLOC_004962	PGSC0003DMG402010654	chr01:59392076-59392396	1.01184	0	inf	0.0882	Gene of unknown function
XLOC_006065	PGSC0003DMG400025193	chr01:85769528-85770197	0.370394	0	inf	0.0408	Dehydration-responsive protein RD22
XLOC_006149	PGSC0003DMG400006172	chr01:87564438-87569506	1.87542	0	inf	0.18365	Gene of unknown function
XLOC_006696	PGSC0003DMG400039400	chr02:26632791-26633124	0.42591	0	inf	0.12055	Integrase core domain containing protein
XLOC_006828	PGSC0003DMG400008291	chr02:29921640-29921994	0.929544	0	inf	0.0882	Gene of unknown function
XLOC_006979	PGSC0003DMG400041451	chr02:33548078-33548711	1.31824	0	inf	0.00125	Ethylene response factor 1
XLOC_007158	PGSC0003DMG400017727	chr02:37320977-37321331	0.376	0	inf	0.12055	Carbohydrate transporter
XLOC_007440	PGSC0003DMG400021404	chr02:42531830-42532417	0.401888	0	inf	0.06355	Conserved gene of unknown function
XLOC_008115	PGSC0003DMG400044257	chr02:21128275-21128599	0.430333	0	inf	0.12055	Gene of unknown function
XLOC_008234	PGSC0003DMG400042222	chr02:24949314-24949686	0.901177	0	inf	0.06355	DNA binding protein
XLOC_008816	PGSC0003DMG400013668	chr02:38205089-38205617	0.615353	0	inf	0.12055	Gene of unknown function
XLOC_009113	PGSC0003DMG400010062	chr02:44295595-44298038	2.62006	0	inf	0.06355	Gene of unknown function
XLOC_009362	PGSC0003DMG400020205	chr02:48071798-48076548	1.07593	0	inf	0.0009	Conserved gene of unknown function
XLOC_009436	PGSC0003DMG400026752	chr03:1235798-1236305	2.44842	0	inf	0.0014	Conserved gene of unknown function
XLOC_010729	PGSC0003DMG400024506	chr03:54482661-54486225	0.895513	0	inf	0.1969	Gene of unknown function
XLOC_010767	PGSC0003DMG400024538	chr03:55114548-55115862	0.361502	0	inf	0.0143	Basic 7S globulin 2 small subunit
XLOC_010850	PGSC0003DMG400019818	chr03:56745854-56746399	0.894867	0	inf	0.0882	Conserved gene of unknown function
XLOC_011198	PGSC0003DMG400027824	chr03:1051789-1052122	0.894219	0	inf	0.0882	Serine-threonine protein kinase, plant-type
XLOC_011213	PGSC0003DMG400004380	chr03:1585023-1586785	0.700473	0	inf	0.0006	Phytophthora-inhibited protease 1
XLOC_011468	PGSC0003DMG400019864	chr03:11156344-11159788	1.57029	0	inf	0.03385	Binding protein
XLOC_011487	PGSC0003DMG400019040	chr03:12450674-12451011	0.437635	0	inf	0.12055	Gene of unknown function
XLOC_011506	PGSC0003DMG400023088	chr03:13253023-13253655	1.01464	0	inf	0.01835	Gene of unknown function
XLOC_012031	PGSC0003DMG400042197	chr03:42816246-42817200	19.7857	0	inf	0.12055	MATE efflux family protein
XLOC_012346	PGSC0003DMG401015193	chr03:50844029-50844353	0.505636	0	inf	0.12055	Malate synthase
XLOC_012564	PGSC0003DMG400024641	chr03:55212847-55216845	0.667572	0	inf	0.12055	24 kDa seed maturation protein
XLOC_012600	PGSC0003DMG400019525	chr03:55865547-55867778	1.58054	0	inf	0.01835	MADS-box family protein
XLOC_012684	PGSC0003DMG402014160	chr03:57524460-57531577	3.41118	0	inf	0.0739	Protein WAX2
XLOC_012758	PGSC0003DMG400005651	chr03:58745295-58745765	9.42107	0	inf	0.00125	Reticulon family protein
XLOC_012931	PGSC0003DMG400009179	chr03:61832766-61839036	0.641664	0	inf	0.22985	Conserved gene of unknown function
XLOC_012988	PGSC0003DMG400007456	chr04:604798-605804	0.755796	0	inf	0.0882	Calmodulin
XLOC_013026	PGSC0003DMG400005998	chr04:1794778-1799095	0.495718	0	inf	0.0072	Helix-loop-helix DNA-binding domain containing protein
XLOC_013030	PGSC0003DMG404005966	chr04:1958328-1967795	1.2727	0	inf	0.2314	TRANSPARENT TESTA 12 protein
XLOC_013255	PGSC0003DMG400010762	chr04:7718899-7719582	0.456315	0	inf	0.03385	Glutaredoxin
XLOC_013259	PGSC0003DMG400016031	chr04:7743340-7744028	0.957889	0	inf	0.00315	Glutaredoxin
XLOC_013381	PGSC0003DMG400012705	chr04:11278118-11278457	0.413282	0	inf	0.12055	Conserved gene of unknown function
XLOC_013814	PGSC0003DMG401010692	chr04:45904254-45908475	0.595582	0	inf	0.0882	Conserved gene of unknown function
XLOC_013949	PGSC0003DMG400036689	chr04:52615881-52616229	0.46454	0	inf	0.12055	Gene of unknown function
XLOC_014159	PGSC0003DMG400006370	chr04:60579486-60582209	0.685753	0	inf	0.01835	Conserved gene of unknown function
XLOC_014361	PGSC0003DMG400043403	chr04:66386895-66387388	1.08979	0	inf	0.0882	S-locus-specific glycoprotein S13
XLOC_014711	PGSC0003DMG400034565	chr04:1565876-1567578	0.652918	0	inf	0.06355	Gene of unknown function
XLOC_014838	PGSC0003DMG401011505	chr04:4685191-4685496	0.687122	0	inf	0.12055	DECOY
XLOC_014927	PGSC0003DMG400010765	chr04:7663129-7663877	0.6869	0	inf	0.0143	Glutaredoxin
XLOC_014928	PGSC0003DMG400010766	chr04:7678418-7679139	0.441384	0	inf	0.03385	Glutaredoxin
XLOC_015002	PGSC0003DMG400046460	chr04:9006501-9007140	0.403613	0	inf	0.06355	Conserved gene of unknown function
XLOC_015230	PGSC0003DMG400002954	chr04:23942450-23943964	1.18198	0	inf	0.0246	Ubiquitin-protein ligase
XLOC_015317	PGSC0003DMG400002215	chr04:31234089-31234471	0.674019	0	inf	0.12055	Gene of unknown function
XLOC_015800	PGSC0003DMG401024817	chr04:58154332-58161755	1.2766	0	inf	0.2299	Seven-transmembrane-domain protein 1
XLOC_016720	PGSC0003DMG400030983	chr05:8354134-8355832	0.700727	0	inf	0.101	Conserved gene of unknown function
XLOC_016935	PGSC0003DMG400041984	chr05:18962589-18964406	0.674435	0	inf	0.12055	Aspartate aminotransferase
XLOC_017127	PGSC0003DMG400019924	chr05:32422267-32424080	2.31818	0	inf	0.0408	Gene of unknown function
XLOC_017753	PGSC0003DMG400046144	chr05:2055918-2056953	0.380896	0	inf	0.0882	Zinc finger family protein
XLOC_017758	PGSC0003DMG400012970	chr05:2205645-2207232	1.08115	0	inf	0.03385	PGPS/D12
XLOC_017813	PGSC0003DMG400030530	chr05:3438946-3442612	2.10001	0	inf	5e-05	Gamma-glutamyl-gamma-aminobutyrate hydrolase
XLOC_017903	PGSC0003DMG400025547	chr05:5162952-5167482	0.756191	0	inf	0.12055	Late blight resistance protein
XLOC_018014	PGSC0003DMG400017004	chr05:7996695-7997046	1.55709	0	inf	0.06355	Conserved gene of unknown function
XLOC_018279	PGSC0003DMG400015899	chr05:20413582-20414932	0.768775	0	inf	0.00185	Conserved gene of unknown function
XLOC_019178	PGSC0003DMG400037676	chr06:6477976-6479565	0.740199	0	inf	0.12055	Disease resistance protein
XLOC_019644	PGSC0003DMG400038161	chr06:37859291-37860054	0.689881	0	inf	0.12055	PDR-like ABC transporter
XLOC_019919	PGSC0003DMG402026086	chr06:46203051-46212454	0.378362	0	inf	0.23305	Gene of unknown function
XLOC_020158	PGSC0003DMG400033102	chr06:51712260-51714053	0.874626	0	inf	0.00035	Phytochrome kinase substrate
XLOC_020599	PGSC0003DMG400007279	chr06:295742-297356	0.592965	0	inf	0.01165	Binding protein
XLOC_020839	PGSC0003DMG401008771	chr06:11287180-11291598	0.544051	0	inf	0.21215	Conserved gene of unknown function
XLOC_021064	PGSC0003DMG400006623	chr06:26355541-26356092	0.664827	0	inf	0.12055	Peptidyl-prolyl cis-trans isomerase
XLOC_021187	PGSC0003DMG400045735	chr06:33461252-33462014	0.993999	0	inf	0.12055	Gene of unknown function
XLOC_021363	PGSC0003DMG400016263	chr06:40352688-40354220	0.566685	0	inf	0.12055	Gene of unknown function
XLOC_022440	PGSC0003DMG400044990	chr07:5599466-5599769	1.11656	0	inf	0.0882	Conserved gene of unknown function
XLOC_022679	PGSC0003DMG400011678	chr07:20310540-20310958	0.484338	0	inf	0.0882	Gene of unknown function
XLOC_022774	PGSC0003DMG400016074	chr07:29394118-29394451	1.25562	0	inf	0.06355	Conserved gene of unknown function
XLOC_023061	PGSC0003DMG400000687	chr07:45189655-45190506	0.466254	0	inf	0.12055	60S acidic ribosomal protein P1
XLOC_023605	PGSC0003DMG400022239	chr07:56446592-56447148	0.633924	0	inf	0.03385	Seed maturation protein
XLOC_024271	PGSC0003DMG400013004	chr07:38400817-38402198	0.395566	0	inf	0.0655	Growth-regulating factor 3
XLOC_024366	PGSC0003DMG400017378	chr07:43390572-43390962	0.580476	0	inf	0.0882	Gene of unknown function
XLOC_025539	PGSC0003DMG400008198	chr08:35260377-35260778	0.529523	0	inf	0.12055	Conserved gene of unknown function
XLOC_025687	PGSC0003DMG400001267	chr08:42168850-42170701	1.48748	0	inf	0.00075	Gene of unknown function
XLOC_026031	PGSC0003DMG400043645	chr08:52837305-52837823	0.363399	0	inf	0.12055	Protease inhibitor/seed storage/lipid transfer protein family protein
XLOC_026117	PGSC0003DMG400037801	chr08:54386555-54386915	0.371305	0	inf	0.12055	Conserved gene of unknown function
XLOC_026328	PGSC0003DMG400017092	chr08:1552045-1552607	4.06835	0	inf	0.0246	Patatin homolog
XLOC_027061	PGSC0003DMG400002254	chr08:41564043-41564388	0.47903	0	inf	0.12055	Conserved gene of unknown function
XLOC_027158	PGSC0003DMG400018920	chr08:45771189-45771636	0.592157	0	inf	0.06355	Conserved gene of unknown function
XLOC_027500	PGSC0003DMG400040783	chr08:54678480-54678798	0.66215	0	inf	0.12055	Kiwellin
XLOC_027687	PGSC0003DMG400008820	chr09:1473639-1474173	1.01481	0	inf	0.0224	Transcriptional regulator SUPERMAN
XLOC_027907	PGSC0003DMG400023928	chr09:7457423-7457816	0.738721	0	inf	0.06355	Gene of unknown function
XLOC_027987	PGSC0003DMG400043921	chr09:11348444-11348783	0.46277	0	inf	0.12055	Conserved gene of unknown function
XLOC_028246	PGSC0003DMG400013191	chr09:30453846-30454179	1.25099	0	inf	0.06355	Zinc knuckle family protein
XLOC_028403	PGSC0003DMG400017676	chr09:40434006-40436527	1.447	0	inf	0.12055	Gene of unknown function
XLOC_028457	PGSC0003DMG400043953	chr09:43933751-43934228	0.538547	0	inf	0.06355	Gene of unknown function
XLOC_028709	PGSC0003DMG400031794	chr09:52909754-52911621	0.850634	0	inf	0.00315	Structural constituent of cell wall
XLOC_028806	PGSC0003DMG400017251	chr09:55966733-55967045	0.497326	0	inf	0.12055	Gag-pol protein
XLOC_029738	PGSC0003DMG400007738	chr09:27508067-27508663	0.605256	0	inf	0.12055	Uncharacterized histidine-rich protein DDB_G0274557
XLOC_029812	PGSC0003DMG400035502	chr09:31737894-31738296	1.78752	0	inf	0.0224	Gene of unknown function
XLOC_030467	PGSC0003DMG400029639	chr09:58129736-58131329	0.647345	0	inf	0.12055	Conserved gene of unknown function
XLOC_030598	PGSC0003DMG400011294	chr10:147112-148195	3.50811	0	inf	0.12055	MYB transcription factor MYB114
XLOC_030929	PGSC0003DMG400018018	chr10:12839575-12839912	1.05964	0	inf	0.0882	Gene of unknown function
XLOC_030988	PGSC0003DMG400043035	chr10:15983865-15984383	0.589332	0	inf	0.06355	ORF64c
XLOC_032403	PGSC0003DMG400005321	chr10:14594725-14596118	8.9831	0	inf	0.06355	Gene of unknown function
XLOC_033173	PGSC0003DMG400034947	chr10:55136321-55136672	0.920291	0	inf	0.0882	HMGR CoA reductase
XLOC_033485	PGSC0003DMG400045340	chr11:1197534-1198377	0.451986	0	inf	0.0224	Gene of unknown function
XLOC_033559	PGSC0003DMG401016146	chr11:2566544-2575125	0.368037	0	inf	0.14075	Conserved gene of unknown function
XLOC_034498	PGSC0003DMG400018561	chr11:42514306-42516143	0.379351	0	inf	0.03275	PHD family protein
XLOC_035449	PGSC0003DMG400045024	chr11:34909964-34910411	0.67123	0	inf	0.0408	Gene of unknown function
XLOC_035538	PGSC0003DMG400000446	chr11:38923483-38923843	0.366808	0	inf	0.12055	Submergence-1B
XLOC_035862	PGSC0003DMG400015350	chr12:736482-736797	1.04636	0	inf	0.0882	Monooxygenase
XLOC_035898	PGSC0003DMG400037660	chr12:1469269-1469599	0.437248	0	inf	0.12055	Allyl alcohol dehydrogenase
XLOC_035985	PGSC0003DMG400000280	chr12:3718187-3720670	0.371518	0	inf	0.02935	GATA transcription factor 21
XLOC_037656	PGSC0003DMG401029798	chr12:9752640-9755017	0.987185	0	inf	0.1972	Metal ion binding protein
XLOC_037733	PGSC0003DMG400005370	chr12:13260248-13261800	0.565198	0	inf	0.04765	Conserved gene of unknown function
XLOC_038320	PGSC0003DMG400028866	chr12:53126186-53126505	0.569153	0	inf	0.12055	Gene of unknown function

## Sheet: exclusive_KJLowNStolon
Table S5_DEG in Stolon
Geneid	GeneName	Locus	FPKM_KJHighNStolon	FPKM_KJLowNStolon	log2Foldchange	Pvalue	Gene_Description
XLOC_000004	PGSC0003DMG400013994	chr00:303640-304036	0	1.13381	inf	0.0419	Conserved gene of unknown function
XLOC_000005	PGSC0003DMG400045238	chr00:461365-461756	0	2.35163	inf	0.0996	N-acylethanolamine amidohydrolase
XLOC_000229	PGSC0003DMG400036523	chr00:16073213-16073783	0	0.449686	inf	0.0419	Gene of unknown function
XLOC_000357	PGSC0003DMG400023216	chr00:22531729-22534348	0	0.576204	inf	0.02955	Sn-2 protein
XLOC_000437	PGSC0003DMG400016065	chr00:25685997-25687013	0	0.373966	inf	0.0996	Major latex
XLOC_000443	PGSC0003DMG401025696	chr00:26207364-26212070	0	0.474706	inf	0.0016	Kinase
XLOC_000587	PGSC0003DMG400016095	chr00:34947683-34949808	0	1.39542	inf	5e-05	Anthocyanin acyltransferase
XLOC_000693	PGSC0003DMG400034300	chr00:40149557-40151691	0	0.908404	inf	5e-05	Cellulose synthase
XLOC_000723	PGSC0003DMG400034090	chr00:42520628-42521535	0	0.480186	inf	0.02215	Conserved gene of unknown function
XLOC_000876	PGSC0003DMG401013710	chr00:7736055-7736549	0	1.02804	inf	0.0419	Aquaporin, MIP family, NIP subfamily
XLOC_000981	PGSC0003DMG400010904	chr00:13623221-13627754	0	1.48743	inf	0.1221	Gene of unknown function
XLOC_001285	PGSC0003DMG400015129	chr00:29275118-29276986	0	0.608828	inf	0.02965	Defensin protein
XLOC_001313	PGSC0003DMG401018057	chr00:30998474-30999123	0	0.583917	inf	0.02955	Cytochrome P450
XLOC_001512	PGSC0003DMG400032595	chr00:42943091-42943408	0	0.496978	inf	0.1221	Integrase
XLOC_001664	PGSC0003DMG400016419	chr01:3283633-3289271	0	0.400706	inf	0.0419	Cytokinin riboside 5'-monophosphate phosphoribohydrolase LOG7
XLOC_001682	PGSC0003DMG400016406	chr01:3705447-3708336	0	1.10169	inf	0.07285	Gene of unknown function
XLOC_001774	PGSC0003DMG400014723	chr01:6661314-6666017	0	0.465917	inf	0.00085	Calmodulin binding protein
XLOC_001790	PGSC0003DMG400011709	chr01:7505843-7506641	0	1.14448	inf	0.0419	CEN 1
XLOC_001792	PGSC0003DMG400011707	chr01:7522636-7524111	0	2.05316	inf	0.0012	CEN 1
XLOC_001844	PGSC0003DMG400029064	chr01:10280045-10280574	0	0.835773	inf	0.03315	Gene of unknown function
XLOC_001944	PGSC0003DMG400024129	chr01:15361466-15363116	0	1.72652	inf	0.00025	Leucoanthocyanidin dioxygenase
XLOC_001986	PGSC0003DMG400038115	chr01:17868235-17868607	0	1.40932	inf	0.0419	Gag-pol protein
XLOC_002309	PGSC0003DMG400042335	chr01:42498222-42503050	0	1.51021	inf	0.1221	Gene of unknown function
XLOC_002359	PGSC0003DMG400041872	chr01:45553763-45554288	0	0.430175	inf	0.07285	Disease resistance response protein
XLOC_002422	PGSC0003DMG400041715	chr01:49961156-49961459	0	0.490008	inf	0.1221	Gene of unknown function
XLOC_002538	PGSC0003DMG400027835	chr01:57249767-57250577	0	0.471637	inf	0.02955	Gene of unknown function
XLOC_002562	PGSC0003DMG400011323	chr01:58072043-58072704	0	5.46981	inf	0.0001	Lipid binding protein
XLOC_002600	PGSC0003DMG400022847	chr01:59885566-59885980	0	0.624558	inf	0.07285	Gene of unknown function
XLOC_002697	PGSC0003DMG400009059	chr01:62973294-62981497	0	0.588125	inf	0.18515	Reverse transcriptase
XLOC_002784	PGSC0003DMG400006802	chr01:65790747-65791963	0	0.39395	inf	0.0296	Conserved gene of unknown function
XLOC_002830	PGSC0003DMG400006320	chr01:66826867-66827533	0	0.990521	inf	0.01705	Conserved gene of unknown function
XLOC_002851	PGSC0003DMG400031126	chr01:67141269-67142003	0	1.07726	inf	0.07285	Non-specific lipid-transfer protein
XLOC_002981	PGSC0003DMG400026017	chr01:70182999-70185203	0	0.523207	inf	0.0034	Xenotropic and polytropic murine leukemia virus receptor
XLOC_003141	PGSC0003DMG400000110	chr01:73470017-73472321	0	0.448779	inf	0.00025	Wax synthase
XLOC_003262	PGSC0003DMG400038982	chr01:75907599-75908274	0	0.40287	inf	0.0419	Heat shock protein DnaJ
XLOC_003497	PGSC0003DMG400024902	chr01:80529616-80530232	0	0.433635	inf	0.0419	SRF-type transcription factor family protein
XLOC_003525	PGSC0003DMG400023778,PGSC0003DMG400023779	chr01:81099131-81104831	0	0.690062	inf	0.04835	Please refer to the Supplement_sheet
XLOC_003528	PGSC0003DMG400043946	chr01:81148453-81148768	0	0.451782	inf	0.1221	Gene of unknown function
XLOC_003645	PGSC0003DMG400025741	chr01:83504804-83505781	0	2.14403	inf	0.03075	Adhesive/proline-rich protein
XLOC_003723	PGSC0003DMG402025807	chr01:84774754-84775498	0	6.64612	inf	5e-05	Conserved gene of unknown function
XLOC_003782	PGSC0003DMG400000709	chr01:86000523-86001549	0	1.03863	inf	0.0419	DNA binding protein
XLOC_004013	PGSC0003DMG400032207	chr01:2151328-2152141	0	0.393735	inf	0.03315	Lipoxygenase
XLOC_004153	PGSC0003DMG401014734	chr01:6735092-6744153	0	0.88935	inf	0.00025	P-coumaroyl quinate/shikimate 3'-hydroxylase
XLOC_004213	PGSC0003DMG400014949	chr01:9835519-9837181	0	0.486488	inf	0.07285	Gene of unknown function
XLOC_004240	PGSC0003DMG400001189	chr01:11737487-11744611	0	0.557475	inf	0.0747	Heat shock protein binding protein
XLOC_004270	PGSC0003DMG400001015	chr01:13838613-13839706	0	0.534548	inf	0.02605	Phosphatase
XLOC_004331	PGSC0003DMG400014757	chr01:17365384-17366353	0	1.52162	inf	0.03315	LOB domain protein 1
XLOC_004347	PGSC0003DMG400014760	chr01:17681886-17683177	0	0.77533	inf	0.02955	Taxane 13-alpha-hydroxylase cytochrome P450
XLOC_004348	PGSC0003DMG400014761	chr01:17689328-17696100	0	0.428793	inf	0.07285	Cytochrome P450
XLOC_004385	PGSC0003DMG400017905	chr01:20558627-20559634	0	0.591538	inf	0.0168	Conserved gene of unknown function
XLOC_004696	PGSC0003DMG400007724	chr01:42717475-42718062	0	0.645811	inf	0.0419	Pentatricopeptide repeat-containing protein
XLOC_004725	PGSC0003DMG400026694	chr01:44654557-44654863	0	0.552967	inf	0.1221	Gene of unknown function
XLOC_004837	PGSC0003DMG400007751	chr01:51979209-51979611	0	0.471212	inf	0.0996	Conserved gene of unknown function
XLOC_004918	PGSC0003DMG400011338	chr01:57846137-57848505	0	0.754968	inf	0.02955	Gene of unknown function
XLOC_004950	PGSC0003DMG400022684	chr01:58840970-58844996	0	0.545768	inf	0.19795	Gene of unknown function
XLOC_004991	PGSC0003DMG402006284	chr01:60546881-60555723	0	2.09248	inf	0.0866	Gene of unknown function
XLOC_005299	PGSC0003DMG401026045	chr01:69640358-69643340	0	1.19526	inf	0.22705	Conserved gene of unknown function
XLOC_005460	PGSC0003DMG400000212	chr01:73235458-73236438	0	0.703596	inf	0.07285	Triptychon and cpc
XLOC_005633	PGSC0003DMG400024751	chr01:77313312-77314634	0	1.41466	inf	0.00065	Conserved gene of unknown function
XLOC_005765	PGSC0003DMG400024918	chr01:80290148-80296308	0	0.762274	inf	0.1221	Conserved gene of unknown function
XLOC_005880	PGSC0003DMG400033587	chr01:82341680-82342304	0	0.481371	inf	0.0537	Proline-rich protein
XLOC_005929	PGSC0003DMG400025838	chr01:83563501-83564615	0	0.403396	inf	0.0168	Transcription regulation
XLOC_006115	PGSC0003DMG400001614	chr01:86969862-86970598	0	0.494007	inf	0.03315	SAUR family protein
XLOC_006261	PGSC0003DMG400046534	chr02:6070396-6070986	0	0.406575	inf	0.1221	Gene of unknown function
XLOC_006496	PGSC0003DMG400023891	chr02:20234997-20236047	0	0.599816	inf	0.0012	Conserved gene of unknown function
XLOC_006649	PGSC0003DMG400006632	chr02:25638186-25641521	0	1.32833	inf	0.0014	Conserved gene of unknown function
XLOC_007112	PGSC0003DMG401016475	chr02:36463202-36467130	0	0.652981	inf	0.00655	Multicopper oxidase
XLOC_007139	PGSC0003DMG400016722	chr02:36961117-36964883	0	7.79858	inf	0.09915	Glutathione S-transferase
XLOC_007157	PGSC0003DMG400025595	chr02:37305233-37305545	0	0.500622	inf	0.1221	Kinase
XLOC_007288	PGSC0003DMG400003639	chr02:39419499-39420490	0	0.415453	inf	0.03315	Conserved gene of unknown function
XLOC_007395	PGSC0003DMG400030593	chr02:41576323-41577018	0	2.33544	inf	0.0007	Proteinase inhibitor IIa
XLOC_007505	PGSC0003DMG403004013	chr02:43694267-43694727	0	0.597515	inf	0.07285	Gene of unknown function
XLOC_007711	PGSC0003DMG400012617	chr02:47579288-47580195	0	0.951969	inf	0.0012	Copper ion binding protein
XLOC_008133	PGSC0003DMG402004500	chr02:21647630-21649330	0	0.378486	inf	0.0016	Glycosyltransferase 1
XLOC_008176	PGSC0003DMG400026681	chr02:23038170-23040474	0	1.76029	inf	0.0996	Cyclin A1
XLOC_008362	PGSC0003DMG400010370	chr02:27836377-27837169	0	0.426559	inf	0.0419	Serine-threonine protein kinase, plant-type
XLOC_008679	PGSC0003DMG402022401	chr02:34977364-34978656	0	0.566895	inf	0.00155	Conserved gene of unknown function
XLOC_008739	PGSC0003DMG400016443	chr02:36573576-36575534	0	0.385492	inf	0.07285	Gene of unknown function
XLOC_008771	PGSC0003DMG400025593	chr02:37250812-37251151	0	0.926848	inf	0.0996	Gag-pol protein
XLOC_008830	PGSC0003DMG400041750	chr02:38609987-38610463	0	1.30445	inf	0.0419	Gene of unknown function
XLOC_009303	PGSC0003DMG400000482	chr02:47213320-47213994	0	0.975351	inf	0.0419	Glutaredoxin
XLOC_009394	PGSC0003DMG400013390	chr03:316868-319526	0	0.761984	inf	0.0419	Calmodulin
XLOC_009434	PGSC0003DMG400026751	chr03:1190722-1192863	0	0.482235	inf	0.04375	Conserved gene of unknown function
XLOC_009483	PGSC0003DMG400005051	chr03:2479894-2480717	0	2.26861	inf	0.0009	Conserved gene of unknown function
XLOC_009526	PGSC0003DMG400022535	chr03:3739713-3741448	0	1.47739	inf	0.0016	Lactoylglutathione lyase
XLOC_009548	PGSC0003DMG400042086	chr03:4556307-4556616	0	0.48179	inf	0.1221	Gene of unknown function
XLOC_009587	PGSC0003DMG400030258	chr03:6278270-6281309	0	2.73123	inf	0.07285	Cytochrome-c oxidase
XLOC_010078	PGSC0003DMG400020605	chr03:36041610-36048004	0	0.732367	inf	5e-05	MLO1
XLOC_010144	PGSC0003DMG400018844	chr03:38407281-38409144	0	12.5486	inf	5e-05	Beta expansin 2
XLOC_010293	PGSC0003DMG400010128	chr03:43944959-43945792	0	458.678	inf	5e-05	Serine protease inhibitor 7
XLOC_010295	PGSC0003DMG400009511	chr03:44035250-44036076	0	115.883	inf	5e-05	Aspartic protease inhibitor 8
XLOC_010514	PGSC0003DMG400015286	chr03:50197883-50198633	0	1.48109	inf	0.00065	Miraculin
XLOC_010610	PGSC0003DMG400018176	chr03:52311804-52312667	0	1.90596	inf	0.00055	Oleosin
XLOC_010810	PGSC0003DMG400019517	chr03:56065421-56065940	0	7.40612	inf	5e-05	Chitin-binding lectin 1
XLOC_010812	PGSC0003DMG400000593	chr03:56323680-56324169	0	0.476224	inf	0.0996	Flavonol synthase/flavanone 3-hydroxylase
XLOC_011238	PGSC0003DMG400005085	chr03:2219720-2220668	0	0.450021	inf	0.0168	Nuclease
XLOC_011240	PGSC0003DMG400005058	chr03:2241926-2246408	0	0.466957	inf	0.01705	Anthranilate N-benzoyltransferase protein
XLOC_011241	PGSC0003DMG400005059	chr03:2249234-2252078	0	2.47651	inf	5e-05	Conserved gene of unknown function
XLOC_011243	PGSC0003DMG400005061	chr03:2261096-2263734	0	1.41218	inf	0.00015	Anthranilate N-benzoyltransferase protein
XLOC_011249	PGSC0003DMG400005068	chr03:2390240-2391088	0	1.88442	inf	0.001	HR7 protein
XLOC_011343	PGSC0003DMG400019586	chr03:4649574-4650773	0	0.724621	inf	0.1221	Gene of unknown function
XLOC_011364	PGSC0003DMG400016682	chr03:5437763-5438982	0	0.424316	inf	0.09225	High mobility group protein
XLOC_011366	PGSC0003DMG400016702	chr03:5572331-5572709	0	0.367781	inf	0.1221	Conserved gene of unknown function
XLOC_011563	PGSC0003DMG400031455	chr03:17182185-17186379	0	0.376037	inf	0.0996	Late blight resistance protein
XLOC_011695	PGSC0003DMG400012379	chr03:28509239-28509976	0	2.03229	inf	0.1221	Kinesin heavy chain
XLOC_011887	PGSC0003DMG400037672	chr03:37585792-37590324	0	0.929147	inf	0.0168	Blue copper protein
XLOC_012156	PGSC0003DMG400018553	chr03:46005658-46010878	0	0.381335	inf	0.1318	Gene of unknown function
XLOC_012286	PGSC0003DMG400010147	chr03:49392669-49393484	0	8.01189	inf	5e-05	Kunitz-type enzyme inhibitor S9C11
XLOC_012289	PGSC0003DMG400010144	chr03:49514288-49514969	0	0.367854	inf	0.0537	Stigma expressed protein
XLOC_012292	PGSC0003DMG400010141	chr03:49611603-49612275	0	2.11641	inf	0.0007	Stigma expressed protein
XLOC_012305	PGSC0003DMG400009512	chr03:49926017-49926578	0	665.504	inf	5e-05	Kunitz-type proteinase inhibitor
XLOC_012306	PGSC0003DMG400009513	chr03:49930057-49930845	0	102.66	inf	5e-05	Aspartic protease inhibitor 5
XLOC_012410	PGSC0003DMG400018121	chr03:52133168-52133993	0	0.368325	inf	0.0419	Conserved gene of unknown function
XLOC_012608	PGSC0003DMG401019533	chr03:55943852-55945734	0	3.99921	inf	0.0109	Gip1
XLOC_012624	PGSC0003DMG400000633	chr03:56502401-56502712	0	2.0978	inf	0.0537	Glycoside hydrolase, family 28
XLOC_012743	PGSC0003DMG400005663	chr03:58539427-58541137	0	0.961675	inf	0.00035	Glycosyltransferase
XLOC_012761	PGSC0003DMG400005648	chr03:58793989-58797505	0	0.374752	inf	0.0012	Conserved gene of unknown function
XLOC_012972	PGSC0003DMG400002831	chr04:361947-368066	0	0.781267	inf	0.0537	Conserved gene of unknown function
XLOC_013048	PGSC0003DMG400029523	chr04:2478841-2479386	0	3.17808	inf	0.01705	Major latex
XLOC_013079	PGSC0003DMG400029492	chr04:3194603-3194946	0	0.407988	inf	0.1221	Glucosyltransferase
XLOC_013094	PGSC0003DMG400029484	chr04:3434986-3436046	0	1.07469	inf	0.03315	Defensin J1-2
XLOC_013171	PGSC0003DMG400025452	chr04:5350099-5350642	0	1.09197	inf	0.02955	Gene of unknown function
XLOC_013230	PGSC0003DMG400027749	chr04:7068969-7070429	0	4.66444	inf	0.0002	UPF0497 membrane protein PIMP1
XLOC_013316	PGSC0003DMG402023603	chr04:8788430-8788953	0	2.80641	inf	0.00065	Cysteine proteinase inhibitor
XLOC_013383	PGSC0003DMG400007617	chr04:11331109-11332797	0	1.04191	inf	0.1221	Mitochondrial carrier protein
XLOC_013386	PGSC0003DMG400007621	chr04:11391066-11392231	0	0.363206	inf	0.07285	GAST1 protein
XLOC_013403	PGSC0003DMG400010639	chr04:12351177-12351855	0	0.366712	inf	0.0419	S-adenosylmethionine-dependent methyltransferase
XLOC_014174	PGSC0003DMG400025091	chr04:61114412-61114891	0	8.67154	inf	5e-05	Conserved gene of unknown function
XLOC_014404	PGSC0003DMG400003311	chr04:67591591-67592017	0	3.2755	inf	0.0016	Conserved gene of unknown function
XLOC_014520	PGSC0003DMG400003682	chr04:69817778-69818545	0	1.02335	inf	0.01705	DNA binding protein
XLOC_014546	PGSC0003DMG400003708	chr04:70400343-70402770	0	0.713612	inf	0.03315	Inner membrane transport protein
XLOC_014863	PGSC0003DMG400025453	chr04:5347553-5348044	0	1.62597	inf	0.01705	Gene of unknown function
XLOC_014869	PGSC0003DMG400025447	chr04:5393792-5394245	0	0.613879	inf	0.07285	Gene of unknown function
XLOC_014948	PGSC0003DMG400023593	chr04:7906935-7909082	0	0.616538	inf	0.00115	AP2 domain class transcription factor
XLOC_014968	PGSC0003DMG402023625	chr04:8237923-8238456	0	2.94557	inf	0.097	Lipid binding protein
XLOC_015043	PGSC0003DMG400027278	chr04:10154971-10155325	0	0.640329	inf	0.0996	Gene of unknown function
XLOC_015161	PGSC0003DMG400035053	chr04:17520052-17521611	0	0.683771	inf	0.07285	Gene of unknown function
XLOC_015341	PGSC0003DMG400028995	chr04:32713173-32715647	0	0.495111	inf	0.07285	Kinase family protein
XLOC_015516	PGSC0003DMG401010686	chr04:46045679-46047960	0	0.625504	inf	0.0034	Conserved gene of unknown function
XLOC_015946	PGSC0003DMG400009488	chr04:62724924-62729424	0	0.675994	inf	0.0608	Late blight resistance protein
XLOC_016011	PGSC0003DMG400037894	chr04:64866740-64868048	0	0.823821	inf	0.00065	Aspartic proteinase nepenthesin-1
XLOC_016114	PGSC0003DMG401007944	chr04:67728572-67729138	0	2.43026	inf	0.10285	Gene of unknown function
XLOC_016133	PGSC0003DMG400008015	chr04:68278698-68281749	0	0.412708	inf	0.0009	Glycogenin
XLOC_016197	PGSC0003DMG400005142	chr04:69609691-69610016	0	0.969994	inf	0.0996	Serine protease inhibitor, potato inhibitor I-type family protein
XLOC_016272	PGSC0003DMG400009943	chr04:70997743-70998584	0	0.807503	inf	0.1221	Cyclin B
XLOC_016303	PGSC0003DMG400009971	chr04:71484267-71484682	0	0.611822	inf	0.07285	Conserved gene of unknown function
XLOC_016346	PGSC0003DMG400010016	chr04:72080847-72081473	0	0.495178	inf	0.0419	Gene of unknown function
XLOC_016354	PGSC0003DMG400005564	chr05:33600-38843	0	2.0699	inf	0.218	Ribosomal protein L32
XLOC_016385	PGSC0003DMG400028372	chr05:522523-523316	0	0.961089	inf	0.0168	Conserved gene of unknown function
XLOC_016584	PGSC0003DMG400018456	chr05:4796346-4796888	0	0.845614	inf	0.02955	Conserved gene of unknown function
XLOC_016716	PGSC0003DMG400030980	chr05:8259998-8268810	0	0.541915	inf	0.23345	Polygalacturonase non-catalytic subunit AroGP3
XLOC_016717	PGSC0003DMG400031001	chr05:8290842-8291145	0	2.19495	inf	0.0537	Gene of unknown function
XLOC_016952	PGSC0003DMG400014969	chr05:19760775-19761233	0	0.412187	inf	0.0996	Gene of unknown function
XLOC_016953	PGSC0003DMG400046744	chr05:19965806-19966121	0	1.6091	inf	0.0537	Gene of unknown function
XLOC_017162	PGSC0003DMG400010902	chr05:35275671-35275976	0	1.02845	inf	0.0996	Conserved gene of unknown function
XLOC_017178	PGSC0003DMG400013051	chr05:36703113-36703580	0	0.679715	inf	0.0537	Gene of unknown function
XLOC_017242	PGSC0003DMG400003352	chr05:41731286-41732681	0	0.544487	inf	0.0009	Amino acid transporter
XLOC_017252	PGSC0003DMG400005272	chr05:42500789-42503212	0	0.384391	inf	0.0168	Peroxidase 27
XLOC_017295	PGSC0003DMG400033872	chr05:44242599-44244430	0	1.73126	inf	5e-05	Delta-8 sphingolipid desaturase
XLOC_017392	PGSC0003DMG401030108	chr05:46817360-46818666	0	0.370828	inf	0.0419	Gene of unknown function
XLOC_017401	PGSC0003DMG400021834	chr05:47049114-47050456	0	2.37047	inf	0.00025	Metal ion binding protein
XLOC_017414	PGSC0003DMG400016005	chr05:47363277-47363586	0	0.378414	inf	0.1221	Gene of unknown function
XLOC_017490	PGSC0003DMG400019110	chr05:48886959-48888729	0	19.6097	inf	5e-05	Chalcone synthase 2
XLOC_017523	PGSC0003DMG400008469	chr05:49800413-49801028	0	1.01332	inf	0.02215	Gene of unknown function
XLOC_017537	PGSC0003DMG400023535	chr05:50094386-50094932	0	2.32265	inf	0.00055	Gene of unknown function
XLOC_017562	PGSC0003DMG400023546	chr05:50504564-50506779	0	0.523349	inf	0.2084	Gene of unknown function
XLOC_017578	PGSC0003DMG400023543	chr05:50792816-50793332	0	3.73668	inf	0.00055	Conserved gene of unknown function
XLOC_017739	PGSC0003DMG400025125	chr05:1555075-1558373	0	0.407205	inf	0.10275	Gene of unknown function
XLOC_017748	PGSC0003DMG400000823	chr05:1889589-1891173	0	0.37491	inf	0.0016	TCP transcription factor
XLOC_017760	PGSC0003DMG400012972	chr05:2232557-2233472	0	1.57352	inf	0.00055	Conserved gene of unknown function
XLOC_017818	PGSC0003DMG400030585	chr05:3536537-3543424	0	1.6072	inf	0.2218	Gene of unknown function
XLOC_017932	PGSC0003DMG400017624	chr05:5961825-5962763	0	0.443622	inf	0.06925	Serine/threonine protein kinase
XLOC_017950	PGSC0003DMG400022623	chr05:6393507-6393837	0	1.28179	inf	0.07285	Glutathione S-transferase 1
XLOC_018008	PGSC0003DMG400004136	chr05:7838199-7838648	0	5.80439	inf	0.00025	Gene of unknown function
XLOC_018072	PGSC0003DMG400016996	chr05:9714774-9717165	0	13.4138	inf	5e-05	Nitrate transporter
XLOC_018497	PGSC0003DMG400039942	chr05:34392348-34394665	0	1.79011	inf	0.0996	Gene of unknown function
XLOC_018592	PGSC0003DMG400045327	chr05:41441680-41445831	0	0.407974	inf	0.07285	O-glucosyltransferase 3
XLOC_018749	PGSC0003DMG401011656	chr05:47464376-47473122	0	1.15277	inf	0.19485	Conserved gene of unknown function
XLOC_018792	PGSC0003DMG400027202	chr05:48416599-48418300	0	4.30133	inf	5e-05	MYB-like DNA-binding domain protein
XLOC_019011	PGSC0003DMG400042787	chr06:987857-988319	0	0.381924	inf	0.0996	Transport inhibitor response 1
XLOC_019160	PGSC0003DMG400037361	chr06:5618238-5620225	0	0.492214	inf	0.2152	Zinc finger protein
XLOC_019291	PGSC0003DMG400016895	chr06:14549895-14550207	0	0.515906	inf	0.1221	Gene of unknown function
XLOC_019345	PGSC0003DMG400029135	chr06:18593328-18596817	0	1.69282	inf	0.1221	NADH-ubiquinone oxidoreductase fe-s protein
XLOC_019395	PGSC0003DMG400029672	chr06:22536813-22539644	0	2.15752	inf	0.0001	Auxin-induced protein 5NG4
XLOC_019452	PGSC0003DMG400038056	chr06:26763943-26764375	0	0.4914	inf	0.1221	Gene of unknown function
XLOC_019483	PGSC0003DMG400015658	chr06:28845456-28845828	0	0.883472	inf	0.07285	Conserved gene of unknown function
XLOC_019612	PGSC0003DMG400025271	chr06:36717955-36719196	0	0.430881	inf	0.1221	Gene of unknown function
XLOC_019729	PGSC0003DMG400011821	chr06:40660566-40661531	0	0.768955	inf	0.0009	Conserved gene of unknown function
XLOC_019772	PGSC0003DMG400018066	chr06:41649831-41651604	0	0.43924	inf	0.01705	Sesquiterpene synthase 2
XLOC_019815	PGSC0003DMG400013816	chr06:43585357-43588353	0	1.1394	inf	0.00055	Conserved gene of unknown function
XLOC_019872	PGSC0003DMG400016788	chr06:45153726-45154514	0	0.760564	inf	0.00165	Gene of unknown function
XLOC_020065	PGSC0003DMG400028541	chr06:49751326-49751976	0	1.22453	inf	0.01705	Polygalacturonase
XLOC_020100	PGSC0003DMG401028917	chr06:50306143-50309335	0	0.835603	inf	0.21885	Gene of unknown function
XLOC_020234	PGSC0003DMG400027054	chr06:52974773-52975515	0	19.9595	inf	5e-05	Kunitz-type protease inhibitor KPI-D12
XLOC_020275	PGSC0003DMG402026923	chr06:53643709-53647656	0	0.908057	inf	0.22145	Oxidoreductase, 2OG-Fe oxygenase family protein
XLOC_020329	PGSC0003DMG402005885	chr06:54778036-54782729	0	9.62634	inf	0.17365	Gene of unknown function
XLOC_020331	PGSC0003DMG400005923	chr06:54807109-54808058	0	2.09775	inf	0.1086	Ubiquinol-cytochrome C reductase
XLOC_020653	PGSC0003DMG400010892	chr06:1465737-1469058	0	0.364156	inf	0.00065	Conserved gene of unknown function
XLOC_020695	PGSC0003DMG400002406	chr06:2742498-2742855	0	0.68476	inf	0.0996	Gene of unknown function
XLOC_020750	PGSC0003DMG400002141	chr06:4623482-4624291	0	0.546412	inf	0.02215	DVL13
XLOC_020955	PGSC0003DMG400043881	chr06:18538601-18540725	0	0.408175	inf	0.07285	Gag-pol protein
XLOC_021154	PGSC0003DMG400027976	chr06:31172330-31173218	0	15.9002	inf	5e-05	Hypoxia induced protein conserved region containing protein
XLOC_021360	PGSC0003DMG400016266	chr06:40312412-40317162	0	1.64959	inf	0.1221	Gene of unknown function
XLOC_021529	PGSC0003DMG400020478	chr06:45730209-45730958	0	4.5927	inf	0.02215	ATP binding protein
XLOC_021531	PGSC0003DMG400020481	chr06:45757386-45758100	0	1.83609	inf	0.00085	14 kDa proline-rich protein DC2.15
XLOC_021679	PGSC0003DMG400016527	chr06:49209792-49210473	0	0.398176	inf	0.0419	AP2 domain-containing transcription factor 2
XLOC_021689	PGSC0003DMG400016538	chr06:49409224-49410217	0	1.1058	inf	0.0034	Conserved gene of unknown function
XLOC_021998	PGSC0003DMG402011998	chr06:55526923-55528285	0	5.80244	inf	5e-05	High-affinity nitrate transporter
XLOC_022044	PGSC0003DMG400043278	chr06:56360683-56361309	0	1.44731	inf	0.0016	Conserved gene of unknown function
XLOC_022080	PGSC0003DMG400037544	chr06:56916609-56916966	0	0.375477	inf	0.1221	S-protein homologue
XLOC_022202	PGSC0003DMG400020071	chr06:58756762-58758225	0	1.39159	inf	0.00055	MYB8
XLOC_022216	PGSC0003DMG401020132	chr06:58973430-58974725	0	1.83367	inf	0.20615	Gene of unknown function
XLOC_022238	PGSC0003DMG400024047	chr06:59380053-59380371	0	1.57745	inf	0.07285	Gene of unknown function
XLOC_022327	PGSC0003DMG400027454	chr07:2131087-2131582	0	0.534323	inf	0.0537	RNase Phy3
XLOC_022422	PGSC0003DMG400030904	chr07:4515159-4519688	0	0.691316	inf	0.0235	YABBY domain class transcription factor
XLOC_022439	PGSC0003DMG400010980	chr07:5372093-5377651	0	0.364783	inf	0.0419	SET domain-containing protein SET102
XLOC_022561	PGSC0003DMG400013775	chr07:12605140-12611443	0	0.36802	inf	0.1221	Gene of unknown function
XLOC_022968	PGSC0003DMG400011749	chr07:41953951-41955645	0	2.05858	inf	5e-05	UDP-galactose:solanidine galactosyltransferase
XLOC_023003	PGSC0003DMG400035516	chr07:42990576-42990888	0	0.943474	inf	0.0996	Auxin responsive protein
XLOC_023005	PGSC0003DMG400017418	chr07:43066023-43067041	0	1.28171	inf	0.0996	Alcohol dehydrogenase
XLOC_023174	PGSC0003DMG400018398	chr07:48368090-48368633	0	14.4724	inf	5e-05	Conserved gene of unknown function
XLOC_023274	PGSC0003DMG400020435	chr07:50341382-50341727	0	1.31906	inf	0.0537	Zinc finger family protein
XLOC_023321	PGSC0003DMG400031086	chr07:51481055-51481360	0	0.553433	inf	0.1221	Conserved gene of unknown function
XLOC_023322	PGSC0003DMG400031104	chr07:51485865-51486443	0	2.14887	inf	0.00055	Conserved gene of unknown function
XLOC_023539	PGSC0003DMG400022295	chr07:55244659-55245205	0	8.37773	inf	5e-05	Conserved gene of unknown function
XLOC_023570	PGSC0003DMG400046006	chr07:55828506-55829357	0	0.454148	inf	0.0419	Gene of unknown function
XLOC_023577	PGSC0003DMG400022261	chr07:55915951-55916661	0	1.05612	inf	0.0419	Metal ion binding protein
XLOC_023664	PGSC0003DMG400011194	chr07:1071667-1072006	0	0.759786	inf	0.0996	60s acidic ribosomal protein
XLOC_023720	PGSC0003DMG400043108	chr07:2362156-2362531	0	4.88298	inf	0.0012	STS14 protein
XLOC_024018	PGSC0003DMG400037229	chr07:18211957-18212374	0	0.606159	inf	0.07285	Gene of unknown function
XLOC_024308	PGSC0003DMG400013544	chr07:40738326-40747584	0	0.619855	inf	0.0002	Lupeol synthase
XLOC_024416	PGSC0003DMG400000671	chr07:45001522-45002419	0	0.359451	inf	0.03315	SIN3 component, histone deacetylase complex
XLOC_024423	PGSC0003DMG400000666	chr07:45112314-45112900	0	0.817564	inf	0.02955	Gene of unknown function
XLOC_024448	PGSC0003DMG400017111	chr07:45960332-45963812	0	0.813137	inf	0.0034	Cell differentiation protein rcd1
XLOC_024516	PGSC0003DMG400015088	chr07:48103027-48107371	0	0.428712	inf	0.02215	D6-type cyclin
XLOC_024554	PGSC0003DMG400032828	chr07:49375082-49376530	0	0.38487	inf	0.00165	Serine-threonine protein kinase, plant-type
XLOC_024615	PGSC0003DMG400017319	chr07:50553809-50554130	0	1.99546	inf	0.0419	CYP72A56
XLOC_024642	PGSC0003DMG400017344	chr07:51094719-51095430	0	0.478084	inf	0.03315	Conserved gene of unknown function
XLOC_024675	PGSC0003DMG400027630	chr07:51997841-52007739	0	0.463775	inf	0.1841	Heme-binding protein
XLOC_024700	PGSC0003DMG400007098	chr07:52513998-52514721	0	1.09121	inf	0.0016	Glutenin high molecular weight subunit DY10
XLOC_024795	PGSC0003DMG400013922	chr07:54565210-54565744	0	0.701783	inf	0.0419	Gene of unknown function
XLOC_024944	PGSC0003DMG400012523	chr08:124091-133704	0	1.63063	inf	5e-05	SPX domain-containing membrane protein
XLOC_024997	PGSC0003DMG400036785	chr08:1296196-1296541	0	0.809479	inf	0.0996	Conserved gene of unknown function
XLOC_025019	PGSC0003DMG400026282	chr08:1908035-1910376	0	0.848087	inf	0.02955	Gene of unknown function
XLOC_025126	PGSC0003DMG400005801	chr08:5417047-5417401	0	0.363393	inf	0.1221	Gene of unknown function
XLOC_025197	PGSC0003DMG400030163	chr08:9532732-9533235	0	1.70938	inf	0.0034	Avr9/Cf-9 rapidly elicited protein 180
XLOC_025202	PGSC0003DMG400009653	chr08:10034164-10034485	0	0.507529	inf	0.1221	Polyprotein
XLOC_025209	PGSC0003DMG400031506	chr08:10394102-10394433	0	0.676559	inf	0.0996	Gag-pol protein
XLOC_025234	PGSC0003DMG400008782	chr08:12051012-12052531	0	0.808243	inf	0.02215	Conserved gene of unknown function
XLOC_025602	PGSC0003DMG400004477	chr08:38258949-38259632	0	1.24883	inf	0.00115	Lachrymatory-factor synthase
XLOC_025667	PGSC0003DMG400044717	chr08:41117521-41117842	0	0.440692	inf	0.1221	Non-specific lipid-transfer protein
XLOC_026015	PGSC0003DMG400004797	chr08:52532858-52533558	0	9.01948	inf	5e-05	P-rich protein EIG-I30
XLOC_026016	PGSC0003DMG400004796	chr08:52538826-52539655	0	0.87367	inf	0.00165	Extensin
XLOC_026030	PGSC0003DMG400004783	chr08:52823011-52823695	0	4.24446	inf	5e-05	P-rich protein EIG-I30
XLOC_026240	PGSC0003DMG400012247	chr08:56520553-56521002	0	4.25318	inf	0.00065	Conserved gene of unknown function
XLOC_026353	PGSC0003DMG400026318	chr08:2190299-2190677	0	0.589349	inf	0.0996	Conserved gene of unknown function
XLOC_026384	PGSC0003DMG400034122	chr08:3071459-3071829	0	0.411631	inf	0.1221	H+-transporting two-sector ATPase beta chain
XLOC_026583	PGSC0003DMG400043039	chr08:10716141-10717325	0	0.638459	inf	0.1221	Gene of unknown function
XLOC_026586	PGSC0003DMG400012094	chr08:10835837-10836816	0	0.524764	inf	0.0034	RNase H family protein
XLOC_026905	PGSC0003DMG400024397	chr08:33058918-33059221	0	0.475694	inf	0.1221	RNase H family protein
XLOC_026924	PGSC0003DMG400036565	chr08:34107719-34108121	0	0.475492	inf	0.0996	Ubiquitin carboxyl-terminal hydrolase
XLOC_027004	PGSC0003DMG400002234	chr08:38955160-38955949	0	6.81132	inf	5e-05	Dad1/CCD8
XLOC_027174	PGSC0003DMG400038193	chr08:46129627-46129930	0	0.556159	inf	0.1221	Gene of unknown function
XLOC_027239	PGSC0003DMG400036318	chr08:48264828-48265608	0	0.391491	inf	0.0419	Transcription factor
XLOC_027409	PGSC0003DMG400004748	chr08:52527084-52527668	0	0.514297	inf	0.0537	Extensin
XLOC_027421	PGSC0003DMG400004737	chr08:52807392-52808142	0	2.07701	inf	0.00055	P-rich protein EIG-I30
XLOC_027422	PGSC0003DMG400004736	chr08:52816521-52817143	0	3.90963	inf	0.00025	P-rich protein EIG-I30
XLOC_027736	PGSC0003DMG400008872	chr09:2598830-2600231	0	1.47419	inf	0.0996	Conserved gene of unknown function
XLOC_028126	PGSC0003DMG400041418	chr09:20802056-20802523	0	0.582532	inf	0.1221	Gene of unknown function
XLOC_028269	PGSC0003DMG400024344	chr09:31520019-31521721	0	3.16701	inf	5e-05	Anthocyanidin 3-O-glucosyltransferase
XLOC_028521	PGSC0003DMG400000952	chr09:46990603-46991313	0	0.784595	inf	0.1221	Phenazine biosynthesis protein
XLOC_028925	PGSC0003DMG400029620	chr09:58356998-58359082	0	2.18235	inf	5e-05	Chalcone synthase 1B
XLOC_029027	PGSC0003DMG400041692	chr09:60373562-60373946	0	0.806152	inf	0.07285	Gene of unknown function
XLOC_029092	PGSC0003DMG400008497	chr09:54360-54663	0	0.440268	inf	0.1221	Embryogensis abundant protein
XLOC_029097	PGSC0003DMG402008489	chr09:131750-138165	0	0.738821	inf	0.2149	Mitochondrial inner membrane protease subunit
XLOC_029256	PGSC0003DMG400002695	chr09:3065806-3066418	0	0.649864	inf	0.02955	Conserved gene of unknown function
XLOC_029267	PGSC0003DMG401002701	chr09:3242898-3243959	0	3.37103	inf	0.07285	Iron-sulfur cluster assembly protein
XLOC_029269	PGSC0003DMG400002706	chr09:3432259-3434590	0	0.549512	inf	0.1221	Vacuolar protein sorting 13C protein
[truncated: 86 more rows]

## Sheet: Supplement_sheet
Table S5_DEG in Stolon
[truncated: 498 more rows]
