# Supplementary material for: Transcriptome analysis of potato shoots, roots and stolons under nitrogen stress
Source: Sci Rep. 2020 Jan 24;10:1152. doi: 10.1038/s41598-020-58167-4 (PMC6981199; doi:10.1038/s41598-020-58167-4)
Supplement: Supplementary file 11 — Dataset 10. [file 41598_2020_58167_MOESM11_ESM.xlsx]

## Sheet: Upregulated (common)
8 common DEGs in "Shoot", "Root" and "Stolon":
PGSC0003DMG400027047	UPF0497 membrane protein
PGSC0003DMG400020672	Conserved gene of unknown function
PGSC0003DMG400030388	Conserved gene of unknown function
PGSC0003DMG400000783	Extensin
PGSC0003DMG400000184	Ferric-chelate reductase
PGSC0003DMG400020673	Conserved gene of unknown function
PGSC0003DMG402012350	GTP binding protein
PGSC0003DMG400020671	Conserved gene of unknown function
20 common DEGs in "Shoot" and "Root":
PGSC0003DMG400016033	Glutaredoxin family protein
PGSC0003DMG400029853	Conserved gene of unknown function
PGSC0003DMG400001598	Snakin-2
PGSC0003DMG401011556	Conserved gene of unknown function
PGSC0003DMG400031816	Pectinesterase
PGSC0003DMG400024120	Peptide transporter
PGSC0003DMG400020674	Conserved gene of unknown function
PGSC0003DMG400028426	Cellulose synthase catalytic subunit
PGSC0003DMG400020670	Conserved gene of unknown function
PGSC0003DMG400030784	Glutaredoxin family protein
PGSC0003DMG400028601	Alpha-L-fucosidase 2
PGSC0003DMG400020678	Conserved gene of unknown function
PGSC0003DMG400000818	Lysine/histidine transporter
PGSC0003DMG400011411	Gene of unknown function
PGSC0003DMG402022640	Two-component sensor protein histidine protein kinase
PGSC0003DMG400040105	RTM1 protein
PGSC0003DMG400010768	Glutaredoxin
PGSC0003DMG402001494	PR10
PGSC0003DMG400015933	Pectinesterase PPE8B
PGSC0003DMG400029740	Conserved gene of unknown function
17 common DEGs in "Shoot" and "Stolon":
PGSC0003DMG400030925	Conserved gene of unknown function
PGSC0003DMG400030172	Aspartic proteinase oryzasin-1
PGSC0003DMG400006378	Multidrug resistance pump
PGSC0003DMG400018930	Proteinase inhibitor I4, serpin
PGSC0003DMG400006856	Conserved gene of unknown function
PGSC0003DMG400003040	Osmotin
PGSC0003DMG400016515	Conserved gene of unknown function
PGSC0003DMG400001559	Transporter
PGSC0003DMG400014894	Membrane protein
PGSC0003DMG402014605	DUF26 domain-containing protein 1
PGSC0003DMG400003626	Lactoylglutathione lyase
PGSC0003DMG400001671	Peptide transporter
PGSC0003DMG400024474	Gonadotropin beta chain
PGSC0003DMG400005901	Aspartic proteinase nepenthesin-2
PGSC0003DMG400026617	Methylketone synthase Ib
PGSC0003DMG400024948	Arabinogalactan protein
PGSC0003DMG400016458	Multi antimicrobial extrusion family protein
96 common DEGs in "Root" and "Stolon":
PGSC0003DMG400019675	High-affinity nitrate transporter
PGSC0003DMG400002208	Protein phosphatase-2c
PGSC0003DMG400003367	Conserved gene of unknown function
PGSC0003DMG401007615,PGSC0003DMG402007615	Please refer to the Supplement_sheet
PGSC0003DMG400008224	Glutaredoxin
PGSC0003DMG400030731	Metallocarboxypeptidase inhibitor
PGSC0003DMG402010883	MYB transcription factor MYB139
PGSC0003DMG400009247	Root-specific metal transporter
PGSC0003DMG400030382	Class III peroxidase
PGSC0003DMG401010883	R2r3-myb transcription factor
PGSC0003DMG400020433	DNAJ heat shock N-terminal domain-containing protein
PGSC0003DMG400017398	Snf1-kinase beta subunit, plants
PGSC0003DMG400006993	Class III peroxidase
PGSC0003DMG400001249	Gibberellin 20 oxidase
PGSC0003DMG400028622	Acyl-protein thioesterase
PGSC0003DMG400004129	Conserved gene of unknown function
PGSC0003DMG401010492,PGSC0003DMG402010492	Please refer to the Supplement_sheet
PGSC0003DMG400017955	Auxin efflux carrier component
PGSC0003DMG400000408	Xyloglucan endotransglucosylase-hydrolase XTH6
PGSC0003DMG400014054	Oligopeptide transporter
PGSC0003DMG400024972	Conserved gene of unknown function
PGSC0003DMG400005335	Truncated NBS-LRR resistance protein
PGSC0003DMG400014228	Inositol polyphosphate multikinase
PGSC0003DMG400027146	Chalcone synthase B
PGSC0003DMG400003936	Primary amine oxidase
PGSC0003DMG400017632	Thioredoxin H
PGSC0003DMG400017413	Phosphofructokinase
PGSC0003DMG400022555	Ubiquitin carrier protein
PGSC0003DMG400030969	Transcription factor
PGSC0003DMG400007759	ARF GTPase activator
PGSC0003DMG400026575	Class III peroxidase
PGSC0003DMG400000794	Extensin (ext)
PGSC0003DMG400019671	Glutaredoxin
PGSC0003DMG400006700	Conserved gene of unknown function
PGSC0003DMG402019060	Sucrose-phosphate synthase isoform C
PGSC0003DMG400007665	Cinnamoyl-CoA reductase
PGSC0003DMG400020677	Conserved gene of unknown function
PGSC0003DMG400019265	Small heat-shock protein
PGSC0003DMG400025108	Gene of unknown function
PGSC0003DMG400034790	P69B protein
PGSC0003DMG400020689	Antifungal protein
PGSC0003DMG400039532	Conserved gene of unknown function
PGSC0003DMG402011540	Branched-chain-amino-acid aminotransferase
PGSC0003DMG400002235	Transcriptional factor TINY
PGSC0003DMG400010666	Flavonol synthase/flavanone 3-hydroxylase
PGSC0003DMG401023603	Inositol monophosphatase 1
PGSC0003DMG400012554	Caspase
PGSC0003DMG400021854	O-methyltransferase 3
PGSC0003DMG401001494	TSI-1 protein
PGSC0003DMG400027387	Hyoscyamine 6-dioxygenase
PGSC0003DMG400014662	RWP-RK domain-containing protein
PGSC0003DMG400012589	Cationic peroxidase
PGSC0003DMG400022037	Metal ion binding protein
PGSC0003DMG400012294	Methanol inducible protein
PGSC0003DMG400022450	Conserved gene of unknown function
PGSC0003DMG400008287	Urease accessory protein G
PGSC0003DMG402018962	Beta-amyrin synthase
PGSC0003DMG400010298	Conserved gene of unknown function
PGSC0003DMG400030011	GEM 5
PGSC0003DMG400001527	AMP dependent ligase
PGSC0003DMG400020498	Inositol-1,4,5-triphosphate-5-phosphatase
PGSC0003DMG400003866	Xyloglucan endotransglucosylase/hydrolase 12
PGSC0003DMG400011502	PEP carboxylase kinase
PGSC0003DMG400020703	Antifungal protein
PGSC0003DMG400011296	Harpin-induced 1
PGSC0003DMG400019894	Conserved gene of unknown function
PGSC0003DMG400029291	Ubiquitin-fold modifier 1
PGSC0003DMG400007844	Glutathione S-transferase
PGSC0003DMG400015130	Defensin P322
PGSC0003DMG400007466	Phosphoenolpyruvate carboxylase
PGSC0003DMG400016714	1-aminocyclopropane-1-carboxylate oxidase
PGSC0003DMG400008000	L-asparaginase
PGSC0003DMG400025803	Peroxidase 10
PGSC0003DMG400023608	Fumarylacetoacetate hydrolase
PGSC0003DMG400018312	Beta-expansin 3
PGSC0003DMG400004332	NAC domain protein
PGSC0003DMG400008413	Endo-1,4-beta-D-glucanase
PGSC0003DMG400004616	Invertase inhibitor
PGSC0003DMG400020426	2-deoxyglucose-6-phosphate phosphatase
PGSC0003DMG400010268	Cytochrome P450
PGSC0003DMG400004952	Branched-chain amino acid aminotransferase
PGSC0003DMG400005974	Tropinone reductase II
PGSC0003DMG400017163	Xenotropic and polytropic murine leukemia virus receptor pho1
PGSC0003DMG400006661	ASR4
PGSC0003DMG400005365	Formin 1
PGSC0003DMG400014869	Formin 6
PGSC0003DMG400023416	Dehydroascorbate reductase
PGSC0003DMG400017376	Fasciclin-like arabinogalactan protein 19
PGSC0003DMG400008001	D-type cyclin family 3 subgroup 3
PGSC0003DMG400008584	Conserved gene of unknown function
PGSC0003DMG400019963	ATP binding protein
PGSC0003DMG400000843	Conserved gene of unknown function
PGSC0003DMG400013523	Endo-1,4-beta-glucanase
PGSC0003DMG400023751	Basic blue copper protein
PGSC0003DMG400011711	Conserved gene of unknown function
PGSC0003DMG400018431	Alpha-expansin 1

## Sheet: Upregulated (shoot)
716 DEGs included exclusively in "Shoot":
PGSC0003DMG400016034	Glutaredoxin
PGSC0003DMG400010763	Glutaredoxin
PGSC0003DMG401031484	DNA repair protein XRCC2 homolog
PGSC0003DMG400016030	Glutaredoxin
PGSC0003DMG400016031	Glutaredoxin
PGSC0003DMG400001477	Conserved gene of unknown function
PGSC0003DMG400020787	Conserved gene of unknown function
PGSC0003DMG400026532	Deacetylase
PGSC0003DMG400010776	Chaperonin containing t-complex protein 1, epsilon subunit, tcpe
PGSC0003DMG401003154	Proteasome-activating nucleotidase
PGSC0003DMG400004621	Fip1 motif-containing protein
PGSC0003DMG400027597	Type-a response regulator
PGSC0003DMG400012987	Threonine dehydratase biosynthetic, chloroplastic
PGSC0003DMG400021701	Conserved gene of unknown function
PGSC0003DMG400017447	Gene of unknown function
PGSC0003DMG400018569	Tetratricopeptide-like helical
PGSC0003DMG400024264	Ribosomal protein l7ae
PGSC0003DMG400002221	Deacetylase
PGSC0003DMG400016875	Gene of unknown function
PGSC0003DMG400017910	Pentatricopeptide repeat-containing protein
PGSC0003DMG400010764	Glutaredoxin
PGSC0003DMG400015413	Ndr kinase
PGSC0003DMG402003154	Proteasome-activating nucleotidase
PGSC0003DMG400011821	Conserved gene of unknown function
PGSC0003DMG402006195	Conserved gene of unknown function
PGSC0003DMG400043560	U3 small nucleolar RNA-associated protein
PGSC0003DMG401012419,PGSC0003DMG402012419	Please refer to the Supplement_sheet
PGSC0003DMG400028377	14-3-3 protein Lil 1433-3
PGSC0003DMG400026145	Gene of unknown function
PGSC0003DMG400022725	Subtilisin-like protease
PGSC0003DMG400002951	Pentatricopeptide repeat-containing protein
PGSC0003DMG403003154	Proteasome-activating nucleotidase
PGSC0003DMG400008802	Pentatricopeptide repeat-containing protein
PGSC0003DMG400011311	Epoxide hydrolase 1
PGSC0003DMG400001191	Nucleolin
PGSC0003DMG400030953	RNA-binding protein
PGSC0003DMG400015754	RNA binding protein
PGSC0003DMG400005691	WD-repeat protein
PGSC0003DMG400028541	Polygalacturonase
PGSC0003DMG400010119	Fibrillarin homolog
PGSC0003DMG400006179	Nodulin family protein
PGSC0003DMG400007315	H/ACA ribonucleoprotein complex subunit 4
PGSC0003DMG400008366	H/ACA ribonucleoprotein complex subunit
PGSC0003DMG400001452	Transducin family protein
PGSC0003DMG400000240	Pentatricopeptide repeat-containing protein
PGSC0003DMG400025776	Conserved gene of unknown function
PGSC0003DMG400020576	RNA binding protein
PGSC0003DMG400030106	Glutaredoxin
PGSC0003DMG400032141	RRNA-processing protein EBP2
PGSC0003DMG400024774	Conserved gene of unknown function
PGSC0003DMG400016032	Glutaredoxin
PGSC0003DMG400008360	Tyrosine-specific transport protein
PGSC0003DMG400000654	H/ACA ribonucleoprotein complex subunit
PGSC0003DMG400027600	Zinc finger protein
PGSC0003DMG400007742	NBS-coding resistance gene protein
PGSC0003DMG400032192	RRNA-processing protein EBP2
PGSC0003DMG400018364	Conserved gene of unknown function
PGSC0003DMG401023118	Cytochrome P450-type monooxygenase 97A29
PGSC0003DMG400040010	Pentatricopeptide repeat-containing protein
PGSC0003DMG400004158	Ca2+ antiporter/cation exchanger
PGSC0003DMG402003937	P69E protein
PGSC0003DMG400020487	Phospholipase A1
PGSC0003DMG400013439	Aspartic proteinase oryzasin-1
PGSC0003DMG402025354	DNA-directed RNA polymerase
PGSC0003DMG400021894	Gene of unknown function
PGSC0003DMG400032157	Oxidoreductase, 2OG-Fe(II) oxygenase family protein
PGSC0003DMG400029860	Gene of unknown function
PGSC0003DMG400001771	Dead box ATP-dependent RNA helicase
PGSC0003DMG402021193	U3 small nucleolar RNA-interacting protein
PGSC0003DMG400031007	FK506-binding protein
PGSC0003DMG400023975	Cytochrome C oxidase assembly protein cox15
PGSC0003DMG400010766	Glutaredoxin
PGSC0003DMG400009873	Dead box ATP-dependent RNA helicase
PGSC0003DMG400020916	Fibrillarin homolog
PGSC0003DMG400022496	60S ribosome subunit biogenesis protein NIP7
PGSC0003DMG400006104	MAR-binding protein
PGSC0003DMG402024472	C2H2L domain class transcription factor
PGSC0003DMG400015383	DAG protein
PGSC0003DMG400017215	Nucleic acid binding protein
PGSC0003DMG400011575	Chaperonin CPN60-2, mitochondrial
PGSC0003DMG400010077	Oligopeptidase B
PGSC0003DMG400031837	Pentatricopeptide repeat-containing protein
PGSC0003DMG400013288	Pentatricopeptide repeat-containing protein
PGSC0003DMG400026414	Ribosomal protein l7ae
PGSC0003DMG400008511	NAD(+) ADP-ribosyltransferase-3
PGSC0003DMG401031751	Pentatricopeptide repeat
PGSC0003DMG400023353	MAR-binding protein
PGSC0003DMG400031439	Pentatricopeptide repeat-containing protein, mitochondrial
PGSC0003DMG400007622	Chaperonin containing t-complex protein 1, beta subunit, tcpb
PGSC0003DMG400002765	Nucleolar protein nop56
PGSC0003DMG400016279	Pentatricopeptide repeat-containing protein
PGSC0003DMG400010507	EMB1692
PGSC0003DMG400021177	Dead box ATP-dependent RNA helicase
PGSC0003DMG400022032	RNA binding protein
PGSC0003DMG400014346	Pentatricopeptide repeat-containing protein, chloroplastic
PGSC0003DMG400001190	Conserved gene of unknown function
PGSC0003DMG400030362	20G-Fe(II) oxidoreductase
PGSC0003DMG400033872	Delta-8 sphingolipid desaturase
PGSC0003DMG400025967	Pectinesterase
PGSC0003DMG400000516	Polyribonucleotide nucleotidyltransferase
PGSC0003DMG400003655	Aspartic proteinase nepenthesin-1
PGSC0003DMG400019658	Pentatricopeptide repeat-containing protein
PGSC0003DMG400009157	DVL19
PGSC0003DMG400012109	Mitochondrial import inner membrane translocase subunit Tim13
PGSC0003DMG400003869	Conserved gene of unknown function
PGSC0003DMG400037242	Pentatricopeptide repeat-containing protein
PGSC0003DMG400026257	Phospholipase A1
PGSC0003DMG400022353	DAG
PGSC0003DMG400003967	Conserved gene of unknown function
PGSC0003DMG400025475	Pentatricopeptide repeat-containing protein
PGSC0003DMG400018680	Mitochondrial phosphate carrier protein
PGSC0003DMG400002684	Histone deacetylase HDT1
PGSC0003DMG400013044	Gene of unknown function
PGSC0003DMG401013246	Ubiquitin-protein ligase
PGSC0003DMG400010741	Uro-adherence factor A
PGSC0003DMG400021509	LOB domain-containing protein
PGSC0003DMG400014528	Pentatricopeptide repeat-containing protein
PGSC0003DMG400019029	Tubulin--tyrosine ligase 12
PGSC0003DMG400033079	SET protein, phospatase 2A inhibitor
PGSC0003DMG400004806	LMW heat shock protein
PGSC0003DMG400005967	TRANSPARENT TESTA 12 protein
PGSC0003DMG400018107	Notchless
PGSC0003DMG400010177	Pentatricopeptide
PGSC0003DMG400011817	Conserved gene of unknown function
PGSC0003DMG400028744	Small molecular heat shock protein 10
PGSC0003DMG401003285	Protein arginine n-methyltransferase
PGSC0003DMG400046223	Pentatricopeptide repeat-containing protein
PGSC0003DMG400009145	Slow walker 2
PGSC0003DMG401021297	Conserved gene of unknown function
PGSC0003DMG400002999	Conserved gene of unknown function
PGSC0003DMG400006784	WD-repeat protein
PGSC0003DMG400013187	Hexokinase 6
PGSC0003DMG400014192	Mitochondrial glycoprotein family protein
PGSC0003DMG400013634	Ctp synthase
PGSC0003DMG400014509	BURP domain-containing protein
PGSC0003DMG400004265	DEAD-box ATP-dependent RNA helicase 48
PGSC0003DMG400013262	Pentatricopeptide repeat-containing protein
PGSC0003DMG400028391,PGSC0003DMG400028405	Please refer to the Supplement_sheet
PGSC0003DMG400009402	GTP-binding protein
PGSC0003DMG400022420	Pak inhibitor skb15
PGSC0003DMG400023358	DNA repair protein recA homolog 3, mitochondrial
PGSC0003DMG400000343	Protein arginine n-methyltransferase 1
PGSC0003DMG401014997	Zinc finger protein
PGSC0003DMG400016770	Pentatricopeptide repeat
PGSC0003DMG400045602	Pentatricopeptide repeat-containing protein
PGSC0003DMG400016643	Two-component system sensor histidine kinase/response regulator
PGSC0003DMG400019147	Xylem serine proteinase 1
PGSC0003DMG400019711	Conserved gene of unknown function
PGSC0003DMG400024895	Lactoylglutathione lyase
PGSC0003DMG400002757	Pentatricopeptide repeat-containing protein
PGSC0003DMG400008644	Programmed cell death protein
PGSC0003DMG400024421	Pentatricopeptide repeat-containing protein, mitochondrial
PGSC0003DMG400028524	60S ribosomal protein L7
PGSC0003DMG400007836	Aldose 1-epimerase
PGSC0003DMG400001770	Mitochondrial SBP40
PGSC0003DMG400021814	Conserved gene of unknown function
PGSC0003DMG400007415	Pentatricopeptide repeat-containing protein
PGSC0003DMG400025515	Zinc finger CCCH domain-containing protein 39
PGSC0003DMG400005837	AP2/ERF domain-containing transcription factor
PGSC0003DMG400015467	Pentatricopeptide repeat-containing protein, mitochondrial
PGSC0003DMG400005839	Inner membrane protein
PGSC0003DMG400025470	Aspartic proteinase nepenthesin-1
PGSC0003DMG400004711	Pentatricopeptide repeat-containing protein, mitochondrial
PGSC0003DMG400028012	Nuclear GTPase
PGSC0003DMG400001845	Purine transporter
PGSC0003DMG400032099	Pentatricopeptide repeat-containing protein
PGSC0003DMG400011746	Pectinesterase
PGSC0003DMG402022480	DNA-directed RNA polymerase II
PGSC0003DMG400024925	Ribosome biogenesis protein bop1
PGSC0003DMG400009303	Prli-interacting factor l
PGSC0003DMG400009714	Kinesin light chain
PGSC0003DMG401006147	Heat shock protein
PGSC0003DMG400013457	Mitochondrial import receptor subunit TOM22 homolog 2
PGSC0003DMG400032564	Pentatricopeptide repeat-containing protein
PGSC0003DMG401027165	Chaperonin-60kD, ch60
PGSC0003DMG400017152	Acid phosphatase 1
PGSC0003DMG400032193	GTP-binding protein
PGSC0003DMG400005063	Ccd1
PGSC0003DMG400014624	Elongation factor Tu
PGSC0003DMG400007598	Pentatricopeptide repeat-containing protein
PGSC0003DMG400028632	Flavonoid glucoyltransferase UGT73E2
PGSC0003DMG400016893	Conserved gene of unknown function
PGSC0003DMG400025346	Voltage-dependent anion channel
PGSC0003DMG400008431	Protein arginine n-methyltransferase 1
PGSC0003DMG400010550	Activator of basal transcription
PGSC0003DMG400013918	Trichohyalin
PGSC0003DMG400024729	Single-stranded DNA-binding protein, mitochondrial
PGSC0003DMG400014564	Binding protein
PGSC0003DMG400031195	Conserved gene of unknown function
PGSC0003DMG400020084	Zinc finger protein
PGSC0003DMG400010751	Conserved gene of unknown function
PGSC0003DMG400007282	Conserved gene of unknown function
PGSC0003DMG400023937	Pentatricopeptide repeat-containing protein
PGSC0003DMG400022163	Pentatricopeptide repeat-containing protein
PGSC0003DMG400026041	Protein BFR2
PGSC0003DMG400023367	Signal transducer
PGSC0003DMG400038663	Pentatricopeptide repeat-containing protein
PGSC0003DMG400001864	RNA binding protein
PGSC0003DMG400019515	SET protein, phospatase 2A inhibitor
PGSC0003DMG400026347	Protein phosphatase 1 regulatory subunit SDS22
PGSC0003DMG402021297	Conserved gene of unknown function
PGSC0003DMG400000919	Nodulin family protein
PGSC0003DMG400047204	Structural constituent of ribosome
PGSC0003DMG400016354	Histidine-rich glycoprotein
PGSC0003DMG401027528	Peter Pan
PGSC0003DMG400025700	WD-repeat protein
PGSC0003DMG400006407	Pentatricopeptide repeat-containing protein
PGSC0003DMG400015506	Protein MSP1
PGSC0003DMG400029717	Pentatricopeptide repeat-containing protein
PGSC0003DMG400031197	Conserved gene of unknown function
PGSC0003DMG403019442	Conserved gene of unknown function
PGSC0003DMG400020647	RNA binding protein
PGSC0003DMG400017207	Translation initiation factor 2B beta subunit
PGSC0003DMG400024112	Gene of unknown function
PGSC0003DMG400027361	Ribonuclease P
PGSC0003DMG400031213	Protein gar2
PGSC0003DMG400025359	Nucleolar protein 58
PGSC0003DMG400027323	Ribosome recycling factor
PGSC0003DMG400028314	Asparagine synthetase
PGSC0003DMG400018096	U3 small nucleolar ribonucleoprotein protein mpp10
PGSC0003DMG400019816	Conserved gene of unknown function
PGSC0003DMG400026256	Pentatricopeptide repeat-containing protein, mitochondrial
PGSC0003DMG400010364	Conserved gene of unknown function
PGSC0003DMG400007851	Gene of unknown function
PGSC0003DMG400017744	Peroxidase 31
PGSC0003DMG400020831	Conserved gene of unknown function
PGSC0003DMG400000353	Conserved gene of unknown function
PGSC0003DMG401019533	Gip1
PGSC0003DMG400010169	Beta-carotene hydroxylase
PGSC0003DMG400028280	Ankyrin repeat-containing protein
PGSC0003DMG400001765	Conserved gene of unknown function
PGSC0003DMG400021581	Conserved gene of unknown function
PGSC0003DMG400001639	Transducin family protein
PGSC0003DMG400017151	60S ribosomal protein L17
PGSC0003DMG400019960	Tellurite resistance protein tehA
PGSC0003DMG400027629	Conserved gene of unknown function
PGSC0003DMG400023766	Importin beta-2 subunit family protein
PGSC0003DMG400023726	GTP-binding family protein
PGSC0003DMG400008931	Conserved gene of unknown function
PGSC0003DMG400011497	Light-dependent short hypocotyls 1
PGSC0003DMG401018797	Tetratricopeptide-like helical
PGSC0003DMG400023977	Binding protein
PGSC0003DMG400022038	Transcription factor S-II domain-containing protein
PGSC0003DMG400036477	Tetratricopeptide repeat-containing protein
PGSC0003DMG400014634	Pentatricopeptide
PGSC0003DMG400022219	Dead box ATP-dependent RNA helicase
PGSC0003DMG400021313	Gene of unknown function
PGSC0003DMG400012305	DNA binding protein
PGSC0003DMG401005733	Conserved gene of unknown function
PGSC0003DMG400022820	GDSL esterase/lipase
PGSC0003DMG400010735	Conserved gene of unknown function
PGSC0003DMG400017366	Gene of unknown function
PGSC0003DMG400016222	PHB1
PGSC0003DMG400020392	Pentatricopeptide repeat-containing protein
PGSC0003DMG400017411	Transcription factor
PGSC0003DMG400012426	Abscisic acid ABA receptor
PGSC0003DMG400009239	Pentatricopeptide repeat-containing protein
PGSC0003DMG400029477	Protein BCCIP homolog
PGSC0003DMG400013161	Transducin family protein
PGSC0003DMG400008458	Nucleic acid-binding, OB-fold
PGSC0003DMG400010836	Lupus la ribonucleoprotein
PGSC0003DMG400005331	WD-repeat protein
PGSC0003DMG400028684	Pentatricopeptide repeat-containing protein
PGSC0003DMG400029364	Selenium-binding protein
PGSC0003DMG400001186	Pentatricopeptide repeat-containing protein
PGSC0003DMG400033341	60S ribosomal protein L12
PGSC0003DMG400009372	Tetratricopeptide-like helical
PGSC0003DMG400028356	Nop14
PGSC0003DMG400038387	Pentatricopeptide repeat-containing protein
PGSC0003DMG400010676	DNA binding protein
PGSC0003DMG400028735	Transducin family protein
PGSC0003DMG400003779	Eukaryotic initiation factor 3 gamma subunit family protein
PGSC0003DMG400004359	Pentatricopeptide repeat-containing protein
PGSC0003DMG400006593	Pentatricopeptide repeat-containing protein
PGSC0003DMG400030554	Pentatricopeptide repeat protein
PGSC0003DMG400024862	Pentatricopeptide repeat-containing protein
PGSC0003DMG400002798	Pentatricopeptide repeat-containing protein
PGSC0003DMG400028174	Brix domain containing protein
PGSC0003DMG402029142	Conserved gene of unknown function
PGSC0003DMG400005461	Gene of unknown function
PGSC0003DMG400017310	Pentatricopeptide repeat-containing protein
PGSC0003DMG400020687	Conserved gene of unknown function
PGSC0003DMG400016711	Homeobox protein knotted-1-like LET6
PGSC0003DMG400003074	Gene of unknown function
PGSC0003DMG400021371	Pentatricopeptide repeat-containing protein
PGSC0003DMG400000776	Extensin (ext)
PGSC0003DMG401024702	Gene of unknown function
PGSC0003DMG400000068	Pentatricopeptide repeat-containing protein
PGSC0003DMG400000310	Gene of unknown function
PGSC0003DMG400008024	Pentatricopeptide repeat-containing protein
PGSC0003DMG400046940	Conserved gene of unknown function
PGSC0003DMG400009016	Pentatricopeptide repeat-containing protein
PGSC0003DMG400007996	Serpin
PGSC0003DMG400012714	Ribosome biogenesis protein brix
PGSC0003DMG400017691	Methyltransferase/ nucleic acid binding protein
PGSC0003DMG400027653	Bystin
PGSC0003DMG400012205	GMP synthase
PGSC0003DMG400022608	Transferase, transferring glycosyl groups
PGSC0003DMG400006207	60S ribosomal protein L7A
PGSC0003DMG402001308	Pentatricopeptide repeat-containing protein
PGSC0003DMG402019442	Conserved gene of unknown function
PGSC0003DMG400011145	Conserved gene of unknown function
PGSC0003DMG400010765	Glutaredoxin
PGSC0003DMG400008999	Conserved gene of unknown function
PGSC0003DMG400003122	Heat shock 70 kDa protein, mitochondrial
PGSC0003DMG400031164	Ankyrin repeat-containing protein
PGSC0003DMG400011129	Gene of unknown function
PGSC0003DMG400029503	ETAG-A3
PGSC0003DMG400003462	Transducin family protein
PGSC0003DMG400001855	Beta-amylase PCT-BMYI
PGSC0003DMG400002848	Pentatricopeptide repeat protein
PGSC0003DMG400017654	Cyclin-dependent kinase inhibitor 3
PGSC0003DMG400019518	Pseudo response regulator
PGSC0003DMG400014235	Pentatricopeptide repeat-containing protein
PGSC0003DMG400023905	Conserved gene of unknown function
PGSC0003DMG401022150	Binding protein
PGSC0003DMG400018964	Ribosome biogenesis regulatory protein
PGSC0003DMG400005048	Pentatricopeptide repeat-containing protein
PGSC0003DMG400028373	Nucleotide binding protein
PGSC0003DMG400017812	40S ribosomal protein S5
PGSC0003DMG400000602	Conserved gene of unknown function
PGSC0003DMG400000999	Sequence-specific DNA binding / transcription factor
PGSC0003DMG400021367	Pentatricopeptide repeat-containing protein
PGSC0003DMG400004736	P-rich protein EIG-I30
PGSC0003DMG400016054	Conserved gene of unknown function
PGSC0003DMG401007173	Calmodulin-binding protein
PGSC0003DMG400026705	Aquaporin, MIP family, PIP subfamily
PGSC0003DMG402028370	Pentatricopeptide repeat-containing protein
PGSC0003DMG402029775	MAA3
PGSC0003DMG400004057	ORF16-lacZ fusion protein
PGSC0003DMG400015407	50S ribosomal protein L4
PGSC0003DMG400010174	Peroxisomal membrane 22 kDa family protein
PGSC0003DMG400009104	Pentatricopeptide repeat-containing protein
PGSC0003DMG400009978	Ribosome biogenesis protein tsr1
PGSC0003DMG400019858	Pentatricopeptide repeat-containing protein
PGSC0003DMG400019856	Poly(A) polymerase
PGSC0003DMG400033679	Gene of unknown function
PGSC0003DMG400028818	Transcription factor
PGSC0003DMG400021711	Pentatricopeptide repeat-containing protein
PGSC0003DMG400039791	Cytochrome P450
PGSC0003DMG400000519	Glucan endo-1,3-beta-glucosidase, acidic isoform GI9
PGSC0003DMG400020461	Conserved gene of unknown function
PGSC0003DMG400002350	Ethylene-responsive transcription factor
PGSC0003DMG400000152	Methylenetetrahydrofolate dehydrogenase
PGSC0003DMG400010767	Monothiol glutaredoxin-S2
PGSC0003DMG400030379	Conserved gene of unknown function
PGSC0003DMG400044092	Pentatricopeptide repeat-containing protein
PGSC0003DMG400005898	Harpin-induced family protein
PGSC0003DMG400002585	Chaperonin-60kD, ch60
PGSC0003DMG401001383	DNA-directed RNA polymerase 2B, chloroplastic/mitochondrial
PGSC0003DMG401020090	Nucleic acid binding
PGSC0003DMG401016396	Dihydroorotate dehydrogenase
PGSC0003DMG400023460	Conserved gene of unknown function
PGSC0003DMG401019442	Conserved gene of unknown function
PGSC0003DMG400017735	GTP-binding protein erg
PGSC0003DMG400019271	RNA binding protein
PGSC0003DMG400002995	Cellular nucleic acid binding protein
PGSC0003DMG400008291	Gene of unknown function
PGSC0003DMG400027264	AG-motif binding protein-5
PGSC0003DMG401023002	UDP-glucuronate 4-epimerase 3
PGSC0003DMG402005959	WD-repeat protein
PGSC0003DMG400025056	Conserved gene of unknown function
PGSC0003DMG400023520	Aba-overly sensitive 1
PGSC0003DMG400031114	Pentatricopeptide
PGSC0003DMG400009295	DEAD-box RNA helicase
PGSC0003DMG401003169	Heterogeneous nuclear ribonucleoprotein A1
PGSC0003DMG400003872	ZPT2-11
PGSC0003DMG400010006	Pentatricopeptide repeat-containing protein
PGSC0003DMG400005673	Zinc finger (Ran-binding) family protein
PGSC0003DMG400024339	Gene of unknown function
PGSC0003DMG400001184	Pentatricopeptide repeat-containing protein
PGSC0003DMG400016748	Pentatricopeptide repeat-containing protein
PGSC0003DMG400020583	Pentatricopeptide repeat-containing protein, mitochondrial
PGSC0003DMG400016815	DAG protein, chloroplast
PGSC0003DMG400010442	Pentatricopeptide repeat-containing protein
PGSC0003DMG400008432	Conserved gene of unknown function
PGSC0003DMG400025734	Pyruvate kinase
PGSC0003DMG400002405	60S ribosomal protein L10
PGSC0003DMG400001844	Invertase inhibitor
PGSC0003DMG400001453	RNA-binding protein
PGSC0003DMG400017390	RNA binding protein
PGSC0003DMG400019758	Dihydrodipicolinate synthase, chloroplastic
PGSC0003DMG400017379	Las1-like family protein
PGSC0003DMG400002805	Pentatricopeptide repeat-containing protein
PGSC0003DMG400008314	RNA binding protein
PGSC0003DMG400016186	Elongator component
PGSC0003DMG400002200	Serine hydroxymethyltransferase
PGSC0003DMG400025487	Isocitrate lyase
PGSC0003DMG400040850	Chloroplast lumen common family protein
PGSC0003DMG400010698	Adrenodoxin
PGSC0003DMG401005911	40S ribosomal protein S11
PGSC0003DMG400005917	Nucleotide binding protein
PGSC0003DMG400024180	TCP domain class transcription factor
PGSC0003DMG400017145	Conserved gene of unknown function
PGSC0003DMG400028395	Conserved gene of unknown function
PGSC0003DMG400017536	Glycine-rich cell wall structural protein 1.8
PGSC0003DMG400026655	Binding protein
PGSC0003DMG400008375	Pentatricopeptide repeat-containing protein, mitochondrial
PGSC0003DMG400029760	Ribosomal protein L3
PGSC0003DMG400008335	Gene of unknown function
PGSC0003DMG400026193	Storekeeper protein
PGSC0003DMG400009084	Pentatricopeptide repeat-containing protein
PGSC0003DMG400010677	Heat shock 70 kDa protein, mitochondrial
PGSC0003DMG400000228	EMB1703
PGSC0003DMG400028311	Fructokinase 2
PGSC0003DMG400023680	Conserved gene of unknown function
PGSC0003DMG400007990	Nucleic acid binding protein
PGSC0003DMG400030838	Queuine tRNA-ribosyltransferase
PGSC0003DMG400004817	Conserved gene of unknown function
PGSC0003DMG400002773	Dimethyladenosine transferase
PGSC0003DMG400010413	Conserved gene of unknown function
PGSC0003DMG400015406	Polyadenylate-binding protein
PGSC0003DMG400030810	Conserved gene of unknown function
PGSC0003DMG400006790	Conserved gene of unknown function
PGSC0003DMG400027899	Ubiquitin-protein ligase
PGSC0003DMG400026571	Conserved gene of unknown function
PGSC0003DMG400000824	DNA binding protein
PGSC0003DMG400020813	Thaliana 60S ribosomal protein L7
PGSC0003DMG400018681	DNA helicase
PGSC0003DMG400024200	Tetratricopeptide-like helical
PGSC0003DMG400024629	Pentatricopeptide repeat-containing protein
PGSC0003DMG400001506	DEAD-box ATP-dependent RNA helicase 13
PGSC0003DMG400030062	Pentatricopeptide repeat-containing protein
PGSC0003DMG400016220	Pentatricopeptide repeat-containing protein
PGSC0003DMG400004310	Peptidase S8 and S53, subtilisin, kexin, sedolisin; 3 exoribonuclease
PGSC0003DMG403024074	60S ribosomal protein L35a
PGSC0003DMG400001446	Pentatricopeptide repeat-containing protein
PGSC0003DMG400015326	Pentatricopeptide repeat-containing protein
PGSC0003DMG400042183	LRX2
PGSC0003DMG400027944	RNA binding protein
PGSC0003DMG400004764	Pentatricopeptide repeat-containing protein
PGSC0003DMG400005747	Pentatricopeptide repeat-containing protein
PGSC0003DMG400042500	Pentatricopeptide repeat-containing protein
PGSC0003DMG400028809	2-oxoglutarate-dependent dioxygenase
PGSC0003DMG400011058	RNA binding protein
PGSC0003DMG400031472	Conserved gene of unknown function
PGSC0003DMG400024286	Ca2+ antiporter/cation exchanger
PGSC0003DMG400033904	SANT/MYB domain protein
PGSC0003DMG402000669	Glycine-rich RNA-binding protein
PGSC0003DMG401002803	Peptide chain release factor
PGSC0003DMG400028259	GRF domain class transcription factor
PGSC0003DMG400039214	Arachidonic acid-induced DEA1
PGSC0003DMG400017608	60S ribosomal protein L1
PGSC0003DMG400010043	Conserved gene of unknown function
PGSC0003DMG400006026	Pentatricopeptide repeat-containing protein
PGSC0003DMG400005057	FAD-binding domain-containing protein
PGSC0003DMG400006122	Pescadillo
PGSC0003DMG402005911	40S ribosomal protein S11
PGSC0003DMG400024695	DNA polymerase
PGSC0003DMG400002087	Ribosomal pseudouridine synthase
PGSC0003DMG400011285	Pentatricopeptide repeat-containing protein
PGSC0003DMG400015238	Kelch repeat protein
PGSC0003DMG400026909	Lysyl-tRNA synthetase
PGSC0003DMG400028540	Nucleic acid binding protein
PGSC0003DMG402014344	Zinc knuckle (CCHC-type) family protein
PGSC0003DMG400019647	Heat shock protein 90
PGSC0003DMG400008382	Conserved gene of unknown function
PGSC0003DMG400026504	Plant-specific family protein RPD1
PGSC0003DMG400021877	Xyloglucan endo-transglycosylase
PGSC0003DMG400029268	Pentatricopeptide repeat-containing protein, mitochondrial
PGSC0003DMG400033121	RING zinc finger protein
PGSC0003DMG400010054	Pentatricopeptide repeat-containing protein
PGSC0003DMG401028572	Chaperonin containing t-complex protein 1, epsilon subunit, tcpe
PGSC0003DMG400014855	Ribosomal protein S6
PGSC0003DMG400025212	60S ribosomal protein L9
PGSC0003DMG401005658	ArcA2 protein
PGSC0003DMG400019531	EMB514
PGSC0003DMG400024601	Dead box ATP-dependent RNA helicase
PGSC0003DMG400023383	80A08_4
PGSC0003DMG400011375	Conserved gene of unknown function
PGSC0003DMG400016514	S haplotype-specific F-box protein
PGSC0003DMG400007137	Serine carboxypeptidase III
PGSC0003DMG400014407	GTP-binding protein enga
PGSC0003DMG400003712	Low temperature viability protein
PGSC0003DMG400011397	WD-repeat protein
PGSC0003DMG400026420	S-adenosylmethionine-dependent methyltransferase
PGSC0003DMG400020434	Ribosomal protein L11
PGSC0003DMG400007267	EMB2748
PGSC0003DMG400026026	T-complex protein 1 subunit alpha
PGSC0003DMG400030873	Ribosomal protein L24
PGSC0003DMG400012727	T-complex protein 1 subunit beta
PGSC0003DMG400018422	Sulfate/bicarbonate/oxalate exchanger and transporter sat-1
PGSC0003DMG400008193	Ran binding protein-1
PGSC0003DMG400011042	Cytochrome P450
PGSC0003DMG400005665	T-complex protein 1 subunit delta
PGSC0003DMG400012829	Conserved gene of unknown function
PGSC0003DMG400026131	ABC transporter
PGSC0003DMG400025015	60S ribosomal protein L8
PGSC0003DMG400015829	LeArcA1 protein
PGSC0003DMG400033085	Thioredoxin II
PGSC0003DMG400028306	60S ribosomal protein L7a
PGSC0003DMG400024266	Mitochondrial carrier protein
PGSC0003DMG400018230	Pentatricopeptide repeat-containing protein
PGSC0003DMG400000980	Aspartate carbamoyltransferase
PGSC0003DMG400023453	Chaperonin containing t-complex protein 1, gamma subunit, tcpg
PGSC0003DMG400018278	Endonuclease
PGSC0003DMG400029787	Molecular chaperone Hsp90-1
PGSC0003DMG400003607	Jasmonate O-methyltransferase
PGSC0003DMG400012320	Pin2-interacting protein x1
PGSC0003DMG400011805	Nucleotide binding protein
PGSC0003DMG400004723	Dentin sialophosphoprotein
PGSC0003DMG400025303	MYBR domain class transcription factor
PGSC0003DMG401025809	EMB2745
PGSC0003DMG400016234	Pentatricopeptide repeat-containing protein, chloroplastic
PGSC0003DMG400008141	Calcium ATPase
PGSC0003DMG400011047	60S ribosomal protein L4/L1
PGSC0003DMG400028631	40S ribosomal protein S12
PGSC0003DMG400046574	Pentatricopeptide repeat-containing protein, chloroplastic
PGSC0003DMG400026818	Nucleolar GTP-binding protein
PGSC0003DMG400004098	Nucleolar protein,Nop52 containing protein
PGSC0003DMG400009394	Conserved gene of unknown function
PGSC0003DMG400009965	Pectinesterase
PGSC0003DMG400023502	DAG protein, chloroplast
PGSC0003DMG400012601	RNA binding protein
PGSC0003DMG400046968	Pentatricopeptide repeat-containing protein
PGSC0003DMG400017838	O-sialoglycoprotein endopeptidase
PGSC0003DMG400027743	Conserved gene of unknown function
PGSC0003DMG400024541	Heat shock protein
PGSC0003DMG400022808	Conserved gene of unknown function
PGSC0003DMG400013829	60S ribosomal protein L24, mitochondrial
PGSC0003DMG400027524	Conserved gene of unknown function
PGSC0003DMG400008773	Pentatricopeptide repeat-containing protein, mitochondrial
PGSC0003DMG400001591	Glycine-rich protein 2
PGSC0003DMG400004710	Protein arginine n-methyltransferase
PGSC0003DMG400008142	Sorting and assembly machinery (Sam50) protein
PGSC0003DMG400029381	60S ribosomal protein L13
PGSC0003DMG400013392	CBL-interacting protein kinase 20
PGSC0003DMG400016238	DEGP10
PGSC0003DMG400035823	Amino acid transporter
PGSC0003DMG400003588	Pre-rRNA-processing protein ESF1
PGSC0003DMG400000394	U3 small nucleolar ribonucleoprotein protein imp4
PGSC0003DMG400006101	Acyltransferase
PGSC0003DMG400007963	WD-repeat protein
PGSC0003DMG400015791	Zinc finger family protein
PGSC0003DMG400019243	Conserved gene of unknown function
PGSC0003DMG400030722	Ring finger protein
PGSC0003DMG400030412	Translation-initiation factor 3 subunit
PGSC0003DMG400021104	Isoform 2 of Cleavage and polyadenylation specificity factor CPSF30
PGSC0003DMG400023686	Nucleotide binding protein
PGSC0003DMG400028600	Pentatricopeptide repeat-containing protein
PGSC0003DMG400010718	GDSL-motif lipase/hydrolase family protein
PGSC0003DMG400018187	Pentatricopeptide repeat-containing protein
PGSC0003DMG400009964	Conserved gene of unknown function
PGSC0003DMG400023722	Conserved gene of unknown function
PGSC0003DMG402010824	Conserved gene of unknown function
PGSC0003DMG400018315	Gty37 protein
PGSC0003DMG400000195	Pentatricopeptide repeat-containing protein, mitochondrial
PGSC0003DMG400007011	Molybdopterin cofactor synthesis protein A
PGSC0003DMG400040241	Pentatricopeptide repeat-containing protein
PGSC0003DMG400028317	Argininosuccinate synthase
PGSC0003DMG400004542	Cytochrome P450
PGSC0003DMG400015731	Elongation factor 1-gamma
PGSC0003DMG400013443	Acyltransferase
PGSC0003DMG400024783	GATA transcription factor
PGSC0003DMG400007783	Pentatricopeptide repeat-containing protein, mitochondrial
PGSC0003DMG400006429	Tyrosine specific protein phosphatase family protein
PGSC0003DMG400033071	Conserved gene of unknown function
PGSC0003DMG400019272	60S ribosomal protein L8
PGSC0003DMG400018525	Importin beta-1
PGSC0003DMG400000632	Pentatricopeptide repeat-containing protein
PGSC0003DMG402004451	Electron transport SCO1/SenC family protein
PGSC0003DMG400025296	Conserved gene of unknown function
PGSC0003DMG400029694	Eukaryotic translation initiation factor 3 subunit
PGSC0003DMG400027960	Pepper esterase
PGSC0003DMG400030516	Conserved gene of unknown function
PGSC0003DMG400023661	EMB2755
PGSC0003DMG400028368	Transitional endoplasmic reticulum ATPase
PGSC0003DMG400027329	DNA binding protein
PGSC0003DMG400029468	Cleavage and polyadenylation specificity factor
PGSC0003DMG400006491	Ribosomal protein L28
PGSC0003DMG401024691	Lipoxygenase
PGSC0003DMG402016246	30S ribosomal protein S5
PGSC0003DMG400011203	Conserved gene of unknown function
PGSC0003DMG400007316	Conserved gene of unknown function
PGSC0003DMG401010623	Transducin family protein
PGSC0003DMG400003412	General negative transcription regulator
PGSC0003DMG400019006	Pentatricopeptide repeat-containing protein
PGSC0003DMG400001400	ABC transporter family protein
PGSC0003DMG400030803	TRANSPARENT TESTA 1 protein
PGSC0003DMG400000893	Ribosomal protein L25
PGSC0003DMG400026124	Chaperonin containing t-complex protein 1, eta subunit, tcph
PGSC0003DMG401013422	GDSL-lipase protein
PGSC0003DMG400022369	Dead box ATP-dependent RNA helicase
PGSC0003DMG400015382	Heterogeneous nuclear ribonucleoprotein A2/B1
PGSC0003DMG400020742	Aquaporin
PGSC0003DMG402002606	Conserved gene of unknown function
PGSC0003DMG401018790	S-adenosylmethionine transporter
PGSC0003DMG400005830	Transcription factor
PGSC0003DMG400028267	Cellulose synthase-like A1
PGSC0003DMG400007320	RNA binding / nucleic acid binding / nucleotide binding
PGSC0003DMG400010387	Glycine-rich protein
PGSC0003DMG400019897	Conserved gene of unknown function
PGSC0003DMG400022408	WD-repeat protein
PGSC0003DMG400005819	RNA-binding protein nob1
PGSC0003DMG400010050	Proline oxidase/dehydrogenase 1
PGSC0003DMG400008801	Eukaryotic translation initiation factor 2 gamma subunit
PGSC0003DMG400010066	50S ribosomal protein L25
PGSC0003DMG400028320	Pentatricopeptide repeat-containing protein
PGSC0003DMG400019764	Ribosomal protein L41
PGSC0003DMG400019637	Chaperonin containing t-complex protein 1, beta subunit, tcpb
PGSC0003DMG400028029	Conserved gene of unknown function
PGSC0003DMG400023272	Elongation factor 1-alpha
PGSC0003DMG400027787	Eukaryotic translation initiation factor 3f, eif3f
PGSC0003DMG400030829	Phi-1 protein
PGSC0003DMG400008926	Eukaryotic translation initiation factor 3 subunit A
PGSC0003DMG400033123	Basic 7S globulin 2 small subunit
PGSC0003DMG400001590	Glycine-rich protein 2
PGSC0003DMG400016790	Homeodomain-leucine zipper protein 56
PGSC0003DMG400013296	Metal ion binding protein
PGSC0003DMG403005911	40S ribosomal protein S11
PGSC0003DMG400029561	Ribosomal protein S6
PGSC0003DMG401007604,PGSC0003DMG402007604	Please refer to the Supplement_sheet
PGSC0003DMG400022192	40S ribosomal protein S8
PGSC0003DMG400015862	EMB2734
PGSC0003DMG400028111	Glycine-rich RNA-binding protein
PGSC0003DMG400025902	EMB1273
PGSC0003DMG400023499	Proteophosphoglycan ppg4
PGSC0003DMG400018365	Pentatricopeptide repeat-containing protein
PGSC0003DMG400003597	Conserved gene of unknown function
PGSC0003DMG400001689	Pentatricopeptide repeat-containing protein
PGSC0003DMG400021272	DAG protein
PGSC0003DMG400008796	Basic 30 kDa endochitinase
PGSC0003DMG402019252	Receptor kinase THESEUS 1
PGSC0003DMG400000386	Leucine-rich repeat extensin 3
PGSC0003DMG400011444	DNA-directed RNA polymerase
PGSC0003DMG400013194	Alpha-L-fucosidase 2
PGSC0003DMG400010450	Glycoprotein endopeptidase
PGSC0003DMG400011914	Nucleic acid binding protein
PGSC0003DMG400021248	Glycolate oxidase
PGSC0003DMG400023683	Adenylosuccinate synthetase, chloroplastic
PGSC0003DMG400026030	Mitochondrial elongation factor
PGSC0003DMG400029791	DNA-directed RNA polymerase I/III subunits
PGSC0003DMG400029027	Mitochondrial prohibitin 1
PGSC0003DMG401002121	40S ribosomal protein S21e
PGSC0003DMG400023745	Ribosomal protein L10
PGSC0003DMG400027451	Adenylosuccinate lyase
PGSC0003DMG402003899	PIP5K9
PGSC0003DMG400032261	Pentatricopeptide repeat-containing protein
PGSC0003DMG401004637	Protein phosphatase 2C 40
PGSC0003DMG400003807	Rrp4
PGSC0003DMG400001094	Protein phosphatase 2c
PGSC0003DMG400020159	Nuclear GTPase
PGSC0003DMG400002586	Harpin-induced 1
PGSC0003DMG400014191	60S ribosomal protein L7
PGSC0003DMG400016389	U3 small nucleolar ribonucleoprotein protein imp4
PGSC0003DMG400011212	WD-40 repeat protein family
PGSC0003DMG402018966	Pentatricopeptide repeat-containing protein
PGSC0003DMG400012686	DNA-directed RNA polymerase
PGSC0003DMG400004038	Rapid alkalinization factor 3
PGSC0003DMG400010799	Gene of unknown function
PGSC0003DMG400011083	Peptide transporter
PGSC0003DMG400015998	Acidic ribosomal protein P1a
PGSC0003DMG400030597	Eukaryotic translation initiation factor 5
PGSC0003DMG400038162	RRNA methylase
PGSC0003DMG400027051	Protein carboxyl methylase
PGSC0003DMG400014486	Ribosomal protein L17
PGSC0003DMG400014793	Conserved gene of unknown function
PGSC0003DMG400012250	Cytochrome C oxidase assembly protein cox11
PGSC0003DMG400002746	Conserved gene of unknown function
PGSC0003DMG400009843	Receptor kinase
PGSC0003DMG402007845	Elongation factor Ts
PGSC0003DMG400023146	Arginine N-methyltransferase family protein
PGSC0003DMG400012402	Pentatricopeptide repeat-containing protein
PGSC0003DMG400020636	60S ribosomal protein L10
PGSC0003DMG400016304	DNA-directed RNA polymerase I 49 kDa polypeptide
PGSC0003DMG400025348	Quirky
PGSC0003DMG400008398	Histone deacetylase HDT1
PGSC0003DMG401012327	Import inner membrane translocase subunit tim21, mitochondrial
PGSC0003DMG400002534	Nucleoporin NUP53
PGSC0003DMG400016803	PHB1
PGSC0003DMG400013346	RNApol24
PGSC0003DMG400026360	Ferredoxin-3, chloroplast
PGSC0003DMG400024905	Pentatricopeptide repeat-containing protein
PGSC0003DMG402011559	22 kDa peroxisomal membrane protein
PGSC0003DMG400028414	Heat shock factor
PGSC0003DMG400000944	PAC
PGSC0003DMG400010728	Phospholipase A1
PGSC0003DMG400013656	Caldesmon
PGSC0003DMG400018409	KH domain containing protein
PGSC0003DMG400021625	TGF-beta-inducible nuclear protein
PGSC0003DMG400023305	Gene of unknown function
PGSC0003DMG400005491	Gene of unknown function
PGSC0003DMG400029793	RNA-binding protein nob1
PGSC0003DMG400022458	EMB175
PGSC0003DMG400003559	Small nuclear ribonucleoprotein
PGSC0003DMG400026750	Serine-threonine protein kinase, plant-type
PGSC0003DMG400016281	Nonsense-mediated mRNA decay protein
PGSC0003DMG400003590	NRPB1 (RNA POLYMERASE II LARGE SUBUNIT)
PGSC0003DMG400021712	Pentatricopeptide repeat-containing protein
PGSC0003DMG400000337	Carbamoyl phosphate synthase small subunit
PGSC0003DMG400005385	40S ribosomal protein S7
PGSC0003DMG400011374	Multidrug resistance-associated protein 2, 6 (Mrp2, 6), abc-transoprter
PGSC0003DMG400001965	SWIb domain-containing protein
PGSC0003DMG400000296	Ceramide glucosyltransferase
PGSC0003DMG400016798	Poly-A binding protein
PGSC0003DMG400006487	F-box family protein
PGSC0003DMG400023392	Small nuclear ribonucleoprotein E
PGSC0003DMG400022060	Hepatocellular carcinoma-associated antigen
PGSC0003DMG400002143	Pumilio
PGSC0003DMG400017984	Ribosomal protein L24
PGSC0003DMG400024100	Conserved gene of unknown function
PGSC0003DMG400020564	Avr9/Cf-9 rapidly elicited protein 216
PGSC0003DMG400001460	Ninja-family protein Os03g0419100
PGSC0003DMG400000462	RNA binding protein
PGSC0003DMG400017432	Multidrug resistance-associated protein 2, 6 (Mrp2, 6), abc-transoprter
PGSC0003DMG400023568	Transducin family protein
PGSC0003DMG400000203	Conserved gene of unknown function
PGSC0003DMG400004855	Glycylpeptide N-tetradecanoyltransferase
PGSC0003DMG400004670	Xyloglucan endo-transglycosylase
PGSC0003DMG400000993	Pentatricopeptide repeat-containing protein
PGSC0003DMG400009961	Pseudouridylate synthase
PGSC0003DMG400023145	Pentatricopeptide repeat-containing protein
PGSC0003DMG400025179	S-adenosylmethionine-dependent methyltransferase
PGSC0003DMG400010049	Transferase, transferring glycosyl groups
PGSC0003DMG400012093	Calcyclin-binding protein
PGSC0003DMG400009877	Electron carrier/ protein disulfide oxidoreductase

## Sheet: Upregulated (Root)
448 DEGs included exclusively in "Root":
PGSC0003DMG402011998	High-affinity nitrate transporter
PGSC0003DMG400028637	2-oxoglutarate-dependent dioxygenase
PGSC0003DMG400015194	Malate synthase
PGSC0003DMG400007464	Gene of unknown function
PGSC0003DMG400023210	Phospholipase C
PGSC0003DMG400010369	Iron-regulated transporter 1
PGSC0003DMG400023535	Gene of unknown function
PGSC0003DMG400005059	Conserved gene of unknown function
PGSC0003DMG400028755	Pit1 protein
PGSC0003DMG400032289	Gene of unknown function
PGSC0003DMG400025525	TAGL11 transcription factor
PGSC0003DMG400004949	Branched-chain-amino-acid aminotransferase
PGSC0003DMG400019773	Sesquiterpene synthase 2
PGSC0003DMG400037874	PR1 protein
PGSC0003DMG400015461	Myb family transcription factor
PGSC0003DMG400016091	Subtilisin-like protease
PGSC0003DMG400036806	Pit1 protein
PGSC0003DMG400026988	Methylputrescine oxidase
PGSC0003DMG400001504	MYB transcription factor
PGSC0003DMG400019133	NtEIG-E80 protein
PGSC0003DMG400012860	Extracellular ligand-gated ion channel
PGSC0003DMG402023640	Serine-threonine protein kinase, plant-type
PGSC0003DMG400004836	BRASSINOSTEROID INSENSITIVE 1-associated receptor kinase 1
PGSC0003DMG400026291	GDU1
PGSC0003DMG400004298	Fasciclin-like arabinogalactan protein 19
PGSC0003DMG402002516	Conserved gene of unknown function
PGSC0003DMG400010343	Iron-regulated transporter 2
PGSC0003DMG400012137	Ring finger protein
PGSC0003DMG400014870	Alcohol dehydrogenase
PGSC0003DMG400025978	Zinc ion binding protein
PGSC0003DMG400028973	CHP-rich zinc finger protein
PGSC0003DMG400019259	Multidrug/pheromone exporter, MDR family, ABC transporter family
PGSC0003DMG400019402	Translation initiation factor
PGSC0003DMG400027912	Sulfate/bicarbonate/oxalate exchanger and transporter sat-1
PGSC0003DMG400015615	Conserved gene of unknown function
PGSC0003DMG400004287	Metal tolerance protein
PGSC0003DMG400024129	Leucoanthocyanidin dioxygenase
PGSC0003DMG400011707	CEN 1
PGSC0003DMG400026220	Major pollen allergen Ory s 1
PGSC0003DMG400024329	Peroxidase 27
PGSC0003DMG400002602	Nodulation receptor kinase
PGSC0003DMG400022680	Ccaat-binding transcription factor subunit A
PGSC0003DMG400001145	High-affinity nitrate transporter
PGSC0003DMG400001892	Conserved gene of unknown function
PGSC0003DMG400019257	Chloroplast thiazole biosynthetic protein
PGSC0003DMG400008650	Leucoanthocyanidin dioxygenase
PGSC0003DMG400015354	Conserved gene of unknown function
PGSC0003DMG400025273	Multidrug resistance pump
PGSC0003DMG400008761	R2R3 transcription factor MYB108 1
PGSC0003DMG400007111	Protein SELF-PRUNING
PGSC0003DMG400021112	Reticuline oxidase
PGSC0003DMG400015421	CYP82C4
PGSC0003DMG401018159	Conserved gene of unknown function
PGSC0003DMG400010532	Auxin efflux carrier component
PGSC0003DMG400010635	BOP/NPR1/NIM1-like regulatory protein
PGSC0003DMG400029050	Aromatic amino acid decarboxylase 1B
PGSC0003DMG400012513	Amino acid binding protein
PGSC0003DMG400009656	Metal tolerance protein
PGSC0003DMG400030875,PGSC0003DMG402030861	Please refer to the Supplement_sheet
PGSC0003DMG400015711	PAE
PGSC0003DMG400024625	MADS box protein
PGSC0003DMG400009086	SF16
PGSC0003DMG400017880	Signal recognition particle GTPase, FtsY
PGSC0003DMG400011346	Flowering promoting factor-like 1
PGSC0003DMG400016124	UDP-glucosyltransferase
PGSC0003DMG400015769	Conserved gene of unknown function
PGSC0003DMG400018073	Kelch repeat-containing protein
PGSC0003DMG400029276	GDU1
PGSC0003DMG400021476	1-aminocyclopropane-1-carboxylate oxidase
PGSC0003DMG400000684	Laccase
PGSC0003DMG400010373	Iron-regulated transporter 1
PGSC0003DMG400011345	Flowering promoting factor-like 1
PGSC0003DMG401013400	Auxin-induced protein 5NG4
PGSC0003DMG400036131	Putrescine N-methyltransferase
PGSC0003DMG400001960	ABA 8'-hydroxylase CYP707A1
PGSC0003DMG400005671	Beta tubulin
PGSC0003DMG400028301	Flavonol 4'-sulfotransferase
PGSC0003DMG400028139	Ring finger protein
PGSC0003DMG400037026	Putrescine N-methyltransferase
PGSC0003DMG400015377	SlTCP3
PGSC0003DMG400011429	Conserved gene of unknown function
PGSC0003DMG400016996	Nitrate transporter
PGSC0003DMG400019944	Conserved gene of unknown function
PGSC0003DMG400011708	Conserved gene of unknown function
PGSC0003DMG400003220	AtGRF7
PGSC0003DMG400023674	Transcription factor
PGSC0003DMG400012168	Na(+)/H(+) antiporter
PGSC0003DMG400021821	Conserved gene of unknown function
PGSC0003DMG400030479	GTP-binding nuclear protein Ran-1
PGSC0003DMG400018124	Gene of unknown function
PGSC0003DMG400023538	SAUR family protein
PGSC0003DMG400030321	Metallothionein type 2
PGSC0003DMG400014715	Calmodulin binding protein
PGSC0003DMG400001754	Arabinogalactan protein 3
PGSC0003DMG400019344	DNA binding protein
PGSC0003DMG400010771	Pectate lyase
PGSC0003DMG400006928	Homeobox domain, ZF-HD class; ZF-HD homeobox protein Cys/His-rich dimerisation region; Homeodomain
PGSC0003DMG400027273	Conserved gene of unknown function
PGSC0003DMG400017610	Protein ALUMINUM SENSITIVE 3
PGSC0003DMG400028305	Heat shock protein binding protein
PGSC0003DMG400015803	Arsenite transport protein
PGSC0003DMG400005082	Beta-glucosidase
PGSC0003DMG400038305	Glucosyl/glucuronosyl transferases
PGSC0003DMG400028710	Ammonium transporter 1 member 2
PGSC0003DMG400019137	18.1 kDa class I heat shock protein
PGSC0003DMG400019077	Primary amine oxidase
PGSC0003DMG400014099	Nodulation signaling pathway 1
PGSC0003DMG400019677	Elongation factor 1-alpha
PGSC0003DMG400010826	Conserved gene of unknown function
PGSC0003DMG400000549	Conserved gene of unknown function
PGSC0003DMG400031454	UDP-glucose:glucosyltransferase
PGSC0003DMG400019228	Glycosyltransferase, CAZy family GT8
PGSC0003DMG400012151	Ring finger protein
PGSC0003DMG400004170	Asparagine synthetase
PGSC0003DMG400000219	Zinc finger (C3HC4-type RING finger) family protein
PGSC0003DMG400046928	Cytochrome P450
PGSC0003DMG400027852	Glucosyltransferase
PGSC0003DMG400001769	Beta-1,3-glucuronyltransferase
PGSC0003DMG400002234	Dad1/CCD8
PGSC0003DMG400024569	Rhicadhesin receptor
PGSC0003DMG402023481	Pectate lyase
PGSC0003DMG400028910	Hydroxyproline-rich glycopeptide
PGSC0003DMG400007331	Acetylglucosaminyltransferase
PGSC0003DMG400022244	Lateral suppressor
PGSC0003DMG400009120	ATP binding protein
PGSC0003DMG400018942	Autoinhibited calcium ATPase
PGSC0003DMG400021365	YA1
PGSC0003DMG400011719	18.5 kDa class I heat shock protein
PGSC0003DMG401018787	TAGL12 transcription factor
PGSC0003DMG400017570	Chlorophyll synthase
PGSC0003DMG400029804	ATFP4
PGSC0003DMG400026986	ATP binding protein
PGSC0003DMG400023740	Gene of unknown function
PGSC0003DMG400000716	Conserved gene of unknown function
PGSC0003DMG400028483	Gene of unknown function
PGSC0003DMG400017787	Homeobox protein
PGSC0003DMG400008854	Nodulin
PGSC0003DMG400004233	Nodulin protein
PGSC0003DMG400023762	Globulin
PGSC0003DMG400027596	Alpha-hydroxynitrile lyase
PGSC0003DMG400010549	Orcinol O-methyltransferase
PGSC0003DMG400001017	Gene of unknown function
PGSC0003DMG400029994	Conserved gene of unknown function
PGSC0003DMG400005272	Peroxidase 27
PGSC0003DMG400000272	YA5
PGSC0003DMG400000777	Histidine-rich glycoprotein
PGSC0003DMG400025474	Nucleic acid binding protein
PGSC0003DMG400021552	Cysteine-type peptidase
PGSC0003DMG400024910	12-oxophytodienoate reductase
PGSC0003DMG400007241	Zinc finger protein
PGSC0003DMG400007389	CBL-interacting protein kinase 6
PGSC0003DMG400007689	Dopamine beta-monooxygenase
PGSC0003DMG402001531	Chitinase 134
PGSC0003DMG403006439	Aldo/keto reductase
PGSC0003DMG400028164	Transcription factor
PGSC0003DMG400012258	Protein ABIL2
PGSC0003DMG400018509	HD-ZIP
PGSC0003DMG400020070	1-aminocyclopropane-1-carboxylate oxidase
PGSC0003DMG400010713	Salt responsive protein 2
PGSC0003DMG400011312	Multidrug resistance pump
PGSC0003DMG400001889	Conserved gene of unknown function
PGSC0003DMG400017191	Glucosyl/glucuronosyl transferases
PGSC0003DMG400029330	Monooxygenase
PGSC0003DMG400030571	Ring finger containing protein
PGSC0003DMG400024530	Protein COBRA
PGSC0003DMG400007984	Calmodulin 4
PGSC0003DMG400014628	Universal stress protein family protein
PGSC0003DMG400011692	Nitrate transporter
PGSC0003DMG400019465	Hippocampus abundant transcript 1 protein
PGSC0003DMG400033032	Zinc finger protein
PGSC0003DMG400013297	Oligopeptide transporter OPT family
PGSC0003DMG400015659	Transcription factor bHLH51
PGSC0003DMG400010086	BIPINNATA
PGSC0003DMG400007340	Multidrug resistance protein ABC transporter family
PGSC0003DMG400015332	Calmodulin binding protein
PGSC0003DMG401004451	Conserved gene of unknown function
PGSC0003DMG400012640	Pectate lyase P18
PGSC0003DMG400008542	Conserved gene of unknown function
PGSC0003DMG400007190	Carbohydrate transporter
PGSC0003DMG400033049	Brassinosteroid LRR receptor kinase
PGSC0003DMG401004358	Dienelactone hydrolase family protein
PGSC0003DMG400006914	LOB domain-containing protein
PGSC0003DMG400030984	Carbonic anhydrase
PGSC0003DMG400017304	Conserved gene of unknown function
PGSC0003DMG400008731	S-antigen protein
PGSC0003DMG400026643	GRAS5
PGSC0003DMG400030910	Hydrolase, hydrolyzing O-glycosyl compounds
PGSC0003DMG400024630	Cytochrome P450
PGSC0003DMG400029839	Type-a response regulator
PGSC0003DMG400011019	Diphenol oxidase
PGSC0003DMG402018787	TAGL12 transcription factor
PGSC0003DMG400017849	Zinc-binding protein
PGSC0003DMG400030804	UDP-glucose:glucosyltransferase
PGSC0003DMG400005794	Auxin response factor 9
PGSC0003DMG403019771	Cytochrome P450
PGSC0003DMG400020246	Amino acid binding protein
PGSC0003DMG400016906	BZIP transcription factor BZI-2
PGSC0003DMG400006643	Gene of unknown function
PGSC0003DMG400016291	Phosphoenolpyruvate carboxylase kinase 2
PGSC0003DMG400023769	Potassium channel NKT2
PGSC0003DMG400007374	Extensin
PGSC0003DMG400009658	Myb family transcription factor APL
PGSC0003DMG400019185	Diphenol oxidase
PGSC0003DMG400022936	AAA ATPase
PGSC0003DMG400018125	Gene of unknown function
PGSC0003DMG400026649	Gamma-interferon-inducible lysosomal thiol reductase
PGSC0003DMG400008988	Aluminum-induced protein
PGSC0003DMG400013720	Mildew resistance locus o 15
PGSC0003DMG400032828	Serine-threonine protein kinase, plant-type
PGSC0003DMG400025152	UDP-glucuronosyltransferase
PGSC0003DMG400015796	Gibberellin 20-oxidase
PGSC0003DMG400022630	Conserved gene of unknown function
PGSC0003DMG400014510	Flavin monooxygenase
PGSC0003DMG400028887	Lipoxygenase
PGSC0003DMG400021033	UDP-glucuronic acid/UDP-N-acetylgalactosamine transporter
PGSC0003DMG400027192	Zinc ion binding protein
PGSC0003DMG400008085	UDP-glucuronic acid/UDP-N-acetylgalactosamine transporter
PGSC0003DMG400009891	Alpha-amylase
PGSC0003DMG401010355,PGSC0003DMG402010355	Please refer to the Supplement_sheet
PGSC0003DMG400022490	Sodium/hydrogen exchanger
PGSC0003DMG400016110	Binding protein
PGSC0003DMG400021700	Zinc ion binding protein
PGSC0003DMG400013433	Conserved gene of unknown function
PGSC0003DMG400029724	PHO2
PGSC0003DMG400017178	Rhicadhesin receptor
PGSC0003DMG400026010	Auxin-induced protein X10A
PGSC0003DMG400027000	Hyoscyamine 6-dioxygenase
PGSC0003DMG400023329	Plasma membrane receptor-like kinase
PGSC0003DMG400010746	Leucine-rich repeat family protein / protein kinase family protein
PGSC0003DMG400030591	Zinc finger protein
PGSC0003DMG400020345	Diphenol oxidase
PGSC0003DMG400045350	Galactose-binding like
PGSC0003DMG400001913	Transcription factor
PGSC0003DMG400030567	Zinc finger protein
PGSC0003DMG400014224	Amino acid binding protein
PGSC0003DMG400010300	Actin-depolymerizing factor
PGSC0003DMG400011247	Cation diffusion facilitator 9
PGSC0003DMG400030636	Loganic acid methyltransferase
PGSC0003DMG400007985	Conserved gene of unknown function
PGSC0003DMG400046040	Gene of unknown function
PGSC0003DMG400007929	E3 ubiquitin-protein ligase RMA1H1
PGSC0003DMG400014401	Glycosyltransferase, CAZy family GT8
PGSC0003DMG400023325	SAUR family protein
PGSC0003DMG400029856	N-acylneuraminate-9-phosphatase
PGSC0003DMG400033116	Adenylate isopentenyltransferase
PGSC0003DMG400016616	Cytochrome P450
PGSC0003DMG400021433	Gene of unknown function
PGSC0003DMG400030199	Conserved gene of unknown function
PGSC0003DMG400027717	Auxin-induced protein 5NG4
PGSC0003DMG400012408	Protein phosphatase 2C
PGSC0003DMG400008401	Transcription factor
PGSC0003DMG400007928	Rnf5
PGSC0003DMG400000718	Conserved gene of unknown function
PGSC0003DMG400005236	SAUR family protein
PGSC0003DMG400003371	Arabinogalactan protein 2
PGSC0003DMG400044171	P69E protein
PGSC0003DMG400029277	GDU1
PGSC0003DMG400000719	Sec14 cytosolic factor
PGSC0003DMG400000129	SAUR family protein
PGSC0003DMG400025477	EF hand family protein
PGSC0003DMG400018483	Binding protein
PGSC0003DMG400016638	Sorghum bicolor protein targeted either to mitochondria or chloroplast proteins T50848
PGSC0003DMG402027116	Laccase 90d
PGSC0003DMG402022253	Ubiquitin carrier protein
PGSC0003DMG400018123	Gene of unknown function
PGSC0003DMG400001891	Conserved gene of unknown function
PGSC0003DMG402010218	Phospholipase A1
PGSC0003DMG400011344	Chloroplast-targeted copper chaperone
PGSC0003DMG400018668	Auxin:hydrogen symporter
PGSC0003DMG400009986	Receptor serine-threonine protein kinase
PGSC0003DMG400021830	Allergen BRSn20
PGSC0003DMG400020341	17.5 kDa class I heat shock protein
PGSC0003DMG400026364	BZip protein AtbZip21
PGSC0003DMG400031015	Xyloglucan galactosyltransferase KATAMARI1
PGSC0003DMG400027168	Laccase 90a
PGSC0003DMG400014553	Zinc finger protein
PGSC0003DMG400024267	Bel1 homeotic protein
PGSC0003DMG400026080	Cytochrome P450
PGSC0003DMG400008353	Conserved gene of unknown function
PGSC0003DMG401024817	Seven-transmembrane-domain protein 1
PGSC0003DMG400018610	Elicitor resposible protein
PGSC0003DMG400022904	Conserved gene of unknown function
PGSC0003DMG400002870	Leucine-rich repeat receptor-like kinase
PGSC0003DMG400002267	Auxin-regulated protein
PGSC0003DMG400041435	Arabinogalactan protein
PGSC0003DMG400024989	Nucleic acid binding protein
PGSC0003DMG400021907	Conserved gene of unknown function
PGSC0003DMG400011385	Ccaat-binding transcription factor subunit A
PGSC0003DMG400027961	Purine transporter
PGSC0003DMG400002497	ATP binding protein
PGSC0003DMG400025079	Interferon-induced GTP-binding protein mx
PGSC0003DMG400005197	Cinnamoyl-CoA reductase
PGSC0003DMG400029920	Conserved gene of unknown function
PGSC0003DMG400002724	Conserved gene of unknown function
PGSC0003DMG400011140	Purine transporter
PGSC0003DMG400011151	Conserved gene of unknown function
PGSC0003DMG400023636	Serine/threonine-protein kinase SAPK2
PGSC0003DMG400003751	Bel1 homeotic protein
PGSC0003DMG400015823	Conserved gene of unknown function
PGSC0003DMG400020730	DIV2B protein
PGSC0003DMG400013218	Transferase, transferring glycosyl groups
PGSC0003DMG400026566	Gene of unknown function
PGSC0003DMG400012553	Caspase
PGSC0003DMG401019771,PGSC0003DMG402019771	Please refer to the Supplement_sheet
PGSC0003DMG400000297	Senescence-associated protein
PGSC0003DMG400007338	Conserved gene of unknown function
PGSC0003DMG400027562	Transcription factor TGA7
PGSC0003DMG400013143	Ripening induced protein
PGSC0003DMG400013426	Conserved gene of unknown function
PGSC0003DMG400000118	ARF domain class transcription factor
PGSC0003DMG400009599	Phospholipase D
PGSC0003DMG400009941	Receptor protein kinase CLAVATA1
PGSC0003DMG400010471	Subtilase
PGSC0003DMG400025104	AGP19 (ARABINOGALACTAN-PROTEIN 19)
PGSC0003DMG400020464	Conserved gene of unknown function
PGSC0003DMG400008063	Fasciclin-like AGP 13
PGSC0003DMG400026956	Inositol polyphosphate-5-phosphatase
PGSC0003DMG400028544	Acyl-protein thioesterase
PGSC0003DMG400001961	Glycine-rich protein A3
PGSC0003DMG400009605	Ice binding protein
PGSC0003DMG400004963	Receptor protein kinase
PGSC0003DMG400007517	Leucine-rich repeat receptor-like kinase
PGSC0003DMG400024578	Type-A response regulator
PGSC0003DMG400024275	Gamma aminobutyrate transaminase isoform3
PGSC0003DMG400010010,PGSC0003DMG402009929	Please refer to the Supplement_sheet
PGSC0003DMG400002800	Nicotianamine synthase
PGSC0003DMG400018853	Sugar transporter
PGSC0003DMG400031120	Glycine-rich protein A3
PGSC0003DMG400003084	Two-component response regulator ARR8
PGSC0003DMG400022290	WRKY transcription factor 20
PGSC0003DMG400028909	Protease inhibitor/seed storage/LTP family protein
PGSC0003DMG400029165	Zinc finger family protein
PGSC0003DMG400014459	Phosphoethanolamine N-methyltransferase
PGSC0003DMG400003107	Adhesive/proline-rich protein
PGSC0003DMG400027457	GDU1
PGSC0003DMG400014211	Gene of unknown function
PGSC0003DMG400012292	Keratin-associated protein 6-2
PGSC0003DMG400008560	Conserved gene of unknown function
PGSC0003DMG400016812	AP2/ERF-domain protein
PGSC0003DMG400011337	Nucleotide binding protein
PGSC0003DMG400026168	DNA binding protein
PGSC0003DMG400012683	GRAS family transcription factor
PGSC0003DMG400008487	Major latex
PGSC0003DMG400009937	Conserved gene of unknown function
PGSC0003DMG400021513	SBT1 protein
PGSC0003DMG400018884	Ccd1
PGSC0003DMG400030125	Conserved gene of unknown function
PGSC0003DMG400005408	Transcription factor
PGSC0003DMG400014055	Peroxidase
PGSC0003DMG400016941	Conserved gene of unknown function
PGSC0003DMG400031231	Conserved gene of unknown function
PGSC0003DMG400000120	Dof18
PGSC0003DMG400016525	Avr9/Cf-9 rapidly elicited protein 146
PGSC0003DMG400008056	Gene of unknown function
PGSC0003DMG400000403	Conserved gene of unknown function
PGSC0003DMG400007050	Virus-specific-signaling-pathway regulated protein
PGSC0003DMG400020422	Phosphoenolpyruvate carboxylase
PGSC0003DMG400000599	DNA-binding protein
PGSC0003DMG400029512	ZFP4 (ZINC FINGER PROTEIN 4)
PGSC0003DMG400009077	Spermine synthase
PGSC0003DMG400017655	Phototropic-responsive NPH3 family protein
PGSC0003DMG400006098	RTM1 protein
PGSC0003DMG400021791	Ubiquitin
PGSC0003DMG400022260	BTB/POZ domain-containing protein
PGSC0003DMG400013474	Conserved gene of unknown function
PGSC0003DMG400022216	SUI1 B protein
PGSC0003DMG400018129	High-affinity nitrate transport system component
PGSC0003DMG400006243	OJ1116_C07.8 protein
PGSC0003DMG400020807	Transcription factor
PGSC0003DMG400008829	Conserved gene of unknown function
PGSC0003DMG400011148	Cellulose synthase 3
PGSC0003DMG400005361	Calreticulin
PGSC0003DMG400031119	Stress-induced protein
PGSC0003DMG400023852	DNA binding protein
PGSC0003DMG400001967	White-brown-complex ABC transporter family
PGSC0003DMG400016420	VAMP protein SEC22
PGSC0003DMG400028352	Cytochrome P450
PGSC0003DMG400005484	Protein kinase family protein
PGSC0003DMG400015925	Amine oxidase
PGSC0003DMG400021717	DNA binding protein
PGSC0003DMG400009560	Conserved gene of unknown function
PGSC0003DMG400017936	Late embryogenis abundant protein 5
PGSC0003DMG400030393	Ankyrin repeat-containing protein
PGSC0003DMG400005688	Conserved gene of unknown function
PGSC0003DMG400006319	Beta-glucosidase 01
PGSC0003DMG400024336	Conserved gene of unknown function
PGSC0003DMG400017857	Synaptotagmin
PGSC0003DMG400008268	Ternary complex factor MIP1
PGSC0003DMG400002615	Avr9/Cf-9 rapidly elicited protein 146
PGSC0003DMG401008909,PGSC0003DMG402008909	Please refer to the Supplement_sheet
PGSC0003DMG400009181	Leucine-rich repeat receptor protein kinase EXS
PGSC0003DMG400030212	Nitrate reductase
PGSC0003DMG400011049	Glutathione S-transferase omega
PGSC0003DMG400000151	Digalactosyldiacylglycerol synthase 2, chloroplastic
PGSC0003DMG400023184	Ubiquitin
PGSC0003DMG400005254	Nodulation receptor kinase
PGSC0003DMG400000560	Catechol O-methyltransferase
PGSC0003DMG400018943	Sulfate adenylyltransferase
PGSC0003DMG400007110	BZIP transcription factor
PGSC0003DMG400005904	Conserved gene of unknown function
PGSC0003DMG400008932	Magnesium dependent soluble inorganic pyrophosphatase
PGSC0003DMG400025342	Homeobox
PGSC0003DMG400021247	Glutathione S-transferase
PGSC0003DMG400011103	Conserved gene of unknown function
PGSC0003DMG400003822	Cellulose synthase
PGSC0003DMG400016467	Conserved gene of unknown function
PGSC0003DMG400022691	Gene of unknown function
PGSC0003DMG400030894	Protein kinase APK1B, chloroplast
PGSC0003DMG400010027	Zinc finger protein
PGSC0003DMG400025858	C2H2L domain class transcription factor
PGSC0003DMG400033874	Malic enzyme
PGSC0003DMG400014858	BZIP transcription factor bZIP16
PGSC0003DMG400027543	Sodium/potassium/calcium exchanger
PGSC0003DMG400008065	Auxin response factor 4
PGSC0003DMG400020619	Trehalose-6-phosphate synthase
PGSC0003DMG400027534	NTGP5
PGSC0003DMG401007101	Conserved gene of unknown function
PGSC0003DMG400030574	Fiber protein Fb34
PGSC0003DMG400030389	Myb family transcription factor
PGSC0003DMG400024587	Conserved gene of unknown function
PGSC0003DMG400019855	Uncharacterized mitochondrial protein
PGSC0003DMG400026072	Leucine-rich repeat transmembrane protein kinase
PGSC0003DMG400028985	Calcium ion binding protein
PGSC0003DMG400008356	NADH-glutamate dehydrogenase
PGSC0003DMG400014770	N-hydroxycinnamoyl-CoA:tyramine N-hydroxycinnamoyl transferase THT7-8
PGSC0003DMG400009471	Conserved gene of unknown function
PGSC0003DMG400016477	Adenylyl-sulfate reductase
PGSC0003DMG400029645	Pectase lyase
PGSC0003DMG400022494	Adhesive plaque matrix protein
PGSC0003DMG400004572	Adenosylhomocysteinase
PGSC0003DMG400003057	Osmotin
PGSC0003DMG400019973	Oxidoreductase
PGSC0003DMG400005731	Lipid transfer protein
PGSC0003DMG400001777	Zinc finger, RING-type
PGSC0003DMG400019033	Cysteine proteinase 3
PGSC0003DMG400004921	ANT
PGSC0003DMG402002685	Conserved gene of unknown function
PGSC0003DMG400013331	Glutamate decarboxylase isoform2
PGSC0003DMG400006083	CBL-interacting protein kinase 20
PGSC0003DMG400024399	Conserved gene of unknown function
PGSC0003DMG400005279	Peroxidase
PGSC0003DMG400029079	Conserved gene of unknown function
PGSC0003DMG400021884	Conserved gene of unknown function
PGSC0003DMG400015364	CT099
PGSC0003DMG400009783	Proline-rich cell wall protein
PGSC0003DMG400016053	IQ-domain 13
PGSC0003DMG400002953	Thioredoxin fold
PGSC0003DMG400018373	Conserved gene of unknown function

## Sheet: Upregulated (stolon)
567 DEGs included exclusively in "Stolon":
PGSC0003DMG400005269	Glucose-6-phosphate/phosphate translocator 2
PGSC0003DMG400010143	Cysteine protease inhibitor 1
PGSC0003DMG400031877	Metallocarboxypeptidase inhibitor
PGSC0003DMG402017090	Patatin-04/09
PGSC0003DMG400004547	Proteinase inhibitor type-2 P303.51
PGSC0003DMG400006162	Metallocarboxypeptidase inhibitor
PGSC0003DMG400000678	Metallocarboxypeptidase inhibitor
PGSC0003DMG400008749	Patatin-05
PGSC0003DMG400008546	Miraculin
PGSC0003DMG400010283	Class I chitinase
PGSC0003DMG400002321	ACC oxidase
PGSC0003DMG400016270	Heat stress transcription factor A-6b
PGSC0003DMG400010170	Miraculin
PGSC0003DMG400000735	Glucose-1-phosphate adenylyltransferase
PGSC0003DMG400018375	Wound induced protein
PGSC0003DMG400010146	Kunitz-type tuber invertase inhibitor
PGSC0003DMG400029247	Patatin group O
PGSC0003DMG400030771	Alcohol dehydrogenase 3
PGSC0003DMG400009268	Proteinase inhibitor
PGSC0003DMG400015601	UDP-glucose:glucosyltransferase
PGSC0003DMG400001372	B12D
PGSC0003DMG400031084	Glucose-1-phosphate adenylyltransferase small subunit, chloroplastic/amyloplastic
PGSC0003DMG400019245	Conserved gene of unknown function
PGSC0003DMG400000667	Glutathione S-transferase MSR-1
PGSC0003DMG400015579	UDP-glucose:glucosyltransferase
PGSC0003DMG400028220	Cytochrome P450 monooxygenase CYP82E3
PGSC0003DMG400006394	DNA binding protein
PGSC0003DMG400003548	Fructose-bisphosphate aldolase
PGSC0003DMG400018401	Gene of unknown function
PGSC0003DMG400026261	ATERF-2/ATERF2/ERF2
PGSC0003DMG400024754	Respiratory burst oxidase homolog protein B
PGSC0003DMG400026191	GRAS family transcription factor
PGSC0003DMG400016493	Gene of unknown function
PGSC0003DMG400005525	MYC2
PGSC0003DMG400046234	Miraculin
PGSC0003DMG400012183	Endo-1,4-beta-glucanase
PGSC0003DMG400022386	Allantoinase
PGSC0003DMG403025826	Enoyl-CoA-hydratase
PGSC0003DMG400012111	Granule-bound starch synthase 1, chloroplastic/amyloplastic
PGSC0003DMG401025807	Conserved gene of unknown function
PGSC0003DMG400009672	Pom14 protein
PGSC0003DMG400001948	Copalyl diphosphate synthase
PGSC0003DMG400027212	ATP:citrate lyase
PGSC0003DMG400018565	Alcohol dehydrogenase
PGSC0003DMG400018377	Wound induced protein
PGSC0003DMG400013966	MYB transcription factor
PGSC0003DMG400014104	Patatin-2-Kuras 4
PGSC0003DMG400029879	Mechanosensitive ion channel domain-containing protein
PGSC0003DMG400011379	Glutaredoxin
PGSC0003DMG400009112	Protein phosphatase 2C 8
PGSC0003DMG400003743	Jasmonate O-methyltransferase
PGSC0003DMG400026199	Beta-amylase
PGSC0003DMG400016620	Aldo/keto reductase AKR
PGSC0003DMG400020204	Hydrolase, acting on ester bonds
PGSC0003DMG400023939	LOB domain-containing protein
PGSC0003DMG400026023	Nuc-1 negative regulatory protein preg
PGSC0003DMG400024771	Conserved gene of unknown function
PGSC0003DMG400014558	Conserved gene of unknown function
PGSC0003DMG400029569	Proline-rich protein
PGSC0003DMG400004017	Conserved gene of unknown function
PGSC0003DMG400024274	Cytochrome P450 monooxygenase
PGSC0003DMG400002125	DNA binding protein
PGSC0003DMG400002895	Sucrose synthase
PGSC0003DMG400005762	Gene of unknown function
PGSC0003DMG400005931	Sterol delta-7 reductase DWF5
PGSC0003DMG400001876	Conserved gene of unknown function
PGSC0003DMG400027881	Gene of unknown function
PGSC0003DMG400021076	Gene of unknown function
PGSC0003DMG400000725	2-hydroxyacid dehydrogenase
PGSC0003DMG400008090	Kinase
PGSC0003DMG400020124	Conserved gene of unknown function
PGSC0003DMG400000465	Zinc finger protein
PGSC0003DMG400028535	Conserved gene of unknown function
PGSC0003DMG400024755	Xyloglucan endotransglucosylase/hydrolase 1
PGSC0003DMG400010113	Gene of unknown function
PGSC0003DMG400008629	Conserved gene of unknown function
PGSC0003DMG400014200	Flotillin-1
PGSC0003DMG400021407	Phytosulfokine peptide
PGSC0003DMG400025668	ATP binding protein
PGSC0003DMG400008444	Induced stolon tip protein
PGSC0003DMG400016145	Transcription factor bHLH96
PGSC0003DMG400031140	WRKY transcription factor
PGSC0003DMG400029690	UPF0497 membrane protein 1
PGSC0003DMG400012809	Conserved gene of unknown function
PGSC0003DMG400025868	D-type cyclin family 3 subgroup 2
PGSC0003DMG400016313	Calmodulin NtCaM13
PGSC0003DMG400014959	Acyltransferase
PGSC0003DMG400000124	RAB11B
PGSC0003DMG400014880	ABC transporter family protein
PGSC0003DMG400016847	Conserved gene of unknown function
PGSC0003DMG400004109	Xyloglucan endotransglycosylase hydrolase
PGSC0003DMG400028509	SNF4
PGSC0003DMG400002132	Purine transporter
PGSC0003DMG400018397	Wound induced protein
PGSC0003DMG400005108	Conserved gene of unknown function
PGSC0003DMG400013537	Proline-rich protein
PGSC0003DMG400015948	Conserved gene of unknown function
PGSC0003DMG400005216	Galactinol synthase
PGSC0003DMG400012653	LOB domain-containing protein 41
PGSC0003DMG400013481	Conserved gene of unknown function
PGSC0003DMG400005436	Sterol desaturase
PGSC0003DMG400010866	Lysine/histidine transporter
PGSC0003DMG400013629	Cytochrome P450 hydroxylase
PGSC0003DMG400028022	Sterol desaturase
PGSC0003DMG400004615	Poly(A) polymerase
PGSC0003DMG400009648	K+ channel inward rectifying
PGSC0003DMG400008120	Metal ion binding protein
PGSC0003DMG400002046	Aspartic proteinase nepenthesin-1
PGSC0003DMG400030441	Binding protein
PGSC0003DMG400007613	Alternative oxidase
PGSC0003DMG400005064	Transcription factor
PGSC0003DMG400033693	UPA16
PGSC0003DMG400005748	Protein P21
PGSC0003DMG400021406	Phytosulfokine peptide
PGSC0003DMG400026260	AP2 domain class transcription factor
PGSC0003DMG400026189	Xyloglucan endotransglycosylase/hydrolase 16 protein
PGSC0003DMG400008833	Expansin
PGSC0003DMG402007388	MRNA, 1346 bp sequence
PGSC0003DMG400001119	Histone H3.2
PGSC0003DMG400008950	Calmodulin binding protein
PGSC0003DMG400001287	Glutamate decarboxylase isozyme 3
PGSC0003DMG402003646	Ascorbate peroxidase
PGSC0003DMG400019470	Carboxylic ester hydrolase
PGSC0003DMG400030694	DNA-binding protein phosphatase 2C
PGSC0003DMG400031758	Phospholipase A1
PGSC0003DMG400018174	Short-chain dehydrogenase
PGSC0003DMG400006276	NtPRp27
PGSC0003DMG400030150	Conserved gene of unknown function
PGSC0003DMG400014568	3-ketoacyl-CoA synthase
PGSC0003DMG400006461	GDSL-like Lipase/Acylhydrolase family protein
PGSC0003DMG400007155	Anthranilate N-benzoyltransferase protein
PGSC0003DMG400024843	Conserved gene of unknown function
PGSC0003DMG400006678	Aspartate aminotransferase
PGSC0003DMG400018158	Conserved gene of unknown function
PGSC0003DMG400028331	Zeatin O-glucosyltransferase
PGSC0003DMG400008984	Basic 7S globulin 2 small subunit
PGSC0003DMG400024281	Gamma aminobutyrate transaminase isoform2
PGSC0003DMG400004509	Conserved gene of unknown function
PGSC0003DMG401020138	Histone H2A variant 1
PGSC0003DMG400004916	DNA binding protein
PGSC0003DMG400012298	98b
PGSC0003DMG400025128	Conserved gene of unknown function
PGSC0003DMG400030009	Leucine-rich repeat protein
PGSC0003DMG400025747	Conserved gene of unknown function
PGSC0003DMG400015683	Lipolytic enzyme, G-D-S-L
PGSC0003DMG400031768	MLO 6
PGSC0003DMG400009496	Hemolysin
PGSC0003DMG400015573	Purine permease
PGSC0003DMG400014273	Cytochrome P450
PGSC0003DMG400005214	Boron transporter
PGSC0003DMG400014779	Aromatic amino acid decarboxylase 1A
PGSC0003DMG400007946	Conserved gene of unknown function
PGSC0003DMG400002728	Homeodomain
PGSC0003DMG400020393	Polygalacturonase 1
PGSC0003DMG400031795	DNA binding protein homolog
PGSC0003DMG400010470	Subtilase
PGSC0003DMG400024053	Peroxidase N
PGSC0003DMG400012763	C-4 sterol methyl oxidase
PGSC0003DMG400002303	Glucan endo-1,3-beta-glucosidase
PGSC0003DMG401025923,PGSC0003DMG402025923	Please refer to the Supplement_sheet
PGSC0003DMG400005206	Pectinesterase
PGSC0003DMG400025109	Gene of unknown function
PGSC0003DMG400003491	Conserved gene of unknown function
PGSC0003DMG400012629	LOB domain-containing protein
PGSC0003DMG400017769	Avr9/Cf-9 rapidly elicited protein 75
PGSC0003DMG400023390	Conserved gene of unknown function
PGSC0003DMG400001188	DVL protein
PGSC0003DMG400025911	Methylketone synthase Ib
PGSC0003DMG400000689	Glucan endo-1,3-beta-glucosidase
PGSC0003DMG400026871	Cytochrome P450
PGSC0003DMG400026481	Inositol polyphosphate kinase
PGSC0003DMG400027181	Transferase family protein
PGSC0003DMG402005859	Conserved gene of unknown function
PGSC0003DMG400002139	GRAS family transcription factor
PGSC0003DMG400010060	Peptidyl-prolyl cis-trans isomerase d, ppid
PGSC0003DMG400006015	Gene of unknown function
PGSC0003DMG400023435	Major allergen Pru ar
PGSC0003DMG400023629	Receptor kinase
PGSC0003DMG400025206	Acyltransferase
PGSC0003DMG400011830	Conserved gene of unknown function
PGSC0003DMG400025246	Histone H3.2
PGSC0003DMG400025265	Gene of unknown function
PGSC0003DMG400021966	Laccase
PGSC0003DMG400017331	S-locus-specific glycoprotein
PGSC0003DMG400009973	Conserved gene of unknown function
PGSC0003DMG400032786	Conserved gene of unknown function
PGSC0003DMG400028965	Gene of unknown function
PGSC0003DMG400003733	Agglutinin isoform
PGSC0003DMG400011642	Sorghum bicolor protein targeted either to mitochondria or chloroplast proteins T50848
PGSC0003DMG400004712	Fringe
PGSC0003DMG400003739	Conserved gene of unknown function
PGSC0003DMG400009122	Conserved gene of unknown function
PGSC0003DMG400011132	NADP-dependent glyceraldehyde-3-phosphate dehydrogenase
PGSC0003DMG400031288	Transcription factor
PGSC0003DMG400020334	Prephenate dehydrogenase
PGSC0003DMG400014539	Nitrite transporter
PGSC0003DMG400001407	ATP binding protein
PGSC0003DMG400031240	Ubiquitin carrier protein
PGSC0003DMG400011577	Disease resistance-responsive family protein
PGSC0003DMG400016176	Conserved gene of unknown function
PGSC0003DMG400027632	Gibberellin 2-oxidase 2
PGSC0003DMG400000193	1-aminocyclopropane-1-carboxylate synthase 2
PGSC0003DMG400006386	Peroxidase
PGSC0003DMG400007514	Glycolate oxidase
PGSC0003DMG400015850	IDS4
PGSC0003DMG400008391	DNA-binding protein 4
PGSC0003DMG400026523	UPA15
PGSC0003DMG400031079	Nodulin family protein
PGSC0003DMG400020895	UDP-glucose:glucosyltransferase
PGSC0003DMG400005808	Valacyclovir hydrolase
PGSC0003DMG400022836	Histone H3.2
PGSC0003DMG400020777	Gene of unknown function
PGSC0003DMG400029931	Anthocyanin permease
PGSC0003DMG400028660	Cysteine desulfurylase
PGSC0003DMG400019882	UDP-glucose:glucosyltransferase
PGSC0003DMG400003573	Senescence-associated protein
PGSC0003DMG400014550	MYB transcription factor MYB84
PGSC0003DMG400006602	Conserved gene of unknown function
PGSC0003DMG401022350	Equilibrative nucleoside transporter
PGSC0003DMG400011229	Gene of unknown function
PGSC0003DMG400011751	2-oxoglutarate-dependent dioxygenase
PGSC0003DMG400021142	DWARF1/DIMINUTO
PGSC0003DMG400010819	3-ketoacyl-CoA synthase 10
PGSC0003DMG400002144	NbPCL1 protein
PGSC0003DMG400022953	Pyruvate decarboxylase
PGSC0003DMG400025614	Homeobox-leucine zipper protein HAT7
PGSC0003DMG400021437	Gene of unknown function
PGSC0003DMG401017090	Patatin-3-Kuras 1
PGSC0003DMG400013298	Conserved gene of unknown function
PGSC0003DMG400001544	Conserved gene of unknown function
PGSC0003DMG400010112	Conserved gene of unknown function
PGSC0003DMG400026538	Conserved gene of unknown function
PGSC0003DMG400022525	RING-H2 finger protein ATL4M
PGSC0003DMG400011687	Protein Z
PGSC0003DMG400002400	NPH3 (NON-PHOTOTROPIC HYPOCOTYL 3)
PGSC0003DMG400005792	Nucleoside diphosphate kinase
PGSC0003DMG400005390	Calmodulin-binding protein
PGSC0003DMG400009930	Conserved gene of unknown function
PGSC0003DMG400030552	Chloroplast-targeted copper chaperone
PGSC0003DMG400010055	Receptor protein kinase
PGSC0003DMG400002110	Proteinase inhibitor type-2 CEVI57
PGSC0003DMG400002804	USP
PGSC0003DMG400024466	ATP-binding cassette transporter
PGSC0003DMG400010405	Proline/glycine/tyrosine-rich protein
PGSC0003DMG400013434	Non-specific lipid-transfer protein
PGSC0003DMG400003748	Peroxidase
PGSC0003DMG400010410	Calcium-binding protein CML23
PGSC0003DMG400003645	Ascorbate peroxidase
PGSC0003DMG400021152	Alcohol dehydrogenase
PGSC0003DMG400015709	Glycosyltransferase
PGSC0003DMG400026540	Conserved gene of unknown function
PGSC0003DMG401003937	P69B protein
PGSC0003DMG400025834	Amino acid transporter
PGSC0003DMG400030255	Sn-1 protein
PGSC0003DMG400023940	Conserved gene of unknown function
PGSC0003DMG400009981	1,4-alpha-glucan branching enzyme
PGSC0003DMG400030182	Conserved gene of unknown function
PGSC0003DMG400020497	Major pollen allergen Ory s 1
PGSC0003DMG400029026	Conserved gene of unknown function
PGSC0003DMG400025429	Gene of unknown function
PGSC0003DMG400002479	Alpha-1,4 glucan phosphorylase L-1 isozyme, chloroplastic/amyloplastic
PGSC0003DMG400019091	Beta-mannosidase
PGSC0003DMG400012067	Ankyrin repeat-containing protein
PGSC0003DMG400016149	Avr9/Cf-9 rapidly elicited protein 75
PGSC0003DMG400006368	Cytochrome P450 92B1
PGSC0003DMG400010076	Zinc finger protein
PGSC0003DMG400025446	Gene of unknown function
PGSC0003DMG400028679	Cysteine desulfurylase
PGSC0003DMG400025379	Gene of unknown function
PGSC0003DMG400024764	MtN3/saliva family protein
PGSC0003DMG400024588	Permease I
PGSC0003DMG401031196	WRKY transcription factor 16
PGSC0003DMG400004789	Multicopper oxidase
PGSC0003DMG400020139	Auxin-induced protein 22B
PGSC0003DMG400046998	S-adenosylmethionine-dependent methyltransferase
PGSC0003DMG400027647	Interactor of constitutive active ROPs 1
PGSC0003DMG400001937	Ethanol tolerance protein GEKO1
PGSC0003DMG400023218	C2 domain-containing protein
PGSC0003DMG402000216	Long-chain acyl-CoA synthetase 4
PGSC0003DMG400001149	Allene oxide synthase 2
PGSC0003DMG401024842	Conserved gene of unknown function
PGSC0003DMG400009927	Auxin efflux carrier family protein
PGSC0003DMG400019529	Zinc finger protein
PGSC0003DMG400017148	Zinc finger
PGSC0003DMG400006903	B12D
PGSC0003DMG400011949	Non-specific lipid-transfer protein
PGSC0003DMG400010557	Allene oxide syntase
PGSC0003DMG400014457	Glucan endo-1,3-beta-glucosidase
PGSC0003DMG400020608	DNA-binding protein 3
PGSC0003DMG400002174	Glutathione S-transferase
PGSC0003DMG400021109	Conserved gene of unknown function
PGSC0003DMG400011685	Serpin
PGSC0003DMG400026022	Beta expansin 1
PGSC0003DMG400017864	Serine-threonine protein kinase, plant-type
PGSC0003DMG400004404	Expansin9
PGSC0003DMG400014222	Zinc finger protein
PGSC0003DMG400025837	Nucleobase ascorbate transporter
PGSC0003DMG402024737	Alpha-L-fucosidase 2
PGSC0003DMG402003297	Protein ZINC INDUCED FACILITATOR-LIKE 1
PGSC0003DMG400025455	Phosphofructokinase
PGSC0003DMG400022337	Gene of unknown function
PGSC0003DMG400011480	PEPC kinase 1b
PGSC0003DMG400021691	Lipid binding protein
PGSC0003DMG400025158	Divinyl ether synthase
PGSC0003DMG400019323	Non-specific lipid-transfer protein
PGSC0003DMG400020698	Gene of unknown function
PGSC0003DMG400011750	Cytochrome P-450
PGSC0003DMG400013271	Blue (Type 1) copper domain
PGSC0003DMG400021784	UDP-glucuronosyltransferase
PGSC0003DMG400017225	Transmembrane protein
PGSC0003DMG400021195	UPF0497 membrane protein 15
PGSC0003DMG400030503	Conserved gene of unknown function
PGSC0003DMG400010578	Cytochrome P450
PGSC0003DMG402015689	Protein RSI-1
PGSC0003DMG400001380	Pollen Ole e 1 allergen and extensin
PGSC0003DMG400025400	LOB domain protein 1
PGSC0003DMG400028617	Conserved gene of unknown function
PGSC0003DMG400020206	WRKY transcription factor-b
PGSC0003DMG401004392	Multidrug resistance protein ABC transporter family
PGSC0003DMG400020622	Elicitor-inducible protein EIG-J7
PGSC0003DMG400028147	Protein kinase
PGSC0003DMG400015371	Chloroplast protein HCF243
PGSC0003DMG400031347	Amino acid transporter family protein
PGSC0003DMG400026543	Pleiotropic drug resistance protein 2
PGSC0003DMG400012235	Endo-1,4-beta-glucanase
PGSC0003DMG400006149	Chlorophyll a-b binding protein 4, chloroplastic
PGSC0003DMG400012019	DC1.2 homologue
PGSC0003DMG400035878	Fatty acid desaturase
PGSC0003DMG400039898	NAC domain protein
PGSC0003DMG400010149	Conserved gene of unknown function
PGSC0003DMG400015156	Conserved gene of unknown function
PGSC0003DMG400029169	Conserved gene of unknown function
PGSC0003DMG400004940	Conserved gene of unknown function
PGSC0003DMG400016884	Protein ariadne-1
PGSC0003DMG400019274	Indole-3-acetic acid-amido synthetase GH3.6
PGSC0003DMG400001038	Early nodulin 55-2
PGSC0003DMG400019315	Sulfate/bicarbonate/oxalate exchanger and transporter sat-1
PGSC0003DMG400007782	Alpha-1,4 glucan phosphorylase L-1 isozyme, chloroplastic/amyloplastic
PGSC0003DMG400030349	CYP86A33 fatty acid omega-hydroxylase
PGSC0003DMG400009011	Conserved gene of unknown function
PGSC0003DMG400010131	Nb cell deth marker
PGSC0003DMG400013199	Conserved gene of unknown function
PGSC0003DMG400018080	Conserved gene of unknown function
PGSC0003DMG400014087	Gene of unknown function
PGSC0003DMG400004319	Ankyrin repeat-containing protein
PGSC0003DMG400026243	Transcription factor
PGSC0003DMG400041652	Microsomal oleic acid desaturase
PGSC0003DMG400000053	Conserved gene of unknown function
PGSC0003DMG401025958	Glycine-rich protein
PGSC0003DMG400024642	Glucan endo-1,3-beta-glucosidase 3
PGSC0003DMG402023626	Conserved gene of unknown function
PGSC0003DMG402023951	Laccase
PGSC0003DMG400012032	Gamma-gliadin
PGSC0003DMG400008016	Glycogenin
PGSC0003DMG400021838	Gene of unknown function
PGSC0003DMG400001333	Calcium ion binding protein
PGSC0003DMG400001528	Class II chitinase
PGSC0003DMG400011792	ATP binding protein
PGSC0003DMG400012702	Glucan endo-1,3-beta-D-glucosidase
PGSC0003DMG400012130	Gene of unknown function
PGSC0003DMG400001858	Conserved gene of unknown function
PGSC0003DMG400030919	Dicyanin
PGSC0003DMG400002085	Pectinesterase
PGSC0003DMG400016967	Conserved gene of unknown function
PGSC0003DMG400012120	Conserved gene of unknown function
PGSC0003DMG400002074	Pectinesterase
PGSC0003DMG400020699	Isoamylase isoform 1
PGSC0003DMG400011370	Rubber elongation factor
PGSC0003DMG400029207	WRKY transcription factor 6
PGSC0003DMG400029086	Conserved gene of unknown function
PGSC0003DMG400002566	Coatomer subunit beta'-2
PGSC0003DMG400018245	Vetispiradiene synthase 1
PGSC0003DMG400028354	Conserved gene of unknown function
PGSC0003DMG400016971	Conserved gene of unknown function
PGSC0003DMG400028332	Conserved gene of unknown function
PGSC0003DMG400029237	Gene of unknown function
PGSC0003DMG400022255	Amino acid transporter
PGSC0003DMG400006342	ER glycerol-phosphate acyltransferase
PGSC0003DMG400028521	Cinnamoyl-CoA reductase
PGSC0003DMG400012288	Endo-beta-1,4-D-glucanase
PGSC0003DMG401016495	Stem 28 kDa glycoprotein
PGSC0003DMG400027916	Inositol-3-phosphate synthase
PGSC0003DMG400009959	Ornithine decarboxylase
PGSC0003DMG400003880	Leucoanthocyanidin dioxygenase
PGSC0003DMG400030080	Transporter
PGSC0003DMG400021454	NHL25 (NDR1/HIN1-LIKE 25)
PGSC0003DMG400017214	MazG nucleotide pyrophosphohydrolase domain protein
PGSC0003DMG400029479	Gamma-gliadin
PGSC0003DMG400021095	Gibberellin 2-oxidase 1
PGSC0003DMG400014408	Fasciclin-like arabinogalactan protein 10
PGSC0003DMG400025063	Class IV chitinase
PGSC0003DMG400023815	Expansin
PGSC0003DMG402024041	Shikimate dehydrogenase
PGSC0003DMG400011266	Catechol O-methyltransferase
PGSC0003DMG400015426	#N/A
PGSC0003DMG400022449	Conserved gene of unknown function
PGSC0003DMG400011618	Patellin-6
PGSC0003DMG400001426	Expansin
PGSC0003DMG400023415	Conserved gene of unknown function
PGSC0003DMG400024470	F-box and wd40 domain protein
PGSC0003DMG400016733	Acyl:coa ligase acetate-coa synthetase
PGSC0003DMG400036004	Fatty acid desaturase
PGSC0003DMG402013540	Starch synthase VI
PGSC0003DMG400031731	Feruloyl transferase
PGSC0003DMG400030006	PAR-1b protein
PGSC0003DMG400009830	Ureide permease
PGSC0003DMG402028570	Phosphoglycerate/bisphosphoglycerate mutase
PGSC0003DMG400027283	AT-HSFB3 (Arabidopsis thaliana heat shock transcription factor B3)
PGSC0003DMG402028252	Beta-fructofuranosidase
PGSC0003DMG400003495	Alpha-1,4 glucan phosphorylase L-1 isozyme, chloroplastic/amyloplastic
PGSC0003DMG400008649	LOB domain-containing protein
PGSC0003DMG400004275	Leucoanthocyanidin dioxygenase
PGSC0003DMG400032243	Homocysteine s-methyltransferase
PGSC0003DMG400011133	Joka8
PGSC0003DMG402020132	Non-specific lipid-transfer protein
PGSC0003DMG400022764	Glutamate decarboxylase isoform3
PGSC0003DMG400019302	Nt-iaa4.5 deduced protein
PGSC0003DMG400017732	Zinc/iron transporter
PGSC0003DMG400012221	ATP binding protein
PGSC0003DMG400014936	Zinc/iron transporter
PGSC0003DMG400020136	Sulfate/bicarbonate/oxalate exchanger and transporter sat-1
PGSC0003DMG400019357	Lipid binding protein
PGSC0003DMG400024093	Ci21B protein
PGSC0003DMG400019437	Pathogen-and wound-inducible antifungal protein CBP20
PGSC0003DMG400008337	MYB21
PGSC0003DMG400025875	Conserved gene of unknown function
PGSC0003DMG400027238	Remorin, C-terminal region
PGSC0003DMG400024003	FAD binding domain containing protein
PGSC0003DMG400002190	Minichromosome maintenance factor
PGSC0003DMG400005717	NIMIN2c protein
PGSC0003DMG400017291	LRR receptor-like serine/threonine-protein kinase
PGSC0003DMG401028570	Phosphoglycerate/bisphosphoglycerate mutase family protein
PGSC0003DMG400002163	Glutathione S-transferase
PGSC0003DMG400001495	Ribonucleoprotein, chloroplast
PGSC0003DMG400017943	Nodulation receptor kinase
PGSC0003DMG400030619	Starch synthase V
PGSC0003DMG400031137	Ripening regulated protein DDTFR8
PGSC0003DMG400022315	Conserved gene of unknown function
PGSC0003DMG400004161	Conserved gene of unknown function
PGSC0003DMG400030259	Nudix hydrolase 1
PGSC0003DMG400013460	Chlorophyll a-b binding protein 3C, chloroplastic
PGSC0003DMG400001550	TSI-1 protein
PGSC0003DMG400019989	Conserved gene of unknown function
PGSC0003DMG400013116	Tom
PGSC0003DMG400004259	Thaumatin
PGSC0003DMG400026264	Homeobox-leucine zipper protein
PGSC0003DMG400009728	Nudix hydrolase 17, mitochondrial
PGSC0003DMG400021128	Hsr203J
PGSC0003DMG400015365	Conserved gene of unknown function
PGSC0003DMG400007150	UPA15
PGSC0003DMG400014772	Tyramine hydroxycinnamoyl transferase
PGSC0003DMG400001320	Alpha-tubulin
PGSC0003DMG400001313	UPA19
PGSC0003DMG400013632	Conserved gene of unknown function
PGSC0003DMG401025083	Peroxidase 12
PGSC0003DMG400008372	VQ motif family protein
PGSC0003DMG402015792	Short-chain dehydrogenase
PGSC0003DMG400024978	Indole-3-acetic acid-amido synthetase GH3.3
PGSC0003DMG400014867	Peroxidase
PGSC0003DMG400006160	Fasciclin-like arabinogalactan protein 2
PGSC0003DMG400013649	Auxin:hydrogen symporter
PGSC0003DMG400010465	Peroxidase
PGSC0003DMG400002930	Jasmonate ZIM-domain protein 1
PGSC0003DMG401012679	Allene oxide cyclase
PGSC0003DMG400016295	Peroxisomal membrane protein 2, pxmp2
PGSC0003DMG401002606	AR791
PGSC0003DMG400030553	ATP binding / protein kinase/ protein serine/threonine kinase/ protein tyrosine kinase/ sugar binding
PGSC0003DMG400002790	Conserved gene of unknown function
PGSC0003DMG400003193	Conserved gene of unknown function
PGSC0003DMG402024140	PAE
PGSC0003DMG400033930	Gene of unknown function
PGSC0003DMG400029085	Mta/sah nucleosidase
PGSC0003DMG400013763	Ankyrin repeat-containing protein
PGSC0003DMG400015230	Pectate lyase
PGSC0003DMG400011591	Conserved gene of unknown function
PGSC0003DMG400006221	Conserved gene of unknown function
PGSC0003DMG401013731	Kinase
PGSC0003DMG400006956	Carbonic anhydrase
PGSC0003DMG400012293	Methanol inducible protein
PGSC0003DMG400005719	Conserved gene of unknown function
PGSC0003DMG400009399	Glutaredoxin-C9
PGSC0003DMG400001075	Hsr201 protein
PGSC0003DMG400011336	Hypoxia-responsive family protein
PGSC0003DMG400000468	Amino acid transporter
PGSC0003DMG400020811	Rop guanine nucleotide exchange factor
PGSC0003DMG400023217	Gamma-gliadin
PGSC0003DMG401023631	Lipid binding protein
PGSC0003DMG400014771	Tyramine hydroxycinnamoyl transferase
PGSC0003DMG400020286	MLO 1
PGSC0003DMG400019618	CCR4-associated factor
PGSC0003DMG400003931	Conserved gene of unknown function
PGSC0003DMG400032555	NAC domain protein
PGSC0003DMG400000653	Agmatine deiminase
PGSC0003DMG400033858	Starch phosphorylase L
PGSC0003DMG400013478	Gene of unknown function
PGSC0003DMG400013476	Conserved gene of unknown function
PGSC0003DMG400022888	Salt responsive protein 1
PGSC0003DMG400001804	Glutathione s-transferase
PGSC0003DMG400018492	Cell division control 20
PGSC0003DMG400008267	CYP72A54
PGSC0003DMG400013666	RING-H2 finger protein ATL80
PGSC0003DMG400020119	Gene of unknown function
PGSC0003DMG400022131	Lipid binding protein
PGSC0003DMG400012239	Cystathionine gamma-synthase
PGSC0003DMG400012481	Lipid binding protein
PGSC0003DMG400009706	Purine transporter
PGSC0003DMG400029830	Glucan endo-1,3-beta-D-glucosidase
PGSC0003DMG400025395	Nitrate transporter
PGSC0003DMG400014776	Tyramine hydroxycinnamoyl transferase
PGSC0003DMG400023897	Self-pruning G-box protein
PGSC0003DMG400017776	Homeobox protein
PGSC0003DMG401001731	Ascorbate peroxidase
PGSC0003DMG400016481	Soluble starch synthase 3, chloroplastic/amyloplastic
PGSC0003DMG400026001	Uclacyanin-2
PGSC0003DMG400017737	UDP-glucosyltransferase
PGSC0003DMG400029570	Pentatricopeptide repeat-containing protein
PGSC0003DMG400006708	HSR203J protein
PGSC0003DMG400030376	Laccase
PGSC0003DMG400017246	1-aminocyclopropane-1-carboxylate oxidase homolog
PGSC0003DMG400010759	Gene of unknown function
PGSC0003DMG400003615	Thioredoxin H-type 2
PGSC0003DMG400017307	ATFP4
PGSC0003DMG400030713	1,2-diacylglycerol 3-beta-galactosyltransferase
PGSC0003DMG400008088	Carboxy-lyase
PGSC0003DMG400018024	Serine-threonine protein kinase, plant-type
PGSC0003DMG400014627	Glutathione S-transferase
PGSC0003DMG400013548	BI1
PGSC0003DMG400017211	Disulfide oxidoreductase
PGSC0003DMG400016287	Desacetoxyvindoline 4-hydroxylase
PGSC0003DMG400006385	Oligopeptide transporter OPT family
PGSC0003DMG400013485	ATP-citrate synthase
PGSC0003DMG400028783	Glutathione S-transferase T4
PGSC0003DMG400016589	4-alpha-glucanotransferase
PGSC0003DMG400007683	Sulfate/bicarbonate/oxalate exchanger and transporter sat-1
PGSC0003DMG400015523	Chitinase 1
PGSC0003DMG400018517	Fad NAD binding oxidoreductases
PGSC0003DMG400030819	Arabinogalactan-protein
PGSC0003DMG400013176	DUF26 domain-containing protein 2
PGSC0003DMG400008553	Cellulase containing protein
PGSC0003DMG403030532	Wall-associated kinase
PGSC0003DMG400000402	Osmotin
PGSC0003DMG400031742	UPA16
PGSC0003DMG402002635	Auxin-responsive protein IAA1
PGSC0003DMG400022345	COL domain class transcription factor
PGSC0003DMG400014778	Tyramine hydroxycinnamoyl transferase
PGSC0003DMG400001434	WRKY transcription factor-c
PGSC0003DMG400002169	Glutathione-S-transferase
PGSC0003DMG400023843	Fatty acid desaturase
PGSC0003DMG400010638	S-adenosylmethionine-dependent methyltransferase
PGSC0003DMG400011189	HQT
PGSC0003DMG400008222	Cytochrome P450
PGSC0003DMG400028374	Ureide permease
PGSC0003DMG400017231	Transcription factor TSRF1
PGSC0003DMG400008869	Conserved gene of unknown function
PGSC0003DMG400017204	Oligopeptide transporter
PGSC0003DMG400032250	Non-specific lipid-transfer protein
PGSC0003DMG400024498	UPF0497 membrane protein
PGSC0003DMG400012964	Lipase
PGSC0003DMG400016284	Ethylene receptor
PGSC0003DMG400000444	Heat shock cognate 70 kDa protein
PGSC0003DMG400005963	Auxin-induced protein 5NG4
PGSC0003DMG400003044	Osmotin
PGSC0003DMG400001879	Annexin p35
PGSC0003DMG400006660	Cellulose synthase catalytic subunit
PGSC0003DMG400025337	Nitrate transporter
PGSC0003DMG400008913	Ring zinc finger protein
PGSC0003DMG400005062	Peroxidase

## Sheet: Down-regulated (common)
Table S15_Venn Diagram analysis
4 common DEGs in "Shoot", "Root" and "Stolon":
PGSC0003DMG400025825	Methylketone synthase Ib
PGSC0003DMG400020215	CLC-Nt2 protein
PGSC0003DMG400019150	Conserved gene of unknown function
PGSC0003DMG400012822	Stem-specific protein TSJT1
11 common DEGs in "Shoot" and "Root":
PGSC0003DMG403020240	Glycerophosphodiester phosphodiesterase
PGSC0003DMG400013696	Cytochrome P450
PGSC0003DMG400027577	Superoxide dismutase
PGSC0003DMG400000315	Conserved gene of unknown function
PGSC0003DMG400014210	DnaJ protein
PGSC0003DMG400026854	Endochitinase 2
PGSC0003DMG400007794	Xyloglucan endotransglucosylase-hydrolase XTH9
PGSC0003DMG400004064	Subtilisin inhibitor 1
PGSC0003DMG402024074	Conserved gene of unknown function
PGSC0003DMG400007951	DRE binding protein 1
PGSC0003DMG400002046	Aspartic proteinase nepenthesin-1
11 common DEGs in "Shoot" and "Stolon":
PGSC0003DMG400003666	Senescence-associated protein
PGSC0003DMG400030216	Gene of unknown function
PGSC0003DMG400013282	Tonoplast dicarboxylate transporter
PGSC0003DMG400006842	SBT4B protein
PGSC0003DMG400011815	Conserved gene of unknown function
PGSC0003DMG400018819	Thioredoxin
PGSC0003DMG400000578	Serine-threonine protein kinase, plant-type
PGSC0003DMG400028228	Lymphoid organ expressed yellow head virus receptor protein
PGSC0003DMG400018939	Protein kinase
PGSC0003DMG402027501	Oligopeptide transporter
PGSC0003DMG400026563	MADS-box transcription factor FBP29
39 common DEGs in "Root" and "Stolon":
PGSC0003DMG400012479	Nitrate transporter
PGSC0003DMG400023125	Conserved gene of unknown function
PGSC0003DMG400024794	RING-H2 finger protein ATL18
PGSC0003DMG400013815	Nitrate transporter
PGSC0003DMG400026764	Calcium ion binding protein
PGSC0003DMG400028182	Aquaporin TIP1;3
PGSC0003DMG400006231	Gene of unknown function
PGSC0003DMG400033123	Basic 7S globulin 2 small subunit
PGSC0003DMG400000828	DNA binding protein
PGSC0003DMG400023732	Zeatin O-glucosyltransferase
PGSC0003DMG401003767	Lysine-specific histone demethylase
PGSC0003DMG400026463	Aquaporin TIP2;3
PGSC0003DMG400001181	ACI19
PGSC0003DMG401001381	Ubiquitin-protein ligase
PGSC0003DMG401012010	Nuclear receptor binding set domain containing protein 1, nsd
PGSC0003DMG400022172	Ccaat-binding transcription factor subunit A
PGSC0003DMG400029727	Conserved gene of unknown function
PGSC0003DMG400002864	Calcium ion binding protein
PGSC0003DMG400018352	RAP2
PGSC0003DMG400011787	Vacuolar cation/proton exchanger 1a
PGSC0003DMG401028661	Phosphatidylinositol 4-kinase
PGSC0003DMG400015229	BTB/POZ domain-containing protein
PGSC0003DMG400006230	Gene of unknown function
PGSC0003DMG400018644	Protein kinase
PGSC0003DMG400013989	CBL-interacting protein kinase 07
PGSC0003DMG400015054	Dehydration-responsive protein RD22
PGSC0003DMG400007820	Stress induced protein
PGSC0003DMG400003054	UDP-Glc-4-epimerase
PGSC0003DMG400025948	Conserved gene of unknown function
PGSC0003DMG400004114	Trehalose 6-phosphate synthase
PGSC0003DMG400021818	Carbohydrate transporter
PGSC0003DMG400020742	Aquaporin
PGSC0003DMG400038332	Subtilisin-like protease
PGSC0003DMG400017844	Cell cycle control protein cwf22
PGSC0003DMG400007057	Ribokinase
PGSC0003DMG400021684	E3 ubiquitin-protein ligase RMA1H1
PGSC0003DMG400021499	Ctp synthase
PGSC0003DMG400025752	LOB domain-containing protein
PGSC0003DMG400019506	Thioredoxin II

## Sheet: Down-regulated (shoot)
Table S15_Venn Diagram analysis
254 DEGs included exclusively in "Shoot":
PGSC0003DMG400024152	Oleosin
PGSC0003DMG400033688	Tartrate-resistant acid phosphatase type 5
PGSC0003DMG400028295	Gene of unknown function
PGSC0003DMG400026758	Myb-like DNA-binding protein
PGSC0003DMG401031196	WRKY transcription factor 16
PGSC0003DMG400004165	Thylakoid soluble phosphoprotein
PGSC0003DMG400014002	Non-LTR retroelement reverse transcriptase
PGSC0003DMG400026417	UPA22
PGSC0003DMG400013552	Conserved gene of unknown function
PGSC0003DMG400024003	FAD binding domain containing protein
PGSC0003DMG400016180	Flowering locus T
PGSC0003DMG400009869	DNAJ
PGSC0003DMG400005668	Conserved gene of unknown function
PGSC0003DMG400007171	3'-N-debenzoyl-2'-deoxytaxol N-benzoyltransferase
PGSC0003DMG400029732	Auxin repressed/dormancy associated protein
PGSC0003DMG400033096	Conserved gene of unknown function
PGSC0003DMG400027922	Conserved gene of unknown function
PGSC0003DMG400033632	Cf-2.2
PGSC0003DMG400011052	Zinc finger protein
PGSC0003DMG401031064	AtRab GTP-binding protein
PGSC0003DMG400009268	Proteinase inhibitor
PGSC0003DMG400002566	Coatomer subunit beta'-2
PGSC0003DMG400017012	Avr9/Cf-9 rapidly elicited protein 132
PGSC0003DMG401004840	Phosphatase
PGSC0003DMG400031888	Auxin response factor 2
PGSC0003DMG400003305	Cytochrome P450
PGSC0003DMG400019189	Fructose-1,6-bisphosphatase
PGSC0003DMG400005925	Cytochrome P450
PGSC0003DMG400046688	Gene of unknown function
PGSC0003DMG402020463	Ein3-binding f-box protein 3
PGSC0003DMG400024109	Fructose-1,6-bisphosphatase, cytosolic
PGSC0003DMG400025459	C3HL domain class transcription factor
PGSC0003DMG400000156	Conserved gene of unknown function
PGSC0003DMG400014124	Zinc finger protein
PGSC0003DMG400026148	USP family protein
PGSC0003DMG400018349	Conserved gene of unknown function
PGSC0003DMG400006242	Protein phosphatase 2c
PGSC0003DMG400027111	Conserved gene of unknown function
PGSC0003DMG400025737	Sterol regulatory element-binding protein site 2 protease
PGSC0003DMG400017413	Phosphofructokinase
PGSC0003DMG400013169	Anthocyanin acyltransferase
PGSC0003DMG401020664	Binding protein
PGSC0003DMG400016536	Conserved gene of unknown function
PGSC0003DMG400046276	Conserved gene of unknown function
PGSC0003DMG401024842	Conserved gene of unknown function
PGSC0003DMG400018134	Cytochrome P450 71A4
PGSC0003DMG400002472	DNA-directed RNA polymerase subunit alpha
PGSC0003DMG400031534	Glycine-rich cell wall structural protein
PGSC0003DMG400020777	Gene of unknown function
PGSC0003DMG400027761	Conserved gene of unknown function
PGSC0003DMG400031261	RNA-dependent RNA-polymerase
PGSC0003DMG400038897	Conserved gene of unknown function
PGSC0003DMG400005036	Cotton fiber expressed protein 1
PGSC0003DMG400008299	Chlorophyll a/b binding protein
PGSC0003DMG402021129	Conserved gene of unknown function
PGSC0003DMG400006530	Conserved gene of unknown function
PGSC0003DMG400004875	DNA binding protein
PGSC0003DMG400033683	Dehydrogenase
PGSC0003DMG400016678	Hydroxyproline-rich glycoprotein
PGSC0003DMG400015123	Gene of unknown function
PGSC0003DMG400002709	Conserved gene of unknown function
PGSC0003DMG400015799	Conserved gene of unknown function
PGSC0003DMG400015464	Nicotiana tabacum wound inducive mRNA , complete cds
PGSC0003DMG400011538	Amino acid transporter
PGSC0003DMG400020364	Receptor protein kinase
PGSC0003DMG400016776	Cytochrome P450
PGSC0003DMG400018373	Conserved gene of unknown function
PGSC0003DMG400013533	Flavonol 4'-sulfotransferase
PGSC0003DMG400033567	Leucoanthocyanidin dioxygenase
PGSC0003DMG400002487	Lipid binding protein
PGSC0003DMG400001934	DNA methyltransferase
PGSC0003DMG400013417	Chlorophyll a-b binding protein 3C, chloroplastic
PGSC0003DMG401007298	Transcription factor
PGSC0003DMG403011252	Linalool synthase
PGSC0003DMG400012063	Conserved gene of unknown function
PGSC0003DMG400016282	DNA-repair protein XRCC4
PGSC0003DMG400033930	Gene of unknown function
PGSC0003DMG400012091	Gene of unknown function
PGSC0003DMG400015342	Jasmonic acid 2
PGSC0003DMG400030547	E3 ubiquitin ligase PUB14
PGSC0003DMG403005624	X-linked inhibitor of apoptosis protein, xiap
PGSC0003DMG400013415	Chlorophyll a-b binding protein 3C, chloroplastic
PGSC0003DMG403030532	Wall-associated kinase
PGSC0003DMG400025322	Conserved gene of unknown function
PGSC0003DMG400029207	WRKY transcription factor 6
PGSC0003DMG400026275	O-methyltransferase
PGSC0003DMG400022263	Fructose-bisphosphate aldolase
PGSC0003DMG400017347	Hydrolase, hydrolyzing O-glycosyl compounds
PGSC0003DMG402003745	Nicotiana tabacum wound inducive mRNA , complete cds
PGSC0003DMG400014558	Conserved gene of unknown function
PGSC0003DMG400001340	SPX domain-containing protein 4
PGSC0003DMG400000942	Exonuclease
PGSC0003DMG400029450	Polygalacturonase
PGSC0003DMG401025150	Conserved gene of unknown function
PGSC0003DMG400010401	Homeodomain leucine-zipper 1
PGSC0003DMG400004655	GAL83 protein
PGSC0003DMG400030714	Ubiquitin-protein ligase
PGSC0003DMG400024580	Pyridoxamine 5-phosphate oxidase
PGSC0003DMG400028288	Conserved gene of unknown function
PGSC0003DMG400000615	Conserved gene of unknown function
PGSC0003DMG400027021	Chloroplast-specific ribosomal protein
PGSC0003DMG400015241	AMP-activated protein kinase, gamma regulatory subunit
PGSC0003DMG400008344	Glutamate dehydrogenase A
PGSC0003DMG400011072	Ribulose bisphosphate carboxylase/oxygenase activase 1, chloroplastic
PGSC0003DMG400013414	Chlorophyll a-b binding protein 3C, chloroplastic
PGSC0003DMG400013488	F-box/kelch protein
PGSC0003DMG400017568	Aldehyde dehydrogenase
PGSC0003DMG400017344	Conserved gene of unknown function
PGSC0003DMG400008300	Chlorophyll a/b binding protein
PGSC0003DMG400002161	Conserved gene of unknown function
PGSC0003DMG400018321	Formiminotransferase-cyclodeaminase
PGSC0003DMG400003621	Conserved gene of unknown function
PGSC0003DMG400013559	UDP-glucosyltransferase
PGSC0003DMG400009514	Kunitz-type protease inhibitor
PGSC0003DMG400008309	Chlorophyll a/b binding protein
PGSC0003DMG400016625	S1 RNA-binding domain-containing protein
PGSC0003DMG400030762	Zinc finger family protein
PGSC0003DMG400026337	Gene of unknown function
PGSC0003DMG400014220	Conserved gene of unknown function
PGSC0003DMG400031313	Zinc finger protein
PGSC0003DMG400040677	Gene of unknown function
PGSC0003DMG400043108	STS14 protein
PGSC0003DMG400010820	Conserved gene of unknown function
PGSC0003DMG400036991	Conserved gene of unknown function
PGSC0003DMG400023700	Conserved gene of unknown function
PGSC0003DMG400028488	DnaJ protein
PGSC0003DMG400020679	Axonemal dynein light chain
PGSC0003DMG400029226	Zeatin O-xylosyltransferase
PGSC0003DMG400000293	Pectinesterase
PGSC0003DMG400015850	IDS4
PGSC0003DMG400033354	Sn-1 protein
PGSC0003DMG400024720	Drm3
PGSC0003DMG400001692	Cytochrome P450
PGSC0003DMG400031838	Conserved gene of unknown function
PGSC0003DMG400009151	Conserved gene of unknown function
PGSC0003DMG400007672	Gene of unknown function
PGSC0003DMG400026533	Conserved gene of unknown function
PGSC0003DMG400015645	GDP-mannose pyrophosphorylase
PGSC0003DMG400014487	Zinc finger family protein
PGSC0003DMG400007466	Phosphoenolpyruvate carboxylase
PGSC0003DMG402010026	Geraniol 10-hydroxylase
PGSC0003DMG400001812	Ring finger protein
PGSC0003DMG400000292	Conserved gene of unknown function
PGSC0003DMG402020453	Cytochrome P450 71D7
PGSC0003DMG400000619	Nucleosome-binding protein
PGSC0003DMG400028593	Histidine-containing phosphotransfer protein
PGSC0003DMG400006924	Lipase
PGSC0003DMG400007875	Conserved gene of unknown function
PGSC0003DMG400014345	Acyl-CoA synthetase
PGSC0003DMG400024938	Conserved gene of unknown function
PGSC0003DMG400028167	Stress-associated protein 9
PGSC0003DMG400009846	ELF4
PGSC0003DMG400011476	Thioredoxin 1
PGSC0003DMG400005216	Galactinol synthase
PGSC0003DMG400002890	Xenotropic and polytropic murine leukemia virus receptor ids-4
PGSC0003DMG400022388	TSJT1
PGSC0003DMG400021558	Gene of unknown function
PGSC0003DMG401025083	Peroxidase 12
PGSC0003DMG400000325	Ultraviolet-B-repressible protein
PGSC0003DMG400031518	Conserved gene of unknown function
PGSC0003DMG400005702	Conserved gene of unknown function
PGSC0003DMG400008552	Conserved gene of unknown function
PGSC0003DMG400020042	Pentatricopeptide
PGSC0003DMG400000460	RING-H2 finger protein ATL57
PGSC0003DMG400011347	Src2
PGSC0003DMG400016915	Non-symbiotic hemoglobin 2
PGSC0003DMG400021116	UDP-glucoronosyl/UDP-glucosyl transferase family protein
PGSC0003DMG400031131	Conserved gene of unknown function
PGSC0003DMG400032183	Conserved gene of unknown function
PGSC0003DMG400023393	ATPase inhibitor
PGSC0003DMG400023659	Thioredoxin
PGSC0003DMG400027103	Conserved gene of unknown function
PGSC0003DMG401017288	Small heat-shock protein
PGSC0003DMG400033039	Ubiquitin carrier protein
PGSC0003DMG400003737	Myb family transcription factor
PGSC0003DMG400015301	Conserved gene of unknown function
PGSC0003DMG400007572	Hydroxyphenylpyruvate reductase
PGSC0003DMG400012988	Polyadenylate-binding protein
PGSC0003DMG400006431	Fimbrin
PGSC0003DMG400017327	Receptor-like kinase
PGSC0003DMG400010170	Miraculin
PGSC0003DMG400032107	Pyruvate, phosphate dikinase, chloroplastic
PGSC0003DMG400033582,PGSC0003DMG404033574	Please refer to the Supplement_sheet
PGSC0003DMG400016410	Transposase
PGSC0003DMG400030352	Flavoprotein wrbA
PGSC0003DMG400012296	Avr9/Cf-9 rapidly elicited protein 194
PGSC0003DMG401026044	Palmitoyl-protein thioesterase
PGSC0003DMG400003145	Conserved gene of unknown function
PGSC0003DMG400008427	Tetracycline transporter
PGSC0003DMG400016115	Cinnamyl alcohol dehydrogenase
PGSC0003DMG400013557	UDP-sugar:glycosyltransferase
PGSC0003DMG400025334	Nitrate transporter
PGSC0003DMG400031269	RNA-dependent RNA-polymerase
PGSC0003DMG400025815	CXE carboxylesterase
PGSC0003DMG400035643	Drought-induced protein SDi
PGSC0003DMG400022438	Splicing factor U2af large subunit B
PGSC0003DMG400017680	Serine/threonine-protein kinase PBS1
PGSC0003DMG400006319	Beta-glucosidase 01
PGSC0003DMG400014824	Glycerol-3-phosphate transporter
PGSC0003DMG400001804	Glutathione s-transferase
PGSC0003DMG400029591	Cryptochrome DASH, chloroplastic/mitochondrial
PGSC0003DMG400019124	Yippee family protein
PGSC0003DMG400004597	Conserved gene of unknown function
PGSC0003DMG400024468	B12D protein
PGSC0003DMG400016273	Conserved gene of unknown function
PGSC0003DMG400026162	Gene of unknown function
PGSC0003DMG400030335	Conserved gene of unknown function
PGSC0003DMG400020909	ATP binding protein
PGSC0003DMG402018785	ATLIP1
PGSC0003DMG400017255	ATBET12
PGSC0003DMG400005597	MTD1
PGSC0003DMG400009928	Conserved gene of unknown function
PGSC0003DMG402003286	ACI112
PGSC0003DMG400046676	Peroxisomal biogenesis factor
PGSC0003DMG400004629	Epoxide hydrolase 1
PGSC0003DMG400007131	Histone H2B
PGSC0003DMG400027196	Protein phosphatase 2C
PGSC0003DMG400032159	Dynein light chain type 1 family protein
PGSC0003DMG400033114	Hydroxymethylglutaryl-CoA lyase
PGSC0003DMG400018004	Abscisic insensitive 1B
PGSC0003DMG402015259	CONSTANS interacting protein 2a
PGSC0003DMG400033037	Ribulose bisphosphate carboxylase large chain
PGSC0003DMG400030513	Sarcoplasmic reticulum histidine-rich calcium-binding protein
PGSC0003DMG400005930	BEL5 protein
PGSC0003DMG400018312	Beta-expansin 3
PGSC0003DMG400026477	Transparent testa glabra 1
PGSC0003DMG400010816	Gene of unknown function
PGSC0003DMG400027423	Hyoscyamine 6-dioxygenase
PGSC0003DMG400012263	Electron transporter
PGSC0003DMG400022676	Pollen-specific lysine-rich protein SBgLR
PGSC0003DMG400018483	Binding protein
PGSC0003DMG400020608	DNA-binding protein 3
PGSC0003DMG400014219	Phosphate abc transporter
PGSC0003DMG400007053	Glyoxalase II
PGSC0003DMG400025632	Myb-like DNA-binding protein
PGSC0003DMG400027038	Sigma factor
PGSC0003DMG400012704	Conserved gene of unknown function
PGSC0003DMG400027211	Phytochrome B2
PGSC0003DMG400009958	Conserved gene of unknown function
PGSC0003DMG400006106	Acylamino-acid-releasing enzyme
PGSC0003DMG400023703	F-box family protein
PGSC0003DMG400029425	Galactose oxidase
PGSC0003DMG400000208	Conserved gene of unknown function
PGSC0003DMG400023319	Alcohol dehydrogenase
PGSC0003DMG402022475	Phototropin-2
PGSC0003DMG400010788	Fructose-1,6-bisphosphatase, cytosolic
PGSC0003DMG400020246	Amino acid binding protein
PGSC0003DMG400000149	Cytochrome P450
PGSC0003DMG400027856	Geranylgeranyl pyrophosphate synthase 2
PGSC0003DMG400003115	Chloroplast methionine sulfoxide reductase B2
PGSC0003DMG400023738	Conserved gene of unknown function
PGSC0003DMG400019347	Chlorophyllase 2
PGSC0003DMG400000307	Protein ABIL5
PGSC0003DMG400029269	Ankyrin repeat-containing protein

## Sheet: Down-regulated (root)
Table S15_Venn Diagram analysis
238 DEGs included exclusively in "Root":
PGSC0003DMG400019979	CLE7
PGSC0003DMG400007683	Sulfate/bicarbonate/oxalate exchanger and transporter sat-1
PGSC0003DMG400007815	GDSL esterase/lipase
PGSC0003DMG400020709	Germin 12
PGSC0003DMG400005050	Cytochrome P450 hydroxylase
PGSC0003DMG400029028	2-oxoglutarate-dependent dioxygenase
PGSC0003DMG400024374	Gamma-glutamyl-gamma-aminobutyrate hydrolase
PGSC0003DMG400037894	Aspartic proteinase nepenthesin-1
PGSC0003DMG400007230	Flavonol synthase/flavanone 3-hydroxylase
PGSC0003DMG400004797	P-rich protein EIG-I30
PGSC0003DMG400026104	NBS-coding resistance gene protein
PGSC0003DMG400005064	Transcription factor
PGSC0003DMG400004737	P-rich protein EIG-I30
PGSC0003DMG400027191	Conserved gene of unknown function
PGSC0003DMG400024981	Conserved gene of unknown function
PGSC0003DMG400016791	Avr9/Cf-9 rapidly elicited protein 75
PGSC0003DMG400018016	Multidrug resistance pump
PGSC0003DMG400007064	Conserved gene of unknown function
PGSC0003DMG400027660	Gene of unknown function
PGSC0003DMG400020638	Conserved gene of unknown function
PGSC0003DMG400014493	Helicase and polymerase containing protein TEBICHI
PGSC0003DMG401018318	Gene of unknown function
PGSC0003DMG400002880	Proline-rich protein
PGSC0003DMG400010402	Conserved gene of unknown function
PGSC0003DMG400004715	Trichohyalin
PGSC0003DMG400024058	Gene of unknown function
PGSC0003DMG400022658	Gene of unknown function
PGSC0003DMG400029331	Expansin
PGSC0003DMG400013096	Germin 12
PGSC0003DMG400004460	Conserved gene of unknown function
PGSC0003DMG400007745	Conserved gene of unknown function
PGSC0003DMG401022780	Conserved gene of unknown function
PGSC0003DMG400017603	Flavonoid glucoyltransferase UGT73E2
PGSC0003DMG401026984	BTB/POZ domain-containing protein
PGSC0003DMG400019567	Cytochrome P450
PGSC0003DMG400028022	Sterol desaturase
PGSC0003DMG401017090	Patatin-3-Kuras 1
PGSC0003DMG402030647	Protease Do-like 7
PGSC0003DMG400002749	Polygalacturonase
PGSC0003DMG400045095	Alpha-farnesene synthase
PGSC0003DMG400014104	Patatin-2-Kuras 4
PGSC0003DMG400015035	Peroxidase
PGSC0003DMG400027740	Auxin-induced protein 5NG4
PGSC0003DMG400018286	Vetispiradiene synthase
PGSC0003DMG400028821	Fasciclin-like AGP 12
PGSC0003DMG400008749	Patatin-05
PGSC0003DMG400008306	Nbs-lrr resistance protein
PGSC0003DMG400025000	Ccd1
PGSC0003DMG401011239	Conserved gene of unknown function
PGSC0003DMG400009315	Cytochrome P450
PGSC0003DMG400007854	Xyloglucan endotransglucosylase-hydrolase XTH9
PGSC0003DMG400004152	Conserved gene of unknown function
PGSC0003DMG400025947	Conserved gene of unknown function
PGSC0003DMG400012826	Auxin repressed/dormancy associated protein
PGSC0003DMG400012556	Nodulin
PGSC0003DMG400009951	Expansin11
PGSC0003DMG400009017	Stachyose synthase
PGSC0003DMG400003124	Endo-1,4-beta-glucanase
PGSC0003DMG400020398	Exostosin
PGSC0003DMG400027574	Conserved gene of unknown function
PGSC0003DMG400022492	Gibberellin receptor GID1
PGSC0003DMG401017675	Binding protein
PGSC0003DMG401009662	Peroxisomal membrane protein
PGSC0003DMG401011946	KAK (KAKTUS) isoform 1
PGSC0003DMG400020109	Conserved gene of unknown function
PGSC0003DMG400008323	Gene of unknown function
PGSC0003DMG400014267	Multidrug resistance pump
PGSC0003DMG400015052	BURP domain-containing protein
PGSC0003DMG400033858	Starch phosphorylase L
PGSC0003DMG400008444	Induced stolon tip protein
PGSC0003DMG400005780	Water channel protein
PGSC0003DMG401019533	Gip1
PGSC0003DMG400004927	Gene of unknown function
PGSC0003DMG402022780	Conserved gene of unknown function
PGSC0003DMG400011323	Lipid binding protein
PGSC0003DMG400022437	Stem-specific protein TSJT1
PGSC0003DMG400029272	GDSL-like Lipase/Acylhydrolase family protein
PGSC0003DMG400013167	MAR-binding protein
PGSC0003DMG401029578	STS14 protein
PGSC0003DMG400003715	Galactose oxidase
PGSC0003DMG400018914	Polyphenol oxidase
PGSC0003DMG400005956	Auxin efflux carrier
PGSC0003DMG402009485	Periplasmic beta-glucosidase
PGSC0003DMG400011048	MYB transcription factor
PGSC0003DMG400020723	Germin 3
PGSC0003DMG400012578	UDP-glucuronosyltransferase
PGSC0003DMG400005577	NB-ARC domain containing protein
PGSC0003DMG400027143	Dihydrolipoyl dehydrogenase
PGSC0003DMG400000712	Pectinesterase 11
PGSC0003DMG400012514	Conserved gene of unknown function
PGSC0003DMG400007134	Tonoplast intrinsic protein
PGSC0003DMG400017447	Gene of unknown function
PGSC0003DMG401025314	Huntingtin interacting protein
PGSC0003DMG400006845	Subtilase
PGSC0003DMG400031535	Glycine-rich protein A3
PGSC0003DMG400014850	Proline-rich protein
PGSC0003DMG400003243	Gene of unknown function
PGSC0003DMG400009314	Cytochrome P450
PGSC0003DMG401028427	Leucine-rich repeat family protein
PGSC0003DMG400028517	Conserved gene of unknown function
PGSC0003DMG402009319	ATR interacting protein
PGSC0003DMG400012239	Cystathionine gamma-synthase
PGSC0003DMG400027976	Hypoxia induced protein conserved region containing protein
PGSC0003DMG400010767	Monothiol glutaredoxin-S2
PGSC0003DMG400027839	Gene of unknown function
PGSC0003DMG401022150	Binding protein
PGSC0003DMG400008859	UPF0497 membrane protein 9
PGSC0003DMG400029174	GNS1/SUR4 membrane family protein
PGSC0003DMG400004146	Receptor protein kinase CLAVATA1
PGSC0003DMG400013434	Non-specific lipid-transfer protein
PGSC0003DMG400008581	Receptor protein kinase CLAVATA1
PGSC0003DMG402016112	Sinapyl alcohol dehydrogenase 2
PGSC0003DMG400004748	Extensin
PGSC0003DMG401007810	Transcription factor RF2a
PGSC0003DMG400004790	Invertase
PGSC0003DMG401001013	Translesion synthesis DNA polymerase eta splice variant
PGSC0003DMG400001785	Pentatricopeptide repeat-containing protein
PGSC0003DMG400003044	Osmotin
PGSC0003DMG401001235	EMB1441
PGSC0003DMG400030308	Nodulin-26
PGSC0003DMG400001662	Arginine decarboxylase
PGSC0003DMG400018700	Anthranilate N-benzoyltransferase protein
PGSC0003DMG400007312	Acyltransferase
PGSC0003DMG400014137	Protein TOPLESS
PGSC0003DMG400013181	Ubiquitin thiolesterase/ zinc ion binding
PGSC0003DMG400029580	Cysteine-type endopeptidase
PGSC0003DMG400010817	Gene of unknown function
PGSC0003DMG400015437	UDP-glucose glucosyltransferase
PGSC0003DMG400003576	Glycosyl hydrolase family 38 protein
PGSC0003DMG400000121	Conserved gene of unknown function
PGSC0003DMG400012032	Gamma-gliadin
PGSC0003DMG400027449	Trehalose-6-phosphate synthase
PGSC0003DMG400005876	Gene of unknown function
PGSC0003DMG400009876	Conserved gene of unknown function
PGSC0003DMG400028620	DNA photolyase
PGSC0003DMG400004783	P-rich protein EIG-I30
PGSC0003DMG400020708	Peptide/nitrate transporter
PGSC0003DMG400018683	Conserved gene of unknown function
PGSC0003DMG400025395	Nitrate transporter
PGSC0003DMG400005273	Peroxidase
PGSC0003DMG400031380	Pentatricopeptide repeat-containing protein
PGSC0003DMG400012436	Transcription factor RF2a
PGSC0003DMG400017547	Basic 7S globulin 2 small subunit
PGSC0003DMG400024217	Pseudo response regulator
PGSC0003DMG400018950	Phytochrome-interacting factor
PGSC0003DMG400007622	Chaperonin containing t-complex protein 1, beta subunit, tcpb
PGSC0003DMG400002757	Pentatricopeptide repeat-containing protein
PGSC0003DMG400024999	Pentatricopeptide repeat-containing protein
PGSC0003DMG400019718	Amine oxidase
PGSC0003DMG401018450	Ubiquitin carboxyl-terminal hydrolase
PGSC0003DMG400026455	Nitrate transporter
PGSC0003DMG402020908	Plasma intrinsic protein 2,1
PGSC0003DMG400017091	Patatin-01
PGSC0003DMG400000813	NBS-LRR resistance protein
PGSC0003DMG400024197	Major intrinsic protein 2
PGSC0003DMG400008546	Miraculin
PGSC0003DMG400026564	UDP-glucose:protein transglucosylase SlUPTG1
PGSC0003DMG400003495	Alpha-1,4 glucan phosphorylase L-1 isozyme, chloroplastic/amyloplastic
PGSC0003DMG400002726	Cytochrome P450
PGSC0003DMG401011157	Set domain protein
PGSC0003DMG400011021	CPRD49
PGSC0003DMG400003957	Conserved gene of unknown function
PGSC0003DMG400005967	TRANSPARENT TESTA 12 protein
PGSC0003DMG400020267	Ankyrin
PGSC0003DMG401024877	Non-lysosomal glucosylceramidase
PGSC0003DMG402025083	Peroxidase
PGSC0003DMG400012274	UDP-glucose 4-epimerase
PGSC0003DMG400030953	RNA-binding protein
PGSC0003DMG401003570	Pentatricopeptide repeat-containing protein
PGSC0003DMG400016665	Annexin
PGSC0003DMG400027247	Insulin degrading enzyme
PGSC0003DMG400015438	Glycosyltransferase
PGSC0003DMG400007801	Anthocyanin acyltransferase
PGSC0003DMG400026502	Vacuolar H+-ATPase A2 subunit isoform
PGSC0003DMG400031090	PsPK3 protein
PGSC0003DMG400013044	Gene of unknown function
PGSC0003DMG400024486	Conserved gene of unknown function
PGSC0003DMG400006042	RING-H2 finger protein ATL1L
PGSC0003DMG400004822	Oxidoreductase
PGSC0003DMG401012873	Vacuolar protein sorting protein
PGSC0003DMG400012962	Transcription factor HBP-1b(C1)
PGSC0003DMG400028772	ATP binding protein
PGSC0003DMG400021118	DNA binding protein
PGSC0003DMG400001462	Conserved gene of unknown function
PGSC0003DMG400022295	Conserved gene of unknown function
PGSC0003DMG401021929	Katanin P80 subunit
PGSC0003DMG400022778	Alpha,alpha-trehalose-phosphate synthase
PGSC0003DMG401026960	ATP binding protein
PGSC0003DMG400013659	Purine transporter
PGSC0003DMG400012951	E3 ubiquitin-protein ligase RKP
PGSC0003DMG400033142	Beta-fructofuranosidase, cell wall isozyme
PGSC0003DMG400005872	Peroxidase family protein
PGSC0003DMG400026025	AG-motif binding protein-3
PGSC0003DMG400004747	Extensin
PGSC0003DMG400006844	Subtilase
PGSC0003DMG400000025	Acetyl-coenzyme A carboxylase carboxyl transferase alpha
PGSC0003DMG401015901	Stromal antigen
PGSC0003DMG401013636	Protein transport protein Sec24
PGSC0003DMG400015219	Miraculin
PGSC0003DMG400009947	Subtilisin-type protease
PGSC0003DMG400025927	Conserved gene of unknown function
PGSC0003DMG400023932	Conserved gene of unknown function
PGSC0003DMG400000412	Nodulin family protein
PGSC0003DMG400000003	SPX domain-containing membrane protein
PGSC0003DMG401025318	Zinc finger (CCCH-type) protein
PGSC0003DMG400011731	Tau class glutathione transferase GSTU45
PGSC0003DMG402007101	Epidermis-specific secreted glycoprotein EP1
PGSC0003DMG400012199	Peptidase M1 family protein
PGSC0003DMG400003043	Osmotin
PGSC0003DMG400028989	Conserved gene of unknown function
PGSC0003DMG400029220	Tospovirus resistance protein A
PGSC0003DMG400006365	Fimbriae-associated protein Fap1
PGSC0003DMG400011875	Membrane channel protein
PGSC0003DMG400008291	Gene of unknown function
PGSC0003DMG400006672	Sucrose synthase
PGSC0003DMG400028567	Sugar transporter
PGSC0003DMG401012812	Origin recognition complex subunit
PGSC0003DMG400006444	Calmodulin binding protein
PGSC0003DMG400019435
PGSC0003DMG400015220	Cytochrome P450 71A4
PGSC0003DMG400003529	Ocs element-binding factor
PGSC0003DMG400009400	Fasciclin-like arabinogalactan protein 1
PGSC0003DMG400028812	DEAD-box ATP-dependent RNA helicase 53
PGSC0003DMG400023995	Trehalose-6-phosphate synthase
PGSC0003DMG400018771	Conserved gene of unknown function
PGSC0003DMG400009267	Proteinase inhibitor
PGSC0003DMG400027477	Xylose isomerase
PGSC0003DMG400029644	Leucine-rich repeat receptor protein kinase EXS
PGSC0003DMG400033030	DNA binding protein
PGSC0003DMG400008980	Basic 7S globulin 2 small subunit
PGSC0003DMG400008492	Polygalacturonase inhibiting protein
PGSC0003DMG400025168	Lipid binding protein
PGSC0003DMG400008982	Basic 7S globulin 2 small subunit
PGSC0003DMG400028791	Conserved gene of unknown function
PGSC0003DMG400026671	Arginine decarboxylase
PGSC0003DMG400031792	Endo-1,4-beta-glucanase
PGSC0003DMG400018292	S-adenosylmethionine synthase 1
PGSC0003DMG400014657	Glutathione S-transferase/peroxidise

## Sheet: Down-regulated (stolon)
Table S15_Venn Diagram analysis
176 DEGs included exclusively in "Stolon":
PGSC0003DMG400032289	Gene of unknown function
PGSC0003DMG400025194	Dehydration-responsive protein RD22
PGSC0003DMG400010407	Hydroxyproline-rich glycoprotein
PGSC0003DMG401015022,PGSC0003DMG402015022	Please refer to the Supplement_sheet
PGSC0003DMG400010125	Ferric-chelate reductase
PGSC0003DMG400010258	F-box family protein
PGSC0003DMG400010592	Sesquiterpene synthase
PGSC0003DMG400024441	Sesquiterpene synthase
PGSC0003DMG400001743	Conserved gene of unknown function
PGSC0003DMG400010294	NAC domain protein
PGSC0003DMG400004386	Conserved gene of unknown function
PGSC0003DMG400022373	Serine carboxypeptidase
PGSC0003DMG400015605	Cytochrome P450
PGSC0003DMG400011102	Transcription factor HBP-1b
PGSC0003DMG400032279	Gene of unknown function
PGSC0003DMG400011250	MYB transcription factor
PGSC0003DMG400022656	Zinc finger family protein
PGSC0003DMG400006975	CLC-Nt2 protein
PGSC0003DMG400015192	Malate synthase, glyoxysomal
PGSC0003DMG400019772	Neryl diphosphate synthase 1
PGSC0003DMG400000569	Electron transporter
PGSC0003DMG400001425	Plasma membrane ATPase 3
PGSC0003DMG400026101	Heat shock protein 70 (HSP70)-interacting protein
PGSC0003DMG400018666	Sugar transporter
PGSC0003DMG400015484	Laccase
PGSC0003DMG400016063	Conserved gene of unknown function
PGSC0003DMG400025967	Pectinesterase
PGSC0003DMG400022578	Transcription factor bHLH63
PGSC0003DMG400010768	Glutaredoxin
PGSC0003DMG401020115	Fimbrin
PGSC0003DMG400018011	Conserved gene of unknown function
PGSC0003DMG400026382	Gamma-glutamyl-gamma-aminobutyrate hydrolase
PGSC0003DMG400030954	Beta-galactosidase
PGSC0003DMG400029714	Gene of unknown function
PGSC0003DMG400006668	Conserved gene of unknown function
PGSC0003DMG400024936	LOB domain-containing protein
PGSC0003DMG400003980	GRAS family transcription factor
PGSC0003DMG400032249	Non-specific lipid-transfer protein
PGSC0003DMG400019776	Neryl diphosphate synthase 1
PGSC0003DMG400021422	Transcription cofactor
PGSC0003DMG400029676	Conserved gene of unknown function
PGSC0003DMG400013856	Vacuolar invertase
PGSC0003DMG400017588	Proteinase inhibitor I-B
PGSC0003DMG400021837	Gene of unknown function
PGSC0003DMG400008262	Nitrite reductase
PGSC0003DMG400030891	Hydrolase, hydrolyzing O-glycosyl compounds
PGSC0003DMG400028710	Ammonium transporter 1 member 2
PGSC0003DMG400021248	Glycolate oxidase
PGSC0003DMG400022440	Conserved gene of unknown function
PGSC0003DMG400006841	SBT4B protein
PGSC0003DMG400027125	Chloroplast sedoheptulose-1,7-bisphosphatase
PGSC0003DMG400003750	Bell-like homeodomain protein 1
PGSC0003DMG400026554	Conserved gene of unknown function
PGSC0003DMG400011321	Protein phosphatase-2c
PGSC0003DMG400002173	Rop guanine nucleotide exchange factor
PGSC0003DMG400008457	Guanine nucleotide regulatory protein
PGSC0003DMG400005628	Aspartic proteinase nepenthesin-1
PGSC0003DMG400011974	BZIP domain class transcription factor
PGSC0003DMG400030784	Glutaredoxin family protein
PGSC0003DMG400005189	Patellin 1
PGSC0003DMG400004659	UDP-D-glucuronic acid 4-epimerase
PGSC0003DMG400025935	Gene of unknown function
PGSC0003DMG400004652	Serine-pyruvate aminotransferase
PGSC0003DMG400005760	Sulfate transporter
PGSC0003DMG400007856	F-box family protein
PGSC0003DMG400006041	RING-H2 finger protein ATL1L
PGSC0003DMG400001823	Ent-kaurenoic acid oxidase
PGSC0003DMG400031523	Glycine-rich cell wall structural protein 1.8
PGSC0003DMG400003512	Laccase
PGSC0003DMG400028483	Gene of unknown function
PGSC0003DMG400002364	Hydroxyproline-rich glycoprotein (HRGP)
PGSC0003DMG400026428	Sucrose-phosphate synthase isoform B
PGSC0003DMG400024323	Conserved gene of unknown function
PGSC0003DMG400003770	Conserved gene of unknown function
PGSC0003DMG400015482	Transcription factor bHLH63
PGSC0003DMG400009420	Ring finger protein
PGSC0003DMG400017394	Glucose-6-phosphate 1-dehydrogenase, chloroplastic
PGSC0003DMG400007093	Conserved gene of unknown function
PGSC0003DMG400000597	Transcription factor
PGSC0003DMG400022933	Auxin-induced beta-glucosidase
PGSC0003DMG400029926	Tubulin beta chain
PGSC0003DMG400005709	Carboxylic ester hydrolase
PGSC0003DMG400008069	Conserved gene of unknown function
PGSC0003DMG400000411	Transferase
PGSC0003DMG400033120	Conserved gene of unknown function
PGSC0003DMG401015935	Aminoadipic semialdehyde synthase
PGSC0003DMG400010031	Conserved gene of unknown function
PGSC0003DMG400031263	Phytochrome kinase substrate 1
PGSC0003DMG400028688	Receptor protein kinase
PGSC0003DMG400021322	Digalactosyldiacylglycerol synthase 1
PGSC0003DMG400006093	Auxin responsive protein
PGSC0003DMG400028207	Peptidase C14, caspase catalytic subunit p20
PGSC0003DMG400031848	CXE carboxylesterase
PGSC0003DMG400000099	Pentatricopeptide repeat-containing protein, mitochondrial
PGSC0003DMG400002732	VQ motif-containing protein
PGSC0003DMG401019982	Pectin acetylesterase
PGSC0003DMG400027127	Anthocyanin 5-aromatic acyltransferase
PGSC0003DMG400022370	Diphosphonucleoside phosphohydrolase
PGSC0003DMG400012847	PHD finger family protein
PGSC0003DMG400021803	Indole-3-acetic acid-amido synthetase GH3.6
PGSC0003DMG400020906	Plasma membrane intrinsic protein
PGSC0003DMG400043373	6-phosphogluconate dehydrogenase, decarboxylating
PGSC0003DMG400014642	Conserved gene of unknown function
PGSC0003DMG400033042	Abc transporter
PGSC0003DMG400005732	Muconate cycloisomerase
PGSC0003DMG400013392	CBL-interacting protein kinase 20
PGSC0003DMG401030252	Conserved gene of unknown function
PGSC0003DMG400020209	Nodulin family protein
PGSC0003DMG400013739	HAK5
PGSC0003DMG400026778	Conserved gene of unknown function
PGSC0003DMG400009257	Neutral/alkaline invertase
PGSC0003DMG400018114	ATFRO8/FRO8
PGSC0003DMG400001387	Ocs element-binding factor
PGSC0003DMG400010802	Glucose-6-phosphate 1-dehydrogenase
PGSC0003DMG400020706	Helicase
PGSC0003DMG400018248	Receptor kinase 3
PGSC0003DMG400013002	Axi 1 (Auxin-independent growth promoter)
PGSC0003DMG400023234	Sn-1 protein
PGSC0003DMG400012677	Rhomboid family protein
PGSC0003DMG400029571	Threonyl-tRNA synthetase
PGSC0003DMG400018239	GRIP and coiled-coil domain-containing protein
PGSC0003DMG400006840	SBT4B protein
PGSC0003DMG400030804	UDP-glucose:glucosyltransferase
PGSC0003DMG401004637	Protein phosphatase 2C 40
PGSC0003DMG400008052	Conserved gene of unknown function
PGSC0003DMG401024702	Gene of unknown function
PGSC0003DMG400002782	Oxygen-evolving enhancer protein 1, chloroplastic
PGSC0003DMG402000668	Nitrate transporter NRT1.1
PGSC0003DMG400007365	Conserved gene of unknown function
PGSC0003DMG400002100	Abscisic acid receptor PYR1
PGSC0003DMG400025765	NtPRp27
PGSC0003DMG402002771	Anaerobic basic leucine zipper protein
PGSC0003DMG400016973	F-box and wd40 domain protein
PGSC0003DMG400011136	Ubiquitin carboxyl-terminal hydrolase
PGSC0003DMG400022609	Conserved gene of unknown function
PGSC0003DMG400010609	Transcription factor LIM
PGSC0003DMG400013761	Clathrin assembly protein
PGSC0003DMG400025001	Global transcription factor group
PGSC0003DMG400029029	Phosphatidylinositol 4-phosphate 5-kinase
PGSC0003DMG400017115	Nodulin family protein
PGSC0003DMG400021607	WD-repeat protein
PGSC0003DMG400030097	Gamma-glutamyl transferase
PGSC0003DMG400025283	Conserved gene of unknown function
PGSC0003DMG400029832	Sugar-dependent1
PGSC0003DMG400024236	2-oxoglutarate-dependent dioxygenase
PGSC0003DMG400024301	Eukaryotic translation initiation factor 2c
PGSC0003DMG400009276	Transcription factor
PGSC0003DMG400024107	GT2 protein
PGSC0003DMG400027128	Binding protein
PGSC0003DMG400004415	Kinase
PGSC0003DMG400011798	Protein kinase APK1B, chloroplast
PGSC0003DMG400016224	NtRab11D
PGSC0003DMG400029956	F-box family protein
PGSC0003DMG400013975	Xyloglucan endotransglycosylase/hydrolase XTH-6
PGSC0003DMG402027007	Inositol transporter 1
PGSC0003DMG400033569	NPH3 (NON-PHOTOTROPIC HYPOCOTYL 3)
PGSC0003DMG400023515	Sulfate transporter
PGSC0003DMG400022165	Serine/threonine protein kinase
PGSC0003DMG401008870	Rac GTPase activating protein 1
PGSC0003DMG400015424	Mature anther-specific protein LAT61
PGSC0003DMG400028589	Rac-GTP binding protein
PGSC0003DMG400011811	Ferredoxin--NADP reductase, root-type isozyme, chloroplastic
PGSC0003DMG400009710	Na(+)/H(+) antiporter
PGSC0003DMG400014254	Pitrilysin
PGSC0003DMG400013810	Nodulin MtN3 family protein
PGSC0003DMG402019982	Pectinacetylesterase
PGSC0003DMG400001127	Histone H1F
PGSC0003DMG400002845	Nucleotide pyrophosphatase/phosphodiesterase
PGSC0003DMG400023330	Conserved gene of unknown function
PGSC0003DMG400010424	Rubisco subunit binding-protein alpha subunit, ruba
PGSC0003DMG400028643	Conserved gene of unknown function
PGSC0003DMG400023954	Prenylated Rab acceptor protein
PGSC0003DMG400030439	Hydrolase, hydrolyzing O-glycosyl compounds
PGSC0003DMG400017461	Transposon protein
PGSC0003DMG400028278	UDP-glucose:glucosyltransferase
PGSC0003DMG400001441	Cyclic nucleotide-gated ion channel

## Sheet: Shoot suppl.
Gene Ids	Gene_Description
PGSC0003DMG400033582	Gene of unknown function
PGSC0003DMG404033574	Gene of unknown function
PGSC0003DMG400023778	Gene of unknown function
PGSC0003DMG400023779	Gene of unknown function
PGSC0003DMG401021043	NBS-LRR resistance protein
PGSC0003DMG402021043	Disease resistance protein RGA2
PGSC0003DMG401029202	Exonuclease
PGSC0003DMG402029202	Vetispiradiene synthase
PGSC0003DMG400033159	NL25
PGSC0003DMG400033161	NL25
PGSC0003DMG401022784	Resistance protein PSH-RGH6
PGSC0003DMG402022784	Disease resistance protein
PGSC0003DMG401016399	Conserved gene of unknown function
PGSC0003DMG402016399	Conserved gene of unknown function
PGSC0003DMG401010492	Acidic class II 1,3-beta-glucanase
PGSC0003DMG402010492	Acidic class II 1,3-beta-glucanase
PGSC0003DMG401006753	Conserved gene of unknown function
PGSC0003DMG402006753	Conserved gene of unknown function
PGSC0003DMG401001686	PDE320
PGSC0003DMG402001686	Conserved gene of unknown function
PGSC0003DMG401012773	Cornichon family protein
PGSC0003DMG402012773	Cornichon family protein
PGSC0003DMG401000029	Synaptotagmin
PGSC0003DMG402000029	Conserved gene of unknown function
PGSC0003DMG401028569	Phosphoglycerate/bisphosphoglycerate mutase
PGSC0003DMG402028569	Phosphoglycerate/bisphosphoglycerate mutase
PGSC0003DMG401020721	Leucine-rich repeat-containing protein
PGSC0003DMG402020721	Leucine-rich repeat-containing protein
PGSC0003DMG401025831	B3 domain-containing protein
PGSC0003DMG402025831	Conserved gene of unknown function
PGSC0003DMG401006194	Gene of unknown function
PGSC0003DMG402006194	Early-responsive to dehydration 7
PGSC0003DMG401022797	SEC14 cytosolic factor / phosphoglyceride transfer family protein
PGSC0003DMG402022797	SEC14 cytosolic factor / phosphoglyceride transfer family protein
PGSC0003DMG403022797	Aspartate semialdehyde dehydrogenase
PGSC0003DMG401032161	Iaa-amino acid hydrolase 4
PGSC0003DMG402032161	Iaa-amino acid hydrolase 4
PGSC0003DMG401032194	Ubiquitin ligase SINAT2
PGSC0003DMG402032194	Ubiquitin ligase SINAT2
PGSC0003DMG401021320	Coatomer subunit beta-1
PGSC0003DMG402021320	Coatomer subunit beta-1
PGSC0003DMG400025627	Protein COBRA
PGSC0003DMG402025624	Protein COBRA
PGSC0003DMG401011339	NAD(P)H-quinone oxidoreductase chain 4, chloroplastic
PGSC0003DMG402011339	NAD(P)H-quinone oxidoreductase subunit 4L, chloroplastic
PGSC0003DMG401025971	Vesicle-associated membrane protein
PGSC0003DMG402025971	Vesicle-associated membrane protein
PGSC0003DMG401013193	Alpha-L-fucosidase 2
PGSC0003DMG402013193	Conserved gene of unknown function
PGSC0003DMG401018219	Cinnamoyl-CoA reductase
PGSC0003DMG403018219	Cinnamoyl-CoA reductase
PGSC0003DMG400024927	Conserved gene of unknown function
PGSC0003DMG403024899	Non-imprinted in Prader-Willi/Angelman syndrome region protein
PGSC0003DMG401029758	Pentatricopeptide repeat-containing protein
PGSC0003DMG402029758	Gene of unknown function
PGSC0003DMG400033582	Gene of unknown function
PGSC0003DMG404033574	Gene of unknown function
PGSC0003DMG401025863	Conserved gene of unknown function
PGSC0003DMG402025863	Conserved gene of unknown function
PGSC0003DMG401025898	Serine carboxypeptidase
PGSC0003DMG402025898	Serine carboxypeptidase
PGSC0003DMG401025899	Serine carboxypeptidase 1
PGSC0003DMG402025899	Serine carboxypeptidase
PGSC0003DMG401025903	N-acetyl-gamma-glutamyl-phosphate reductase, chloroplastic
PGSC0003DMG402025903	N-acetyl-gamma-glutamyl-phosphate reductase
PGSC0003DMG401006177	Pentatricopeptide repeat-containing protein
PGSC0003DMG402006177	Pentatricopeptide repeat-containing protein
PGSC0003DMG401010580	Gene of unknown function
PGSC0003DMG402010580	ATP-dependent Clp protease proteolytic subunit
PGSC0003DMG401024369	Protein PHLOEM PROTEIN 2-LIKE A2
PGSC0003DMG402024369	Protein PHLOEM PROTEIN 2-LIKE A1
PGSC0003DMG401010449	Gene of unknown function
PGSC0003DMG402010449	Thioredoxin I
PGSC0003DMG401022411	F-box family protein
PGSC0003DMG402022411	Gene of unknown function
PGSC0003DMG400019727	OO_Ba0013J05-OO_Ba0033A15.14 protein
PGSC0003DMG402019715	OO_Ba0013J05-OO_Ba0033A15.14 protein
PGSC0003DMG401003636	Conserved gene of unknown function
PGSC0003DMG402003636	Endo-1,4-beta-glucanase
PGSC0003DMG401003606	Conserved gene of unknown function
PGSC0003DMG402003606	Conserved gene of unknown function
PGSC0003DMG401000526	Calcium homeostasis regulator CHoR1
PGSC0003DMG402000526	Calcium homeostasis regulator CHoR1
PGSC0003DMG401017024	Pentatricopeptide repeat-containing protein
PGSC0003DMG402017024	Pentatricopeptide repeat-containing protein
PGSC0003DMG401023161	Ulp1 protease family protein
PGSC0003DMG402023161	Ulp1 protease family protein
PGSC0003DMG401026555	Conserved gene of unknown function
PGSC0003DMG402026555	Conserved gene of unknown function
PGSC0003DMG401026561	Protein bem46
PGSC0003DMG402026561	Protein bem46
PGSC0003DMG401009425	Tonoplast intrinsic protein, alpha (Alpha-TIP)
PGSC0003DMG402009425	Tonoplast intrinsic protein, alpha (Alpha-TIP)
PGSC0003DMG401010355	Galactose-binding like
PGSC0003DMG402010355	Galactose-binding like
PGSC0003DMG401021149	Conserved gene of unknown function
PGSC0003DMG402021149	Gene of unknown function
PGSC0003DMG401028457	Nodulin-26 like intrinsic protein
PGSC0003DMG402028457	Gene of unknown function
PGSC0003DMG401003552	NAC domain protein
PGSC0003DMG402003552	NAC domain protein
PGSC0003DMG401030641	ATP-dependent Clp protease proteolytic subunit
PGSC0003DMG402030641	ATP-dependent Clp protease proteolytic subunit
PGSC0003DMG401001309	Acid phosphatase
PGSC0003DMG402001309	Gene of unknown function
PGSC0003DMG403001309	Histidine acid phosphatase
PGSC0003DMG402020229	Esterase/lipase/thioesterase; Lipase, active site
PGSC0003DMG403020229	Esterase/lipase/thioesterase; Lipase, active site
PGSC0003DMG401018664	Auxin response factor 8-1
PGSC0003DMG402018664	Auxin response factor 8-1
PGSC0003DMG401016696	Gene of unknown function
PGSC0003DMG402016696	Eukaryotic translation initiation factor
PGSC0003DMG401018444	Gene of unknown function
PGSC0003DMG402018444	Calcium/calmodulin-regulated receptor-like kinase
PGSC0003DMG401018552	Soluble starch synthase 1, chloroplastic/amyloplastic
PGSC0003DMG402018552	Soluble starch synthase 1, chloroplastic/amyloplastic
PGSC0003DMG401000585	Cucumisin
PGSC0003DMG402000585	Second of four adjacent putative subtilase family>
PGSC0003DMG401031036	Chalcone reductase
PGSC0003DMG402031036	Aldo-keto reductase
PGSC0003DMG401018151	Pre-mRNA-splicing factor cwc23
PGSC0003DMG402018151	ATP binding protein
PGSC0003DMG401024469	Pentatricopeptide repeat-containing protein
PGSC0003DMG402024469	E2F
PGSC0003DMG401014139	WD-repeat protein
PGSC0003DMG402014139	Beta transducin
PGSC0003DMG401005729	Wall-associated kinase
PGSC0003DMG402005729	Wall-associated kinase
PGSC0003DMG403005729	Wall-associated kinase
PGSC0003DMG401005721	EMB1865
PGSC0003DMG402005721	Gene of unknown function
PGSC0003DMG401005711	Gene of unknown function
PGSC0003DMG402005711	Gene of unknown function
PGSC0003DMG401005699	F-box family protein
PGSC0003DMG402005699	F-box family protein
PGSC0003DMG400005690	Pyridoxin biosynthesis protein PDX1
PGSC0003DMG402005606	Description not available
PGSC0003DMG402002511	Jacalin-domain protein
PGSC0003DMG402002599	Jacalin-domain protein
PGSC0003DMG401011931	ATP binding protein
PGSC0003DMG402011931	ATP binding protein
PGSC0003DMG401024590	Rac protein
PGSC0003DMG402024590	Rac protein
PGSC0003DMG401024649	EMB2733/ESP3 (EMBRYO DEFECTIVE 2733); ATP-dependent RNA helicase
PGSC0003DMG402024649	EMB2733/ESP3 (EMBRYO DEFECTIVE 2733); ATP-dependent RNA helicase
PGSC0003DMG401000630	Conserved gene of unknown function
PGSC0003DMG402000630	Racemase and epimerase, acting on amino acids and derivatives
PGSC0003DMG401014197	Serine/threonine-protein kinase PBS1
PGSC0003DMG402014197	Conserved gene of unknown function
PGSC0003DMG403014197	Serine/threonine-protein kinase PBS1
PGSC0003DMG401014249	Phosphoprotein phosphatase
PGSC0003DMG402014249	Phosphoprotein phosphatase
PGSC0003DMG402005679	Cytochrome P450
PGSC0003DMG403005679	Cytochrome P450
PGSC0003DMG401005640	50S ribosomal protein L14
PGSC0003DMG402005640	Gene of unknown function
PGSC0003DMG403005640	HUELLENLOS
PGSC0003DMG401002553	Zinc phosphodiesterase
PGSC0003DMG402002553	Zinc phosphodiesterase
PGSC0003DMG400009185	Glutamate-gated kainate-type ion channel receptor subunit GluR5
PGSC0003DMG402009161	Description not available
PGSC0003DMG401015877	NBS-LRR protein
PGSC0003DMG402015877	NBS-coding resistance gene analog
PGSC0003DMG403015877	Disease resistance protein
PGSC0003DMG402026842	NRC1
PGSC0003DMG403026842	NRC1
PGSC0003DMG401005999	Conserved gene of unknown function
PGSC0003DMG402005999	Conserved gene of unknown function
PGSC0003DMG400045947	Ubiquinone biosynthesis protein coq-8
PGSC0003DMG404029448	Ubiquinone biosynthesis protein coq-8
PGSC0003DMG402023117	Conserved gene of unknown function
PGSC0003DMG403023117	Alpha-1,4-glucan-protein synthase
PGSC0003DMG401016933	Disease resistance protein; Calcium-binding EF-hand; AAA ATPase
PGSC0003DMG402016933	RGC2 resistance protein K
PGSC0003DMG401016574	Phytase
PGSC0003DMG402016574	Nucleotide pyrophosphatase/phosphodiesterase
PGSC0003DMG401024096	Conserved gene of unknown function
PGSC0003DMG402024096	Conserved gene of unknown function
PGSC0003DMG400017723	Carbohydrate transporter
PGSC0003DMG400017726	Gene of unknown function
PGSC0003DMG401002131	Conserved gene of unknown function
PGSC0003DMG402002131	Conserved gene of unknown function
PGSC0003DMG401004944	Amino acid transporter
PGSC0003DMG402004944	Amino acid transporter
PGSC0003DMG401005966	Fertility restorer
PGSC0003DMG403005966	Conserved gene of unknown function
PGSC0003DMG401029469	Cleavage and polyadenylation specificity factor
PGSC0003DMG402029469	Cleavage and polyadenylation specificity factor
PGSC0003DMG400012708	Glucosyltransferase
PGSC0003DMG402012694	Zeatin O-xylosyltransferase
PGSC0003DMG404012723	Pentatricopeptide repeat-containing protein
PGSC0003DMG405012723	Pentatricopeptide repeat-containing protein
PGSC0003DMG401031436	Gene of unknown function
PGSC0003DMG402031434	Non-LTR retroelement reverse transcriptase
PGSC0003DMG402031436	Pentatricopeptide repeat-containing protein
PGSC0003DMG403031436	Polygalacturonase
PGSC0003DMG401015867	F-box family protein
PGSC0003DMG402015867	Non-S-locus F-box 2411
PGSC0003DMG401028714	Conserved gene of unknown function
PGSC0003DMG402028714	Conserved gene of unknown function
PGSC0003DMG401012957	Conserved gene of unknown function
PGSC0003DMG402012957	Protein CPR-5
PGSC0003DMG401000790	Mitochondrial carrier protein
PGSC0003DMG402000790	Mitochondrial carrier protein
PGSC0003DMG401010614	R2
PGSC0003DMG402010614	Retrotransposon protein
PGSC0003DMG401008010	DNA binding protein
PGSC0003DMG402008010	DNA binding protein
PGSC0003DMG401027859	J-domain protein required for chloroplast accumulation response 1
PGSC0003DMG402027859	Heat shock protein binding protein
PGSC0003DMG400009969	Lysine/histidine transporter
PGSC0003DMG402009896	Lysine/histidine transporter
PGSC0003DMG401010005	UDP-glucosyltransferase family 1 protein
PGSC0003DMG402010005	Glycosyltransferase
PGSC0003DMG400010010	Conserved gene of unknown function
PGSC0003DMG402009929	Description not available
PGSC0003DMG400028391	Pentatricopeptide repeat-containing protein
PGSC0003DMG400028405	Gene of unknown function
PGSC0003DMG401003025	Conserved gene of unknown function
PGSC0003DMG402003025	Gene of unknown function
PGSC0003DMG403003025	Disease resistance protein; Calcium-binding EF-hand; AAA ATPase
PGSC0003DMG401033880	WRKY transcription factor 27
PGSC0003DMG402033880	Chitinase
PGSC0003DMG401007034	Laccase
PGSC0003DMG402007034	Laccase
PGSC0003DMG401014608	ThiF family protein
PGSC0003DMG402014608	Elicitor-inducible LRR receptor EILP
PGSC0003DMG401018424	Chalcone reductase
PGSC0003DMG402018424	Chalcone reductase
PGSC0003DMG400025553	Late blight resistance protein
PGSC0003DMG401025549	Sterol desaturase
PGSC0003DMG401022625	Pentatricopeptide repeat-containing protein, mitochondrial
PGSC0003DMG402022625	Gene of unknown function
PGSC0003DMG400013521	Gene of unknown function
PGSC0003DMG401013522	Prf
PGSC0003DMG402013522	PRF
PGSC0003DMG401019811	Conserved gene of unknown function
PGSC0003DMG402019811	Conserved gene of unknown function
PGSC0003DMG401011647	ATP synthase subunit delta', mitochondrial
PGSC0003DMG402011647	ATP synthase subunit delta', mitochondrial
PGSC0003DMG400027217	Hydroxyethylthiazole kinase
PGSC0003DMG402027165	Hydroxyethylthiazole kinase
PGSC0003DMG401010896	Isoform 2 of Putative E3 ubiquitin-protein ligase XBAT35
PGSC0003DMG402010896	Gene of unknown function
PGSC0003DMG401025510	Adaptin ear-binding coat-associated protein
PGSC0003DMG402025510	Adaptin ear-binding coat-associated protein
PGSC0003DMG400009691	Conserved gene of unknown function
PGSC0003DMG402009684	Description not available
PGSC0003DMG401026767	Delta 1-pyrroline-5-carboxylate synthetase
PGSC0003DMG402026767	Delta 1-pyrroline-5-carboxylate synthetase
PGSC0003DMG401028907	Heat shock protein 83
PGSC0003DMG402028907	Heat shock protein 90
PGSC0003DMG401017566	DNA binding protein
PGSC0003DMG402017566	DNA binding protein
PGSC0003DMG401026117	Parallel spindle 1
PGSC0003DMG402026117	Parallel spindle 1
PGSC0003DMG401030323	Conserved gene of unknown function
PGSC0003DMG402030323	Conserved gene of unknown function
PGSC0003DMG401020126	Armadillo/beta-catenin repeat family protein
PGSC0003DMG402020126	Armadillo/beta-catenin repeat family protein / BTB/POZ domain-containing protein
PGSC0003DMG401019771	Conserved gene of unknown function
PGSC0003DMG402019771	Conserved gene of unknown function
PGSC0003DMG401024163	Glycerol-3-phosphate permease
PGSC0003DMG402024163	Glycerol-3-phosphate permease
PGSC0003DMG401005180	Carbon-nitrogen hydrolase family protein
PGSC0003DMG402005180	Carbon-nitrogen hydrolase family protein
PGSC0003DMG401026514	FMN binding protein
PGSC0003DMG402026514	FMN binding protein
PGSC0003DMG401016545	2-oxoglutarate-dependent dioxygenase
PGSC0003DMG402016545	Gibberellin 20 oxidase
PGSC0003DMG401028512	TRAPP subunit
PGSC0003DMG402028512	TRAPP subunit
PGSC0003DMG400028503	Calsequestrin
PGSC0003DMG402028528	Calsequestrin
PGSC0003DMG401004079	GEKO1
PGSC0003DMG402004079	D-aminoacyl-tRNA deacylase
PGSC0003DMG401027676	Conserved gene of unknown function
PGSC0003DMG402027676	Conserved gene of unknown function
PGSC0003DMG401020106	Pentatricopeptide repeat-containing protein
PGSC0003DMG402020106	Pentatricopeptide repeat-containing protein
PGSC0003DMG401024048	Conserved gene of unknown function
PGSC0003DMG402024048	Conserved gene of unknown function
PGSC0003DMG401011162	Eukaryotic peptide chain release factor subunit 1-1
PGSC0003DMG402011162	Eukaryotic peptide chain release factor subunit 1-1
PGSC0003DMG401030725	Nodulin
PGSC0003DMG402030725	Conserved gene of unknown function
PGSC0003DMG401024210	26S proteasome subunit RPN7
PGSC0003DMG402024210	26S proteasome subunit RPN7
PGSC0003DMG401029961	NBS-coding resistance protein
PGSC0003DMG402029961	NBS-coding resistance protein
PGSC0003DMG401013152	Conserved gene of unknown function
PGSC0003DMG402013152	Gene of unknown function
PGSC0003DMG401017416	Conserved gene of unknown function
PGSC0003DMG402017416	Disease resistance protein; Calcium-binding EF-hand; AAA ATPase
PGSC0003DMG401009385	Pentatricopeptide repeat-containing protein
PGSC0003DMG402009385	Gene of unknown function
PGSC0003DMG401020444	Conserved gene of unknown function
PGSC0003DMG402020444	Agenet domain-containing protein
PGSC0003DMG401031089	Pentatricopeptide (PPR) repeat-containing protein
PGSC0003DMG402031089	Pentatricopeptide repeat-containing protein
PGSC0003DMG401012419	Hypervariable Bacillus group-specific protein
PGSC0003DMG402012419	Cmp-2-keto-3-deoctulosonate (Cmp-kdo) cytidyltransferase
PGSC0003DMG401011206	Vacuolar ATP synthase subunit h
PGSC0003DMG402011206	Vacuolar ATP synthase subunit h
PGSC0003DMG400028754	Conserved gene of unknown function
PGSC0003DMG400028762	Gene of unknown function
PGSC0003DMG401002393	Dead box ATP-dependent RNA helicase
PGSC0003DMG402002393	Dead box ATP-dependent RNA helicase
PGSC0003DMG401012430	Galactosyltransferase family protein
PGSC0003DMG402012430	Beta-1,3-galactosyltransferase 14
PGSC0003DMG401012456	WD-repeat protein
PGSC0003DMG402012456	WD-repeat protein
PGSC0003DMG401025462	Conserved gene of unknown function
PGSC0003DMG402025462	Oleosin
PGSC0003DMG401007615	Urea active transporter
PGSC0003DMG402007615	Sodium/proline symporter
PGSC0003DMG401017546	Alpha,alpha-trehalose-phosphate synthase
PGSC0003DMG402017546	Trehalose-6-phosphate synthase
PGSC0003DMG401004779	Cytochrome P450
PGSC0003DMG402004779	Cytochrome P450
PGSC0003DMG401028052	Cytochrome P450
PGSC0003DMG402028052	Cytochrome P450
PGSC0003DMG402012339	Conserved gene of unknown function
PGSC0003DMG403012339	Conserved gene of unknown function
PGSC0003DMG401012996	G-protein coupled receptor
PGSC0003DMG402012996	Cyclic AMP receptor
PGSC0003DMG401007635	Gene of unknown function
PGSC0003DMG402007635	Ribonuclease z, chloroplast
PGSC0003DMG401029143	Class III HD-Zip protein 8
PGSC0003DMG402029143	Class III HD-Zip protein 8
PGSC0003DMG401014514	Proline-rich receptor kinase PERK1
PGSC0003DMG402014514	PERK1 kinase
PGSC0003DMG401029598	Conserved gene of unknown function
PGSC0003DMG402029598	Conserved gene of unknown function
PGSC0003DMG400030875	Metal ion binding protein
PGSC0003DMG402030861	Metal ion binding protein
PGSC0003DMG401030883	Late blight resistance protein Rpi-pta1
PGSC0003DMG402030883	Disease resistance protein RGA2
PGSC0003DMG401014805	3-beta hydroxysteroid dehydrogenase/isomerase family protein
PGSC0003DMG402014805	3-beta hydroxysteroid dehydrogenase/isomerase family protein
PGSC0003DMG401012197	DNA binding protein
PGSC0003DMG402012197	DNA binding protein
PGSC0003DMG401008856	Conserved gene of unknown function
PGSC0003DMG402008856	Conserved gene of unknown function
PGSC0003DMG401002683	Heat stress transcription factor A3
PGSC0003DMG402002683	Conserved gene of unknown function
PGSC0003DMG401023104	Conserved gene of unknown function
PGSC0003DMG403023104	Gene of unknown function
PGSC0003DMG401017663	DNA-directed RNA polymerase subunit beta
PGSC0003DMG402017663	DNA-directed RNA polymerase subunit beta
PGSC0003DMG400017662	Conserved gene of unknown function
PGSC0003DMG402017656	Kinase
PGSC0003DMG401012060	Conserved gene of unknown function
PGSC0003DMG402012060	Gene of unknown function
PGSC0003DMG401011377	UDP-glucuronate decarboxylase 3
PGSC0003DMG402011377	UDP-glucuronate decarboxylase 3
PGSC0003DMG401007686	Heat shock protein 70 (HSP70)-interacting protein
PGSC0003DMG402007686	Heat shock protein 70 (HSP70)-interacting protein
PGSC0003DMG401006445	F-box
PGSC0003DMG402006445	F-box
PGSC0003DMG401001548	Triacylglycerol lipase
PGSC0003DMG402001548	Triacylglycerol lipase
PGSC0003DMG401020581	Tir-nbs-lrr resistance protein
PGSC0003DMG402020581	NBS-coding resistance gene protein
PGSC0003DMG401016617	Cytochrome P450
PGSC0003DMG402016617	Cytochrome P450
PGSC0003DMG400011897	Tospovirus resistance protein A
PGSC0003DMG400011898	Tospovirus resistance protein B
PGSC0003DMG401020367	Gene of unknown function
PGSC0003DMG402020367	Conserved gene of unknown function
PGSC0003DMG401008909	Metallothionein type 2 B
PGSC0003DMG402008909	Metallothionein
PGSC0003DMG401008946	Desacetoxyvindoline 4-hydroxylase
PGSC0003DMG402008946	Desacetoxyvindoline 4-hydroxylase
PGSC0003DMG401008964	Solute carrier family 35, member F1
PGSC0003DMG402008964	Solute carrier family 35, member F1
PGSC0003DMG402002701	Iron-sulfur cluster assembly protein
PGSC0003DMG403002701	F-box/LRR-repeat protein
PGSC0003DMG401002714	Gene of unknown function
PGSC0003DMG402002714	Gene of unknown function
PGSC0003DMG401001903	Cytochrome P450
PGSC0003DMG402001903	Cytochrome P450
PGSC0003DMG401008726	Conserved gene of unknown function
PGSC0003DMG402008726	Conserved gene of unknown function
PGSC0003DMG401006099	Endonuclease III
PGSC0003DMG402006099	Endonuclease III homologue
PGSC0003DMG401017193	Mini zinc finger 1
PGSC0003DMG402017193	Mini zinc finger 1
PGSC0003DMG401026432	ATP binding protein
PGSC0003DMG402026432	NBS-coding resistance gene protein
PGSC0003DMG401011292	Strong similarity to naringenin 3-dioxygenase
PGSC0003DMG402011292	Naringenin 3-dioxygenase
PGSC0003DMG401010822	MYC1
PGSC0003DMG402010822	MYC2
PGSC0003DMG403010822	Transcription factor
PGSC0003DMG404010822	MYC2
PGSC0003DMG401019388	DNA binding protein
PGSC0003DMG402019388	Negatively light-regulated protein
PGSC0003DMG400008405	Conserved gene of unknown function
PGSC0003DMG402008392	Conserved gene of unknown function
PGSC0003DMG401011117	Leucine-rich repeat containing protein
PGSC0003DMG402011117	Cc-nbs-lrr resistance protein
PGSC0003DMG401011095	Undecaprenyl pyrophosphate synthetase
PGSC0003DMG402011095	Undecaprenyl pyrophosphate synthetase
PGSC0003DMG401028232	Pentatricopeptide repeat-containing protein
PGSC0003DMG402028232	Digalactosyldiacylglycerol synthase
PGSC0003DMG401011260	Conserved gene of unknown function
PGSC0003DMG402011260	Conserved gene of unknown function
PGSC0003DMG401028774	Protein RDM1
PGSC0003DMG402028774	Protein RDM1
PGSC0003DMG401021981	1-aminocyclopropane-1-carboxylate oxidase homolog
PGSC0003DMG402021981	2-oxoglutarate-dependent dioxygenase
PGSC0003DMG401019187	Proteasome subunit alpha type
PGSC0003DMG402019187	Ethylene-forming-enzyme-like dioxygenase
PGSC0003DMG401019209	ALY protein
PGSC0003DMG402019209	ALY protein
PGSC0003DMG401019213	BRI1-KD interacting protein 130
PGSC0003DMG402019213	Gene of unknown function
PGSC0003DMG401010456	Pentatricopeptide repeat-containing protein
PGSC0003DMG402010456	Pentatricopeptide repeat-containing protein
PGSC0003DMG401028101	Methylenetetrahydrofolate dehydrogenase
PGSC0003DMG402028101	Methylenetetrahydrofolate dehydrogenase
PGSC0003DMG401016979	Leucine Rich Repeat family protein
PGSC0003DMG403016979	NL27
PGSC0003DMG401028683	Gene of unknown function
PGSC0003DMG402028683	Pentatricopeptide repeat-containing protein
PGSC0003DMG401003998	Serine/threonine-protein kinase
PGSC0003DMG402003998	MAP/ERK kinase kinase 3
PGSC0003DMG401008663	FAD linked oxidase family protein
PGSC0003DMG402008663	D-lactate dehydrogenase
PGSC0003DMG403008663	D-lactate dehydrogenase
PGSC0003DMG401018576	Disease resistance protein I2C-5
PGSC0003DMG402018576	Potato late blight resistance protein R3a
PGSC0003DMG401015541	Transmembrane protein 14
PGSC0003DMG402015541	Transmembrane protein 14
PGSC0003DMG400016218	ATP-dependent RNA helicase
PGSC0003DMG402016146	ATP-dependent RNA helicase
PGSC0003DMG401016244	Gene of unknown function
PGSC0003DMG402016244	Conserved gene of unknown function
PGSC0003DMG401007604	Eukaryotic peptide chain release factor subunit 1-3
PGSC0003DMG402007604	Gene of unknown function
PGSC0003DMG401006035	AP-1 complex subunit sigma-2
PGSC0003DMG402006035	Clathrin coat assembly protein ap19
PGSC0003DMG400006549	Gene of unknown function
PGSC0003DMG402006542	Gene of unknown function
PGSC0003DMG400009284	Gene of unknown function
PGSC0003DMG400009285	Conserved gene of unknown function
PGSC0003DMG401025647	Hydrolase
PGSC0003DMG402025647	Hydrolase
PGSC0003DMG401019061	Ligatin
PGSC0003DMG402019061	Ligatin
PGSC0003DMG401013613	RWP-RK domain-containing protein
PGSC0003DMG402013613	Transcription factor
PGSC0003DMG401019681	Serine-threonine protein kinase, plant-type
PGSC0003DMG402019681	Serine-threonine protein kinase, plant-type
PGSC0003DMG401027402	Disease resistance protein R3a
PGSC0003DMG402027402	Disease resistance protein R3a
PGSC0003DMG401027395	2-oxoglutarate-dependent dioxygenase
PGSC0003DMG402027395	2-oxoglutarate-dependent dioxygenase
PGSC0003DMG401012862	Elicitor inducible beta-1,3-glucanase NtEIG-E76
PGSC0003DMG402012862	Elicitor inducible beta-1,3-glucanase NtEIG-E76
PGSC0003DMG401014476	ATP-dependent Clp protease ATP-binding subunit clpA homolog CD4B, chloroplastic
PGSC0003DMG402014476	ATP-dependent Clp protease ATP-binding subunit clpA homolog CD4B, chloroplastic
PGSC0003DMG401000361	RNA-dependent RNA polymerase family protein
PGSC0003DMG402000361	RNA-dependent RNA polymerase family protein
PGSC0003DMG401006465	F-box/ankyrin repeat protein SKIP35
PGSC0003DMG402006465	F-box/ankyrin repeat protein SKIP35
PGSC0003DMG401015433	CycD3;3 protein
PGSC0003DMG402015433	D-type cyclin family 3 subgroup 3
PGSC0003DMG400004656	Ankyrin repeat-containing protein
PGSC0003DMG402004568	Ankyrin repeat-containing protein
PGSC0003DMG400028391	Pentatricopeptide repeat-containing protein
PGSC0003DMG400028405	Gene of unknown function
PGSC0003DMG401012419	Hypervariable Bacillus group-specific protein
PGSC0003DMG402012419	Cmp-2-keto-3-deoctulosonate (Cmp-kdo) cytidyltransferase
PGSC0003DMG401007604	Eukaryotic peptide chain release factor subunit 1-3
PGSC0003DMG402007604	Gene of unknown function

## Sheet: Root suppl.
Gene Ids	Gene_Description
PGSC0003DMG401010492	Acidic class II 1,3-beta-glucanase
PGSC0003DMG402010492	Acidic class II 1,3-beta-glucanase
PGSC0003DMG401010355	Galactose-binding like
PGSC0003DMG402010355	Galactose-binding like
PGSC0003DMG400010010	Conserved gene of unknown function
PGSC0003DMG402009929	Description not available
PGSC0003DMG401019771	Conserved gene of unknown function
PGSC0003DMG402019771	Conserved gene of unknown function
PGSC0003DMG401007615	Urea active transporter
PGSC0003DMG402007615	Sodium/proline symporter
PGSC0003DMG400030875	Metal ion binding protein
PGSC0003DMG402030861	Metal ion binding protein
PGSC0003DMG401008909	Metallothionein type 2 B
PGSC0003DMG402008909	Metallothionein
PGSC0003DMG401021043	NBS-LRR resistance protein
PGSC0003DMG402021043	Disease resistance protein RGA2
PGSC0003DMG401029202	Exonuclease
PGSC0003DMG402029202	Vetispiradiene synthase
PGSC0003DMG400033159	NL25
PGSC0003DMG400033161	NL25
PGSC0003DMG401022784	Resistance protein PSH-RGH6
PGSC0003DMG402022784	Disease resistance protein
PGSC0003DMG401016399	Conserved gene of unknown function
PGSC0003DMG402016399	Conserved gene of unknown function
PGSC0003DMG401006753	Conserved gene of unknown function
PGSC0003DMG402006753	Conserved gene of unknown function
PGSC0003DMG401001686	PDE320
PGSC0003DMG402001686	Conserved gene of unknown function
PGSC0003DMG401012773	Cornichon family protein
PGSC0003DMG402012773	Cornichon family protein
PGSC0003DMG401000029	Synaptotagmin
PGSC0003DMG402000029	Conserved gene of unknown function
PGSC0003DMG401028569	Phosphoglycerate/bisphosphoglycerate mutase
PGSC0003DMG402028569	Phosphoglycerate/bisphosphoglycerate mutase
PGSC0003DMG401020721	Leucine-rich repeat-containing protein
PGSC0003DMG402020721	Leucine-rich repeat-containing protein
PGSC0003DMG401025831	B3 domain-containing protein
PGSC0003DMG402025831	Conserved gene of unknown function
PGSC0003DMG401006194	Gene of unknown function
PGSC0003DMG402006194	Early-responsive to dehydration 7
PGSC0003DMG401022797	SEC14 cytosolic factor / phosphoglyceride transfer family protein
PGSC0003DMG402022797	SEC14 cytosolic factor / phosphoglyceride transfer family protein
PGSC0003DMG403022797	Aspartate semialdehyde dehydrogenase
PGSC0003DMG401032161	Iaa-amino acid hydrolase 4
PGSC0003DMG402032161	Iaa-amino acid hydrolase 4
PGSC0003DMG401032194	Ubiquitin ligase SINAT2
PGSC0003DMG402032194	Ubiquitin ligase SINAT2
PGSC0003DMG401021320	Coatomer subunit beta-1
PGSC0003DMG402021320	Coatomer subunit beta-1
PGSC0003DMG400025627	Protein COBRA
PGSC0003DMG402025624	Protein COBRA
PGSC0003DMG401009045	GRAS family transcription factor
PGSC0003DMG402009045	GRAS family transcription factor
PGSC0003DMG401025971	Vesicle-associated membrane protein
PGSC0003DMG402025971	Vesicle-associated membrane protein
PGSC0003DMG401013193	Alpha-L-fucosidase 2
PGSC0003DMG402013193	Conserved gene of unknown function
PGSC0003DMG401018219	Cinnamoyl-CoA reductase
PGSC0003DMG403018219	Cinnamoyl-CoA reductase
PGSC0003DMG400024927	Conserved gene of unknown function
PGSC0003DMG403024899	Non-imprinted in Prader-Willi/Angelman syndrome region protein
PGSC0003DMG401029758	Pentatricopeptide repeat-containing protein
PGSC0003DMG402029758	Gene of unknown function
PGSC0003DMG400033582	Gene of unknown function
PGSC0003DMG404033574	Gene of unknown function
PGSC0003DMG401025863	Conserved gene of unknown function
PGSC0003DMG402025863	Conserved gene of unknown function
PGSC0003DMG401025898	Serine carboxypeptidase
PGSC0003DMG402025898	Serine carboxypeptidase
PGSC0003DMG401025899	Serine carboxypeptidase 1
PGSC0003DMG402025899	Serine carboxypeptidase
PGSC0003DMG401025903	N-acetyl-gamma-glutamyl-phosphate reductase, chloroplastic
PGSC0003DMG402025903	N-acetyl-gamma-glutamyl-phosphate reductase
PGSC0003DMG401025923	2-oxoglutarate-dependent dioxygenase
PGSC0003DMG402025923	2-oxoglutarate-dependent dioxygenase
PGSC0003DMG401006177	Pentatricopeptide repeat-containing protein
PGSC0003DMG402006177	Pentatricopeptide repeat-containing protein
PGSC0003DMG401010580	Gene of unknown function
PGSC0003DMG402010580	ATP-dependent Clp protease proteolytic subunit
PGSC0003DMG401024369	Protein PHLOEM PROTEIN 2-LIKE A2
PGSC0003DMG402024369	Protein PHLOEM PROTEIN 2-LIKE A1
PGSC0003DMG401010449	Gene of unknown function
PGSC0003DMG402010449	Thioredoxin I
PGSC0003DMG401022411	F-box family protein
PGSC0003DMG402022411	Gene of unknown function
PGSC0003DMG400019727	OO_Ba0013J05-OO_Ba0033A15.14 protein
PGSC0003DMG402019715	OO_Ba0013J05-OO_Ba0033A15.14 protein
PGSC0003DMG401003636	Conserved gene of unknown function
PGSC0003DMG402003636	Endo-1,4-beta-glucanase
PGSC0003DMG401003606	Conserved gene of unknown function
PGSC0003DMG402003606	Conserved gene of unknown function
PGSC0003DMG401000526	Calcium homeostasis regulator CHoR1
PGSC0003DMG402000526	Calcium homeostasis regulator CHoR1
PGSC0003DMG401017024	Pentatricopeptide repeat-containing protein
PGSC0003DMG402017024	Pentatricopeptide repeat-containing protein
PGSC0003DMG401023161	Ulp1 protease family protein
PGSC0003DMG402023161	Ulp1 protease family protein
PGSC0003DMG401026555	Conserved gene of unknown function
PGSC0003DMG402026555	Conserved gene of unknown function
PGSC0003DMG401026561	Protein bem46
PGSC0003DMG402026561	Protein bem46
PGSC0003DMG401009425	Tonoplast intrinsic protein, alpha (Alpha-TIP)
PGSC0003DMG402009425	Tonoplast intrinsic protein, alpha (Alpha-TIP)
PGSC0003DMG401021149	Conserved gene of unknown function
PGSC0003DMG402021149	Gene of unknown function
PGSC0003DMG401028457	Nodulin-26 like intrinsic protein
PGSC0003DMG402028457	Gene of unknown function
PGSC0003DMG401003552	NAC domain protein
PGSC0003DMG402003552	NAC domain protein
PGSC0003DMG401030641	ATP-dependent Clp protease proteolytic subunit
PGSC0003DMG402030641	ATP-dependent Clp protease proteolytic subunit
PGSC0003DMG401001309	Acid phosphatase
PGSC0003DMG402001309	Gene of unknown function
PGSC0003DMG403001309	Histidine acid phosphatase
PGSC0003DMG402020229	Esterase/lipase/thioesterase; Lipase, active site
PGSC0003DMG403020229	Esterase/lipase/thioesterase; Lipase, active site
PGSC0003DMG401018664	Auxin response factor 8-1
PGSC0003DMG402018664	Auxin response factor 8-1
PGSC0003DMG401016696	Gene of unknown function
PGSC0003DMG402016696	Eukaryotic translation initiation factor
PGSC0003DMG401018444	Gene of unknown function
PGSC0003DMG402018444	Calcium/calmodulin-regulated receptor-like kinase
PGSC0003DMG401018552	Soluble starch synthase 1, chloroplastic/amyloplastic
PGSC0003DMG402018552	Soluble starch synthase 1, chloroplastic/amyloplastic
PGSC0003DMG401000585	Cucumisin
PGSC0003DMG402000585	Second of four adjacent putative subtilase family>
PGSC0003DMG401031036	Chalcone reductase
PGSC0003DMG402031036	Aldo-keto reductase
PGSC0003DMG401018151	Pre-mRNA-splicing factor cwc23
PGSC0003DMG402018151	ATP binding protein
PGSC0003DMG401024469	Pentatricopeptide repeat-containing protein
PGSC0003DMG402024469	E2F
PGSC0003DMG401014139	WD-repeat protein
PGSC0003DMG402014139	Beta transducin
PGSC0003DMG401005729	Wall-associated kinase
PGSC0003DMG402005729	Wall-associated kinase
PGSC0003DMG403005729	Wall-associated kinase
PGSC0003DMG401005721	EMB1865
PGSC0003DMG402005721	Gene of unknown function
PGSC0003DMG401005711	Gene of unknown function
PGSC0003DMG402005711	Gene of unknown function
PGSC0003DMG401005699	F-box family protein
PGSC0003DMG402005699	F-box family protein
PGSC0003DMG400005690	Pyridoxin biosynthesis protein PDX1
PGSC0003DMG402005606	Description not available
PGSC0003DMG402002511	Jacalin-domain protein
PGSC0003DMG402002599	Jacalin-domain protein
PGSC0003DMG401011931	ATP binding protein
PGSC0003DMG402011931	ATP binding protein
PGSC0003DMG401024590	Rac protein
PGSC0003DMG402024590	Rac protein
PGSC0003DMG401024649	EMB2733/ESP3 (EMBRYO DEFECTIVE 2733); ATP-dependent RNA helicase
PGSC0003DMG402024649	EMB2733/ESP3 (EMBRYO DEFECTIVE 2733); ATP-dependent RNA helicase
PGSC0003DMG401000630	Conserved gene of unknown function
PGSC0003DMG402000630	Racemase and epimerase, acting on amino acids and derivatives
PGSC0003DMG401014197	Serine/threonine-protein kinase PBS1
PGSC0003DMG402014197	Conserved gene of unknown function
PGSC0003DMG403014197	Serine/threonine-protein kinase PBS1
PGSC0003DMG401014249	Phosphoprotein phosphatase
PGSC0003DMG402014249	Phosphoprotein phosphatase
PGSC0003DMG401005640	50S ribosomal protein L14
PGSC0003DMG402005640	Gene of unknown function
PGSC0003DMG403005640	HUELLENLOS
PGSC0003DMG401002553	Zinc phosphodiesterase
PGSC0003DMG402002553	Zinc phosphodiesterase
PGSC0003DMG400009185	Glutamate-gated kainate-type ion channel receptor subunit GluR5
PGSC0003DMG402009161	Description not available
PGSC0003DMG401015877	NBS-LRR protein
PGSC0003DMG402015877	NBS-coding resistance gene analog
PGSC0003DMG403015877	Disease resistance protein
PGSC0003DMG402026842	NRC1
PGSC0003DMG403026842	NRC1
PGSC0003DMG401005999	Conserved gene of unknown function
PGSC0003DMG402005999	Conserved gene of unknown function
PGSC0003DMG400045947	Ubiquinone biosynthesis protein coq-8
PGSC0003DMG404029448	Ubiquinone biosynthesis protein coq-8
PGSC0003DMG402023117	Conserved gene of unknown function
PGSC0003DMG403023117	Alpha-1,4-glucan-protein synthase
PGSC0003DMG401016933	Disease resistance protein; Calcium-binding EF-hand; AAA ATPase
PGSC0003DMG402016933	RGC2 resistance protein K
PGSC0003DMG401024096	Conserved gene of unknown function
PGSC0003DMG402024096	Conserved gene of unknown function
PGSC0003DMG400017723	Carbohydrate transporter
PGSC0003DMG400017726	Gene of unknown function
PGSC0003DMG401002131	Conserved gene of unknown function
PGSC0003DMG402002131	Conserved gene of unknown function
PGSC0003DMG401004944	Amino acid transporter
PGSC0003DMG402004944	Amino acid transporter
PGSC0003DMG400011691	Nitrate transporter
PGSC0003DMG403011681	Description not available
PGSC0003DMG401005966	Fertility restorer
PGSC0003DMG403005966	Conserved gene of unknown function
PGSC0003DMG401029469	Cleavage and polyadenylation specificity factor
PGSC0003DMG402029469	Cleavage and polyadenylation specificity factor
PGSC0003DMG401011506	Gene of unknown function
PGSC0003DMG402011506	Myosin head, motor region
PGSC0003DMG400012708	Glucosyltransferase
PGSC0003DMG402012694	Zeatin O-xylosyltransferase
PGSC0003DMG404012723	Pentatricopeptide repeat-containing protein
PGSC0003DMG405012723	Pentatricopeptide repeat-containing protein
PGSC0003DMG401031436	Gene of unknown function
PGSC0003DMG402031434	Non-LTR retroelement reverse transcriptase
PGSC0003DMG402031436	Pentatricopeptide repeat-containing protein
PGSC0003DMG403031436	Polygalacturonase
PGSC0003DMG401015867	F-box family protein
PGSC0003DMG402015867	Non-S-locus F-box 2411
PGSC0003DMG401028714	Conserved gene of unknown function
PGSC0003DMG402028714	Conserved gene of unknown function
PGSC0003DMG401012957	Conserved gene of unknown function
PGSC0003DMG402012957	Protein CPR-5
PGSC0003DMG401000790	Mitochondrial carrier protein
PGSC0003DMG402000790	Mitochondrial carrier protein
PGSC0003DMG401008010	DNA binding protein
PGSC0003DMG402008010	DNA binding protein
PGSC0003DMG401027859	J-domain protein required for chloroplast accumulation response 1
PGSC0003DMG402027859	Heat shock protein binding protein
PGSC0003DMG400009969	Lysine/histidine transporter
PGSC0003DMG402009896	Lysine/histidine transporter
PGSC0003DMG401010005	UDP-glucosyltransferase family 1 protein
PGSC0003DMG402010005	Glycosyltransferase
PGSC0003DMG400028391	Pentatricopeptide repeat-containing protein
PGSC0003DMG400028405	Gene of unknown function
PGSC0003DMG401003025	Conserved gene of unknown function
PGSC0003DMG402003025	Gene of unknown function
PGSC0003DMG403003025	Disease resistance protein; Calcium-binding EF-hand; AAA ATPase
PGSC0003DMG401033880	WRKY transcription factor 27
PGSC0003DMG402033880	Chitinase
PGSC0003DMG401007034	Laccase
PGSC0003DMG402007034	Laccase
PGSC0003DMG401014608	ThiF family protein
PGSC0003DMG402014608	Elicitor-inducible LRR receptor EILP
PGSC0003DMG400025553	Late blight resistance protein
PGSC0003DMG401025549	Sterol desaturase
PGSC0003DMG401022625	Pentatricopeptide repeat-containing protein, mitochondrial
PGSC0003DMG402022625	Gene of unknown function
PGSC0003DMG401013505	Leafy cotyledon1
PGSC0003DMG402013505	Leafy cotyledon1
PGSC0003DMG400013521	Gene of unknown function
PGSC0003DMG401013522	Prf
PGSC0003DMG402013522	PRF
PGSC0003DMG401019811	Conserved gene of unknown function
PGSC0003DMG402019811	Conserved gene of unknown function
PGSC0003DMG401011647	ATP synthase subunit delta', mitochondrial
PGSC0003DMG402011647	ATP synthase subunit delta', mitochondrial
PGSC0003DMG400027217	Hydroxyethylthiazole kinase
PGSC0003DMG402027165	Hydroxyethylthiazole kinase
PGSC0003DMG401010896	Isoform 2 of Putative E3 ubiquitin-protein ligase XBAT35
PGSC0003DMG402010896	Gene of unknown function
PGSC0003DMG401025510	Adaptin ear-binding coat-associated protein
PGSC0003DMG402025510	Adaptin ear-binding coat-associated protein
PGSC0003DMG400009691	Conserved gene of unknown function
PGSC0003DMG402009684	Description not available
PGSC0003DMG401026767	Delta 1-pyrroline-5-carboxylate synthetase
PGSC0003DMG402026767	Delta 1-pyrroline-5-carboxylate synthetase
PGSC0003DMG401028907	Heat shock protein 83
PGSC0003DMG402028907	Heat shock protein 90
PGSC0003DMG401017566	DNA binding protein
PGSC0003DMG402017566	DNA binding protein
PGSC0003DMG401026117	Parallel spindle 1
PGSC0003DMG402026117	Parallel spindle 1
PGSC0003DMG401030323	Conserved gene of unknown function
PGSC0003DMG402030323	Conserved gene of unknown function
PGSC0003DMG401020126	Armadillo/beta-catenin repeat family protein
PGSC0003DMG402020126	Armadillo/beta-catenin repeat family protein / BTB/POZ domain-containing protein
PGSC0003DMG401024163	Glycerol-3-phosphate permease
PGSC0003DMG402024163	Glycerol-3-phosphate permease
PGSC0003DMG401005180	Carbon-nitrogen hydrolase family protein
PGSC0003DMG402005180	Carbon-nitrogen hydrolase family protein
PGSC0003DMG401026514	FMN binding protein
PGSC0003DMG402026514	FMN binding protein
PGSC0003DMG401028512	TRAPP subunit
PGSC0003DMG402028512	TRAPP subunit
PGSC0003DMG400028503	Calsequestrin
PGSC0003DMG402028528	Calsequestrin
PGSC0003DMG401004079	GEKO1
PGSC0003DMG402004079	D-aminoacyl-tRNA deacylase
PGSC0003DMG401026994	Short-chain dehydrogenase
PGSC0003DMG402026994	Short-chain dehydrogenase
PGSC0003DMG401026931	UDP-glucosyltransferase
PGSC0003DMG402026931	UDP-glucosyltransferase
PGSC0003DMG401027676	Conserved gene of unknown function
PGSC0003DMG402027676	Conserved gene of unknown function
PGSC0003DMG401020106	Pentatricopeptide repeat-containing protein
PGSC0003DMG402020106	Pentatricopeptide repeat-containing protein
PGSC0003DMG401024048	Conserved gene of unknown function
PGSC0003DMG402024048	Conserved gene of unknown function
PGSC0003DMG401011162	Eukaryotic peptide chain release factor subunit 1-1
PGSC0003DMG402011162	Eukaryotic peptide chain release factor subunit 1-1
PGSC0003DMG401030725	Nodulin
PGSC0003DMG402030725	Conserved gene of unknown function
PGSC0003DMG401024210	26S proteasome subunit RPN7
PGSC0003DMG402024210	26S proteasome subunit RPN7
PGSC0003DMG401029961	NBS-coding resistance protein
PGSC0003DMG402029961	NBS-coding resistance protein
PGSC0003DMG401013152	Conserved gene of unknown function
PGSC0003DMG402013152	Gene of unknown function
PGSC0003DMG401017416	Conserved gene of unknown function
PGSC0003DMG402017416	Disease resistance protein; Calcium-binding EF-hand; AAA ATPase
PGSC0003DMG401009385	Pentatricopeptide repeat-containing protein
PGSC0003DMG402009385	Gene of unknown function
PGSC0003DMG401020444	Conserved gene of unknown function
PGSC0003DMG402020444	Agenet domain-containing protein
PGSC0003DMG401031089	Pentatricopeptide (PPR) repeat-containing protein
PGSC0003DMG402031089	Pentatricopeptide repeat-containing protein
PGSC0003DMG401012419	Hypervariable Bacillus group-specific protein
PGSC0003DMG402012419	Cmp-2-keto-3-deoctulosonate (Cmp-kdo) cytidyltransferase
PGSC0003DMG401011206	Vacuolar ATP synthase subunit h
PGSC0003DMG402011206	Vacuolar ATP synthase subunit h
PGSC0003DMG400028754	Conserved gene of unknown function
PGSC0003DMG400028762	Gene of unknown function
PGSC0003DMG401002393	Dead box ATP-dependent RNA helicase
PGSC0003DMG402002393	Dead box ATP-dependent RNA helicase
PGSC0003DMG401015022	Sesquiterpene synthase
PGSC0003DMG402015022	Sesquiterpene synthase
PGSC0003DMG401012430	Galactosyltransferase family protein
PGSC0003DMG402012430	Beta-1,3-galactosyltransferase 14
PGSC0003DMG401012456	WD-repeat protein
PGSC0003DMG402012456	WD-repeat protein
PGSC0003DMG401025462	Conserved gene of unknown function
PGSC0003DMG402025462	Oleosin
PGSC0003DMG401007392	MADS-box protein GLO1
PGSC0003DMG402007392	Floral homeotic protein FBP1
PGSC0003DMG401017546	Alpha,alpha-trehalose-phosphate synthase
PGSC0003DMG402017546	Trehalose-6-phosphate synthase
PGSC0003DMG401004779	Cytochrome P450
PGSC0003DMG402004779	Cytochrome P450
PGSC0003DMG401028052	Cytochrome P450
PGSC0003DMG402028052	Cytochrome P450
PGSC0003DMG402012339	Conserved gene of unknown function
PGSC0003DMG403012339	Conserved gene of unknown function
PGSC0003DMG401012996	G-protein coupled receptor
PGSC0003DMG402012996	Cyclic AMP receptor
PGSC0003DMG401007635	Gene of unknown function
PGSC0003DMG402007635	Ribonuclease z, chloroplast
PGSC0003DMG401029143	Class III HD-Zip protein 8
PGSC0003DMG402029143	Class III HD-Zip protein 8
PGSC0003DMG401029598	Conserved gene of unknown function
PGSC0003DMG402029598	Conserved gene of unknown function
PGSC0003DMG401030883	Late blight resistance protein Rpi-pta1
PGSC0003DMG402030883	Disease resistance protein RGA2
PGSC0003DMG401014805	3-beta hydroxysteroid dehydrogenase/isomerase family protein
PGSC0003DMG402014805	3-beta hydroxysteroid dehydrogenase/isomerase family protein
PGSC0003DMG401012197	DNA binding protein
PGSC0003DMG402012197	DNA binding protein
PGSC0003DMG401008856	Conserved gene of unknown function
PGSC0003DMG402008856	Conserved gene of unknown function
PGSC0003DMG401002683	Heat stress transcription factor A3
PGSC0003DMG402002683	Conserved gene of unknown function
PGSC0003DMG401023104	Conserved gene of unknown function
PGSC0003DMG403023104	Gene of unknown function
PGSC0003DMG400017662	Conserved gene of unknown function
PGSC0003DMG402017656	Kinase
PGSC0003DMG401012060	Conserved gene of unknown function
PGSC0003DMG402012060	Gene of unknown function
PGSC0003DMG401011377	UDP-glucuronate decarboxylase 3
PGSC0003DMG402011377	UDP-glucuronate decarboxylase 3
PGSC0003DMG401007686	Heat shock protein 70 (HSP70)-interacting protein
PGSC0003DMG402007686	Heat shock protein 70 (HSP70)-interacting protein
PGSC0003DMG401006445	F-box
PGSC0003DMG402006445	F-box
PGSC0003DMG401017239	Deacetoxyvindoline 4-hydroxylase
PGSC0003DMG402017239	Desacetoxyvindoline 4-hydroxylase
PGSC0003DMG401001552	3-isopropylmalate dehydratase
PGSC0003DMG402001552	3-isopropylmalate dehydratase
PGSC0003DMG401001548	Triacylglycerol lipase
PGSC0003DMG402001548	Triacylglycerol lipase
PGSC0003DMG401020581	Tir-nbs-lrr resistance protein
PGSC0003DMG402020581	NBS-coding resistance gene protein
PGSC0003DMG401016617	Cytochrome P450
PGSC0003DMG402016617	Cytochrome P450
PGSC0003DMG400011897	Tospovirus resistance protein A
PGSC0003DMG400011898	Tospovirus resistance protein B
PGSC0003DMG401020367	Gene of unknown function
PGSC0003DMG402020367	Conserved gene of unknown function
PGSC0003DMG401008946	Desacetoxyvindoline 4-hydroxylase
PGSC0003DMG402008946	Desacetoxyvindoline 4-hydroxylase
PGSC0003DMG401008964	Solute carrier family 35, member F1
PGSC0003DMG402008964	Solute carrier family 35, member F1
PGSC0003DMG402002701	Iron-sulfur cluster assembly protein
PGSC0003DMG403002701	F-box/LRR-repeat protein
PGSC0003DMG401002714	Gene of unknown function
PGSC0003DMG402002714	Gene of unknown function
PGSC0003DMG401001903	Cytochrome P450
PGSC0003DMG402001903	Cytochrome P450
PGSC0003DMG401008726	Conserved gene of unknown function
PGSC0003DMG402008726	Conserved gene of unknown function
PGSC0003DMG401006099	Endonuclease III
PGSC0003DMG402006099	Endonuclease III homologue
PGSC0003DMG401017193	Mini zinc finger 1
PGSC0003DMG402017193	Mini zinc finger 1
PGSC0003DMG401026432	ATP binding protein
PGSC0003DMG402026432	NBS-coding resistance gene protein
PGSC0003DMG401016602	Tospovirus resistance protein C
PGSC0003DMG402016602	Tospovirus resistance protein C
PGSC0003DMG401011292	Strong similarity to naringenin 3-dioxygenase
PGSC0003DMG402011292	Naringenin 3-dioxygenase
PGSC0003DMG401019388	DNA binding protein
PGSC0003DMG402019388	Negatively light-regulated protein
PGSC0003DMG401019148	Leucine-rich repeat-containing protein 2, lrrc2
PGSC0003DMG402019148	Conserved gene of unknown function
PGSC0003DMG400008405	Conserved gene of unknown function
PGSC0003DMG402008392	Conserved gene of unknown function
PGSC0003DMG401011095	Undecaprenyl pyrophosphate synthetase
PGSC0003DMG402011095	Undecaprenyl pyrophosphate synthetase
PGSC0003DMG401028232	Pentatricopeptide repeat-containing protein
PGSC0003DMG402028232	Digalactosyldiacylglycerol synthase
PGSC0003DMG401011260	Conserved gene of unknown function
PGSC0003DMG402011260	Conserved gene of unknown function
PGSC0003DMG401028774	Protein RDM1
PGSC0003DMG402028774	Protein RDM1
PGSC0003DMG401019187	Proteasome subunit alpha type
PGSC0003DMG402019187	Ethylene-forming-enzyme-like dioxygenase
PGSC0003DMG401019209	ALY protein
PGSC0003DMG402019209	ALY protein
PGSC0003DMG401019213	BRI1-KD interacting protein 130
PGSC0003DMG402019213	Gene of unknown function
PGSC0003DMG401010456	Pentatricopeptide repeat-containing protein
PGSC0003DMG402010456	Pentatricopeptide repeat-containing protein
PGSC0003DMG401028101	Methylenetetrahydrofolate dehydrogenase
PGSC0003DMG402028101	Methylenetetrahydrofolate dehydrogenase
PGSC0003DMG401016979	Leucine Rich Repeat family protein
PGSC0003DMG403016979	NL27
PGSC0003DMG401028683	Gene of unknown function
PGSC0003DMG402028683	Pentatricopeptide repeat-containing protein
PGSC0003DMG401003998	Serine/threonine-protein kinase
PGSC0003DMG402003998	MAP/ERK kinase kinase 3
PGSC0003DMG401008663	FAD linked oxidase family protein
PGSC0003DMG402008663	D-lactate dehydrogenase
PGSC0003DMG403008663	D-lactate dehydrogenase
PGSC0003DMG401018576	Disease resistance protein I2C-5
PGSC0003DMG402018576	Potato late blight resistance protein R3a
PGSC0003DMG401015541	Transmembrane protein 14
PGSC0003DMG402015541	Transmembrane protein 14
PGSC0003DMG400016218	ATP-dependent RNA helicase
PGSC0003DMG402016146	ATP-dependent RNA helicase
PGSC0003DMG401016244	Gene of unknown function
PGSC0003DMG402016244	Conserved gene of unknown function
PGSC0003DMG401007604	Eukaryotic peptide chain release factor subunit 1-3
PGSC0003DMG402007604	Gene of unknown function
PGSC0003DMG401006035	AP-1 complex subunit sigma-2
PGSC0003DMG402006035	Clathrin coat assembly protein ap19
PGSC0003DMG400006549	Gene of unknown function
PGSC0003DMG402006542	Gene of unknown function
PGSC0003DMG401019061	Ligatin
PGSC0003DMG402019061	Ligatin
PGSC0003DMG401013613	RWP-RK domain-containing protein
PGSC0003DMG402013613	Transcription factor
PGSC0003DMG401019681	Serine-threonine protein kinase, plant-type
PGSC0003DMG402019681	Serine-threonine protein kinase, plant-type
PGSC0003DMG401027402	Disease resistance protein R3a
PGSC0003DMG402027402	Disease resistance protein R3a
PGSC0003DMG401027395	2-oxoglutarate-dependent dioxygenase
PGSC0003DMG402027395	2-oxoglutarate-dependent dioxygenase
PGSC0003DMG401002888	Conserved gene of unknown function
PGSC0003DMG402002888	Serine/threonine-protein kinase bri1
PGSC0003DMG401000299	Conserved gene of unknown function
PGSC0003DMG402000299	Serine-threonine protein kinase, plant-type
PGSC0003DMG401012862	Elicitor inducible beta-1,3-glucanase NtEIG-E76
PGSC0003DMG402012862	Elicitor inducible beta-1,3-glucanase NtEIG-E76
PGSC0003DMG401014476	ATP-dependent Clp protease ATP-binding subunit clpA homolog CD4B, chloroplastic
PGSC0003DMG402014476	ATP-dependent Clp protease ATP-binding subunit clpA homolog CD4B, chloroplastic
PGSC0003DMG401018799	Alliin lyase
PGSC0003DMG402018799	Alliin lyase
PGSC0003DMG401023844	Fatty acid desaturase
PGSC0003DMG402023844	Fatty acid desaturase
PGSC0003DMG401000361	RNA-dependent RNA polymerase family protein
PGSC0003DMG402000361	RNA-dependent RNA polymerase family protein
PGSC0003DMG401006465	F-box/ankyrin repeat protein SKIP35
PGSC0003DMG402006465	F-box/ankyrin repeat protein SKIP35
PGSC0003DMG401015433	CycD3;3 protein
PGSC0003DMG402015433	D-type cyclin family 3 subgroup 3
PGSC0003DMG400004656	Ankyrin repeat-containing protein
PGSC0003DMG402004568	Ankyrin repeat-containing protein
PGSC0003DMG400014035	TdcA1-ORF2 protein
PGSC0003DMG400014039	TdcA1-ORF2 protein

[truncated: 1 more sheets: Stolon suppl.]
